# Supplementary material for: Mitigating proton trapping in cubic perovskite oxides via ScO6 octahedral networks
Source: Nat Mater. 2025 Aug 8;24(12):1949–56. doi: 10.1038/s41563-025-02311-w (PMC12657236; doi:10.1038/s41563-025-02311-w)
Supplement: Supplementary file 2 — Statistical source data for Supplementary Figs. 1–20 and 24–26. [file 41563_2025_2311_MOESM2_ESM.zip]

Archive with 44 entries (44 files):
- Source_Data_FigS1.xlsx
- __MACOSX/._Source_Data_FigS1.xlsx
- Source_Data_FigS2.xlsx
- __MACOSX/._Source_Data_FigS2.xlsx
- Source_Data_FigS3.xlsx
- __MACOSX/._Source_Data_FigS3.xlsx
- Source_Data_FigS4.xlsx
- __MACOSX/._Source_Data_FigS4.xlsx
- Source_Data_FigS5.xlsx
- __MACOSX/._Source_Data_FigS5.xlsx
- Source_Data_FigS6.xlsx
- __MACOSX/._Source_Data_FigS6.xlsx
- Source_Data_FigS7.xlsx
- __MACOSX/._Source_Data_FigS7.xlsx
- Source_Data_FigS8.xlsx
- __MACOSX/._Source_Data_FigS8.xlsx
- Source_Data_FigS9.xlsx
- __MACOSX/._Source_Data_FigS9.xlsx
- Source_Data_FigS10.xlsx
- __MACOSX/._Source_Data_FigS10.xlsx
- Source_Data_FigS11.xlsx
- __MACOSX/._Source_Data_FigS11.xlsx
- Source_Data_FigS12.xlsx
- __MACOSX/._Source_Data_FigS12.xlsx
- Source_Data_FigS13.xlsx
- __MACOSX/._Source_Data_FigS13.xlsx
- Source_Data_FigS14.xlsx
- __MACOSX/._Source_Data_FigS14.xlsx
- Source_Data_FigS15.xlsx
- __MACOSX/._Source_Data_FigS15.xlsx
- Source_Data_FigS16.xlsx
- __MACOSX/._Source_Data_FigS16.xlsx
- Source_Data_FigS17.xlsx
- __MACOSX/._Source_Data_FigS17.xlsx
- Source_Data_FigS19.xlsx
- __MACOSX/._Source_Data_FigS19.xlsx
- Source_Data_FigS20.xlsx
- __MACOSX/._Source_Data_FigS20.xlsx
- Source_Data_FigS24.xlsx
- __MACOSX/._Source_Data_FigS24.xlsx
- Source_Data_FigS25.xlsx
- __MACOSX/._Source_Data_FigS25.xlsx
- Source_Data_FigS26.xlsx
- __MACOSX/._Source_Data_FigS26.xlsx
