# Supplementary material for: Mitigating proton trapping in cubic perovskite oxides via ScO6 octahedral networks
Source: Nat Mater. 2025 Aug 8;24(12):1949–56. doi: 10.1038/s41563-025-02311-w (PMC12657236; doi:10.1038/s41563-025-02311-w)
Supplement: Supplementary file 2 — Statistical source data for Supplementary Figs. 1–20 and 24–26. [file 41563_2025_2311_MOESM2_ESM.zip › Source_Data_FigS1.xlsx]

## Sheet: Fig. S1a
Parameter x	Parameter y
2θ / degree	(intensity)1/2 / a. u.	calculated patterns	differences	fitting BaSn0.3Sc0.7O3−δ / 2θ degree	fitting BaSc2O4 / 2θ degree
9.00161	26.4575	26.426	0.177428	21.4288	8.52897
9.01176	25.0799	26.4075	-1.15221	30.487	17.1057
9.02191	25.3377	26.389	-1.02531	37.5692	17.5026
9.03205	25.2784	26.3706	-1.04504	43.6567	17.6978
9.0422	25.9422	26.3522	-0.640269	49.1287	18.211
9.05235	26.3629	26.3339	0.17019	54.1805	18.2124
9.0625	25.5734	26.3156	-0.861524	63.45	19.4968
9.07264	26.1534	26.2975	-0.37957	67.7994	19.5022
9.08279	26.6833	26.2793	0.635598	67.7994	19.6743
9.09294	25.7876	26.2613	-0.688245	72.0177	19.6769
9.10309	25.1197	26.2433	-1.05998	76.1373	21.9053
9.11323	25.7488	26.2253	-0.690299	80.185	21.9089
9.12338	24.98	26.2074	-1.10788	84.1837	24.5639
9.13353	25.7488	26.1895	-0.663884	88.154	24.5724
9.14367	25.6125	26.1717	-0.74781		24.7076
9.15382	25.632	26.154	-0.722454		24.7119
9.16397	25.7488	26.1362	-0.622453		25.7802
9.17412	24.6374	26.1186	-1.21704		27.9235
9.18426	25.9422	26.101	-0.39839		27.9282
9.19441	25.0599	26.0834	-1.01167		30.6745
9.20456	26.3439	26.0659	0.527243		30.9823
9.21471	25.865	26.0484	-0.428255		30.9849
9.22485	25.8844	26.031	-0.382971		31.0199
9.235	24.2281	26.0137	-1.33625		31.3259
9.24515	25.1992	25.9963	-0.892822		31.3264
9.2553	25	25.9791	-0.989474		31.3367
9.26544	25.9808	25.9618	0.13762		31.4424
9.27559	25.7294	25.9446	-0.46397		31.4475
9.28574	25.5539	25.9275	-0.611237		31.8922
9.29588	24.7184	25.9104	-1.09176		31.8972
9.30603	25.3574	25.8933	-0.732013		32.2283
9.31618	25.9615	25.8763	0.29199		33.36
9.32633	25.3969	25.8593	-0.680003		33.3673
9.33647	25.1992	25.8423	-0.801928		33.6843
9.34662	25.04	25.8254	-0.88623		34.6081
9.35677	25.3969	25.8085	-0.641588		35.1918
9.36692	24.96	25.7916	-0.911958		35.1972
9.37706	24.96	25.7748	-0.902692		35.3245
9.38721	25.4362	25.758	-0.567315		35.3337
9.39736	25.4951	25.7413	-0.496184		35.4311
9.40751	25.5147	25.7246	-0.458131		35.6343
9.41765	24.6982	25.7079	-1.00485		35.8364
9.4278	24.6982	25.6913	-0.996539		36.1054
9.43795	24.5764	25.6747	-1.04797		36.1069
9.4481	25.0799	25.6581	-0.760401		36.5069
9.45824	25.6515	25.6415	0.0998534		36.5129
9.46839	24.9199	25.625	-0.839737		36.9035
9.47854	24.0832	25.6086	-1.23506		36.9064
9.48868	24.5967	25.5921	-0.997676		37.7191
9.49883	25.0998	25.5757	-0.689848		37.73
9.50898	24.3516	25.5593	-1.09896		38.0131
9.51913	25.0799	25.543	-0.680503		38.2023
9.52927	25.04	25.5266	-0.697615		38.2066
9.53942	24.8797	25.5103	-0.794125		39.0295
9.54957	25.0998	25.4941	-0.627921		39.0408
9.55972	24.9199	25.4779	-0.746984		39.126
9.56986	24.4745	25.4617	-0.993569		39.1317
9.58001	24.7992	25.4455	-0.803924		39.5886
9.59016	24.7588	25.4293	-0.818847		39.5998
9.60031	25.2982	25.4132	-0.339138		39.9605
9.61045	24.8998	25.3972	-0.705234		39.9661
9.6206	25.318	25.3811	-0.251246		40.4812
9.63075	25.0599	25.3651	-0.552404		40.4936
9.6409	25.4165	25.3491	0.259705		40.7594
9.65104	24.6171	25.3331	-0.846197		42.1311
9.66119	23.9583	25.3172	-1.16571		42.1377
9.67134	25.0599	25.3013	-0.491264		43.2172
9.68148	24.4745	25.2854	-0.900505		43.223
9.69163	24.779	25.2695	-0.700363		43.5571
9.70178	24.96	25.2537	-0.541975		43.5706
9.71193	24.779	25.2379	-0.677408		43.6537
9.72207	24.5561	25.2221	-0.816134		43.8202
9.73222	24.0832	25.2064	-1.05981		44.326
9.74237	24.7386	25.1907	-0.672337		44.3413
9.75252	24.5561	25.175	-0.786716		44.6668
9.76266	25.0599	25.1593	-0.315258		44.6743
9.77281	24.7992	25.1437	-0.586928		46.9035
9.78296	25.2587	25.1281	0.361379		46.9181
9.79311	23.8537	25.1125	-1.12195		47.1529
9.80325	24.9199	25.0969	-0.420776		47.3665
9.8134	25.4558	25.0814	0.611926		47.3786
9.82355	24.9199	25.0659	-0.382117		47.4497
9.8337	23.6008	25.0504	-1.20398		47.4558
9.84384	24.0208	25.0349	-1.00704		47.5246
9.85399	23.8956	25.0195	-1.06015		47.5331
9.86414	24.9199	25.0041	-0.290249		47.5541
9.87428	24.0624	24.9887	-0.962454		47.7669
9.88443	24.6374	24.9734	-0.579667		47.77
9.89458	24.5561	24.9581	-0.634033		47.7937
9.90473	23.9583	24.9428	-0.992197		48.006
9.91487	24.7588	24.9275	-0.410656		48.0084
9.92502	24.6171	24.9122	-0.543281		48.191
9.93517	25.0599	24.897	0.403653		48.4029
9.94532	24.1868	24.8818	-0.833676		48.4034
9.95546	24.3105	24.8666	-0.745733		48.4041
9.96561	24.2074	24.8515	-0.802507		48.41
9.97576	24.3721	24.8363	-0.681328		48.6411
9.98591	24.4745	24.8212	-0.588846		48.6458
9.99605	24.2899	24.8061	-0.718483		49.0349
10.0062	24.7386	24.7911	-0.228998		49.0361
10.0163	25.0799	24.776	0.551211		49.4532
10.0265	25.2784	24.761	0.719321		49.462
10.0366	24.6171	24.746	-0.359126		49.6868
10.0468	23.3452	24.7311	-1.17722		49.6938
10.0569	23.6643	24.7161	-1.02558		50.0754
10.0671	24.3311	24.7012	-0.608411		50.0772
10.0772	24.5561	24.6863	-0.360916		50.3576
10.0874	24.3516	24.6714	-0.565557		50.3761
10.0975	24.779	24.6566	0.349896		50.488
10.1077	24.6171	24.6418	-0.157167		50.5036
10.1178	24.0208	24.627	-0.778549		50.6682
10.128	23.4521	24.6122	-1.07708		50.6774
10.1381	25.1197	24.5974	0.7227		50.725
10.1483	23.9583	24.5827	-0.790178		50.8956
10.1584	23.8956	24.568	-0.81997		50.9071
10.1686	24.7992	24.5533	0.495918		51.1247
10.1787	24.1039	24.5386	-0.659271		51.1338
10.1889	25.2784	24.5239	0.868635		51.5062
10.199	23.5797	24.5093	-0.964174		51.5085
10.2091	24.779	24.4947	0.533252		51.8166
10.2193	23.7065	24.4801	-0.879504		51.8228
10.2294	24.0416	24.4655	-0.651043		52.7084
10.2396	23.5372	24.4509	-0.955888		52.7224
10.2497	24.0832	24.4364	-0.594301		52.9321
10.2599	24.1868	24.4219	-0.484856		52.9433
10.27	24.454	24.4074	0.216069		52.9956
10.2802	23.2809	24.3929	-1.0545		53.3053
10.2903	24.2074	24.3784	-0.413502		53.3081
10.3005	25.04	24.364	0.822174		54.0685
10.3106	24.3311	24.3496	-0.136196		54.0784
10.3208	24.7386	24.3352	0.635145		54.2873
10.3309	23.2164	24.3209	-1.05095		54.3037
10.3411	23.7908	24.3065	-0.718185		54.3149
10.3512	24.4131	24.2922	0.347672		54.5133
10.3614	24.6779	24.2779	0.632437		54.8668
10.3715	25.1794	24.2637	0.956909		54.8832
10.3817	23.7697	24.2494	-0.692608		54.9664
10.3918	24.6779	24.2352	0.665371		55.0847
10.4019	23.1948	24.221	-1.013		55.088
10.4121	22.6716	24.2068	-1.23905		55.0945
10.4222	25.1197	24.1926	0.962849		55.0978
10.4324	23.0434	24.1785	-1.06538		55.1588
10.4425	23.8747	24.1644	-0.538217		55.1604
10.4527	24.6779	24.1503	0.726412		55.4488
10.4628	23.3238	24.1362	-0.901318		55.4521
10.473	23.7697	24.1221	-0.593639		55.735
10.4831	23.6432	24.1081	-0.681861		55.7383
10.4933	24.3311	24.0941	0.486756		56.2429
10.5034	23.7065	24.0801	-0.611233		56.2558
10.5136	24.0624	24.0662	-0.0614358		56.3171
10.5237	23.8118	24.0523	-0.49041		56.3235
10.5339	24.1454	24.0384	0.327164		56.6872
10.544	24.2693	24.0245	0.494824		56.692
10.5542	23.0868	24.0106	-0.961152		57.3466
10.5643	23.8747	23.9968	-0.349414		57.365
10.5745	23.7065	23.9829	-0.525738		57.3717
10.5846	23.3452	23.9691	-0.789874		57.3843
10.5947	23.8118	23.9554	-0.378936		57.4188
10.6049	23.9374	23.9416	-0.0646003		57.44
10.615	23.6854	23.9278	-0.492352		57.5585
10.6252	22.7816	23.9141	-1.06422		57.5733
10.6353	24	23.9004	0.315555		57.7039
10.6455	23.4521	23.8867	-0.65929		57.7144
10.6556	24.3516	23.8731	0.691745		57.9131
10.6658	23.2379	23.8594	-0.788376		57.9168
10.6759	23.9792	23.8458	0.365164		58.0035
10.6861	24.3721	23.8322	0.734783		58.0098
10.6962	24.1454	23.8186	0.571636		58.2864
10.7064	23.622	23.8051	-0.427827		58.3037
10.7165	23.2164	23.7915	-0.75838		58.503
10.7267	23.2164	23.778	-0.74941		59.6689
10.7368	23.8328	23.7645	0.261283		59.6766
10.747	23.7697	23.751	0.136874		60.1253
10.7571	23.4307	23.7375	-0.553874		60.1459
10.7673	23.4521	23.7241	-0.521534		60.3314
10.7774	23.5372	23.7106	-0.416464		60.3478
10.7875	24.1868	23.6972	0.699669		60.6767
10.7977	24.1454	23.6838	0.679374		60.6808
10.8078	23.5797	23.6705	-0.301363		60.956
10.818	23.8956	23.6571	0.488353		60.9626
10.8281	24.2281	23.6438	0.764395		61.057
10.8383	23.7487	23.6305	0.343827		61.0753
10.8484	23.1084	23.6172	-0.713253		61.5597
10.8586	23.388	23.6039	-0.464608		61.5709
10.8687	24	23.5906	0.639819		61.667
10.8789	23.9792	23.5774	0.633851		61.6761
10.889	23.0868	23.5642	-0.690924		62.4776
10.8992	23.1517	23.551	-0.631895		62.4956
10.9093	22.9565	23.5378	-0.76243		62.6861
10.9195	23.2379	23.5246	-0.535456		62.7348
10.9296	24.2487	23.5115	0.858631		63.1842
10.9398	23.6643	23.4983	0.407412		63.2067
10.9499	23.8118	23.4852	0.571435		63.3847
10.9601	24.0208	23.4721	0.740739		63.4027
10.9702	24.1661	23.4591	0.840855		63.7212
10.9803	23.1733	23.446	-0.522244		63.7256
10.9905	24.5561	23.433	1.05976		63.8758
11.0006	23.2809	23.4199	-0.37289		63.9812
11.0108	22.3383	23.4069	-1.03375		63.9916
11.0209	23.9165	23.394	0.722888		64.0506
11.0311	22.9565	23.381	-0.651543		64.0536
11.0412	23.1948	23.368	-0.416191		64.5764
11.0514	23.3452	23.3551	-0.0993832		64.5824
11.0615	23.1517	23.3422	-0.436494		64.6622
11.0717	24.3721	23.3293	1.02118		64.8374
11.0818	23.5584	23.3164	0.491941		65.3613
11.092	23.8537	23.3036	0.741718		65.3625
11.1021	23.7697	23.2907	0.692092		65.386
11.1123	24.2281	23.2779	0.974764		65.4488
11.1224	23.7908	23.2651	0.725009		65.4576
11.1326	24.4131	23.2523	1.07739		65.6279
11.1427	23.388	23.2396	0.385307		65.6396
11.1529	23.2379	23.2268	0.105241		65.6744
11.163	22.5167	23.2141	-0.835127		65.6881
11.1731	22.7816	23.2014	-0.647931		65.7426
11.1833	23.3666	23.1887	0.421845		65.7494
11.1934	22.4054	23.176	-0.877869		66.0103
11.2036	22.7156	23.1633	-0.669114		66.0336
11.2137	23.5797	23.1507	0.654945		66.2297
11.2239	22.7156	23.1381	-0.649951		66.5085
11.234	22.8035	23.1255	-0.567405		66.5328
11.2442	23.9165	23.1129	0.896471		66.5964
11.2543	22.7376	23.1003	-0.602203		66.6021
11.2645	23.4734	23.0877	0.621022		66.608
11.2746	23.4307	23.0752	0.596299		66.6607
11.2848	22.6495	23.0626	-0.642764		66.6723
11.2949	23.0868	23.0501	0.191453		66.7039
11.3051	22.2486	23.0376	-0.888285		66.7233
11.3152	23.4307	23.0252	0.636852		66.7729
11.3254	23.3452	23.0127	0.576651		66.7763
11.3355	23.4307	23.0003	0.656112		66.8594
11.3457	23.7276	22.9878	0.860105		66.8783
11.3558	24	22.9754	1.01221		67.0322
11.3659	23.2594	22.963	0.544396		67.037
11.3761	22.6716	22.9507	-0.528295		67.0613
11.3862	22.4499	22.9383	-0.698828		67.1158
11.3964	22.9565	22.926	0.174692		67.2864
11.4065	23.4307	22.9136	0.719104		67.2874
11.4167	23.6432	22.9013	0.861308		67.2888
11.4268	23.4947	22.889	0.778231		67.2942
11.437	23.7065	22.8768	0.910921		67.4358
11.4471	23.2594	22.8645	0.628413		67.5636
11.4573	23.2594	22.8523	0.638079		67.7344
11.4674	22.6936	22.84	-0.382656		67.7354
11.4776	23.2379	22.8278	0.640368		67.7994
11.4877	23.388	22.8156	0.756566		67.8042
11.4979	22.2036	22.8035	-0.774508		68.1417
11.508	23.1517	22.7913	0.600302		68.1518
11.5182	22.2711	22.7792	-0.712823		68.2032
11.5283	23.8747	22.7671	1.05243		68.2175
11.5385	22.7376	22.755	-0.131602		68.2465
11.5486	22.3607	22.7429	-0.618215		68.2484
11.5587	22.5167	22.7308	-0.462751		68.6511
11.5689	22.4722	22.7187	-0.496523		68.6583
11.579	23.2594	22.7067	0.743445		68.9713
11.5892	21.6564	22.6947	-1.01895		69.0963
11.5993	22.1359	22.6826	-0.739396		69.0992
11.6095	23.0651	22.6706	0.628074		69.3299
11.6196	22.1133	22.6587	-0.738456		69.3432
11.6298	22.8254	22.6467	0.422768		69.4994
11.6399	23.8537	22.6347	1.10408		69.5122
11.6501	22.2486	22.6228	-0.61172		69.8358
11.6602	23.1948	22.6109	0.76417		69.8453
11.6704	22.8473	22.599	0.498355		69.9067
11.6805	22.7156	22.5871	0.358562		69.919
11.6907	22.7816	22.5752	0.454296		70.0666
11.7008	23.3238	22.5633	0.872059		70.0836
11.711	23.7908	22.5515	1.11323		70.0883
11.7211	22.4054	22.5396	-0.366437		70.1143
11.7313	23.3024	22.5278	0.880086		70.2783
11.7414	22.9565	22.516	0.663688		70.2791
11.7515	22.5389	22.5042	0.186155		70.282
11.7617	23.0217	22.4924	0.727538		70.2999
11.7718	23.4521	22.4806	0.985613		70.6002
11.782	23.2594	22.4689	0.889111		70.6054
11.7921	22.5832	22.4571	0.355018		70.691
11.8023	23.0868	22.4454	0.800865		70.6981
11.8124	22.6495	22.4337	0.464561		70.8269
11.8226	22.7376	22.422	0.561835		70.8447
11.8327	22.4722	22.4103	0.248855		70.8611
11.8429	22.2261	22.3986	-0.415305		71.3462
11.853	23.1948	22.3869	0.898836		71.358
11.8632	22.9783	22.3753	0.776513		71.4367
11.8733	22.2711	22.3637	-0.304304		71.4564
11.8835	22.8035	22.3521	0.6719		71.6333
11.8936	22.8254	22.3405	0.69638		71.7854
11.9038	23.3238	22.3289	0.997442		71.7901
11.9139	22.1585	22.3174	-0.398563		72.1162
11.9241	22.1133	22.3058	-0.43875		72.1442
11.9342	22.2935	22.2943	-0.0289591		72.2413
11.9443	23.4734	22.2828	1.09112		72.2609
11.9545	23.5372	22.2714	1.1251		72.6778
11.9646	22.0907	22.2599	-0.411316		72.6806
11.9748	22.2486	22.2485	0.0117682		72.6946
11.9849	22.5167	22.237	0.528805		72.6973
11.9951	22.6053	22.2256	0.616197		72.9934
12.0052	22.9783	22.2142	0.874095		73.0088
12.0154	23.1301	22.2028	0.962935		73.1746
12.0255	22.6274	22.1915	0.660276		73.1886
12.0357	23.0434	22.1801	0.929161		73.6101
12.0458	22.4722	22.1688	0.550863		73.6156
12.056	23.3238	22.1574	1.07999		73.9186
12.0661	22.6495	22.1461	0.709498		73.9464
12.0763	23.4521	22.1348	1.14772		74.1056
12.0864	23.2809	22.1235	1.07581		74.1278
12.0966	22.383	22.1123	0.52035		74.1488
12.1067	21.7025	22.101	-0.63125		74.1747
12.1169	22.0227	22.0898	-0.258951		74.4006
12.127	22.5389	22.0785	0.678461		74.4135
12.1371	21.3307	22.0673	-0.858257		74.4206
12.1473	22	22.0561	-0.236933		74.4262
12.1574	22.7816	22.045	0.858264		74.7185
12.1676	21.5407	22.0338	-0.70223		74.7407
12.1777	23.2379	22.0226	1.10239		74.8213
12.1879	22.5167	22.0115	0.710752		74.8439
12.198	21.7486	22.0004	-0.501801		74.9742
12.2082	21.8632	21.9893	-0.355028		75.3133
12.2183	23.0868	21.9782	1.05292		75.3294
12.2285	22.891	21.9671	0.961234		75.4627
12.2386	23.1517	21.956	1.09347		75.6256
12.2488	23.4947	21.945	1.24488		75.6329
12.2589	23.2594	21.9339	1.1513		75.7449
12.2691	22.4054	21.9229	0.694602		75.7514
12.2792	22	21.9119	0.296864		75.756
12.2894	23.6643	21.9009	1.32795		75.7707
12.2995	22.6274	21.8899	0.858796		75.8206
12.3097	22.7816	21.8789	0.950082		75.8279
12.3198	21.5407	21.868	-0.5721		75.9501
12.3299	22.6053	21.857	0.865041		76.1124
12.3401	23.0217	21.8461	1.08427		76.1142
12.3502	22.4277	21.8352	0.769737		76.1341
12.3604	23.5372	21.8243	1.30879		76.1492
12.3705	21.0713	21.8134	-0.861434		76.2205
12.3807	22.7596	21.8025	0.978322		76.2411
12.3908	22.4722	21.7916	0.824965		76.4131
12.401	23.0434	21.7808	1.12368		76.6005
12.4111	21.587	21.77	-0.427695		76.6042
12.4213	21.5407	21.7591	-0.467415		77.2682
12.4314	22.5832	21.7483	0.913702		77.2938
12.4416	21.0476	21.7375	-0.830644		77.4125
12.4517	21.4009	21.7268	-0.570807		77.4179
12.4619	23.0217	21.716	1.14269		77.4915
12.472	21.8632	21.7052	0.397461		77.5161
12.4822	21.2838	21.6945	-0.640858		77.5761
12.4923	22.9783	21.6838	1.13775		77.5907
12.5025	21.7945	21.6731	0.348479		77.7556
12.5126	22.9347	21.6624	1.12798		77.7738
12.5227	21.8174	21.6517	0.407127		78.0005
12.5329	22.5167	21.641	0.935768		78.0301
12.543	21.0713	21.6303	-0.747684		78.1837
12.5532	22.1811	21.6197	0.749253		78.1845
12.5633	23.2379	21.6091	1.27626		78.1909
12.5735	21.2838	21.5984	-0.560932		78.2081
12.5836	20.8327	21.5878	-0.869004		78.2285
12.5938	21.6333	21.5772	0.236784		78.4947
12.6039	22.2261	21.5667	0.812065		78.5007
12.6141	21.3542	21.5561	-0.449375		78.5453
12.6242	22.3383	21.5455	0.890375		78.5525
12.6344	21.5174	21.535	-0.132531		79.1208
12.6445	22.6936	21.5245	1.08127		79.1343
12.6547	22.6495	21.514	1.06562		79.3105
12.6648	22.0227	21.5035	0.720597		79.3431
12.675	22.6274	21.493	1.06511		79.8589
12.6851	21.0238	21.4825	-0.67727		79.8752
12.6953	23.0868	21.472	1.27073		79.9955
12.7054	22.2036	21.4616	0.861409		80.0045
12.7155	21.7025	21.4511	0.501392		80.0137
12.7257	21.6102	21.4407	0.411663		80.0421
12.7358	21.6795	21.4303	0.499177		80.4969
12.746	22.2261	21.4199	0.897889		80.5173
12.7561	21.2132	21.4095	-0.443077		80.5564
12.7663	21.5174	21.3991	0.343928		80.5834
12.7764	22.1359	21.3888	0.864382		80.7984
12.7866	21.166	21.3784	-0.460901		80.82
12.7967	21.6333	21.3681	0.514977		80.9218
12.8069	21.4009	21.3578	0.207728		80.9299
12.817	22.1811	21.3475	0.913016		81.1571
12.8272	22.2036	21.3372	0.93082		81.1647
12.8373	22.6053	21.3269	1.13067		81.2287
12.8475	23.1517	21.3166	1.35464		81.2503
12.8576	21.8403	21.3064	0.73073		81.2874
12.8678	21.5407	21.2961	0.494513		81.4187
12.8779	21.1187	21.2859	-0.408865		81.7594
12.8881	21.0238	21.2757	-0.501862		81.7702
12.8982	21.6333	21.2655	0.606511		82.3412
12.9083	22.0227	21.2553	0.876048		82.3726
12.9185	20.7364	21.2451	-0.713183		82.523
12.9286	21.7256	21.2349	0.700472		82.5481
12.9388	21.587	21.2247	0.601907		82.83
12.9489	21.9545	21.2146	0.860177		82.8363
12.9591	21.5407	21.2045	0.579827		83.0554
12.9692	20.7605	21.1943	-0.658634		83.0867
12.9794	21.9089	21.1842	0.851278		83.3247
12.9895	21.4009	21.1741	0.47624		83.4824
12.9997	21.095	21.164	-0.26272		83.486
13.0098	21.7025	21.154	0.74065		83.5354
13.02	21.5174	21.1439	0.611166		83.5578
13.0301	21.6333	21.1339	0.706714		83.6218
13.0403	22.3607	21.1238	1.11214		83.7796
13.0504	21.9317	21.1138	0.904384		83.7828
13.0606	21.5407	21.1038	0.660961		83.8344
13.0707	22.1811	21.0938	1.04273		83.8411
13.0809	21.6564	21.0838	0.756708		83.8469
13.091	21	21.0738	-0.271709		83.8596
13.1011	21.2368	21.0639	0.41581		83.8697
13.1113	21.8632	21.0539	0.899611		83.877
13.1214	22.6495	21.044	1.2671		83.9129
13.1316	20.4695	21.034	-0.75137		83.9424
13.1417	21.7715	21.0241	0.864528		83.9579
13.1519	21.1187	21.0142	0.323236		83.9587
13.162	20.8567	21.0043	-0.384302		83.9658
13.1722	21.6795	20.9945	0.827658		83.9668
13.1823	21.2368	20.9846	0.502153		84.0177
13.1925	20.347	20.9748	-0.792315		84.0857
13.2026	21.7256	20.9649	0.872149		84.1
13.2128	20.9762	20.9551	0.145202		84.2559
13.2229	20.6398	20.9453	-0.552731		84.2622
13.2331	21.4243	20.9355	0.69915		84.5715
13.2432	22.2036	20.9257	1.13045		84.6397
13.2534	21.1187	20.9159	0.45035		84.7304
13.2635	21.7025	20.9061	0.892418		84.7308
13.2737	21.3776	20.8964	0.693682		84.7528
13.2838	20.9762	20.8866	0.299272		84.7635
13.2939	21.8403	20.8769	0.981557		85.0498
13.3041	20.6398	20.8671	-0.476844		85.0592
13.3142	20.8567	20.8574	-0.0279105		85.2072
13.3244	21.0238	20.8477	0.419603		85.2081
13.3345	21.1424	20.838	0.551668		85.2644
13.3447	21.8174	20.8284	0.994519		85.2929
13.3548	21.6333	20.8187	0.902563		85.8636
13.365	21.9317	20.809	1.05957		85.8779
13.3751	21.2132	20.7994	0.643287		86.0014
13.3853	21.3073	20.7898	0.719392		86.0027
13.3954	21.1424	20.7801	0.601868		86.1604
13.4056	21.8174	20.7705	1.02318		86.1729
13.4157	20.8087	20.7609	0.218469		86.2187
13.4259	21.0713	20.7513	0.565657		86.233
13.436	21.7715	20.7418	1.01478		86.395
13.4462	20.445	20.7322	-0.535879		86.4293
13.4563	20.9523	20.7227	0.479221		86.4876
13.4665	20.9762	20.7131	0.512863		86.5103
13.4766	21.0713	20.7036	0.606355		86.6713
13.4867	20.8087	20.6941	0.338382		86.6764
13.4969	21.6102	20.6847	0.962035		86.6873
13.507	22.1811	20.6752	1.22714		86.7344
13.5172	20.9762	20.6657	0.557181		86.7425
13.5273	21.4942	20.6563	0.915382		86.873
13.5375	19.975	20.6468	-0.819646		86.8975
13.5476	21.7486	20.6374	1.05414		86.9553
13.5578	22.6274	20.6279	1.41403		86.9887
13.5679	20.8327	20.6185	0.46278		87.112
13.5781	21.3073	20.6091	0.835573		87.1138
13.5882	21.4709	20.5997	0.933386		87.1359
13.5984	20.2485	20.5903	-0.584693		87.1627
13.6085	21.4942	20.581	0.95563		87.2901
13.6187	20.4206	20.5716	-0.38862		87.2942
13.6288	20.8806	20.5623	0.564225		87.304
13.639	22.2711	20.5529	1.31077		87.3079
13.6491	21.095	20.5436	0.742558		87.4415
13.6592	20.9284	20.5343	0.627782		87.4482
13.6694	21.1187	20.5251	0.770494		87.5657
13.6795	21.6564	20.5158	1.06801		87.5867
13.6897	21.166	20.5065	0.812131		87.5977
13.6998	20.8087	20.4972	0.558119		87.6023
13.71	20.8087	20.4879	0.566386		87.6063
13.7201	21.2838	20.4786	0.897346		87.6437
13.7303	21.0476	20.4693	0.760449		88.1474
13.7404	21.0476	20.46	0.766526		88.1661
13.7506	21.4476	20.4507	0.998439		88.2906
13.7607	20.8087	20.4415	0.60596		88.4677
13.7709	20.8087	20.4322	0.613552		88.5385
13.781	20.6398	20.423	0.465624		88.5408
13.7912	19.975	20.4137	-0.662386		88.6242
13.8013	19.5704	20.4045	-0.913319		88.6282
13.8115	19.6469	20.3954	-0.865141		88.9135
13.8216	20.6155	20.3862	0.478901		88.9295
13.8318	20.7123	20.377	0.579043		89.0318
13.8419	21.5174	20.3679	1.07217		89.0531
13.852	20.567	20.3588	0.456303		89.0975
13.8622	20.199	20.3496	-0.388104		89.1055
13.8723	21.3542	20.3405	1.00679		89.3233
13.8825	20.445	20.3314	0.337062		89.3283
13.8926	20.9523	20.3224	0.793707		89.3384
13.9028	21.8403	20.3133	1.23574		89.347
13.9129	21.166	20.3042	0.928322		89.3534
13.9231	20.8567	20.2952	0.749315		89.5105
13.9332	20.8806	20.2861	0.771019		89.5132
13.9434	21.3542	20.2771	1.0378		89.8848
13.9535	20.7364	20.2681	0.684353		89.8876
13.9637	21.3542	20.2591	1.04645		89.8996
13.9738	20.9284	20.2501	0.823618		89.9844
13.984	20.6155	20.2411	0.611889		89.9898
13.9941	21	20.2321	0.876272		90.0392
14.0043	20.2485	20.2232	0.158974		90.0425
14.0144	20.2731	20.2142	0.2427		90.0439
14.0246	20.7846	20.2053	0.761131		90.0766
14.0347	21.0238	20.1964	0.909636		90.281
14.0448	20.567	20.1874	0.616057		90.2836
14.055	20.2485	20.1785	0.264444		90.5169
14.0651	21.6102	20.1696	1.20023		90.5171
14.0753	21.095	20.1607	0.966585		90.5198
14.0854	19.8494	20.1519	-0.54993		90.5436
14.0956	21.1187	20.143	0.987788		90.7751
14.1057	20.7123	20.1341	0.760387		90.7832
14.1159	20.5913	20.1253	0.682629		90.9382
14.126	20.0749	20.1164	-0.203909		90.9488
14.1362	20.199	20.1076	0.302324		90.9689
14.1463	21.1896	20.0988	1.04443		90.9945
14.1565	19.5959	20.09	-0.702898		91.0045
14.1666	21.3307	20.0812	1.11783		91.0105
14.1768	21.0713	20.0724	0.999455		91.0894
14.1869	20.8806	20.0636	0.903877		91.1143
14.1971	19.3907	20.0549	-0.814943		91.3086
14.2072	20.0499	20.0461	0.0619917		91.3126
14.2174	21.1896	20.0373	1.07344		91.3862
14.2275	21.1187	20.0286	1.04408		91.408
14.2376	21.4476	20.0199	1.19488		91.5254
14.2478	20.347	20.0112	0.579503		91.5602
14.2579	19.9499	20.0025	-0.229177		91.8666
14.2681	21.1424	19.9938	1.07173		91.883
14.2782	19.799	19.9851	-0.431378		91.8937
14.2884	20.5426	19.9764	0.752488		91.9022
14.2985	20.445	19.9677	0.690879		91.9228
14.3087	20.664	19.9591	0.839584		91.9406
14.3188	20.4695	19.9504	0.720457		92.0338
14.329	20.6398	19.9418	0.835448		92.0473
14.3391	20.8087	19.9332	0.935674		92.0579
14.3493	20.8327	19.9245	0.952952		92.0758
14.3594	20.6155	19.9159	0.836412		92.2231
14.3696	20.2485	19.9073	0.584048		92.2517
14.3797	20.6882	19.8988	0.888484		92.3407
14.3899	19.5192	19.8902	-0.609063		92.3438
14.4	20.445	19.8816	0.750624		92.3534
14.4102	19.5959	19.8731	-0.526436		92.3606
14.4203	20.1494	19.8645	0.533795
14.4304	20.6155	19.856	0.871528
14.4406	19.2873	19.8474	-0.748422
14.4507	20.0998	19.8389	0.510718
14.4609	20.4939	19.8304	0.81455
14.471	20.7846	19.8219	0.981173
14.4812	20.5426	19.8134	0.853943
14.4913	20.7605	19.8049	0.977548
14.5015	20.1494	19.7965	0.594114
14.5116	19.5959	19.788	-0.438283
14.5218	20.9284	19.7796	1.07186
14.5319	19.8746	19.7711	0.321697
14.5421	19.6469	19.7627	-0.340299
14.5522	19.3649	19.7543	-0.623977
14.5624	19.5192	19.7459	-0.476058
14.5725	21.4009	19.7375	1.28976
14.5827	20.9045	19.7291	1.0842
14.5928	19.8997	19.7207	0.42317
14.603	20.6398	19.7123	0.963049
14.6131	20	19.7039	0.544112
14.6232	19.799	19.6956	0.321559
14.6334	20.3715	19.6872	0.827224
14.6435	20.6155	19.6789	0.967786
14.6537	20.025	19.6706	0.595304
14.6638	19.5959	19.6623	-0.257626
14.674	21.0238	19.654	1.17039
14.6841	20.199	19.6457	0.743845
14.6943	20.445	19.6374	0.898679
14.7044	19.5192	19.6292	-0.331559
14.7146	19.975	19.6209	0.595059
14.7247	20.2978	19.6126	0.827736
14.7349	19.5192	19.6044	-0.291839
14.745	20.347	19.5962	0.866506
14.7552	19.3649	19.5879	-0.472247
14.7653	19.8746	19.5797	0.543033
14.7755	20.9523	19.5715	1.17508
14.7856	20.3715	19.5633	0.899009
14.7958	19	19.5552	-0.745084
14.8059	19.6977	19.547	0.388251
14.816	20.1246	19.5388	0.765375
14.8262	20.4206	19.5307	0.943355
14.8363	18.9737	19.5225	-0.740844
14.8465	20.664	19.5144	1.07219
14.8566	19.5959	19.5063	0.299436
14.8668	20.3715	19.4981	0.934565
14.8769	19.975	19.49	0.696389
14.8871	20.1742	19.4819	0.832055
14.8972	19.5192	19.4738	0.213047
14.9074	19.8746	19.4657	0.63942
14.9175	19.3132	19.4577	-0.380087
14.9277	18.8414	19.4496	-0.77985
14.9378	20	19.4416	0.747292
14.948	19.3649	19.4335	-0.261901
14.9581	20.199	19.4255	0.879509
14.9683	19.5192	19.4174	0.319021
14.9784	20.347	19.4094	0.968276
14.9886	19.0788	19.4014	-0.568015
14.9987	19.7737	19.3934	0.616676
15.0088	20.2731	19.3854	0.942173
15.019	19.5192	19.3775	0.376498
15.0291	19.6469	19.3695	0.526664
15.0393	20.0998	19.3616	0.859183
15.0494	20.7364	19.3536	1.17594
15.0596	19	19.3457	-0.58795
15.0697	19.4936	19.3378	0.394741
15.0799	20.445	19.3299	1.05602
15.09	19.8997	19.322	0.760122
15.1002	20.0499	19.3141	0.857828
15.1103	19.6469	19.3062	0.583695
15.1205	20.4939	19.2983	1.09343
15.1306	20.8087	19.2904	1.23216
15.1408	18.8944	19.2826	-0.623004
15.1509	19.8746	19.2747	0.774517
15.1611	19.6977	19.2669	0.656369
15.1712	18.6815	19.2591	-0.759954
15.1814	19.9499	19.2513	0.835868
15.1915	19.799	19.2435	0.745339
15.2016	19.3132	19.2357	0.27847
15.2118	18.735	19.2279	-0.702051
15.2219	19.4165	19.2201	0.443181
15.2321	19.8746	19.2123	0.813827
15.2422	19.3907	19.2045	0.431515
15.2524	20.1742	19.1967	0.988685
15.2625	19.8494	19.189	0.812683
15.2727	18.3848	19.1812	-0.892439
15.2828	19.4165	19.1735	0.49296
15.293	19.4936	19.1657	0.572579
15.3031	18.4932	19.158	-0.815336
15.3133	19.8242	19.1503	0.820932
15.3234	19.8746	19.1426	0.855578
15.3336	20.2237	19.1349	1.04348
15.3437	20.4206	19.1272	1.13726
15.3539	19.0526	19.1195	-0.258796
15.364	19.8242	19.1119	0.844014
15.3742	19.0788	19.1042	-0.159464
15.3843	19.5704	19.0966	0.688345
15.3944	18.1384	19.0889	-0.974974
15.4046	19.1833	19.0813	0.319407
15.4147	19.8997	19.0737	0.908878
15.4249	19.6214	19.0661	0.745208
15.435	18.7617	19.0585	-0.544813
15.4452	19.105	19.0509	0.232547
15.4553	19.5704	19.0433	0.725997
15.4655	20.199	19.0357	1.07855
15.4756	19.5192	19.0282	0.700743
15.4858	20.0749	19.0206	1.02676
15.4959	21.0476	19.0131	1.42635
15.5061	19.1833	19.0055	0.421638
15.5162	19.5192	18.998	0.721941
15.5264	18.868	18.9905	-0.350065
15.5365	19.1572	18.983	0.417419
15.5467	20.1494	18.9755	1.08348
15.5568	19.1572	18.968	0.434967
15.567	19.2614	18.9606	0.548426
15.5771	20.2731	18.9531	1.14891
15.5872	19.1833	18.9457	0.487499
15.5974	19.975	18.9382	1.01822
15.6075	18.8944	18.9308	-0.190574
15.6177	18.868	18.9233	-0.235275
15.6278	19.2873	18.9159	0.609444
15.638	19.3391	18.9085	0.656223
15.6481	17.9722	18.901	-0.963759
15.6583	19.799	18.8936	0.951506
15.6684	19.5704	18.8862	0.827135
15.6786	19.2354	18.8789	0.597101
15.6887	19.1833	18.8715	0.558423
15.6989	19.2094	18.8641	0.587563
15.709	18.3848	18.8568	-0.68705
15.7192	19.2614	18.8495	0.64176
15.7293	19.3132	18.8422	0.686288
15.7395	18.8944	18.8349	0.243914
15.7496	19.8242	18.8277	0.998268
15.7598	20.1742	18.8204	1.16354
15.7699	19.4422	18.8132	0.793136
15.78	19.7484	18.8059	0.970835
15.7902	19.6723	18.7986	0.934703
15.8003	19.3649	18.7914	0.757308
15.8105	19.7484	18.7842	0.981963
15.8206	18.9209	18.7769	0.379406
15.8308	18.412	18.7697	-0.598137
15.8409	18.7883	18.7625	0.160574
15.8511	19.3907	18.7553	0.797127
15.8612	19.8746	18.7481	1.06136
15.8714	17.72	18.7409	-1.01039
15.8815	18.868	18.7338	0.366344
15.8917	18.868	18.7266	0.375995
15.9018	18.6815	18.7194	-0.194677
15.912	19.4679	18.7123	0.869261
15.9221	18.868	18.7052	0.403449
15.9323	18.4391	18.6981	-0.508919
15.9424	18.735	18.691	0.209752
15.9526	18.6815	18.6839	-0.0487901
15.9627	19.0788	18.6769	0.633975
15.9728	18.6011	18.6698	-0.262173
15.983	19.4936	18.6628	0.91149
15.9931	18.8149	18.6558	0.39892
16.0033	18.1108	18.6487	-0.733465
16.0134	18.5472	18.6417	-0.307423
16.0236	20.1494	18.6348	1.23072
16.0337	19.105	18.6278	0.69078
16.0439	19.6977	18.6208	1.03772
16.054	18.7617	18.6139	0.384393
16.0642	19.3391	18.607	0.855627
16.0743	18.3848	18.6001	-0.464002
16.0845	18.9473	18.5932	0.595073
16.0946	19.4422	18.5863	0.925156
16.1048	18.1934	18.5795	-0.621325
16.1149	18.7083	18.5726	0.368344
16.1251	19.3649	18.5658	0.89394
16.1352	18.9737	18.559	0.643957
16.1454	18.2757	18.5522	-0.525865
16.1555	19.2614	18.5454	0.846122
16.1656	19.4422	18.5387	0.95054
16.1758	17.2627	18.532	-1.12663
16.1859	19.4422	18.5253	0.95757
16.1961	20.0749	18.5186	1.2475
16.2062	18.4391	18.512	-0.269935
16.2164	18.3848	18.5053	-0.347192
16.2265	19.4679	18.4987	0.984489
16.2367	19.2094	18.4921	0.846913
16.2468	18.7617	18.4855	0.525471
16.257	18.1934	18.479	-0.534412
16.2671	18.7083	18.4725	0.485593
16.2773	18.4391	18.466	-0.164046
16.2874	19.4165	18.4595	0.978235
16.2976	19	18.4531	0.739514
16.3077	18.1659	18.4467	-0.529931
16.3179	18.7083	18.4404	0.517604
16.328	18.735	18.4341	0.54858
16.3382	18.6011	18.4278	0.416295
16.3483	19	18.4215	0.760569
16.3584	18.8414	18.4153	0.652768
16.3686	18.4391	18.4092	0.17292
16.3787	18.412	18.4031	0.0941639
16.3889	19.0788	18.397	0.825681
16.399	19.3391	18.391	0.973674
16.4092	18.735	18.3851	0.591518
16.4193	18.7883	18.3792	0.639587
16.4295	18.2757	18.3734	-0.312639
16.4396	19.0788	18.3677	0.843278
16.4498	19.6723	18.362	1.14469
16.4599	18.9209	18.3564	0.75132
16.4701	18.6011	18.3509	0.500177
16.4802	18.868	18.3455	0.72283
16.4904	18.2209	18.3402	-0.345381
16.5005	17.5784	18.3349	-0.86979
16.5107	18.7083	18.3298	0.615202
16.5208	19.5192	18.3248	1.09289
16.531	17.8326	18.3199	-0.69812
16.5411	18.1384	18.3152	-0.42049
16.5512	19.1311	18.3105	0.905858
16.5614	18.1384	18.3061	-0.409524
16.5715	19.4679	18.3017	1.0799
16.5817	18.7617	18.2976	0.68125
16.5918	17.6352	18.2935	-0.811392
16.602	18.8414	18.2897	0.74279
16.6121	18.3848	18.286	0.314226
16.6223	18.4932	18.2825	0.459012
16.6324	18.1934	18.2792	-0.292981
16.6426	18.2757	18.2761	-0.0213096
16.6527	18.8414	18.2732	0.753832
16.6629	18.7083	18.2704	0.661714
16.673	17.5784	18.2678	-0.830325
16.6832	18.6011	18.2654	0.579367
16.6933	19.0526	18.2631	0.888497
16.7035	18.3848	18.261	0.351848
16.7136	18.303	18.2589	0.209943
16.7238	18.6548	18.2569	0.630721
16.7339	18.6279	18.255	0.610684
16.744	18.7617	18.253	0.713176
16.7542	18.4932	18.251	0.492152
16.7643	18.9209	18.2489	0.819746
16.7745	18.2757	18.2466	0.170447
16.7846	18.7617	18.2441	0.719415
16.7948	18.3303	18.2413	0.298301
16.8049	18.1384	18.2382	-0.315989
16.8151	18.1108	18.2347	-0.352065
16.8252	18.1384	18.2308	-0.304082
16.8354	19.1572	18.2265	0.964757
16.8455	18.0555	18.2217	-0.407717
16.8557	18.868	18.2165	0.807153
16.8658	18.1934	18.2108	-0.131857
16.876	19	18.2047	0.891791
16.8861	19.1833	18.1983	0.992506
16.8963	18.2757	18.1915	0.290132
16.9064	18.5742	18.1845	0.624264
16.9166	18.7617	18.1773	0.76446
16.9267	17.4069	18.1699	-0.873527
16.9368	18.1384	18.1626	-0.155651
16.947	18.7083	18.1553	0.74366
16.9571	18.6815	18.148	0.730419
16.9673	17.2337	18.141	-0.952512
16.9774	18.2483	18.1341	0.337874
16.9876	17.6068	18.1276	-0.721629
16.9977	17.9722	18.1213	-0.386163
17.0079	18.0831	18.1154	-0.179693
17.018	19.3132	18.1099	1.09695
17.0282	18.0278	18.1048	-0.277516
17.0383	17.4642	18.1	-0.797365
17.0485	18	18.0957	-0.309387
17.0586	18.0555	18.0918	-0.19062
17.0688	17.3494	18.0883	-0.859607
17.0789	18.1108	18.0851	0.160179
17.0891	17.8606	18.0823	-0.470872
17.0992	17.8885	18.0798	-0.437305
17.1094	18.3848	18.0775	0.554297
17.1195	17.0587	18.0755	-1.00835
17.1296	18.303	18.0736	0.478965
17.1398	17.2337	18.0718	-0.91547
17.1499	17.0587	18.0699	-1.00559
17.1601	18.4932	18.068	0.652117
17.1702	18.2757	18.0658	0.458113
17.1804	19.3907	18.0633	1.15215
17.1905	18.6815	18.0603	0.788204
17.2007	18.5742	18.0568	0.719317
17.2108	17.5214	18.0526	-0.728838
17.221	17.6068	18.0478	-0.664058
17.2311	18.6279	18.0422	0.76533
17.2413	17.7764	18.0358	-0.509342
17.2514	17.2337	18.0286	-0.891573
17.2616	17.0294	18.0205	-0.995563
17.2717	18.5742	18.0117	0.750001
17.2819	17.7482	18.0021	-0.503807
17.292	18.1108	17.9918	0.344981
17.3022	18.3848	17.9808	0.635554
17.3123	18.4932	17.9694	0.723758
17.3224	17.2627	17.9576	-0.833594
17.3326	18.2209	17.9453	0.524899
17.3427	17.8045	17.9329	-0.358299
17.3529	18.0555	17.9202	0.367761
17.363	18.4662	17.9075	0.747463
17.3732	19.0526	17.8947	1.07602
17.3833	18.0278	17.882	0.381741
17.3935	18.7883	17.8694	0.958572
17.4036	18.8414	17.857	0.992199
17.4138	18.4662	17.8447	0.788333
17.4239	17.2916	17.8327	-0.735554
17.4341	18.0278	17.8208	0.454905
17.4442	17.5214	17.8092	-0.536469
17.4544	17.7482	17.7979	-0.222739
17.4645	17.3205	17.7867	-0.682807
17.4747	18.1659	17.7759	0.624535
17.4848	17.0587	17.7652	-0.840536
17.495	18.4391	17.7548	0.827203
17.5051	18.4932	17.7447	0.865208
17.5152	16.7631	17.7347	-0.985727
17.5254	17.7482	17.725	0.152487
17.5355	18.303	17.7155	0.766507
17.5457	18.0831	17.7062	0.613988
17.5558	18.0555	17.697	0.598686
17.566	17.2627	17.6881	-0.652259
17.5761	17.8885	17.6794	0.457351
17.5863	18.1108	17.6708	0.663299
17.5964	18.0278	17.6624	0.604446
17.6066	18.1659	17.6542	0.715363
17.6167	18.7883	17.6461	1.06875
17.6269	18.1384	17.6381	0.707275
17.637	16.9115	17.6303	-0.847807
17.6472	18	17.6226	0.614301
17.6573	18.1108	17.6151	0.704053
17.6675	19.105	17.6076	1.22365
17.6776	17.5499	17.6003	-0.22448
17.6878	18.5472	17.5931	0.976799
17.6979	17.5499	17.586	-0.189889
17.708	18.0831	17.579	0.710041
17.7182	18.0278	17.5721	0.675033
17.7283	17.3494	17.5653	-0.464691
17.7385	17.4642	17.5586	-0.307138
17.7486	17.4069	17.552	-0.380875
17.7588	16.9411	17.5454	-0.777396
17.7689	18.0831	17.539	0.737692
17.7791	17.5499	17.5326	0.1318
17.7892	17.9722	17.5262	0.66781
17.7994	18.1659	17.52	0.803703
17.8095	16.7033	17.5138	-0.900254
17.8197	17.9165	17.5076	0.639442
17.8298	17.5499	17.5015	0.220147
17.84	17.72	17.4954	0.473995
17.8501	17.2916	17.4893	-0.444632
17.8603	17.4069	17.4833	-0.276397
17.8704	18.2209	17.4773	0.862298
17.8806	17.8606	17.4714	0.623871
17.8907	16.6733	17.4654	-0.889992
17.9008	16.8523	17.4595	-0.779221
17.911	17.2337	17.4535	-0.468891
17.9211	18.1934	17.4476	0.863602
17.9313	17.5499	17.4416	0.329092
17.9414	16.1864	17.4356	-1.11768
17.9516	17.0294	17.4296	-0.63263
17.9617	16.6733	17.4235	-0.866151
17.9719	16.3401	17.4175	-1.03794
17.982	17.3494	17.4113	-0.248978
17.9922	17.4642	17.4052	0.243009
18.0023	17.0294	17.399	-0.607981
18.0125	17.4069	17.3928	0.118551
18.0226	17.4929	17.3866	0.325905
18.0328	16.1245	17.3804	-1.12068
18.0429	17.2627	17.3742	-0.333995
18.0531	17.6635	17.368	0.543593
18.0632	17.1756	17.3618	-0.431595
18.0734	17.2627	17.3557	-0.304941
18.0835	18.4662	17.3495	1.05673
18.0936	17.6918	17.3434	0.590269
18.1038	17.5784	17.3373	0.491022
18.1139	16.9706	17.3312	-0.600556
18.1241	17.2047	17.3252	-0.347209
18.1342	18.1384	17.3192	0.905063
18.1444	17.7482	17.3133	0.659522
18.1545	17.2916	17.3074	-0.125498
18.1647	16.7332	17.3015	-0.753861
18.1748	17.4069	17.2957	0.33347
18.185	17.2337	17.2899	-0.237122
18.1951	17.6918	17.2842	0.638465
18.2053	17.8326	17.2785	0.744377
18.2154	17.4069	17.2728	0.366214
18.2256	18.1384	17.2671	0.933388
18.2357	17.7482	17.2615	0.697636
18.2459	17.3205	17.256	0.254022
18.256	17.4356	17.2505	0.430277
18.2662	17.3205	17.245	0.274838
18.2763	17.4356	17.2395	0.442796
18.2864	17.1756	17.2341	-0.241991
18.2966	17.8045	17.2288	0.75877
18.3067	17.4356	17.2234	0.460599
18.3169	16.9115	17.2182	-0.553749
18.327	17	17.2129	-0.461465
18.3372	18.2209	17.2078	1.00652
18.3473	17.6068	17.2027	0.635733
18.3575	16.5529	17.1976	-0.802893
18.3676	17.0587	17.1925	-0.365799
18.3778	17.5214	17.1875	0.57784
18.3879	17.2047	17.1825	0.148686
18.3981	16.9115	17.1776	-0.515815
18.4082	16.3401	17.1727	-0.912436
18.4184	18.0555	17.1678	0.942176
18.4285	17.4642	17.1629	0.548948
18.4387	16.3401	17.1581	-0.9044
18.4488	17.6635	17.1533	0.71431
18.459	16.4317	17.1485	-0.846676
18.4691	17.4069	17.1438	0.512891
18.4792	17.1172	17.1392	-0.148144
18.4894	17.5214	17.1346	0.621951
18.4995	18.1934	17.1301	1.03119
18.5097	16.9706	17.1256	-0.393705
18.5198	16.5227	17.1211	-0.773583
18.53	16.8819	17.1168	-0.4846
18.5401	16.6132	17.1125	-0.706557
18.5503	16.1864	17.1082	-0.960101
18.5604	17.0294	17.104	-0.273151
18.5706	16.8523	17.0998	-0.497543
18.5807	16.6433	17.0958	-0.672641
18.5909	16.6433	17.0917	-0.669649
18.601	17.7482	17.0878	0.812672
18.6112	17.1756	17.0839	0.302699
18.6213	16.7929	17.0802	-0.536
18.6315	17.4069	17.0765	0.574843
18.6416	17.2916	17.0728	0.467736
18.6518	16.9706	17.0693	-0.314259
18.6619	16.9706	17.0659	-0.30877
18.672	17.5784	17.0626	0.718199
18.6822	16.2481	17.0594	-0.900724
18.6923	16.4924	17.0563	-0.750912
18.7025	17.2916	17.0533	0.48815
18.7126	16.9706	17.0505	-0.282715
18.7228	17.4356	17.0478	0.622738
18.7329	17.0587	17.0452	0.116096
18.7431	16.8226	17.0429	-0.469305
18.7532	16.7631	17.0406	-0.526849
18.7634	17.2627	17.0386	0.473394
18.7735	15.748	17.0367	-1.13521
18.7837	16.3707	17.0351	-0.815078
18.7938	16.4317	17.0336	-0.775847
18.804	17.3205	17.0324	0.536753
18.8141	16.4621	17.0314	-0.75456
18.8243	16.4924	17.0307	-0.733699
18.8344	17.0294	17.0303	-0.0305218
18.8446	17.088	17.0302	0.240429
18.8547	17.1756	17.0304	0.380991
18.8648	16.9115	17.031	-0.345595
18.875	18	17.0319	0.983913
18.8851	17.1464	17.0333	0.336372
18.8953	16.9115	17.0351	-0.351556
18.9054	15.906	17.0375	-1.06374
18.9156	16.4621	17.0406	-0.760605
18.9257	17.0294	17.0445	-0.123056
18.9359	17	17.0496	-0.222679
18.946	17.3205	17.0561	0.514166
18.9562	16.3095	17.0647	-0.869011
18.9663	17.4929	17.0758	0.645776
18.9765	16.0935	17.0903	-0.99843
18.9866	15.7797	17.1092	-1.15303
18.9968	16.1864	17.1335	-0.973185
19.0069	17.4929	17.1636	0.57383
19.0171	16.9706	17.1979	-0.476779
19.0272	17.4642	17.235	0.478786
19.0374	17.5784	17.2747	0.551087
19.0475	17.0294	17.3156	-0.535031
19.0576	17.3205	17.3551	-0.186052
19.0678	16.8226	17.3888	-0.752486
19.0779	17.8045	17.4114	0.626952
19.0881	17.1464	17.4188	-0.521908
19.0982	16.4317	17.4116	-0.989933
19.1084	17.4642	17.3956	0.261934
19.1185	16.7332	17.3779	-0.802935
19.1287	16.7929	17.3634	-0.755335
19.1388	17.5214	17.3542	0.408865
19.149	17.2916	17.3507	-0.242984
19.1591	16.2788	17.3517	-1.03581
19.1693	17.5784	17.3567	0.470823
19.1794	16.3707	17.3661	-0.997707
19.1896	16.6733	17.3795	-0.840351
19.1997	16.3707	17.395	-1.01207
19.2099	17.7482	17.4113	0.580485
19.22	16.1864	17.4276	-1.11407
19.2302	16.8819	17.4433	-0.749251
19.2403	18.0278	17.4581	0.754736
19.2504	15.7162	17.4718	-1.32498
19.2606	18.1384	17.4843	0.808759
19.2707	17.9722	17.4955	0.690461
19.2809	16.6433	17.5054	-0.928468
19.291	16.0935	17.514	-1.19184
19.3012	16.6132	17.5212	-0.952873
19.3113	16.6733	17.5271	-0.923991
19.3215	17	17.5315	-0.729067
19.3316	16.4924	17.5345	-1.02082
19.3418	17.5214	17.5358	-0.120123
19.3519	17.2627	17.5355	-0.522306
19.3621	17.4356	17.5333	-0.312501
19.3722	17.4356	17.529	-0.305637
19.3824	15.906	17.5226	-1.27147
19.3925	16.4621	17.5139	-1.02557
19.4027	16.6132	17.5027	-0.943125
19.4128	16.0935	17.4891	-1.18136
19.423	16.9706	17.4729	-0.708747
19.4331	16.8523	17.4542	-0.775804
19.4432	17.088	17.433	-0.587369
19.4534	16.1245	17.4095	-1.13359
19.4635	16.8819	17.3839	-0.70851
19.4737	17.4069	17.3564	0.224652
19.4838	16.4317	17.3273	-0.946369
19.494	17.088	17.2968	-0.456955
19.5041	16.4621	17.2653	-0.896227
19.5143	16.3707	17.2331	-0.928626
19.5244	15.843	17.2004	-1.16507
19.5346	16.7631	17.1675	-0.635986
19.5447	16.4317	17.1348	-0.838519
19.5549	16.2788	17.1024	-0.907492
19.565	16.6433	17.0704	-0.653544
19.5752	16.7033	17.0392	-0.579548
19.5853	15.8745	17.0087	-1.06498
19.5955	16.5227	16.9791	-0.675565
19.6056	17.0294	16.9505	0.280919
19.6158	17.2337	16.9229	0.557527
19.6259	16.5831	16.8963	-0.559596
19.636	15.8114	16.8707	-1.02925
19.6462	16.0935	16.8463	-0.867629
19.6563	15.906	16.8228	-0.957512
19.6665	16.7631	16.8004	-0.193139
19.6766	16.8226	16.7789	0.209082
19.6868	16.1245	16.7584	-0.796145
19.6969	16.0935	16.7387	-0.803282
19.7071	16.7332	16.72	0.114987
19.7172	16.4621	16.702	-0.489858
19.7274	15.5563	16.6849	-1.06232
19.7375	15.8114	16.6685	-0.925777
19.7477	16.1864	16.6527	-0.682865
19.7578	16.4621	16.6376	-0.419003
19.768	15.5885	16.6232	-1.01721
19.7781	17.088	16.6093	0.691895
19.7883	16.1555	16.5959	-0.663661
19.7984	16.8523	16.5831	0.518848
19.8086	17.2337	16.5707	0.814225
19.8187	16.6733	16.5588	0.338432
19.8288	16.0624	16.5473	-0.696347
19.839	16.7929	16.5361	0.506668
19.8491	16.2788	16.5254	-0.496535
19.8593	16.5227	16.5149	0.0882409
19.8694	16.3707	16.5048	-0.366182
19.8796	15.843	16.495	-0.80745
19.8897	16.0312	16.4854	-0.673922
19.8999	16.0935	16.4761	-0.61855
19.91	16.1555	16.467	-0.558135
19.9202	16.6132	16.4582	0.393814
19.9303	17.0587	16.4495	0.780518
19.9405	16.4317	16.4411	-0.0968887
19.9506	16.7033	16.4328	0.520095
19.9608	16.3707	16.4247	-0.232355
19.9709	16.4924	16.4168	0.275081
19.9811	16.5227	16.409	0.33727
19.9912	16.3095	16.4013	-0.302989
20.0013	15.8114	16.3938	-0.763151
20.0115	16.4317	16.3864	0.212802
20.0216	15.906	16.3791	-0.687851
20.0318	17.4069	16.3719	1.01733
20.0419	16.8226	16.3649	0.676554
20.0521	16.4621	16.3579	0.322747
20.0622	17.3494	16.351	0.999156
20.0724	15.8114	16.3443	-0.729977
20.0825	17.0294	16.3376	0.831765
20.0927	15.0333	16.3309	-1.13914
20.1028	15.8114	16.3244	-0.716237
20.113	15.906	16.3179	-0.641819
20.1231	16.0624	16.3115	-0.499113
20.1333	16.3401	16.3051	0.187067
20.1434	15.3623	16.2988	-0.967758
20.1536	16.6433	16.2926	0.592205
20.1637	16.0935	16.2864	-0.439259
20.1739	16.2788	16.2803	-0.0384509
20.184	15.748	16.2742	-0.725418
20.1941	15.8745	16.2683	-0.627512
20.2043	16.0624	16.2624	-0.447248
20.2144	15.5885	16.2567	-0.817442
20.2246	16.4317	16.2511	0.42492
20.2347	16.4317	16.2459	0.431043
20.2449	15.7797	16.2411	-0.679268
20.255	15.0997	16.2372	-1.06653
20.2652	14.9666	16.2343	-1.12591
20.2753	16.6433	16.233	0.640594
20.2855	15.1987	16.2335	-1.01726
20.2956	17.4642	16.2364	1.10808
20.3058	15.748	16.2422	-0.702979
20.3159	15.7797	16.2514	-0.686768
20.3261	16.9706	16.2628	0.841264
20.3362	15.843	16.2721	-0.65507
20.3464	15.5242	16.2767	-0.867455
20.3565	15.843	16.2782	-0.659679
20.3667	14.6629	16.2778	-1.2708
20.3768	16.1245	16.2763	-0.389581
20.3869	16.2481	16.2742	-0.16163
20.3971	15.5563	16.272	-0.84597
20.4072	16.2788	16.2699	0.0942585
20.4174	16.0624	16.268	-0.453469
20.4275	16.1864	16.2663	-0.282557
20.4377	15.8114	16.2647	-0.673256
20.4478	16.4317	16.2632	0.410399
20.458	16.7033	16.262	0.664282
20.4681	16.3707	16.261	0.331228
20.4783	16.2173	16.2602	-0.207118
20.4884	16.7631	16.2596	0.709565
20.4986	17.2627	16.2592	1.00173
20.5087	16.6733	16.2591	0.643614
20.5189	16.7033	16.2592	0.666367
20.529	16.8226	16.2597	0.750271
20.5392	15.6525	16.2605	-0.779737
20.5493	15.9687	16.2616	-0.541163
20.5595	16.3707	16.2631	0.328078
20.5696	15.7797	16.265	-0.696636
20.5797	17	16.2676	0.855787
20.5899	15.5563	16.2711	-0.845413
20.6	16.0935	16.2757	-0.426842
20.6102	16.0312	16.2818	-0.500596
20.6203	17.3205	16.29	1.01516
20.6305	16.4924	16.3005	0.438058
20.6406	17	16.314	0.828229
20.6508	16.7332	16.3311	0.634103
20.6609	15.5242	16.3523	-0.91004
20.6711	15.4272	16.3767	-0.974407
20.6812	16.1245	16.3999	-0.524785
20.6914	16.6132	16.4195	0.440137
20.7015	16.7929	16.4372	0.59637
20.7117	16.6433	16.4542	0.434898
20.7218	16.3095	16.4713	-0.402178
20.732	16.4621	16.4892	-0.16454
20.7421	16.8523	16.5085	0.586337
20.7523	15.8745	16.5298	-0.809479
20.7624	17.7482	16.5533	1.09314
20.7725	16.8523	16.5795	0.522296
20.7827	17.8045	16.609	1.09337
20.7928	17.2916	16.6426	0.80559
20.803	16.6132	16.6814	-0.260979
20.8131	17.1464	16.7264	0.64811
20.8233	16.3707	16.7792	-0.639138
20.8334	16.6733	16.8417	-0.410275
20.8436	16.5831	16.9157	-0.576682
20.8537	16.5529	17.002	-0.670078
20.8639	17.088	17.0984	-0.102156
20.874	18	17.2051	0.891569
20.8842	17.5214	17.3242	0.444074
20.8943	17.4929	17.4536	0.198093
20.9045	17.5214	17.5899	-0.261655
20.9146	18.6548	17.735	0.959027
20.9248	17.9722	17.8945	0.278805
20.9349	18.3576	18.0733	0.533149
20.9451	18.735	18.2769	0.676819
20.9552	19.6214	18.5115	1.05353
20.9653	18.9209	18.7843	0.369535
20.9755	19.4679	19.1041	0.603166
20.9856	20.6155	19.4816	1.06487
20.9958	20.9284	19.9302	0.999105
21.0059	21.4476	20.4672	0.99018
21.0161	22.8254	21.1139	1.30826
21.0262	24.4336	21.8977	1.59245
21.0364	25.4165	22.8527	1.6012
21.0465	25.9037	24.021	1.37209
21.0567	28.1247	25.4523	1.63474
21.0668	29.7993	27.2006	1.61205
21.077	31.305	29.3161	1.41025
21.0871	33.7194	31.8326	1.37362
21.0973	36.5377	34.7536	1.33567
21.1074	38.3927	38.0417	0.592419
21.1176	41.7732	41.6109	0.40286
21.1277	45.607	45.3226	0.533337
21.1379	47.4974	48.9721	-1.21439
21.148	50.6754	52.2542	-1.25648
21.1581	54.111	54.7405	-0.793414
21.1683	55.3173	55.9731	-0.809838
21.1784	55.9732	55.7397	0.483248
21.1886	54.3231	54.3054	0.133003
21.1987	53.8795	52.2278	1.28517
21.2089	51.5461	49.9038	1.28154
21.219	49.2341	47.3641	1.3675
21.2292	45.4093	44.445	0.98194
21.2393	41.7732	41.1004	0.820261
21.2495	36.7831	37.5323	-0.865508
21.2596	35.242	34.0458	1.09372
21.2698	31.7175	30.8779	0.91629
21.2799	28.0891	28.1612	-0.268362
21.2901	25.2784	25.9417	-0.814388
21.3002	23	24.1936	-1.09252
21.3104	21.7945	22.8405	-1.02274
21.3205	20.8087	21.7899	-0.990598
21.3307	19.9499	20.9623	-1.00616
21.3408	19.1572	20.2984	-1.06825
21.3509	18.6011	19.7565	-1.07492
21.3611	18.8414	19.3074	-0.682589
21.3712	17.4069	18.9301	-1.2342
21.3814	17.6068	18.6098	-1.00147
21.3915	18.1108	18.335	-0.473517
21.4017	17.2627	18.0973	-0.913571
21.4118	18.412	17.89	0.722473
21.422	17.8885	17.7078	0.425165
21.4321	16.9411	17.5464	-0.778006
21.4423	18.2483	17.4022	0.919834
21.4524	17.9722	17.2723	0.836611
21.4626	16.6132	17.1542	-0.735468
21.4727	17.8885	17.0457	0.918073
21.4829	17.1756	16.9449	0.480298
21.493	17.2047	16.85	0.595508
21.5032	17.5784	16.761	0.904102
21.5133	17.6635	16.6806	0.991415
21.5235	15.1658	16.6098	-1.20169
21.5336	16.6733	16.5459	0.357025
21.5437	16.4621	16.4867	-0.156831
21.5539	16.1864	16.4306	-0.494156
21.564	16.7631	16.3763	0.621921
21.5742	15.7162	16.324	-0.779611
21.5843	14.6969	16.2775	-1.25722
21.5945	16.1555	16.2386	-0.288235
21.6046	16.4012	16.205	0.442999
21.6148	15.3297	16.1752	-0.919494
21.6249	16.3401	16.1482	0.438088
21.6351	16.2788	16.1232	0.394437
21.6452	16	16.0996	-0.315628
21.6554	16.5831	16.077	0.711414
21.6655	14.8324	16.0553	-1.10583
21.6757	16.0624	16.0342	0.167837
21.6858	16.2481	16.0138	0.484069
21.696	15.5885	15.9937	-0.636599
21.7061	16.1864	15.9739	0.461034
21.7163	16.5227	15.9539	0.754189
21.7264	15.6205	15.9335	-0.559504
21.7365	16.7631	15.9124	0.922297
21.7467	15.4919	15.8902	-0.6311
21.7568	14.7986	15.8666	-1.03341
21.767	16.0935	15.8411	0.502389
21.7771	16.3707	15.8133	0.746573
21.7873	15.4596	15.7846	-0.570073
21.7974	16.6433	15.7594	0.940191
21.8076	16.7631	15.7398	1.01154
21.8177	16.1555	15.7242	0.656756
21.8279	14.4914	15.711	-1.10436
21.838	15.1327	15.6995	-0.752839
21.8482	15.7162	15.6891	0.16485
21.8583	15.8745	15.6791	0.442027
21.8685	16.0624	15.6695	0.626822
21.8786	15.3948	15.6601	-0.515029
21.8888	15.4919	15.6509	-0.398651
21.8989	14.3527	15.6418	-1.1354
21.9091	15.748	15.633	0.339208
21.9192	16.1555	15.6241	0.728942
21.9293	15.9374	15.6153	0.567551
21.9395	15.4919	15.6061	-0.337938
21.9496	15.843	15.5965	0.496471
21.9598	15.748	15.586	0.402501
21.9699	15.5563	15.5743	-0.133999
21.9801	16.1864	15.5611	0.790799
21.9902	15.2971	15.5459	-0.498814
22.0004	15.3623	15.5283	-0.407429
22.0105	15.7797	15.5079	0.521374
22.0207	15.7797	15.486	0.541949
22.0308	15.4596	15.4673	-0.0878488
22.041	15.4596	15.4543	0.0732264
22.0511	15.1327	15.4449	-0.558689
22.0613	15.2971	15.4378	-0.375178
22.0714	14.7986	15.4323	-0.796006
22.0816	15.0665	15.4275	-0.600853
22.0917	15.2315	15.4231	-0.437664
22.1019	15.3623	15.4187	-0.237529
22.112	14.6629	15.4144	-0.866876
22.1221	15.748	15.41	0.581372
22.1323	15.2315	15.4057	-0.417344
22.1424	15.4596	15.4015	0.241177
22.1526	15.1987	15.3972	-0.445588
22.1627	15.2971	15.393	-0.309814
22.1729	15.2315	15.3889	-0.396648
22.183	15	15.3847	-0.620254
22.1932	15.3623	15.3806	-0.135174
22.2033	14.9332	15.3764	-0.665765
22.2135	15.7162	15.3723	0.58645
22.2236	16.3095	15.3682	0.970208
22.2338	15.4272	15.3641	0.251315
22.2439	15.2315	15.36	-0.35837
22.2541	15.1327	15.3559	-0.472352
22.2642	15.1327	15.3518	-0.467986
22.2744	14.8661	15.3477	-0.693979
22.2845	15.4596	15.3436	0.340572
22.2947	14.7648	15.3396	-0.758164
22.3048	14.3178	15.3357	-1.00888
22.3149	15.748	15.3317	0.645213
22.3251	15.5885	15.3278	0.51058
22.3352	15.0333	15.3238	-0.538998
22.3454	14.4914	15.3199	-0.910216
22.3555	15.6205	15.3159	0.551881
22.3657	15.2971	15.312	-0.122197
22.3758	14.2829	15.3081	-1.01252
22.386	15.7797	15.3041	0.689639
22.3961	14.8661	15.3002	-0.658892
22.4063	15.3948	15.2963	0.313876
22.4164	15.0665	15.2924	-0.475243
22.4266	14.6969	15.2885	-0.769123
22.4367	14.8324	15.2846	-0.672478
22.4469	14.9666	15.2808	-0.560484
22.457	15.5885	15.2769	0.558143
22.4672	16.2788	15.2731	1.00285
22.4773	15.5885	15.2693	0.564957
22.4875	15.6844	15.2655	0.647241
22.4976	13.784	15.2617	-1.21557
22.5077	15.1327	15.2579	-0.353707
22.5179	14.9332	15.2541	-0.566457
22.528	15.1327	15.2503	-0.342812
22.5382	14.5602	15.2465	-0.828409
22.5483	14.2478	15.2427	-0.997446
22.5585	15.3623	15.2389	0.351215
22.5686	13.7477	15.2352	-1.21961
22.5788	15.7797	15.2314	0.740473
22.5889	15.7162	15.2277	0.698956
22.5991	15.6525	15.224	0.654607
22.6092	14.2829	15.2202	-0.96819
22.6194	14.7986	15.2165	-0.646448
22.6295	14.6969	15.2128	-0.718269
22.6397	15.5885	15.2092	0.615866
22.6498	15.1327	15.2055	-0.269718
22.66	14.8997	15.2018	-0.549693
22.6701	15.1658	15.1982	-0.180033
22.6803	16.2481	15.1945	1.02644
22.6904	15.1327	15.1908	-0.241046
22.7005	15.6205	15.1872	0.658253
22.7107	15.3297	15.1836	0.382293
22.7208	14.7309	15.1799	-0.670082
22.731	14.6629	15.1763	-0.716538
22.7411	15.0333	15.1727	-0.373352
22.7513	15.8114	15.1691	0.801442
22.7614	14.6287	15.1655	-0.732624
22.7716	15.0333	15.1619	-0.358591
22.7817	14.1421	15.1583	-1.00805
22.7919	14.4568	15.1547	-0.835397
22.802	15.1658	15.1512	0.12083
22.8122	15.3623	15.1476	0.46336
22.8223	14.8997	15.144	-0.494339
22.8325	15.0333	15.1405	-0.327403
22.8426	15.0333	15.137	-0.321954
22.8528	15.5242	15.1334	0.625104
22.8629	14.7986	15.1299	-0.575541
22.8731	15.0665	15.1264	-0.244664
22.8832	15.2643	15.1229	0.376123
22.8933	15.1327	15.1194	0.115676
22.9035	14.1067	15.1159	-1.00455
22.9136	14.4914	15.1124	-0.788033
22.9238	15.843	15.1089	0.856794
22.9339	14.5945	15.1054	-0.714757
22.9441	15.0665	15.1019	-0.188135
22.9542	14.4914	15.0984	-0.779143
22.9644	15.4272	15.095	0.576432
22.9745	14.7648	15.0915	-0.571571
22.9847	14.1421	15.0881	-0.972588
22.9948	15.0997	15.0846	0.122705
23.005	14.8324	15.0812	-0.498765
23.0151	14.5602	15.0777	-0.719375
23.0253	14.8997	15.0743	-0.417891
23.0354	14.5258	15.0709	-0.738279
23.0456	14.4568	15.0675	-0.781459
23.0557	14.6969	15.0641	-0.605971
23.0659	14.9666	15.0608	-0.306841
23.076	15.7797	15.0574	0.849882
23.0861	14.7309	15.0541	-0.568489
23.0963	14.0357	15.0508	-1.00753
23.1064	16.0624	15.0475	1.00743
23.1166	14.6629	15.0442	-0.617481
23.1267	14.1067	15.0409	-0.966507
23.1369	14.4914	15.0376	-0.739067
23.147	14.5602	15.0343	-0.688562
23.1572	15.4272	15.0311	0.629408
23.1673	15.0333	15.0279	0.0736695
23.1775	15.2971	15.0247	0.521919
23.1876	15.1987	15.0214	0.420994
23.1978	14.8661	15.0182	-0.39007
23.2079	15.6525	15.015	0.798418
23.2181	15.1987	15.0118	0.432283
23.2282	15.2971	15.0087	0.537033
23.2384	15.6205	15.0055	0.784207
23.2485	15.0997	15.0024	0.311866
23.2587	14.8661	14.9993	-0.365041
23.2688	14.9332	14.9963	-0.251155
23.2789	15.0665	14.9932	0.270734
23.2891	15.9687	14.9902	0.989202
23.2992	15	14.9872	0.113145
23.3094	14.8324	14.9842	-0.389648
23.3195	14.0712	14.9813	-0.953953
23.3297	13.8203	14.9783	-1.07614
23.3398	14.7309	14.9754	-0.494477
23.35	13.8564	14.9725	-1.05646
23.3601	14.7648	14.9696	-0.45255
23.3703	14.4222	14.9668	-0.737933
23.3804	13.9284	14.9639	-1.0176
23.3906	13.6748	14.9611	-1.13414
23.4007	14.7986	14.9583	-0.399521
23.4109	14.4568	14.9555	-0.706155
23.421	15.3297	14.9527	0.613983
23.4312	14.6969	14.95	-0.503062
23.4413	15.4272	14.9473	0.692774
23.4515	15.1987	14.9446	0.504023
23.4616	15.3948	14.942	0.672902
23.4717	14.3527	14.9394	-0.765964
23.4819	14.4914	14.9368	-0.667421
23.492	15.3623	14.9343	0.65422
23.5022	14.3527	14.9318	-0.760975
23.5123	14	14.9293	-0.96401
23.5225	15.2315	14.9269	0.55196
23.5326	15.3623	14.9245	0.661661
23.5428	14.3875	14.9221	-0.7312
23.5529	14.2127	14.9198	-0.840935
23.5631	14.7309	14.9176	-0.432045
23.5732	14.5258	14.9154	-0.624124
23.5834	15.2315	14.9132	0.564216
23.5935	14.1067	14.9111	-0.896861
23.6037	15.3948	14.909	0.69697
23.6138	13.8564	14.907	-1.025
23.624	14.1774	14.9051	-0.853023
23.6341	14.7309	14.9032	-0.415085
23.6443	14.7309	14.9014	-0.412894
23.6544	14.6629	14.8997	-0.486599
23.6645	14.1774	14.898	-0.848845
23.6747	13.8203	14.8964	-1.03736
23.6848	14.9666	14.8949	0.267867
23.695	14.3875	14.8934	-0.711305
23.7051	15.0333	14.8921	0.375743
23.7153	14.5945	14.8909	-0.544384
23.7254	13.7113	14.8897	-1.08555
23.7356	15.4919	14.8887	0.776678
23.7457	13.6748	14.8878	-1.10136
23.7559	13.5277	14.887	-1.16587
23.766	14.9666	14.8863	0.283366
23.7762	13.9642	14.8858	-0.959984
23.7863	14.6629	14.8854	-0.471761
23.7965	14.4568	14.8852	-0.654519
23.8066	14.7986	14.8852	-0.294181
23.8168	14.7648	14.8853	-0.347156
23.8269	13.8203	14.8857	-1.03219
23.8371	14.4568	14.8862	-0.65529
23.8472	14.5602	14.887	-0.571657
23.8573	14.9666	14.888	0.280369
23.8675	14.7986	14.8893	-0.301069
23.8776	14.0712	14.8908	-0.905311
23.8878	13.8924	14.8927	-1.00011
23.8979	14.5945	14.8948	-0.548005
23.9081	14.5945	14.8973	-0.550274
23.9182	14.2127	14.9002	-0.82916
23.9284	14.4914	14.9034	-0.641903
23.9385	14.7309	14.9071	-0.419703
23.9487	14.9332	14.9112	0.148394
23.9588	13.5277	14.9157	-1.17812
23.969	13.6382	14.9208	-1.13252
23.9791	14.2829	14.9264	-0.802197
23.9893	14.0712	14.9325	-0.928053
23.9994	14.6287	14.9393	-0.557264
24.0096	14.9332	14.9467	-0.116107
24.0197	14.6287	14.9547	-0.570941
24.0299	14.6969	14.9635	-0.516254
24.04	13.8924	14.9729	-1.03947
24.0501	14.3527	14.9832	-0.79402
24.0603	14.2478	14.9942	-0.863939
24.0704	13.8203	15.006	-1.08893
24.0806	14.4222	15.0187	-0.772355
24.0907	14	15.0323	-1.01602
24.1009	13.8203	15.0467	-1.10745
24.111	13.4536	15.062	-1.26823
24.1212	15.1327	15.0782	0.233482
24.1313	13.9284	15.0953	-1.08023
24.1415	14.2478	15.1132	-0.930256
24.1516	14.5258	15.1319	-0.778479
24.1618	14.6287	15.1513	-0.722874
24.1719	14.1774	15.1714	-0.996948
24.1821	14.7309	15.192	-0.679003
24.1922	14.0712	15.213	-1.06853
24.2024	13.4164	15.2343	-1.3483
24.2125	14.2829	15.2557	-0.986352
24.2227	14.9666	15.2771	-0.557213
24.2328	14.8997	15.2982	-0.631315
24.2429	15.2315	15.3189	-0.295485
24.2531	13.9642	15.3388	-1.17242
24.2632	14.9666	15.3577	-0.62539
24.2734	14.6629	15.3753	-0.84404
24.2835	14.1421	15.3912	-1.11762
24.2937	14.6629	15.4054	-0.861674
24.3038	15.3948	15.4176	-0.150978
24.314	14.1774	15.4278	-1.11819
24.3241	14.8997	15.4358	-0.732246
24.3343	15.4272	15.4417	-0.120115
24.3444	15.2971	15.4452	-0.384938
24.3546	15.2315	15.4465	-0.463648
24.3647	15.4919	15.4455	0.215418
24.3749	15.8114	15.4423	0.607518
24.385	15.0665	15.4369	-0.608597
24.3952	15.3297	15.4294	-0.31572
24.4053	15.3297	15.4198	-0.300194
24.4155	14.6969	15.4083	-0.843425
24.4256	15.8114	15.3949	0.645348
24.4357	14.9332	15.3797	-0.668255
24.4459	15.0997	15.3629	-0.513072
24.456	14.2478	15.3445	-1.04724
24.4662	14.1067	15.3247	-1.1036
24.4763	13.8203	15.3035	-1.21787
24.4865	14.8661	15.2811	-0.644264
24.4966	14.5602	15.2578	-0.835194
24.5068	13.9642	15.2335	-1.12662
24.5169	14.4914	15.2086	-0.846872
24.5271	14.2478	15.1831	-0.967098
24.5372	14.2127	15.1572	-0.971891
24.5474	14.1774	15.1312	-0.97661
24.5575	13.8924	15.1052	-1.10123
24.5677	15.0665	15.0792	-0.112673
24.5778	13.6015	15.0535	-1.20501
24.588	13.5647	15.0282	-1.20977
24.5981	14.2829	15.0034	-0.848841
24.6083	12.8062	14.9791	-1.47406
24.6184	14.2829	14.9554	-0.820097
24.6285	14.1067	14.9324	-0.908667
24.6387	13.6015	14.9101	-1.14398
24.6488	13.6015	14.8887	-1.13455
24.659	14.1421	14.868	-0.851976
24.6691	13.4536	14.8481	-1.1809
24.6793	13.3791	14.8291	-1.20417
24.6894	14.6287	14.8109	-0.42677
24.6996	13.6382	14.7934	-1.07483
24.7097	13.4164	14.7768	-1.16635
24.7199	13.6748	14.7609	-1.04214
24.73	13.7113	14.7457	-1.01704
24.7402	14.5602	14.7312	-0.413472
24.7503	13.4536	14.7174	-1.12416
24.7605	13.2288	14.7042	-1.21466
24.7706	13.6382	14.6916	-1.02635
24.7808	14	14.6796	-0.824357
24.7909	14.0357	14.6681	-0.795253
24.8011	13.5647	14.6571	-1.04522
24.8112	14	14.6467	-0.80416
24.8213	14.4914	14.6367	-0.381163
24.8315	13.9284	14.6271	-0.835881
24.8416	13.1529	14.6179	-1.21036
24.8518	14.2829	14.6092	-0.571223
24.8619	14.5258	14.6008	-0.273736
24.8721	13.3791	14.5928	-1.10167
24.8822	13.4536	14.5851	-1.06372
24.8924	13.3041	14.5778	-1.12859
24.9025	14.4914	14.5709	-0.281921
24.9127	14.2478	14.5641	-0.562365
24.9228	14	14.5574	-0.746614
24.933	14.1067	14.551	-0.666524
24.9431	13.8203	14.5448	-0.851161
24.9533	14.2127	14.5387	-0.571016
24.9634	13.6382	14.5329	-0.945917
24.9736	14.2478	14.5274	-0.528759
24.9837	14.2127	14.5221	-0.556265
24.9939	14.6969	14.5171	0.424091
25.004	14.2478	14.5123	-0.514304
25.0141	14.2829	14.5076	-0.474094
25.0243	14.5602	14.5029	0.23934
25.0344	14.1067	14.4983	-0.625756
25.0446	14.2127	14.4938	-0.530195
25.0547	14.8997	14.4894	0.64054
25.0649	13.8924	14.4851	-0.769844
25.075	13.9284	14.481	-0.743357
25.0852	13.1149	14.477	-1.16708
25.0953	14.1067	14.4731	-0.605272
25.1055	14.2478	14.4693	-0.470677
25.1156	14.6629	14.4657	0.44402
25.1258	13.8203	14.4622	-0.801222
25.1359	13.5277	14.4589	-0.964943
25.1461	14.6629	14.4556	0.455252
25.1562	13.3041	14.4525	-1.07162
25.1664	13.6015	14.4495	-0.920897
25.1765	14.2127	14.4467	-0.483732
25.1867	13.6748	14.444	-0.877022
25.1968	12.7671	14.4414	-1.29394
25.2069	14.5258	14.4391	0.294584
25.2171	13.4907	14.4369	-0.972684
25.2272	14.2478	14.4348	-0.432429
25.2374	13.3791	14.4329	-1.02656
25.2475	14.2829	14.4312	-0.385124
25.2577	13.5277	14.4296	-0.94966
25.2678	14.3875	14.4282	-0.20178
25.278	13.784	14.427	-0.80185
25.2881	14.8661	14.426	0.66337
25.2983	13	14.4252	-1.19382
25.3084	13.6748	14.4246	-0.865899
25.3186	14.2127	14.4241	-0.459854
25.3287	14.1067	14.4239	-0.563151
25.3389	14.0712	14.4238	-0.593747
25.349	13.6382	14.4239	-0.88638
25.3592	15.0997	14.4241	0.821951
25.3693	14.8324	14.4244	0.638734
25.3795	13.3791	14.4249	-1.02264
25.3896	14.9332	14.4255	0.712554
25.3997	13.8564	14.4261	-0.754778
25.4099	13.9284	14.4268	-0.705981
25.42	13.6748	14.4275	-0.867609
25.4302	13.784	14.4283	-0.802634
25.4403	14.2829	14.4289	-0.382118
25.4505	13.1909	14.4293	-1.11281
25.4606	13.6382	14.4294	-0.889496
25.4708	15.0333	14.4292	0.777221
25.4809	14.5258	14.4287	0.31162
25.4911	14.1067	14.4279	-0.566675
25.5012	13.7113	14.4266	-0.845723
25.5114	14.2478	14.4248	-0.420695
25.5215	13.784	14.4225	-0.79905
25.5317	14.3875	14.4197	-0.179597
25.5418	13.784	14.4164	-0.795232
25.552	13.9642	14.4126	-0.669604
25.5621	14.3178	14.4083	-0.300735
25.5723	14.2478	14.4034	-0.394485
25.5824	13.4907	14.3981	-0.952572
25.5925	14.3527	14.3924	-0.199292
25.6027	13.1529	14.3863	-1.11058
25.6128	13.3791	14.3799	-1.00042
25.623	14.2829	14.3733	-0.300662
25.6331	13	14.3664	-1.16892
25.6433	13.2288	14.3593	-1.06328
25.6534	13.2288	14.3522	-1.05991
25.6636	13.7113	14.3449	-0.796004
25.6737	13.6748	14.3377	-0.814181
25.6839	13.3417	14.3305	-0.99438
25.694	13.2665	14.3233	-1.028
25.7042	14.0712	14.3162	-0.494918
25.7143	13.2288	14.3092	-1.03945
25.7245	13.9284	14.3024	-0.611563
25.7346	13.8564	14.2957	-0.662825
25.7448	13.6382	14.2893	-0.806906
25.7549	14.1067	14.283	-0.419815
25.7651	12.9228	14.2768	-1.16358
25.7752	13.8924	14.2707	-0.614991
25.7853	13.9284	14.2647	-0.579908
25.7955	14.1421	14.2589	-0.341637
25.8056	13.1529	14.2532	-1.04892
25.8158	13	14.2476	-1.11698
25.8259	12.9228	14.2423	-1.14866
25.8361	13.3417	14.237	-0.946237
25.8462	13.3041	14.2319	-0.96322
25.8564	13.6015	14.227	-0.790877
25.8665	13.6382	14.2221	-0.764153
25.8767	13.8564	14.2174	-0.600815
25.8868	13.5647	14.2128	-0.805054
25.897	14	14.2083	-0.456363
25.9071	13.8564	14.2039	-0.589455
25.9173	13.4164	14.1996	-0.884957
25.9274	14.2127	14.1953	0.131641
25.9376	13.5647	14.1912	-0.79155
25.9477	13.3791	14.1872	-0.898929
25.9579	13.1909	14.1832	-0.996134
25.968	13.7477	14.1793	-0.656931
25.9781	13.0767	14.1755	-1.04821
25.9883	13.3791	14.1717	-0.890275
25.9984	13.2665	14.168	-0.949455
26.0086	13.4536	14.1643	-0.843019
26.0187	14.3527	14.1607	0.438181
26.0289	13.4164	14.1571	-0.860657
26.039	13.9642	14.1536	-0.435184
26.0492	13.0384	14.1502	-1.0544
26.0593	13	14.1467	-1.07085
26.0695	13.8564	14.1433	-0.535653
26.0796	13.0384	14.14	-1.04956
26.0898	13.1529	14.1366	-0.991817
26.0999	15.0333	14.1334	0.948653
26.1101	13.6748	14.1301	-0.674756
26.1202	13.8924	14.1269	-0.484159
26.1304	13.7113	14.1236	-0.642133
26.1405	13.8564	14.1205	-0.51386
26.1506	13.7113	14.1173	-0.637171
26.1608	13.5277	14.1142	-0.765773
26.1709	13.1909	14.111	-0.959236
26.1811	13.6748	14.1079	-0.658139
26.1912	13.3791	14.1049	-0.851924
26.2014	14.5258	14.1018	0.651181
26.2115	13.1909	14.0988	-0.952813
26.2217	13.6748	14.0957	-0.648798
26.2318	13.1149	14.0927	-0.988861
26.242	13.1149	14.0897	-0.987346
26.2521	13.3417	14.0868	-0.863184
26.2623	14.3178	14.0838	0.483773
26.2724	12.8841	14.0808	-1.09395
26.2826	12.8841	14.0779	-1.09261
26.2927	14.0712	14.075	-0.0610282
26.3029	14.5258	14.0721	0.673632
26.313	13.2288	14.0692	-0.916735
26.3232	12.6886	14.0663	-1.17375
26.3333	14.1774	14.0634	0.337717
26.3434	13.6015	14.0605	-0.677538
26.3536	13.4536	14.0577	-0.777206
26.3637	12.6491	14.0548	-1.18563
26.3739	13.8203	14.052	-0.48137
26.384	14	14.0492	-0.221736
26.3942	13.1529	14.0464	-0.9452
26.4043	13.1529	14.0435	-0.943713
26.4145	13.6015	14.0407	-0.662772
26.4246	13.0767	14.0379	-0.980429
26.4348	12.8062	14.0351	-1.10855
26.4449	13.6748	14.0323	-0.59796
26.4551	13.8203	14.0296	-0.457483
26.4652	13.8564	14.0268	-0.412788
26.4754	13.1529	14.0241	-0.933344
26.4855	13.5277	14.0214	-0.702627
26.4957	13.8924	14.0189	-0.355629
26.5058	12.9228	14.0165	-1.04579
26.516	13	14.0142	-1.00708
26.5261	13.6748	14.0118	-0.58049
26.5362	13.5277	14.0092	-0.693862
26.5464	13.3417	14.0066	-0.815412
26.5565	13.784	14.0039	-0.468881
26.5667	13.3041	14.0012	-0.834924
26.5768	13.7477	13.9986	-0.500842
26.587	13.8203	13.9959	-0.419086
26.5971	13	13.9932	-0.996618
26.6073	13.6015	13.9906	-0.62379
26.6174	13.1529	13.9879	-0.913767
26.6276	13.3417	13.9853	-0.802239
26.6377	13.0384	13.9826	-0.971696
26.6479	13.3417	13.98	-0.798934
26.658	13.0767	13.9773	-0.949016
26.6682	14.2829	13.9747	0.555121
26.6783	13.4907	13.9721	-0.693776
26.6885	13.5277	13.9694	-0.664586
26.6986	13.9284	13.9668	-0.195982
26.7088	13.784	13.9642	-0.424441
26.7189	13.3417	13.9616	-0.787376
26.729	13.9284	13.9591	-0.17516
26.7392	12.8062	13.9565	-1.07251
26.7493	12.8452	13.954	-1.05298
26.7595	13.3791	13.9515	-0.756561
26.7696	13.3041	13.949	-0.803012
26.7798	13.4907	13.9465	-0.675077
26.7899	13.3417	13.944	-0.776097
26.8001	14.0712	13.9415	0.360141
26.8102	13.5647	13.9391	-0.611945
26.8204	13.5647	13.9368	-0.609999
26.8305	13.1149	13.9344	-0.905275
26.8407	12.4499	13.9321	-1.21744
26.8508	13.2665	13.9298	-0.814403
26.861	13.6382	13.9274	-0.537767
26.8711	13.4536	13.925	-0.686541
26.8813	13.2665	13.9225	-0.809963
26.8914	12.7671	13.9201	-1.07376
26.9016	13.3041	13.9177	-0.783303
26.9117	13.9284	13.9153	0.114451
26.9218	12.6095	13.9129	-1.14165
26.932	12.8452	13.9105	-1.03212
26.9421	12.8062	13.9081	-1.0497
26.9523	12.8841	13.9057	-1.01076
26.9624	12.8841	13.9034	-1.00959
26.9726	13.3041	13.901	-0.772593
26.9827	13.784	13.8987	-0.338619
26.9929	13.6015	13.8964	-0.543099
27.003	14.1774	13.8942	0.532207
27.0132	13	13.8921	-0.94449
27.0233	13	13.89	-0.943415
27.0335	13.6015	13.8881	-0.535423
27.0436	13.0767	13.8864	-0.899822
27.0538	14.3178	13.8846	0.6582
27.0639	12.3288	13.883	-1.24667
27.0741	13.5277	13.8822	-0.595325
27.0842	13.2665	13.8832	-0.785318
27.0944	13.8924	13.8889	0.0597648
27.1045	12.2882	13.9047	-1.27143
27.1146	13.9284	13.9405	-0.109992
27.1248	13.7477	14.0093	-0.51148
27.1349	14.3527	14.1286	0.473377
27.1451	14.0357	14.3204	-0.533557
27.1552	14.3178	14.596	-0.527387
27.1654	14.5602	14.9265	-0.60519
27.1755	15.0333	15.2807	-0.497425
27.1857	15.1327	15.6712	-0.733788
27.1958	15.1987	16.0935	-0.945972
27.206	15.5242	16.5157	-0.995768
27.2161	15.2315	16.8765	-1.28256
27.2263	15.2315	17.0939	-1.36467
27.2364	15.9687	17.096	-1.06172
27.2466	16.0312	16.8644	-0.91281
27.2567	14.8661	16.4559	-1.2609
27.2669	15.0665	15.9705	-0.950754
27.277	15.4596	15.4961	-0.190933
27.2872	15.843	15.0796	0.873692
27.2973	14.1421	14.7288	-0.765957
27.3074	14.2829	14.4285	-0.381673
27.3176	12.7671	14.1702	-1.1845
27.3277	14.2478	13.9835	0.514124
27.3379	12.0416	13.8897	-1.35946
27.348	13.3417	13.851	-0.713655
27.3582	13.6382	13.8385	-0.447567
27.3683	13.5647	13.8357	-0.520617
27.3785	12.2882	13.8346	-1.24353
27.3886	14.2829	13.8336	0.670294
27.3988	14.0357	13.8326	0.450625
27.4089	13.8203	13.8317	-0.10688
27.4191	13.9642	13.8308	0.365237
27.4292	14.3178	13.83	0.698413
27.4394	13.8564	13.8293	0.164655
27.4495	13.3417	13.8286	-0.697815
27.4597	14.0357	13.828	0.455724
27.4698	14.5602	13.8274	0.856036
27.48	13.2288	13.8269	-0.773412
27.4901	11.7473	13.8265	-1.44192
27.5002	13.6382	13.8261	-0.433513
27.5104	13	13.8258	-0.908737
27.5205	13.8564	13.8255	0.175688
27.5307	12.6886	13.8253	-1.06618
27.5408	13.4536	13.8251	-0.609512
27.551	13.6015	13.825	-0.472739
27.5611	12.8452	13.8248	-0.989718
27.5713	13.1909	13.8246	-0.796033
27.5814	12.8062	13.8243	-1.009
27.5916	12.4097	13.824	-1.18927
27.6017	13.2665	13.8237	-0.746449
27.6119	12.8841	13.8232	-0.969095
27.622	12.4097	13.8227	-1.18871
27.6322	13.8564	13.8221	0.185289
27.6423	13.0384	13.8213	-0.884789
27.6525	11.4018	13.8202	-1.55512
27.6626	13.2288	13.8187	-0.768098
27.6728	12.9228	13.817	-0.94561
27.6829	12.6095	13.8151	-1.09797
27.693	13.1529	13.8129	-0.81237
27.7032	13.8203	13.8105	0.0987925
27.7133	12.8452	13.8079	-0.981157
27.7235	13.0767	13.805	-0.853435
27.7336	13.3041	13.802	-0.705606
27.7438	13.2288	13.7988	-0.75502
27.7539	12.6095	13.7953	-1.08894
27.7641	13.6015	13.7914	-0.435797
27.7742	12.49	13.7872	-1.13895
27.7844	12.9615	13.783	-0.906391
27.7945	13.1909	13.7789	-0.766808
27.8047	13.1149	13.7748	-0.812359
27.8148	13.0767	13.7707	-0.833082
27.825	12.7671	13.7666	-0.999751
27.8351	12.8841	13.7626	-0.937279
27.8453	13.6748	13.7586	-0.289438
27.8554	12.1244	13.7546	-1.27681
27.8656	13.6015	13.7507	-0.386273
27.8757	13.7113	13.7468	-0.188465
27.8858	13.1909	13.7431	-0.743065
27.896	13.3417	13.7394	-0.630625
27.9061	13.4907	13.7357	-0.494967
27.9163	13.0384	13.7322	-0.832936
27.9264	13.6382	13.7287	-0.300899
27.9366	13.3417	13.7253	-0.619414
27.9467	13	13.722	-0.849727
27.9569	13.7477	13.7188	0.170046
27.967	12.9228	13.7157	-0.8904
27.9772	12.6095	13.7126	-1.05027
27.9873	13.3791	13.7096	-0.574883
27.9975	13	13.7067	-0.84063
28.0076	14.0712	13.7038	0.606152
28.0178	12.9615	13.7011	-0.860005
28.0279	13.4164	13.6984	-0.531056
28.0381	13.1529	13.6958	-0.736754
28.0482	13.0767	13.693	-0.785031
28.0584	12.6886	13.6901	-1.00078
28.0685	13.0767	13.6873	-0.781424
28.0786	12.3288	13.6846	-1.16439
28.0888	13.4536	13.6821	-0.478036
28.0989	13.2288	13.6798	-0.671613
28.1091	12.7279	13.6776	-0.974515
28.1192	13.7113	13.6753	0.189762
28.1294	13.3417	13.6729	-0.57557
28.1395	13.3791	13.6706	-0.539915
28.1497	12.4097	13.6682	-1.12186
28.1598	12.1244	13.6659	-1.24159
28.17	12.8841	13.6636	-0.882887
28.1801	14.4914	13.6614	0.911039
28.1903	12.8452	13.6592	-0.902218
28.2004	13	13.6569	-0.810517
28.2106	13.3417	13.6545	-0.559345
28.2207	14.0357	13.6521	0.619344
28.2309	13.6015	13.6496	-0.219498
28.241	13.4536	13.6473	-0.440037
28.2512	12.3288	13.6449	-1.1472
28.2613	13.5277	13.6426	-0.338882
28.2714	12.53	13.6403	-1.05373
28.2816	13.4164	13.6381	-0.470802
28.2917	12.6886	13.6358	-0.973276
28.3019	13.5277	13.6337	-0.325425
28.312	13.2665	13.6315	-0.604135
28.3222	12.8841	13.6293	-0.863259
28.3323	13.7113	13.6271	0.290106
28.3425	14.2478	13.625	0.789205
28.3526	12.53	13.6227	-1.04536
28.3628	13.5647	13.6205	-0.236302
28.3729	13.3417	13.6183	-0.525952
28.3831	13.784	13.6162	0.40968
28.3932	13.0767	13.6143	-0.733198
28.4034	13.6748	13.6125	0.249686
28.4135	13.4536	13.6107	-0.396324
28.4237	13.3791	13.609	-0.479458
28.4338	13.5647	13.6073	-0.206407
28.444	13.8564	13.6056	0.500828
28.4541	14.2829	13.6039	0.82401
28.4642	13.784	13.6021	0.426598
28.4744	12.9228	13.6002	-0.822987
28.4845	14.0357	13.5983	0.661371
28.4947	12.6491	13.5965	-0.973356
28.5048	13.6748	13.5949	0.282612
28.515	13.8203	13.5934	0.47632
28.5251	14.1067	13.5919	0.717512
28.5353	13.4907	13.5904	-0.315724
28.5454	13.4907	13.5889	-0.313277
28.5556	14.2829	13.5873	0.833992
28.5657	12.8452	13.5857	-0.860528
28.5759	13.1149	13.5842	-0.685052
28.586	13.1149	13.5826	-0.683916
28.5962	12.8841	13.5811	-0.83485
28.6063	13.1149	13.5795	-0.681659
28.6165	12.3288	13.578	-1.11767
28.6266	13.7477	13.5765	0.413797
28.6368	13.2665	13.575	-0.555432
28.6469	12.7671	13.5735	-0.897989
28.657	12.6491	13.5721	-0.960712
28.6672	13.2288	13.5706	-0.584714
28.6773	13.3041	13.5692	-0.514883
28.6875	14.2829	13.5679	0.845575
28.6976	13.6748	13.5665	0.329058
28.7078	13.4164	13.5652	-0.385758
28.7179	13.1529	13.564	-0.641114
28.7281	13.1909	13.5628	-0.609819
28.7382	13	13.5617	-0.749436
28.7484	12.3693	13.5606	-1.09145
28.7585	13.9642	13.5596	0.636148
28.7687	13.3417	13.5585	-0.465624
28.7788	13	13.5573	-0.74654
28.789	13.0384	13.5562	-0.719548
28.7991	13.6382	13.555	0.288396
28.8093	13	13.5539	-0.744263
28.8194	13.3791	13.5529	-0.416957
28.8296	12.7671	13.5521	-0.885961
28.8397	13.1909	13.5513	-0.60032
28.8498	13.6382	13.5505	0.296063
28.86	13.1529	13.5498	-0.629926
28.8701	14.2127	13.5489	0.814729
28.8803	13.1909	13.5479	-0.597479
28.8904	13.9642	13.5469	0.64604
28.9006	13.4907	13.5459	-0.234857
28.9107	13.8203	13.545	0.524671
28.9209	12.5698	13.5442	-0.987115
28.931	13.8564	13.5435	0.559347
28.9412	13.6015	13.543	0.241813
28.9513	13.4164	13.5425	-0.355033
28.9615	13.2665	13.5418	-0.524662
28.9716	13.784	13.541	0.493008
28.9818	12.6095	13.5402	-0.96471
28.9919	14.2478	13.5394	0.841674
29.0021	13.2665	13.5386	-0.521666
29.0122	13.4907	13.5379	-0.217199
29.0224	12.9228	13.5372	-0.783811
29.0325	14.3527	13.5365	0.903427
29.0426	13.2665	13.5359	-0.518999
29.0528	13.5647	13.5352	0.171551
29.0629	13.6382	13.5346	0.321786
29.0731	13.9642	13.5341	0.655869
29.0832	14.0357	13.5336	0.7086
29.0934	14.1421	13.5331	0.780424
29.1035	13.7113	13.5326	0.422695
29.1137	14	13.5322	0.683923
29.1238	14	13.5319	0.684169
29.134	13.6015	13.5316	0.264286
29.1441	14.3527	13.5314	0.906276
29.1543	14.5945	13.5311	1.03121
29.1644	16.0935	13.5309	1.6008
29.1746	15.5563	13.5308	1.42322
29.1847	15.6205	13.5307	1.44561
29.1949	16.2788	13.5307	1.65774
29.205	16.9411	13.5309	1.84665
29.2152	16.3095	13.5314	1.66677
29.2253	17.2047	13.532	1.91643
29.2354	17.1756	13.5329	1.90857
29.2456	17.7764	13.5351	2.05945
29.2557	16.4621	13.54	1.70942
29.2659	16.8819	13.5513	1.82499
[truncated: 6,170 more rows]

## Sheet: Fig. S1b
Parameter x	Parameter y
2θ / degree	(intensity)1/2 / a. u.	calculated patterns	differences	fitting BaSn0.8Sc0.2O3−δ / 2θ degree
9.00161	25	24.8092	0.436813	21.5171
9.01176	25.3377	24.7988	0.734087	30.6142
9.02191	25.7876	24.7885	0.999556	37.7281
9.03205	24.9199	24.7781	0.376483	43.8437
9.0422	25.7294	24.7678	0.980599	49.3422
9.05235	25	24.7574	0.492498	54.4194
9.0625	25.0799	24.7471	0.576856	63.7388
9.07264	25.6125	24.7368	0.935799	68.1133
9.08279	25.1595	24.7265	0.658058	68.1133
9.09294	24.7386	24.7161	0.150021	72.3573
9.10309	25.2587	24.7058	0.743541	76.5034
9.11323	25.318	24.6955	0.788976	80.5785
9.12338	25.5343	24.6852	0.921469	84.606
9.13353	24.6577	24.6749	-0.131242	88.6069
9.14367	24.5561	24.6646	-0.329426
9.15382	25.2982	24.6543	0.802457
9.16397	24.3516	24.644	-0.540741
9.17412	25.865	24.6337	1.10965
9.18426	24.6374	24.6234	0.118101
9.19441	25.4558	24.6131	0.917987
9.20456	24.8395	24.6029	0.48643
9.21471	25.1197	24.5926	0.726025
9.22485	24.96	24.5823	0.614518
9.235	25.7488	24.5721	1.08476
9.24515	24.2899	24.5618	-0.521444
9.2553	25.5343	24.5516	0.991324
9.26544	25.318	24.5413	0.881281
9.27559	25.0998	24.5311	0.754137
9.28574	25.3574	24.5208	0.914661
9.29588	25.3377	24.5106	0.909457
9.30603	25.1595	24.5004	0.811858
9.31618	24.1661	24.4902	-0.569264
9.32633	24.2487	24.4799	-0.480855
9.33647	24.3721	24.4697	-0.312413
9.34662	25.3377	24.4595	0.93713
9.35677	24.2074	24.4493	-0.491795
9.36692	24.6982	24.4391	0.509001
9.37706	24.96	24.4289	0.728745
9.38721	25.1992	24.4187	0.88346
9.39736	24.5764	24.4085	0.40975
9.40751	24.96	24.3983	0.749424
9.41765	25.4165	24.3882	1.01409
9.4278	24.8998	24.378	0.722373
9.43795	24.98	24.3678	0.782424
9.4481	24.7992	24.3576	0.664496
9.45824	23.6643	24.3475	-0.826533
9.46839	25.0998	24.3373	0.873202
9.47854	24.98	24.3272	0.807977
9.48868	24.7588	24.317	0.664696
9.49883	24.6171	24.3069	0.556952
9.50898	25.2784	24.2967	0.990816
9.51913	25.219	24.2866	0.965631
9.52927	25.4362	24.2765	1.07691
9.53942	24.8395	24.2663	0.757064
9.54957	25.7099	24.2562	1.2057
9.55972	24.7386	24.2461	0.701808
9.56986	25.1197	24.236	0.940067
9.58001	24.2281	24.2259	0.0469535
9.59016	24.4745	24.2158	0.508628
9.60031	24.3721	24.2057	0.407972
9.61045	24.4336	24.1956	0.487857
9.6206	24.7588	24.1855	0.757198
9.63075	23.9583	24.1754	-0.465945
9.6409	25.4362	24.1653	1.12733
9.65104	24.1039	24.1552	-0.226498
9.66119	24.0624	24.1452	-0.287665
9.67134	24.9399	24.1351	0.897121
9.68148	24.6374	24.125	0.715774
9.69163	24.0208	24.115	-0.306845
9.70178	25	24.1049	0.946085
9.71193	24.4745	24.0949	0.61612
9.72207	25.2587	24.0848	1.08344
9.73222	24.96	24.0748	0.940842
9.74237	24.1454	24.0647	0.283981
9.75252	23.8537	24.0547	-0.448324
9.76266	23.7908	24.0447	-0.503917
9.77281	24	24.0347	-0.18618
9.78296	24.5153	24.0246	0.70047
9.79311	23.6854	24.0146	-0.573751
9.80325	24.7588	24.0046	0.868457
9.8134	24.0208	23.9946	0.1619
9.82355	24.9399	23.9846	0.977403
9.8337	24.3311	23.9746	0.597023
9.84384	24.3105	23.9646	0.588107
9.85399	24.1661	23.9546	0.459846
9.86414	24.4949	23.9446	0.741787
9.87428	24.2899	23.9347	0.596024
9.88443	23.6643	23.9247	-0.510272
9.89458	24.1868	23.9147	0.521581
9.90473	24.0624	23.9048	0.397062
9.91487	24.6171	23.8948	0.849864
9.92502	24.5153	23.8848	0.794015
9.93517	25.3377	23.8749	1.20947
9.94532	24.6779	23.8649	0.901656
9.95546	23.9792	23.855	0.352362
9.96561	24.2693	23.8451	0.651354
9.97576	25.0998	23.8351	1.12458
9.98591	23.7908	23.8252	-0.185582
9.99605	23.2594	23.8153	-0.745562
10.0062	24.454	23.8053	0.805413
10.0163	24.454	23.7954	0.811546
10.0265	24	23.7855	0.46312
10.0366	24.454	23.7756	0.823667
10.0468	24.1039	23.7657	0.581578
10.0569	23.7065	23.7558	-0.22197
10.0671	23.5584	23.7459	-0.432987
10.0772	24.6982	23.736	0.980894
10.0874	24.1454	23.7261	0.647497
10.0975	24.1039	23.7163	0.622641
10.1077	23.0434	23.7064	-0.814215
10.1178	23.2379	23.6965	-0.677208
10.128	24.779	23.6866	1.04517
10.1381	23.388	23.6768	-0.537354
10.1483	23.9374	23.6669	0.520093
10.1584	24.0832	23.6571	0.65278
10.1686	24.1661	23.6472	0.720329
10.1787	24.9199	23.6374	1.13247
10.1889	24.2899	23.6275	0.81387
10.199	24.6374	23.6177	1.00979
10.2091	24.2281	23.6079	0.78754
10.2193	24.3516	23.598	0.868075
10.2294	24.2487	23.5882	0.81271
10.2396	24.5153	23.5784	0.967939
10.2497	23.3024	23.5686	-0.515966
10.2599	24.8797	23.5588	1.14932
10.27	23.4947	23.549	-0.232994
10.2802	23.3238	23.5392	-0.464067
10.2903	24.3516	23.5294	0.906764
10.3005	24.6171	23.5196	1.04761
10.3106	24.1454	23.5098	0.797246
10.3208	24.3721	23.5	0.933867
10.3309	24.6779	23.4902	1.08981
10.3411	24.4949	23.4805	1.00719
10.3512	23.5584	23.4707	0.296228
10.3614	24.96	23.4609	1.22436
10.3715	23.8747	23.4512	0.650777
10.3817	23.9374	23.4414	0.704282
10.3918	23.2379	23.4317	-0.440175
10.4019	22.9565	23.4219	-0.682222
10.4121	24.5153	23.4122	1.0503
10.4222	23.9165	23.4024	0.717004
10.4324	23.8328	23.3927	0.663368
10.4425	24.3926	23.383	1.00482
10.4527	22.6716	23.3732	-0.837658
10.4628	24.1661	23.3635	0.895864
10.473	23.6432	23.3538	0.537938
10.4831	24.2693	23.3441	0.961889
10.4933	24	23.3344	0.815852
10.5034	23.9165	23.3247	0.769311
10.5136	22.9347	23.315	-0.61668
10.5237	23.622	23.3053	0.56279
10.5339	23.0217	23.2956	-0.523329
10.544	24.5764	23.2859	1.136
10.5542	24.8395	23.2762	1.2503
10.5643	22.7816	23.2666	-0.696413
10.5745	24.6577	23.2569	1.18354
10.5846	23.622	23.2472	0.612209
10.5947	23.4734	23.2376	0.48562
10.6049	23.8537	23.2279	0.791086
10.615	23.5584	23.2183	0.583256
10.6252	23.5584	23.2086	0.591469
10.6353	24.2899	23.199	1.04449
10.6455	23.9374	23.1893	0.864928
10.6556	23.6643	23.1797	0.696159
10.6658	23.1517	23.1701	-0.135564
10.6759	22.4277	23.1604	-0.856016
10.6861	23.3666	23.1508	0.464586
10.6962	23.9165	23.1412	0.880532
10.7064	23.0868	23.1316	-0.211611
10.7165	23.6643	23.122	0.736448
10.7267	23.5797	23.1124	0.683588
10.7368	22.9565	23.1028	-0.382464
10.747	23.8747	23.0932	0.88403
10.7571	23.2379	23.0836	0.392844
10.7673	23.0651	23.074	-0.0941368
10.7774	24.3926	23.0644	1.15248
10.7875	24.6171	23.0548	1.2499
10.7977	24.2487	23.0453	1.09702
10.8078	24.8193	23.0357	1.33554
10.818	23.7908	23.0261	0.874433
10.8281	23.0868	23.0166	0.26501
10.8383	24.0208	23.007	1.00688
10.8484	22.9129	22.9975	-0.290823
10.8586	23.5584	22.9879	0.755333
10.8687	23.6008	22.9784	0.788973
10.8789	23.8118	22.9688	0.918112
10.889	23.6854	22.9593	0.852138
10.8992	22.0907	22.9498	-0.926849
10.9093	24	22.9402	1.02944
10.9195	24.2899	22.9307	1.16584
10.9296	22.383	22.9212	-0.733609
10.9398	22.9347	22.9117	0.15162
10.9499	23.8328	22.9022	0.964653
10.9601	23.2594	22.8927	0.605568
10.9702	22.7376	22.8832	-0.381527
10.9803	23.7908	22.8737	0.957628
10.9905	22.9129	22.8642	0.220596
11.0006	22.383	22.8547	-0.686806
11.0108	23.6643	22.8453	0.905023
11.0209	23.8956	22.8358	1.02948
11.0311	23.2164	22.8263	0.624553
11.0412	22.6936	22.8168	-0.351041
11.0514	23.2379	22.8074	0.65614
11.0615	22.8473	22.7979	0.222253
11.0717	22.4499	22.7885	-0.58183
11.0818	23.4521	22.779	0.8204
11.092	22.4722	22.7696	-0.54532
11.1021	22.1811	22.7601	-0.760964
11.1123	23.6432	22.7507	0.944709
11.1224	22.9565	22.7413	0.463903
11.1326	23.8537	22.7318	1.05918
11.1427	24.1039	22.7224	1.17538
11.1529	24.1247	22.713	1.18814
11.163	23.4307	22.7036	0.852731
11.1731	22.4054	22.6942	-0.537433
11.1833	22.3383	22.6848	-0.588625
11.1934	23.2379	22.6754	0.750008
11.2036	22.5832	22.666	-0.287774
11.2137	22.6716	22.6566	0.122329
11.2239	22.5389	22.6472	-0.329185
11.234	23.7487	22.6378	1.05397
11.2442	22.8254	22.6285	0.443807
11.2543	22.2036	22.6191	-0.644581
11.2645	23.3452	22.6097	0.857622
11.2746	22.7156	22.6004	0.339524
11.2848	22.6936	22.591	0.320333
11.2949	22.7596	22.5816	0.421865
11.3051	22.1359	22.5723	-0.660568
11.3152	23.0868	22.5629	0.723771
11.3254	22.6274	22.5536	0.27168
11.3355	22.0907	22.5443	-0.67346
11.3457	21.4476	22.5349	-1.04275
11.3558	22.9347	22.5256	0.639593
11.3659	23.1948	22.5163	0.823735
11.3761	22.2261	22.507	-0.52996
11.3862	23.2164	22.4977	0.847773
11.3964	23.2594	22.4883	0.878101
11.4065	22.9565	22.479	0.690971
11.4167	22.8692	22.4697	0.632024
11.4268	22.5389	22.4604	0.280024
11.437	22.6716	22.4512	0.469487
11.4471	22.1359	22.4419	-0.553099
11.4573	22.7156	22.4326	0.532028
11.4674	22.3383	22.4233	-0.291536
11.4776	23.3238	22.414	0.953824
11.4877	22.7376	22.4048	0.576955
11.4979	23.4521	22.3955	1.0279
11.508	22.4944	22.3862	0.328957
11.5182	22.4054	22.377	0.168468
11.5283	23.2164	22.3677	0.921222
11.5385	22.3383	22.3585	-0.142013
11.5486	22.7376	22.3492	0.623218
11.5587	23.2809	22.34	0.97
11.5689	23.3452	22.3308	1.00721
11.579	22.1811	22.3215	-0.374777
11.5892	22.8692	22.3123	0.746249
11.5993	22.4499	22.3031	0.383222
11.6095	22.9129	22.2939	0.786772
11.6196	23.7065	22.2847	1.19243
11.6298	21.9545	22.2754	-0.566526
11.6399	22.6716	22.2662	0.636648
11.6501	23.7487	22.257	1.22133
11.6602	22.9565	22.2479	0.841799
11.6704	22.5389	22.2387	0.547896
11.6805	22.9783	22.2295	0.865315
11.6907	22.2036	22.2203	-0.129215
11.7008	22.891	22.2111	0.824574
11.711	22.8035	22.202	0.775601
11.7211	21.8861	22.1928	-0.55382
11.7313	22.1585	22.1836	-0.158438
11.7414	23.7276	22.1745	1.24626
11.7515	22.7376	22.1653	0.756521
11.7617	23	22.1562	0.918607
11.7718	22.9783	22.147	0.911721
11.782	23.1948	22.1379	1.02808
11.7921	22.6274	22.1287	0.706171
11.8023	22.7596	22.1196	0.800003
11.8124	23.7697	22.1105	1.28812
11.8226	22.3607	22.1014	0.509236
11.8327	21.6795	22.0922	-0.642462
11.8429	23.3452	22.0831	1.12344
11.853	22.0907	22.074	0.129246
11.8632	22.7156	22.0649	0.806673
11.8733	22.2486	22.0558	0.439071
11.8835	22.7596	22.0467	0.844332
11.8936	22.6053	22.0376	0.753448
11.9038	22.0907	22.0285	0.249367
11.9139	22.4277	22.0195	0.63891
11.9241	22.7376	22.0104	0.852793
11.9342	21.3776	22.0013	-0.789776
11.9443	21.4942	21.9922	-0.705727
11.9545	23.2379	21.9832	1.12015
11.9646	23.2164	21.9741	1.11457
11.9748	22.7596	21.9651	0.89138
11.9849	22.3159	21.956	0.599925
11.9951	22.7596	21.947	0.901475
12.0052	22.6936	21.9379	0.869309
12.0154	22.4944	21.9289	0.752042
12.0255	22.6716	21.9198	0.867021
12.0357	21.9545	21.9108	0.209009
12.0458	22.2711	21.9018	0.607675
12.056	22.383	21.8928	0.700186
12.0661	22.5389	21.8838	0.809384
12.0763	22.3383	21.8747	0.680857
12.0864	21.9773	21.8657	0.333954
12.0966	22.2935	21.8567	0.660881
12.1067	22.5832	21.8477	0.85758
12.1169	22.3159	21.8387	0.690776
12.127	22.0681	21.8298	0.488184
12.1371	21.4243	21.8208	-0.629669
12.1473	22.1359	21.8118	0.569346
12.1574	22.3159	21.8028	0.71631
12.1676	21.6102	21.7938	-0.428555
12.1777	21.6564	21.7849	-0.358423
12.1879	22.3607	21.7759	0.7647
12.198	22.3607	21.767	0.770535
12.2082	21.6795	21.758	-0.280212
12.2183	22.5832	21.7491	0.913305
12.2285	21.8174	21.7401	0.278057
12.2386	22.3383	21.7312	0.779191
12.2488	22.2711	21.7222	0.740827
12.2589	21.7486	21.7133	0.187779
12.2691	21.6795	21.7044	-0.157773
12.2792	22.4054	21.6955	0.842557
12.2894	22.4944	21.6865	0.898837
12.2995	21.8403	21.6776	0.40337
12.3097	22.7816	21.6687	1.05492
12.3198	22.4499	21.6598	0.888895
12.3299	21.7486	21.6509	0.312496
12.3401	21.7945	21.642	0.390487
12.3502	22.5167	21.6331	0.939967
12.3604	21.5639	21.6242	-0.24572
12.3705	22.3159	21.6154	0.836994
12.3807	22.9129	21.6065	1.14298
12.3908	20.567	21.5976	-1.0152
12.401	22.2036	21.5887	0.784135
12.4111	21.6333	21.5799	0.231164
12.4213	21.166	21.571	-0.636397
12.4314	20.7846	21.5622	-0.881786
12.4416	22.2935	21.5533	0.860344
12.4517	22.7376	21.5445	1.09233
12.4619	21.9089	21.5356	0.610971
12.472	21.4476	21.5268	-0.281369
12.4822	21.7715	21.5179	0.503582
12.4923	20.8087	21.5091	-0.836938
12.5025	21.2132	21.5003	-0.535807
12.5126	21.6333	21.4915	0.376609
12.5227	22.7816	21.4827	1.1397
12.5329	21.9773	21.4738	0.709517
12.543	21.2603	21.465	-0.452492
12.5532	22.0227	21.4562	0.752646
12.5633	22.0227	21.4474	0.758468
12.5735	20.664	21.4386	-0.880153
12.5836	20.8567	21.4299	-0.757104
12.5938	23.2164	21.4211	1.33989
12.6039	22.0907	21.4123	0.823666
12.6141	20.9523	21.4035	-0.67171
12.6242	21.5174	21.3947	0.350264
12.6344	21.587	21.386	0.448386
12.6445	22.0454	21.3772	0.817426
12.6547	22.0907	21.3685	0.849858
12.6648	21.8403	21.3597	0.693267
12.675	22.4499	21.351	1.04832
12.6851	22.4722	21.3422	1.06301
12.6953	21.2132	21.3335	-0.346808
12.7054	21.2368	21.3247	-0.296619
12.7155	21.7486	21.316	0.657686
12.7257	21.095	21.3073	-0.460721
12.7358	21.7025	21.2986	0.635586
12.746	21.1424	21.2898	-0.384022
12.7561	21.8174	21.2811	0.732318
12.7663	21.6795	21.2724	0.638011
12.7764	21.7945	21.2637	0.728542
12.7866	21.3776	21.255	0.350052
12.7967	21.9089	21.2463	0.813987
12.8069	22.561	21.2376	1.15039
12.817	21.4476	21.229	0.467612
12.8272	20.9284	21.2203	-0.540202
12.8373	21.9317	21.2116	0.8486
12.8475	20.9045	21.2029	-0.546235
12.8576	21.7945	21.1942	0.774755
12.8678	20.9523	21.1856	-0.482968
12.8779	22.4277	21.1769	1.11836
12.8881	22.2711	21.1683	1.05014
12.8982	20.6155	21.1596	-0.737626
12.9083	22.1359	21.151	0.992457
12.9185	21.2838	21.1423	0.376118
12.9286	20.9284	21.1337	-0.45304
12.9388	21.7945	21.1251	0.818189
12.9489	21.5407	21.1164	0.651326
12.9591	21.7945	21.1078	0.828665
12.9692	22.5832	21.0992	1.21819
12.9794	22.2711	21.0906	1.0865
12.9895	21.7715	21.082	0.830408
12.9997	21.3073	21.0734	0.483651
13.0098	21.0476	21.0648	-0.131112
13.02	21.2132	21.0562	0.396289
13.0301	21.5639	21.0476	0.718536
13.0403	19.7231	21.039	-1.14712
13.0504	21.5407	21.0304	0.714329
13.0606	22.0454	21.0218	1.01173
13.0707	20.3961	21.0132	-0.785595
13.0809	21.7256	21.0047	0.849054
13.091	21.0476	20.9961	0.226857
13.1011	21.9089	20.9875	0.959876
13.1113	21.3776	20.979	0.631329
13.1214	20.664	20.9704	-0.55358
13.1316	21.7945	20.9619	0.912477
13.1417	21.1187	20.9533	0.406664
13.1519	20.2731	20.9448	-0.81955
13.162	20.1742	20.9363	-0.872938
13.1722	21.6795	20.9277	0.867036
13.1823	21.6333	20.9192	0.845046
13.1925	21.1896	20.9107	0.528145
13.2026	20.347	20.9022	-0.745101
13.2128	21.4476	20.8937	0.744283
13.2229	21.8403	20.8851	0.977336
13.2331	21.7256	20.8766	0.921369
13.2432	21.7256	20.8681	0.92597
13.2534	20.7846	20.8596	-0.273927
13.2635	20.5183	20.8512	-0.576949
13.2737	21.0476	20.8427	0.452655
13.2838	21.7486	20.8342	0.95623
13.2939	21.0476	20.8257	0.471016
13.3041	20.7123	20.8172	-0.323915
13.3142	21.5407	20.8088	0.855506
13.3244	21.1187	20.8003	0.564277
13.3345	21.095	20.7918	0.550617
13.3447	20.0998	20.7834	-0.826824
13.3548	20.9284	20.7749	0.391805
13.365	21.4009	20.7665	0.796519
13.3751	21.4476	20.7581	0.830398
13.3853	21.1187	20.7496	0.607536
13.3954	21.8403	20.7412	1.0484
13.4056	20.4695	20.7328	-0.51309
13.4157	20.664	20.7243	-0.24566
13.4259	21.2132	20.7159	0.705192
13.436	21.4476	20.7075	0.860301
13.4462	20.3961	20.6991	-0.550457
13.4563	21.4942	20.6907	0.896387
13.4665	21.0713	20.6823	0.623726
13.4766	21.1424	20.6739	0.68447
13.4867	21.0238	20.6655	0.598593
13.4969	20.9762	20.6571	0.564874
13.507	20.5913	20.6487	-0.239686
13.5172	21.3073	20.6403	0.816667
13.5273	20.9284	20.632	0.544513
13.5375	20.9523	20.6236	0.573361
13.5476	20.0998	20.6152	-0.71796
13.5578	21.9545	20.6069	1.16088
13.5679	20.5426	20.5985	-0.236346
13.5781	20.4695	20.5901	-0.347355
13.5882	21.1896	20.5818	0.779631
13.5984	21.2368	20.5735	0.814438
13.6085	21.4709	20.5651	0.951734
13.6187	20.7123	20.5568	0.394383
13.6288	20.6155	20.5484	0.259002
13.639	21.0476	20.5401	0.712352
13.6491	20.8806	20.5318	0.590606
13.6592	20.4695	20.5235	-0.232358
13.6694	19.4936	20.5152	-1.01073
13.6795	21.8861	20.5069	1.1744
13.6897	20.445	20.4986	-0.231312
13.6998	20.7846	20.4903	0.542546
13.71	21.0238	20.482	0.736096
13.7201	20.4939	20.4737	0.142247
13.7303	20.3224	20.4654	-0.378126
13.7404	20.664	20.4571	0.45484
13.7506	21.2838	20.4488	0.91377
13.7607	20.6155	20.4405	0.418307
13.7709	20.0749	20.4323	-0.597845
13.781	20.6398	20.424	0.464492
13.7912	20.9045	20.4158	0.699136
13.8013	19.9499	20.4075	-0.676433
13.8115	20.3961	20.3992	-0.0563007
13.8216	18.8944	20.391	-1.22334
13.8318	20.6882	20.3828	0.552632
13.8419	20.2731	20.3745	-0.318412
13.852	19.6977	20.3663	-0.817663
13.8622	20.4695	20.3581	0.333812
13.8723	20.347	20.3498	-0.0533329
13.8825	20.8567	20.3416	0.717662
13.8926	20.5913	20.3334	0.507801
13.9028	20.2978	20.3252	-0.165542
13.9129	20.8327	20.317	0.718113
13.9231	20.2731	20.3088	-0.188795
13.9332	19.6214	20.3006	-0.824114
13.9434	20.7123	20.2924	0.648019
13.9535	21.4243	20.2842	1.06775
13.9637	20.567	20.276	0.539398
13.9738	20.7123	20.2678	0.666695
13.984	21.166	20.2597	0.952026
13.9941	20.3961	20.2515	0.380253
14.0043	20.2237	20.2433	-0.139895
14.0144	21.0476	20.2352	0.901337
14.0246	20.2237	20.227	-0.0570104
14.0347	20.2978	20.2188	0.280959
14.0448	20.5426	20.2107	0.576145
14.055	21.2368	20.2026	1.01696
14.0651	20.8087	20.1944	0.783735
14.0753	20.3961	20.1863	0.458043
14.0854	20.7846	20.1781	0.778759
14.0956	21.2838	20.17	1.05536
14.1057	19.8494	20.1619	-0.558982
14.1159	20.9762	20.1538	0.906863
14.126	20.4206	20.1457	0.524324
14.1362	21.0476	20.1376	0.953946
14.1463	20.6155	20.1294	0.697195
14.1565	20.664	20.1213	0.736635
14.1666	21.0238	20.1133	0.954225
14.1768	19.8746	20.1052	-0.480159
14.1869	20.2237	20.0971	0.355916
14.1971	20.025	20.089	-0.252992
14.2072	20.1742	20.0809	0.305499
14.2174	20.4206	20.0728	0.589695
14.2275	20.4939	20.0648	0.655083
14.2376	20.2978	20.0567	0.490999
14.2478	19.9499	20.0486	-0.314173
14.2579	20.445	20.0406	0.635974
14.2681	19.3391	20.0325	-0.832739
14.2782	20.7846	20.0245	0.87185
14.2884	20.4695	20.0164	0.673087
14.2985	20.7123	20.0084	0.838993
14.3087	21	20.0004	0.999814
14.3188	20.9284	19.9923	0.967527
14.329	19.5959	19.9843	-0.623216
14.3391	20.0749	19.9763	0.31395
14.3493	20.347	19.9683	0.615395
14.3594	18.8149	19.9603	-1.07022
14.3696	19.5448	19.9523	-0.63831
14.3797	19.9499	19.9443	0.0753724
14.3899	21.3776	19.9363	1.20054
14.4	20.8327	19.9283	0.951001
14.4102	20.1742	19.9203	0.503952
14.4203	20.1494	19.9123	0.486984
14.4304	19.1572	19.9043	-0.864328
14.4406	20.347	19.8963	0.671312
14.4507	19.9249	19.8884	0.191051
14.4609	20.2485	19.8804	0.606685
14.471	20.3224	19.8724	0.670801
14.4812	20.1494	19.8645	0.533829
14.4913	20.8087	19.8565	0.975776
14.5015	19.0788	19.8486	-0.877371
14.5116	20.1246	19.8406	0.532911
14.5218	20	19.8327	0.409052
14.5319	19.7231	19.8247	-0.318837
14.5421	20.6398	19.8168	0.907171
14.5522	20.2731	19.8089	0.681363
14.5624	20.3224	19.801	0.722112
14.5725	19.3132	19.793	-0.692697
14.5827	19.5192	19.7851	-0.515656
14.5928	18.7617	19.7772	-1.00774
14.603	19.3391	19.7693	-0.655916
14.6131	19.7231	19.7614	-0.195759
14.6232	19.4936	19.7535	-0.509822
14.6334	20.7364	19.7456	0.995403
14.6435	20.0998	19.7377	0.601685
14.6537	18.9473	19.7298	-0.884617
14.6638	20.4939	19.722	0.8786
14.674	19.7737	19.7141	0.244196
14.6841	19.7484	19.7062	0.205426
14.6943	19.975	19.6984	0.525959
14.7044	19.1833	19.6905	-0.712154
14.7146	19.8746	19.6826	0.438149
14.7247	20.0499	19.6748	0.612501
14.7349	20.6155	19.6669	0.973959
14.745	19.6469	19.6591	-0.110474
14.7552	20.445	19.6512	0.890955
14.7653	20.347	19.6434	0.838795
14.7755	19.5448	19.6356	-0.301266
14.7856	19.7737	19.6278	0.382053
14.7958	19.7231	19.6199	0.321169
14.8059	19.5192	19.6121	-0.304786
14.816	19.0526	19.6043	-0.742794
14.8262	19.5192	19.5965	-0.277979
14.8363	19.0526	19.5887	-0.732209
14.8465	19.105	19.5809	-0.689867
14.8566	19.2614	19.5731	-0.558331
14.8668	19.3649	19.5653	-0.447645
14.8769	20.2485	19.5575	0.831228
14.8871	20.1494	19.5497	0.774408
14.8972	19.975	19.542	0.658049
14.9074	19.1572	19.5342	-0.613953
14.9175	19.1311	19.5264	-0.628718
14.9277	19.1572	19.5186	-0.601169
14.9378	19.6723	19.5109	0.40178
14.948	19.7231	19.5031	0.468989
14.9581	20.0749	19.4954	0.761235
14.9683	19.799	19.4876	0.557993
14.9784	19.3132	19.4799	-0.408269
14.9886	19.5959	19.4722	0.351802
14.9987	19.4165	19.4644	-0.218933
15.0088	19.4936	19.4567	0.19209
15.019	20.8567	19.449	1.18646
15.0291	19.2614	19.4412	-0.424128
15.0393	20	19.4335	0.752643
15.0494	19.7231	19.4258	0.545221
15.0596	19.5959	19.4181	0.421674
15.0697	19.4936	19.4104	0.288413
15.0799	19.8997	19.4027	0.705011
15.09	18.1659	19.395	-1.10865
15.1002	19.6723	19.3873	0.533846
15.1103	20.347	19.3796	0.98354
15.1205	19.5959	19.372	0.473244
15.1306	19.3391	19.3643	-0.15875
15.1408	20.0998	19.3566	0.862057
15.1509	19.1833	19.3489	-0.406959
15.1611	20.1494	19.3413	0.898979
15.1712	20.3961	19.3336	1.03076
15.1814	20.7846	19.326	1.20774
15.1915	18.9737	19.3183	-0.587068
15.2016	19.5959	19.3107	0.534087
15.2118	19.3649	19.303	0.248775
15.2219	19.7737	19.2954	0.691613
15.2321	19.105	19.2878	-0.427534
15.2422	18.6279	19.2801	-0.807586
15.2524	19.5959	19.2725	0.568693
15.2625	18.9209	19.2649	-0.586515
15.2727	19.975	19.2573	0.847179
15.2828	19.3391	19.2497	0.299028
15.293	19.2094	19.2421	-0.180785
15.3031	19.2873	19.2345	0.229885
15.3133	19.3649	19.2269	0.371564
15.3234	18.8149	19.2193	-0.635906
15.3336	19.0526	19.2117	-0.398895
15.3437	19.0788	19.2041	-0.353988
15.3539	18.7617	19.1965	-0.659431
15.364	18.0831	19.1889	-1.05157
15.3742	18.5472	19.1814	-0.796322
15.3843	18.7083	19.1738	-0.682285
15.3944	18.5742	19.1662	-0.769455
15.4046	18.8149	19.1587	-0.586338
15.4147	19.3391	19.1511	0.433536
15.4249	18.7617	19.1436	-0.617992
15.435	19.5959	19.136	0.678148
15.4452	19.6214	19.1285	0.702085
15.4553	19.7484	19.121	0.792124
15.4655	19.8746	19.1134	0.872457
15.4756	18.5742	19.1059	-0.729194
15.4858	19.0788	19.0984	-0.139973
15.4959	18.8944	19.0909	-0.443187
15.5061	19.1311	19.0833	0.218591
15.5162	19.1572	19.0758	0.285322
15.5264	19.2354	19.0683	0.408722
15.5365	19.0263	19.0608	-0.185828
15.5467	19.3391	19.0533	0.534552
15.5568	18.4391	19.0458	-0.778943
15.567	18.8944	19.0384	-0.379356
15.5771	19.4422	19.0309	0.641366
15.5872	18.9209	19.0234	-0.320164
15.5974	19.5704	19.0159	0.744625
15.6075	19	19.0084	-0.0919181
15.6177	17.7764	19.001	-1.10661
15.6278	20	18.9935	1.00323
15.638	18.6548	18.9861	-0.575593
15.6481	18.7083	18.9786	-0.51993
15.6583	18.5472	18.9712	-0.651098
15.6684	18.735	18.9637	-0.478255
15.6786	18.0831	18.9563	-0.934421
15.6887	19.2094	18.9488	0.510416
15.6989	18.9209	18.9414	-0.143284
15.709	18.1934	18.934	-0.860574
15.7192	18.9473	18.9266	0.14396
15.7293	19.1833	18.9192	0.513977
15.7395	18.7617	18.9117	-0.387399
15.7496	17.8885	18.9043	-1.00786
15.7598	17.9722	18.8969	-0.961628
15.7699	19.0263	18.8895	0.369822
15.78	18.3576	18.8821	-0.724275
15.7902	17.9722	18.8747	-0.950022
15.8003	17.8885	18.8674	-0.98935
15.8105	19.1311	18.86	0.520723
15.8206	18.5742	18.8526	-0.527656
15.8308	18.9209	18.8452	0.275072
15.8409	18.3303	18.8379	-0.712427
15.8511	18.868	18.8305	0.193577
15.8612	19.105	18.8231	0.530889
15.8714	18.9473	18.8158	0.362658
15.8815	18.3848	18.8084	-0.650881
15.8917	18.0831	18.8011	-0.84731
15.9018	18.2483	18.7937	-0.738543
15.912	19.2873	18.7864	0.707747
15.9221	19.2354	18.7791	0.675517
15.9323	18.9473	18.7717	0.419003
15.9424	18.9209	18.7644	0.395577
15.9526	19.4679	18.7571	0.843111
15.9627	18.412	18.7498	-0.58122
15.9728	18.5472	18.7425	-0.441838
15.983	18.6279	18.7352	-0.327436
15.9931	18.2757	18.7278	-0.672443
16.0033	18.412	18.7205	-0.555514
16.0134	19.5192	18.7133	0.897757
16.0236	18.5742	18.706	-0.363026
16.0337	18.9737	18.6987	0.524393
16.0439	19.0526	18.6914	0.600968
16.054	19.2094	18.6841	0.724743
16.0642	18.0278	18.6768	-0.805662
16.0743	17.8045	18.6696	-0.9301
16.0845	18.8414	18.6623	0.423236
16.0946	18.5203	18.6551	-0.367147
16.1048	18.4932	18.6478	-0.39314
16.1149	17.7764	18.6406	-0.929603
16.1251	19.5448	18.6333	0.954734
16.1352	18.303	18.6261	-0.568381
16.1454	18.1384	18.6188	-0.693158
16.1555	17.8885	18.6116	-0.850322
16.1656	17.8885	18.6044	-0.846061
16.1758	17.7482	18.5971	-0.921357
16.1859	17.2627	18.5899	-1.15206
16.1961	17.6068	18.5827	-0.987869
16.2062	17.5784	18.5755	-0.998547
16.2164	18.2209	18.5683	-0.589421
16.2265	17.7482	18.5611	-0.901578
16.2367	18.9209	18.5539	0.605809
16.2468	18.4932	18.5467	-0.231187
16.257	18.6815	18.5395	0.376884
16.2671	16.8523	18.5323	-1.29615
16.2773	18.3576	18.5251	-0.409359
16.2874	18.303	18.518	-0.46363
16.2976	18.1934	18.5108	-0.563365
16.3077	19.2354	18.5036	0.855433
16.3179	18.1659	18.4965	-0.574937
16.328	17.4642	18.4893	-1.01245
16.3382	19.3649	18.4821	0.939561
16.3483	17.9444	18.475	-0.728446
16.3584	18.2209	18.4678	-0.496969
16.3686	18.6815	18.4607	0.469934
16.3787	18.1384	18.4536	-0.561436
16.3889	18.1659	18.4464	-0.529653
16.399	17.6352	18.4393	-0.896724
16.4092	18.5203	18.4322	0.296778
16.4193	18.735	18.4251	0.556715
16.4295	18.2209	18.4179	-0.443937
16.4396	17.1756	18.4108	-1.11143
16.4498	18.8414	18.4037	0.661599
16.4599	17.6635	18.3966	-0.856216
16.4701	18.1934	18.3895	-0.442859
16.4802	18.2209	18.3824	-0.401957
16.4904	18.3848	18.3753	0.097103
16.5005	18.3576	18.3683	-0.103455
16.5107	18.7617	18.3612	0.632836
16.5208	18.3848	18.3541	0.175129
16.531	18.0278	18.347	-0.565047
16.5411	17.6352	18.34	-0.839509
16.5512	18.868	18.3329	0.731477
16.5614	17	18.3258	-1.15145
16.5715	18.7617	18.3188	0.665486
16.5817	18.4662	18.3117	0.392993
16.5918	18.3576	18.3047	0.229921
16.602	19.3132	18.2977	1.00775
16.6121	17.6918	18.2906	-0.77383
16.6223	17.8045	18.2836	-0.692165
16.6324	18.6011	18.2766	0.569664
16.6426	17.4356	18.2695	-0.913202
16.6527	16.9706	18.2625	-1.13664
16.6629	17.3494	18.2555	-0.951918
16.673	17.4356	18.2485	-0.901606
16.6832	17.6352	18.2415	-0.778647
16.6933	18.0555	18.2345	-0.423097
16.7035	18.3303	18.2275	0.320655
16.7136	17.3781	18.2205	-0.917792
16.7238	18.6548	18.2135	0.664272
16.7339	18	18.2065	-0.454441
16.744	17.5784	18.1995	-0.788125
16.7542	18.0555	18.1926	-0.370257
16.7643	18.2209	18.1856	0.187825
16.7745	17.5784	18.1786	-0.774742
16.7846	18.2757	18.1717	0.322503
16.7948	18.0831	18.1647	-0.285585
16.8049	17.2916	18.1577	-0.930661
16.8151	17.2337	18.1508	-0.957658
16.8252	17.8045	18.1439	-0.582544
16.8354	18.2483	18.1369	0.333733
16.8455	17.2047	18.13	-0.961937
16.8557	17.2337	18.123	-0.943055
16.8658	18	18.1161	-0.340753
16.876	17.9165	18.1092	-0.438995
16.8861	17.8045	18.1023	-0.545689
16.8963	17.6352	18.0954	-0.678353
16.9064	17.088	18.0884	-1.00022
16.9166	18.2209	18.0815	0.373268
16.9267	17.6352	18.0746	-0.662906
16.9368	17.2916	18.0677	-0.880978
16.947	17.5214	18.0608	-0.734459
16.9571	18	18.054	-0.232284
16.9673	18.2483	18.0471	0.448571
16.9774	17.088	18.0402	-0.975799
16.9876	17.8045	18.0333	-0.478353
16.9977	18.3576	18.0264	0.575427
17.0079	17.6635	18.0196	-0.596703
17.018	17.6352	18.0127	-0.614428
17.0282	18.1934	18.0059	0.433071
17.0383	17.088	17.999	-0.95446
17.0485	17.8885	17.9922	-0.32188
17.0586	18.2209	17.9853	0.485348
17.0688	18.2757	17.9785	0.545163
17.0789	18.0278	17.9716	0.236917
17.0891	18.1108	17.9648	0.382068
17.0992	17.9444	17.958	-0.116651
17.1094	18.7617	17.9511	0.900289
17.1195	16.9706	17.9443	-0.986793
17.1296	17.2916	17.9375	-0.803673
17.1398	17.6918	17.9307	-0.488764
17.1499	17.4642	17.9239	-0.677968
17.1601	17.8606	17.9171	-0.237732
17.1702	17.8606	17.9103	-0.222977
17.1804	18.4662	17.9035	0.750126
17.1905	17.9722	17.8967	0.274762
17.2007	16.0935	17.8899	-1.34032
17.2108	18.412	17.8831	0.727194
17.221	17.8885	17.8764	0.110357
17.2311	17.4929	17.8696	-0.613789
17.2413	17.5214	17.8628	-0.584303
17.2514	17.6635	17.8561	-0.438794
17.2616	18.2757	17.8493	0.652965
17.2717	18.0278	17.8425	0.430358
17.2819	17.9165	17.8358	0.284033
17.292	17.8326	17.8291	0.0591788
17.3022	18.1108	17.8223	0.537084
17.3123	17.6635	17.8156	-0.389938
17.3224	17.5499	17.8088	-0.508834
17.3326	17.8045	17.8021	0.0488068
17.3427	18.5742	17.7954	0.88249
17.3529	17.6068	17.7887	-0.426439
17.363	17.2047	17.782	-0.759803
17.3732	16.8523	17.7752	-0.960698
17.3833	17.2916	17.7685	-0.690592
17.3935	17.5784	17.7618	-0.428293
17.4036	17.3494	17.7551	-0.637009
17.4138	17.5784	17.7484	-0.412362
17.4239	17.4642	17.7417	-0.526782
17.4341	17.9165	17.7351	0.425923
17.4442	17.8885	17.7284	0.400203
17.4544	17	17.7217	-0.849532
17.4645	16.0312	17.715	-1.29762
17.4747	16.7929	17.7084	-0.956822
17.4848	17.6918	17.7017	-0.0994683
17.495	17.088	17.695	-0.779123
17.5051	17.8885	17.6884	0.447391
17.5152	18.1659	17.6817	0.695822
17.5254	17.4642	17.6751	-0.459171
17.5355	17.4356	17.6684	-0.482545
17.5457	17.5784	17.6618	-0.28881
17.5558	16.5831	17.6552	-1.0354
17.566	16.9115	17.6485	-0.858493
17.5761	16.7929	17.6419	-0.921446
17.5863	17.7764	17.6353	0.37562
17.5964	16.0624	17.6287	-1.25152
17.6066	16.2788	17.6221	-1.15899
17.6167	18	17.6155	0.620111
17.6269	17.4356	17.6089	-0.416248
17.637	17.1756	17.6023	-0.653219
17.6472	17.3494	17.5957	-0.496299
17.6573	18.3848	17.5891	0.892022
17.6675	17.6352	17.5825	0.229575
17.6776	16.5227	17.5759	-1.02625
17.6878	16.7332	17.5693	-0.9144
17.6979	16.8226	17.5628	-0.86032
17.708	17.1172	17.5562	-0.662527
17.7182	17.8045	17.5496	0.50485
17.7283	16.1864	17.5431	-1.16475
17.7385	17.5214	17.5365	-0.122834
17.7486	17.2047	17.53	-0.570352
17.7588	16.4621	17.5234	-1.03021
17.7689	16.5227	17.5169	-0.99707
17.7791	17.9444	17.5103	0.658814
17.7892	17.0294	17.5038	-0.688768
17.7994	17.1172	17.4973	-0.616453
17.8095	17.2047	17.4907	-0.534865
17.8197	18.4391	17.4842	0.977179
17.8298	17.3494	17.4777	-0.358246
17.84	16.8523	17.4712	-0.786689
17.8501	17.0587	17.4647	-0.63714
17.8603	15.748	17.4582	-1.30773
17.8704	15.6844	17.4517	-1.32939
17.8806	17.4929	17.4452	0.218373
17.8907	17.088	17.4387	-0.592174
17.9008	16.5831	17.4322	-0.921448
17.911	15.9687	17.4257	-1.20706
17.9211	17.4069	17.4192	-0.111052
17.9313	17.4069	17.4128	-0.0765378
17.9414	17.3494	17.4063	-0.238603
17.9516	15.8745	17.3998	-1.23503
17.9617	17.3781	17.3934	-0.123321
17.9719	16.8523	17.3869	-0.731162
17.982	16.4317	17.3804	-0.974047
17.9922	17.5214	17.374	0.383952
18.0023	15.843	17.3676	-1.23474
18.0125	16.0312	17.3611	-1.15321
18.0226	16.1864	17.3547	-1.08086
18.0328	17.3781	17.3482	0.172926
18.0429	16.8523	17.3418	-0.699655
18.0531	16.3707	17.3354	-0.982185
18.0632	16.6132	17.329	-0.846006
18.0734	16.5831	17.3226	-0.859905
18.0835	15.843	17.3161	-1.21374
18.0936	17.5214	17.3097	0.460078
18.1038	17.0294	17.3033	-0.523408
18.1139	17.3781	17.2969	0.28496
18.1241	16.7929	17.2906	-0.705476
18.1342	17.4069	17.2842	0.350331
18.1444	16.6433	17.2778	-0.796531
18.1545	15.9687	17.2714	-1.14135
18.1647	17.2047	17.265	-0.245707
18.1748	16.8523	17.2587	-0.637457
18.185	16.6733	17.2523	-0.760888
18.1951	17.2916	17.2459	0.213767
18.2053	16.4621	17.2396	-0.88175
18.2154	17.9722	17.2332	0.859648
18.2256	16.5227	17.2269	-0.839133
18.2357	16.6433	17.2205	-0.759732
18.2459	17.2627	17.2142	0.220246
18.256	16.4012	17.2078	-0.898115
18.2662	17.088	17.2015	-0.336883
18.2763	16.8819	17.1952	-0.559666
18.2864	16.3401	17.1888	-0.921254
18.2966	16.5529	17.1825	-0.79346
18.3067	16.3707	17.1762	-0.897498
18.3169	17.2916	17.1699	0.348885
18.327	17.6352	17.1636	0.686734
18.3372	16.2788	17.1573	-0.937264
18.3473	16.5227	17.151	-0.792637
18.3575	17.0294	17.1447	-0.339565
18.3676	16.5227	17.1384	-0.784658
18.3778	16.4317	17.1321	-0.836921
18.3879	16.3401	17.1258	-0.886396
18.3981	16.5529	17.1196	-0.752734
18.4082	15.9687	17.1133	-1.06984
18.4184	16.9115	17.107	-0.442128
18.4285	15.9374	17.1007	-1.0786
18.4387	16.8819	17.0945	-0.461024
18.4488	16.6433	17.0882	-0.667018
18.459	16.6433	17.082	-0.662314
18.4691	16.3401	17.0757	-0.857668
18.4792	15.4919	17.0695	-1.25601
18.4894	15.3297	17.0632	-1.31664
18.4995	16.4924	17.057	-0.751391
18.5097	17.5784	17.0508	0.726371
18.5198	16.3401	17.0446	-0.839297
18.53	15.4919	17.0383	-1.24354
18.5401	17	17.0321	-0.179202
18.5503	16.2173	17.0259	-0.899236
18.5604	17.6352	17.0197	0.78454
18.5706	16.2173	17.0135	-0.892306
18.5807	15.3623	17.0073	-1.28257
18.5909	16.7631	17.0011	-0.487885
18.601	17.0587	16.9949	0.252642
18.6112	16.6433	16.9887	-0.587698
18.6213	16.7332	16.9825	-0.49932
18.6315	17.2047	16.9763	0.477817
18.6416	15.9687	16.9702	-1.00072
18.6518	16.5227	16.964	-0.664291
18.6619	16.3401	16.9578	-0.785934
18.672	16.3095	16.9517	-0.801348
18.6822	17.2916	16.9455	0.588311
18.6923	17.088	16.9394	0.385559
18.7025	16.4924	16.9332	-0.663912
18.7126	17.2916	16.9271	0.603789
18.7228	15.906	16.9209	-1.00744
18.7329	16.2481	16.9148	-0.816517
18.7431	16.4317	16.9086	-0.690628
18.7532	15.6844	16.9025	-1.10369
18.7634	16.4012	16.8964	-0.703684
18.7735	16.4924	16.8903	-0.630751
18.7837	16.3401	16.8842	-0.737576
18.7938	16.3401	16.878	-0.733421
18.804	15.8745	16.8719	-0.998712
18.8141	16.2788	16.8658	-0.766166
18.8243	16.3707	16.8597	-0.699304
18.8344	16.4317	16.8536	-0.649584
18.8446	17.0587	16.8475	0.45954
18.8547	17	16.8415	0.398172
18.8648	16.2788	16.8354	-0.746027
18.875	15.9374	16.8293	-0.944416
18.8851	15.5563	16.8232	-1.12556
18.8953	16.3707	16.8172	-0.668171
18.9054	16.7332	16.8111	-0.279096
18.9156	16	16.805	-0.89724
18.9257	16.9706	16.799	0.414208
18.9359	16.8819	16.793	0.298295
18.946	15.9687	16.787	-0.904563
18.9562	15.843	16.781	-0.968503
18.9663	16.9115	16.7751	0.369435
18.9765	16.7332	16.7692	-0.189733
18.9866	16.4012	16.7634	-0.601852
18.9968	16.4924	16.7578	-0.515172
19.0069	15.906	16.7524	-0.920004
19.0171	15.3623	16.7472	-1.17681
19.0272	16.0624	16.7422	-0.824493
19.0374	16.5529	16.7373	-0.429363
19.0475	15.8745	16.7325	-0.926273
19.0576	14.3178	16.7277	-1.55239
19.0678	15.5242	16.723	-1.09489
19.0779	16.6433	16.7181	-0.273426
19.0881	15.8114	16.7129	-0.949486
19.0982	16.2788	16.7073	-0.654566
19.1084	16.9411	16.701	0.489937
19.1185	16.2481	16.6942	-0.667921
19.1287	16.3707	16.6869	-0.562338
19.1388	16.0935	16.6795	-0.765513
19.149	15.5242	16.6721	-1.0714
19.1591	15.5563	16.6648	-1.05283
19.1693	15.9374	16.6577	-0.84873
19.1794	15.3948	16.6508	-1.12072
19.1896	15.4272	16.6441	-1.1031
19.1997	16	16.6376	-0.798502
19.2099	15.906	16.6314	-0.851701
19.22	16.1245	16.6253	-0.707643
19.2302	15.2971	16.6193	-1.14987
19.2403	15.4272	16.6133	-1.08906
19.2504	15.7162	16.6074	-0.944006
19.2606	16.4317	16.6015	-0.41205
19.2707	15.843	16.5955	-0.867507
19.2809	16.3707	16.5896	-0.467903
19.291	16.4621	16.5837	-0.348792
19.3012	16.1245	16.5778	-0.673288
19.3113	15.6844	16.5719	-0.942098
19.3215	15.1987	16.566	-1.16934
19.3316	16.4924	16.5602	-0.260255
19.3418	15.3948	16.5543	-1.07679
19.3519	16.1245	16.5484	-0.651057
19.3621	15.5563	16.5425	-0.993059
19.3722	15.843	16.5366	-0.832865
19.3824	15.9374	16.5308	-0.770324
19.3925	16.0624	16.5249	-0.680099
19.4027	15.843	16.5191	-0.822238
19.4128	16.4012	16.5132	-0.334634
19.423	15.5885	16.5073	-0.958588
19.4331	15.3623	16.5015	-1.06734
19.4432	15.9687	16.4957	-0.725907
19.4534	15.4272	16.4898	-1.03081
19.4635	16.6433	16.484	0.39916
19.4737	16.0312	16.4782	-0.668535
19.4838	16.5831	16.4723	0.332852
19.494	15.8114	16.4665	-0.809397
19.5041	16.6733	16.4607	0.461126
19.5143	16.7631	16.4549	0.555133
19.5244	16.0312	16.4491	-0.646416
19.5346	16.6733	16.4433	0.479649
19.5447	15.4919	16.4375	-0.972386
19.5549	16.4012	16.4317	-0.174509
19.565	16.4317	16.4259	0.0761312
19.5752	16.1555	16.4201	-0.514391
19.5853	16.2481	16.4143	-0.407716
19.5955	15.6205	16.4085	-0.887711
19.6056	15.843	16.4028	-0.748181
19.6158	15.7797	16.397	-0.785653
19.6259	16.0935	16.3912	-0.545655
19.636	14.8997	16.3855	-1.21893
19.6462	16.2788	16.3797	-0.317608
19.6563	16.0312	16.3739	-0.585424
19.6665	15.3948	16.3682	-0.986604
19.6766	15.9374	16.3624	-0.651972
19.6868	15.5242	16.3567	-0.91243
19.6969	15.6844	16.351	-0.816443
19.7071	15.6525	16.3452	-0.83232
19.7172	15.0997	16.3395	-1.11348
19.7274	14.8661	16.3338	-1.21149
19.7375	15	16.3281	-1.15241
19.7477	15.7162	16.3223	-0.778528
19.7578	16.1864	16.3166	-0.360851
19.768	15.8114	16.3109	-0.706775
19.7781	14.9666	16.3052	-1.15697
19.7883	15.4919	16.2995	-0.898655
19.7984	15.748	16.2938	-0.738784
19.8086	15.4596	16.2881	-0.910221
19.8187	15.5885	16.2824	-0.833056
19.8288	14.4914	16.2768	-1.33618
19.839	15.6205	16.2711	-0.806583
19.8491	15.1658	16.2654	-1.04864
19.8593	16.2788	16.2597	0.13817
19.8694	14.6287	16.2541	-1.27488
19.8796	16.6433	16.2484	0.628424
19.8897	15.6844	16.2427	-0.747231
19.8999	15	16.2371	-1.11224
19.91	15.2643	16.2314	-0.983412
19.9202	15.6525	16.2258	-0.757176
19.9303	16.3095	16.2201	0.298928
19.9405	15.3948	16.2145	-0.905377
19.9506	16.5831	16.2089	0.611757
19.9608	15.748	16.2032	-0.674709
19.9709	15.906	16.1976	-0.540045
19.9811	15.1658	16.192	-1.01304
19.9912	14.8661	16.1864	-1.14905
20.0013	15.7797	16.1808	-0.633275
20.0115	16.3401	16.1752	0.406167
20.0216	14.4222	16.1696	-1.32187
20.0318	15.5242	16.164	-0.799865
20.0419	15.0665	16.1584	-1.04491
20.0521	15.4272	16.1528	-0.851777
20.0622	15.0997	16.1472	-1.02348
20.0724	16.0624	16.1416	-0.281482
20.0825	14.4222	16.136	-1.30914
20.0927	14.7648	16.1305	-1.16862
20.1028	15.8114	16.125	-0.559976
20.113	15.2971	16.1195	-0.906867
20.1231	15.8114	16.114	-0.550119
20.1333	15.4272	16.1086	-0.825462
20.1434	15.0333	16.1033	-1.03443
20.1536	15.4272	16.0981	-0.819072
20.1637	15.5885	16.093	-0.710342
20.1739	15.8745	16.0881	-0.462158
20.184	16.0312	16.0832	-0.228073
20.1941	14.7309	16.0783	-1.16075
20.2043	14.8661	16.0731	-1.09866
20.2144	15.3948	16.0678	-0.82039
20.2246	14.5258	16.0625	-1.23962
20.2347	14.8661	16.0571	-1.09135
20.2449	15.8745	16.0517	-0.420946
20.255	14.8661	16.0463	-1.08638
20.2652	14.8324	16.0409	-1.09931
20.2753	15.6525	16.0355	-0.618883
20.2855	15.3297	16.0301	-0.836895
20.2956	15.8745	16.0247	-0.387575
20.3058	14.6287	16.0193	-1.17924
20.3159	15.4919	16.014	-0.722531
20.3261	15.0333	16.0086	-0.987589
20.3362	15.1987	16.0033	-0.896993
20.3464	15.906	15.9979	-0.303261
20.3565	14.6287	15.9926	-1.16785
20.3667	14.7986	15.9873	-1.09025
20.3768	15	15.982	-0.990949
20.3869	14.3527	15.9767	-1.27435
20.3971	17.088	15.9714	1.0567
20.4072	15.1658	15.9661	-0.894626
20.4174	16.1864	15.9608	0.474949
20.4275	16.3095	15.9556	0.594918
20.4377	15.906	15.9503	-0.210615
20.4478	16.1555	15.9451	0.45869
20.458	16.1555	15.9399	0.464346
20.4681	15.0665	15.9347	-0.931747
20.4783	15.1987	15.9295	-0.854867
20.4884	14.9666	15.9243	-0.978613
20.4986	15.9687	15.9192	0.222601
20.5087	16.2788	15.9141	0.603955
20.5189	15.2971	15.909	-0.782264
20.529	14.5602	15.904	-1.15921
20.5392	15	15.8991	-0.948194
20.5493	15.6525	15.8942	-0.491702
20.5595	14.2127	15.8895	-1.29494
20.5696	15.4596	15.885	-0.652185
20.5797	15.6205	15.8806	-0.509969
20.5899	14.7986	15.8763	-1.03809
20.6	15.3623	15.8719	-0.713871
20.6102	15.3948	15.8674	-0.687438
20.6203	14.9332	15.8628	-0.964143
20.6305	15.5563	15.8581	-0.549314
20.6406	15.2315	15.8534	-0.78859
20.6508	15.1658	15.8488	-0.826443
20.6609	15.0333	15.8441	-0.900464
20.6711	15.6525	15.8396	-0.432521
20.6812	15.5563	15.835	-0.527891
20.6914	14.8324	15.8305	-0.999071
20.7015	15.2971	15.8261	-0.727367
20.7117	14.1421	15.8218	-1.29601
20.7218	15.1987	15.8175	-0.786642
20.732	15.4596	15.8133	-0.594703
20.7421	15.7797	15.8092	-0.171668
20.7523	14.3178	15.8052	-1.2196
20.7624	15.3948	15.8014	-0.637661
20.7725	15.4596	15.7978	-0.581516
20.7827	15.0997	15.7944	-0.833494
20.7928	15.3623	15.7913	-0.654953
20.803	16.1555	15.7885	0.605827
20.8131	14.7309	15.7861	-1.02721
20.8233	15.1658	15.7841	-0.786359
20.8334	15.6844	15.7824	-0.313106
20.8436	15.0665	15.781	-0.845276
20.8537	15.906	15.7799	0.355022
20.8639	15.6525	15.7791	-0.355843
20.874	15.2643	15.7785	-0.717071
20.8842	15.4272	15.7784	-0.592562
20.8943	14.7648	15.7787	-1.00693
20.9045	15.6844	15.7795	-0.308425
20.9146	15.2643	15.7808	-0.718629
20.9248	14.8661	15.7827	-0.957389
20.9349	15.3297	15.7854	-0.675032
20.9451	14.7986	15.7891	-0.995211
20.9552	14.8661	15.794	-0.963306
20.9653	14.9666	15.8004	-0.91313
20.9755	15.4272	15.8086	-0.617564
20.9856	15.9374	15.819	0.344052
20.9958	14.4914	15.832	-1.15787
21.0059	16.4317	15.8484	0.763744
21.0161	16.6433	15.8688	0.880064
21.0262	16.4317	15.8944	0.732999
21.0364	14.8324	15.9265	-1.04599
21.0465	15.0665	15.9669	-0.948906
21.0567	15.9687	16.0181	-0.222194
21.0668	15.6844	16.0831	-0.631418
21.077	16.2481	16.166	0.286547
21.0871	15.8114	16.2719	-0.678611
21.0973	17.3494	16.407	0.970728
21.1074	16.5529	16.5781	-0.158702
21.1176	16.6433	16.7916	-0.385038
21.1277	16.5227	17.0518	-0.727418
21.1379	17.1464	17.3596	-0.461675
21.148	17.9165	17.7092	0.455244
21.1581	17.5784	18.0869	-0.713081
21.1683	18.303	18.4675	-0.405636
21.1784	18.9737	18.8126	0.401299
21.1886	18.1384	19.0717	-0.9661
21.1987	18.7617	19.1968	-0.659658
21.2089	19.5448	19.169	0.613035
21.219	19.4936	19.0137	0.692707
21.2292	18.303	18.7811	-0.691449
21.2393	18.4932	18.5097	-0.128302
21.2495	17.0294	18.2116	-1.08731
21.2596	16.9411	17.8859	-0.972027
21.2698	16.9706	17.5399	-0.754559
21.2799	16.8523	17.1955	-0.585802
21.2901	15.5242	16.8775	-1.16333
21.3002	17.2627	16.6027	0.812374
21.3104	15.7162	16.3772	-0.812984
21.3205	16.0624	16.1989	-0.369451
21.3307	17.3781	16.061	1.14766
21.3408	14.9332	15.955	-1.01087
21.3509	15.843	15.8728	-0.172821
21.3611	14.6287	15.8081	-1.08599
21.3712	15.1658	15.7561	-0.768372
21.3814	15.1987	15.7135	-0.717528
21.3915	16.2481	15.6779	0.755105
21.4017	15.4596	15.6476	-0.433528
21.4118	15.0997	15.6214	-0.722288
21.422	15.7162	15.5984	0.343255
21.4321	15.3623	15.578	-0.464497
21.4423	14.5945	15.5598	-0.982487
21.4524	14.8324	15.5433	-0.843142
21.4626	14.7648	15.5282	-0.873721
21.4727	15.8114	15.5143	0.545018
21.4829	14.4222	15.5015	-1.03889
21.493	14.5945	15.4895	-0.946037
21.5032	14.9332	15.4783	-0.738288
21.5133	14.7986	15.4676	-0.81791
21.5235	14.7309	15.4575	-0.852413
21.5336	15.0333	15.4479	-0.643879
21.5437	14.1421	15.4386	-1.13862
21.5539	14.7986	15.4296	-0.794345
21.564	14.7648	15.4209	-0.809998
21.5742	15.4596	15.4124	0.217302
21.5843	14.4914	15.404	-0.955333
21.5945	14.3527	15.3958	-1.02134
21.6046	14.7309	15.388	-0.810593
21.6148	15.5563	15.3805	0.419368
21.6249	15.1327	15.3732	-0.490391
21.6351	14.4222	15.3662	-0.971569
21.6452	14.5945	15.3592	-0.874453
21.6554	15.2315	15.3523	-0.347467
21.6655	14.4914	15.3454	-0.924126
21.6757	14.3875	15.3386	-0.975221
21.6858	14	15.3319	-1.1541
21.696	14.6287	15.3256	-0.834806
21.7061	13.8924	15.3195	-1.19461
21.7163	15.7797	15.3136	0.682745
21.7264	15.3297	15.3078	0.148158
21.7365	14.8324	15.302	-0.685282
21.7467	14.6629	15.2963	-0.795888
21.7568	14.9666	15.2907	-0.569248
21.767	14.9666	15.2851	-0.564309
21.7771	15.2315	15.2795	-0.219017
21.7873	14.3527	15.274	-0.95984
21.7974	14.6287	15.2685	-0.799855
21.8076	15	15.2631	-0.512887
21.8177	14.8997	15.2576	-0.598301
21.8279	15.4596	15.2522	0.455409
21.838	14.6629	15.2468	-0.764177
21.8482	14.5602	15.2415	-0.825379
21.8583	14.2478	15.2361	-0.994126
21.8685	14	15.2307	-1.10937
21.8786	14.2478	15.2253	-0.988669
21.8888	14.6287	15.2198	-0.768806
21.8989	14.5945	15.2143	-0.787241
21.9091	14.6629	15.2087	-0.738765
21.9192	13.9284	15.2029	-1.12896
21.9293	13.9642	15.1972	-1.11038
21.9395	15.2643	15.1916	0.269696
21.9496	14.1067	15.1862	-1.03899
21.9598	14.4222	15.181	-0.871112
21.9699	14.7986	15.1759	-0.614239
21.9801	14.7309	15.1709	-0.663312
21.9902	14.5945	15.1659	-0.755902
22.0004	15.0333	15.1609	-0.357262
22.0105	14.2478	15.156	-0.952975
22.0207	14.2478	15.151	-0.950372
22.0308	14.8661	15.1461	-0.52915
22.041	13.784	15.1411	-1.16494
22.0511	15	15.1362	-0.369058
22.0613	15.3297	15.1313	0.445449
22.0714	13.7477	15.1264	-1.17416
22.0816	14.4914	15.1215	-0.793784
22.0917	14.3875	15.1166	-0.853861
22.1019	14.1774	15.1117	-0.966559
22.112	14.7309	15.1068	-0.613087
22.1221	15.0997	15.1019	-0.0473541
22.1323	14.4914	15.097	-0.778233
22.1424	15.4272	15.0921	0.5789
22.1526	14.0712	15.0872	-1.00795
22.1627	14.1067	15.0822	-0.987677
22.1729	14.6287	15.0772	-0.669697
22.183	14.7648	15.0722	-0.554377
22.1932	13.6748	15.067	-1.17992
22.2033	15.2643	15.0617	0.450105
22.2135	14.1774	15.0564	-0.937508
22.2236	14.4914	15.0509	-0.748038
22.2338	14.3527	15.0457	-0.832439
22.2439	13.8564	15.0406	-1.08821
22.2541	13.3041	15.0357	-1.31589
22.2642	14.4222	15.0309	-0.780175
22.2744	14.1421	15.0261	-0.940208
22.2845	14.5258	15.0214	-0.703968
22.2947	14.6969	15.0167	-0.56548
22.3048	14.0712	15.012	-0.969928
22.3149	14.8324	15.0073	-0.418231
22.3251	14.2829	15.0026	-0.848391
22.3352	13.4164	14.9979	-1.25759
22.3454	14.5258	14.9933	-0.683679
22.3555	14	14.9886	-0.994272
22.3657	15.0665	14.9839	0.28743
22.3758	15.0997	14.9792	0.347039
22.386	14.3875	14.9746	-0.766206
22.3961	14.5602	14.9699	-0.640066
22.4063	14.3178	14.9652	-0.804626
22.4164	15.0665	14.9606	0.325468
22.4266	13.9642	14.9559	-0.995841
22.4367	14.7986	14.9513	-0.390696
22.4469	14.5945	14.9466	-0.593405
22.457	15.2643	14.942	0.56774
22.4672	15.3948	14.9374	0.676336
22.4773	14.4914	14.9327	-0.664353
22.4875	14.7986	14.9281	-0.359813
22.4976	13.784	14.9235	-1.06745
22.5077	14.2127	14.9189	-0.840357
22.5179	13.8564	14.9143	-1.02852
22.528	14.3178	14.9096	-0.769299
22.5382	14.1067	14.905	-0.893475
22.5483	14.3527	14.9004	-0.740087
22.5585	13.7477	14.8958	-1.0715
22.5686	14.8324	14.8912	-0.242559
22.5788	14.3875	14.8866	-0.706502
22.5889	15.0333	14.8821	0.388904
22.5991	14.6969	14.8775	-0.424884
22.6092	12.7279	14.8729	-1.46457
22.6194	13.6748	14.8683	-1.09248
22.6295	14.5945	14.8637	-0.518858
22.6397	14.4568	14.8592	-0.634296
22.6498	14.1774	14.8546	-0.822892
22.66	14.3178	14.85	-0.72953
22.6701	13.1529	14.8455	-1.30097
22.6803	15.0997	14.8409	0.508671
22.6904	13.7477	14.8364	-1.04338
22.7005	14.0357	14.8318	-0.892276
22.7107	14.0712	14.8273	-0.869503
22.7208	14.3875	14.8227	-0.659735
22.731	14.4914	14.8182	-0.571693
22.7411	14.2127	14.8137	-0.775247
22.7513	15.0665	14.8092	0.507315
22.7614	15	14.8046	0.44201
22.7716	15.0997	14.8001	0.547322
22.7817	14.8324	14.7956	0.191846
22.7919	13.7477	14.7911	-1.02145
22.802	14.0712	14.7866	-0.845769
22.8122	14.3178	14.7821	-0.681357
22.8223	14.8997	14.7776	0.349424
22.8325	14.2478	14.7731	-0.724751
22.8426	15.7797	14.7686	1.00556
22.8528	14.2127	14.7641	-0.742576
22.8629	14.2829	14.7596	-0.690469
22.8731	13.8564	14.7551	-0.948007
22.8832	14.4222	14.7506	-0.573097
22.8933	13.8564	14.7462	-0.943274
22.9035	13.7477	14.7417	-0.996983
22.9136	13.9642	14.7372	-0.879202
22.9238	15.0665	14.7328	0.577707
22.9339	14.0357	14.7283	-0.832254
22.9441	13.784	14.7239	-0.969439
22.9542	14.3178	14.7194	-0.633711
22.9644	13.6382	14.715	-1.03768
22.9745	13.9642	14.7105	-0.863875
22.9847	14.4222	14.7061	-0.5328
22.9948	12.8062	14.7016	-1.37673
23.005	14.5258	14.6972	-0.413975
23.0151	13.7477	14.6928	-0.972142
23.0253	14.8661	14.6884	0.421552
23.0354	14.7986	14.6839	0.338683
23.0456	14.3527	14.6795	-0.571687
23.0557	14.1774	14.6751	-0.705455
23.0659	13.6748	14.6707	-0.997953
23.076	12.9615	14.6663	-1.30569
23.0861	12.3288	14.6619	-1.52744
23.0963	14.8661	14.6575	0.456692
23.1064	13.8924	14.6531	-0.87216
23.1166	14.1774	14.6487	-0.686492
23.1267	13.4907	14.6443	-1.07406
23.1369	13.1909	14.6399	-1.20376
23.147	14.9666	14.6356	0.575377
23.1572	13.6748	14.6312	-0.977958
23.1673	13.784	14.6268	-0.918029
23.1775	14	14.6225	-0.78896
23.1876	14.8324	14.6181	0.462927
23.1978	14.9332	14.6137	0.565198
23.2079	14.2478	14.6094	-0.60131
23.2181	13.8564	14.605	-0.865229
23.2282	13.8203	14.6007	-0.883406
23.2384	13.5647	14.5963	-1.01571
23.2485	15.3297	14.592	0.858903
23.2587	14.4568	14.5877	-0.361699
23.2688	13.784	14.5833	-0.894023
23.2789	14.1067	14.579	-0.687212
23.2891	14.1067	14.5747	-0.684058
23.2992	14.5258	14.5703	-0.210974
23.3094	13.784	14.566	-0.884298
23.3195	13.7477	14.5617	-0.902214
23.3297	13.6382	14.5574	-0.958762
23.3398	13.5647	14.5531	-0.994203
23.35	14.4914	14.5488	-0.239626
23.3601	13.4536	14.5445	-1.04445
23.3703	14.3527	14.5402	-0.433016
23.3804	13.9642	14.5359	-0.756089
23.3906	14.2127	14.5316	-0.564759
23.4007	13.6015	14.5273	-0.962221
23.4109	14.4568	14.5231	-0.257345
23.421	13.8564	14.5188	-0.813865
23.4312	13.4907	14.5145	-1.01182
23.4413	14.1774	14.5102	-0.576883
23.4515	14.1774	14.506	-0.573174
23.4616	13.3417	14.5017	-1.07706
23.4717	14.7309	14.4975	0.483181
23.4819	14.1774	14.4932	-0.561921
23.492	13.8924	14.489	-0.772339
23.5022	15.0665	14.4847	0.762768
23.5123	13.8924	14.4805	-0.766823
23.5225	14.6969	14.4762	0.469804
23.5326	14.2478	14.472	-0.473477
23.5428	14.1774	14.4678	-0.538803
23.5529	13.6382	14.4635	-0.908486
23.5631	13.784	14.4593	-0.821739
23.5732	15.3297	14.4551	0.935215
23.5834	13.4536	14.4509	-0.99862
23.5935	14.2127	14.4467	-0.483718
23.6037	13.1909	14.4424	-1.11872
23.6138	14.0712	14.4382	-0.605798
23.624	13.8203	14.434	-0.783429
23.6341	15.0665	14.4298	0.797923
23.6443	14	14.4256	-0.652414
23.6544	14.0712	14.4215	-0.591782
23.6645	13.9642	14.4173	-0.673072
23.6747	13.6382	14.4131	-0.880285
23.6848	13.5277	14.4089	-0.938698
23.695	13.4536	14.4047	-0.975246
23.7051	14.6969	14.4006	0.54441
23.7153	13.8924	14.3964	-0.70989
23.7254	13.9284	14.3922	-0.681054
23.7356	14.7309	14.3881	0.585541
23.7457	13.1909	14.3839	-1.09224
23.7559	13.9642	14.3798	-0.644601
23.766	14.2478	14.3756	-0.357483
23.7762	13.9642	14.3715	-0.638134
23.7863	13.7113	14.3673	-0.80994
23.7965	13.8564	14.3632	-0.711876
23.8066	13.1149	14.359	-1.11542
23.8168	12.9228	14.3549	-1.19669
23.8269	14.2478	14.3508	-0.320893
23.8371	13.6382	14.3467	-0.841709
23.8472	14	14.3425	-0.585265
23.8573	14	14.3384	-0.581737
23.8675	13.4907	14.3343	-0.91846
23.8776	15.0997	14.3302	0.877196
23.8878	13.6015	14.3261	-0.851246
23.8979	13.6015	14.322	-0.848833
23.9081	13.7113	14.3179	-0.778833
23.9182	14.4222	14.3138	0.329255
23.9284	14.0712	14.3097	-0.488321
23.9385	14.4568	14.3056	0.388863
23.9487	14.3875	14.3015	0.29319
23.9588	14.2478	14.2975	-0.222818
23.969	15.0997	14.2934	0.897937
23.9791	13.6382	14.2893	-0.806923
23.9893	13.6382	14.2852	-0.804398
23.9994	14.0357	14.2812	-0.495483
24.0096	13.5277	14.2771	-0.865656
24.0197	13.6748	14.2731	-0.773472
24.0299	14	14.269	-0.518651
24.04	13.4907	14.2649	-0.879892
24.0501	13.7113	14.2609	-0.741345
24.0603	13.1529	14.2569	-1.05067
24.0704	13.6748	14.2528	-0.760279
24.0806	12.9615	14.2488	-1.13459
24.0907	13.0767	14.2447	-1.08077
24.1009	14.0712	14.2407	-0.411672
24.111	15.0333	14.2367	0.892524
24.1212	14.7986	14.2327	0.752312
24.1313	13.3791	14.2287	-0.921721
24.1415	12.9615	14.2246	-1.1239
24.1516	14.0712	14.2206	-0.386505
24.1618	13.1149	14.2166	-1.04964
24.1719	13.4536	14.2126	-0.871206
24.1821	14.0712	14.2086	-0.370643
24.1922	13.4536	14.2046	-0.866605
24.2024	14.3875	14.2006	0.432272
24.2125	14.5945	14.1966	0.630771
24.2227	14.6287	14.1927	0.660361
24.2328	14.3178	14.1887	0.359361
24.2429	14.0712	14.1847	-0.336832
24.2531	14.4568	14.1807	0.525455
24.2632	13.3417	14.1768	-0.913835
24.2734	12.8062	14.1728	-1.16899
24.2835	13.4536	14.1688	-0.845698
24.2937	13.6382	14.1649	-0.725733
24.3038	13.8564	14.1609	-0.551821
24.314	13.5277	14.157	-0.793229
24.3241	14.0712	14.153	-0.285946
24.3343	13	14.1491	-1.07195
24.3444	14.1421	14.1451	-0.0546826
24.3546	14.2127	14.1412	0.267362
24.3647	13.1529	14.1373	-0.992123
24.3749	14.7648	14.1333	0.79467
24.385	14.1774	14.1294	0.219205
24.3952	13.4907	14.1255	-0.796703
24.4053	12.9615	14.1216	-1.07707
24.4155	12.7671	14.1176	-1.16211
24.4256	13.5647	14.1137	-0.740988
24.4357	14.2127	14.1098	0.320711
24.4459	13.4907	14.1059	-0.784329
24.456	12.7671	14.102	-1.15536
24.4662	14	14.0981	-0.313224
24.4763	12.5698	14.0942	-1.23467
24.4865	13.9642	14.0903	-0.355082
24.4966	14.1774	14.0864	0.301681
24.5068	13.3791	14.0826	-0.838727
24.5169	14.6287	14.0787	0.741665
24.5271	13.9642	14.0748	-0.332498
24.5372	14.2478	14.0709	0.420577
24.5474	13.4536	14.0671	-0.783216
24.5575	12.6886	14.0632	-1.17244
24.5677	13.4536	14.0593	-0.778267
24.5778	12.8841	14.0555	-1.0823
24.588	12.49	14.0516	-1.24965
24.5981	14.0357	14.0478	-0.109948
24.6083	14.0357	14.0439	-0.0907766
24.6184	13.3791	14.0401	-0.813005
24.6285	13.0384	14.0362	-0.998909
24.6387	13.1529	14.0324	-0.937784
24.6488	12.8062	14.0286	-1.10558
24.659	13.6382	14.0247	-0.621724
24.6691	12.5698	14.0209	-1.20461
24.6793	14.2127	14.0171	0.442265
24.6894	14.0712	14.0133	0.240822
24.6996	13.9284	14.0094	-0.284689
24.7097	13.1909	14.0056	-0.902617
24.7199	13.1909	14.0018	-0.900504
24.73	14.1421	13.998	0.37964
24.7402	13	13.9942	-0.997099
24.7503	13.5277	13.9904	-0.680191
24.7605	12.9228	13.9866	-1.03139
24.7706	13.3041	13.9828	-0.823825
24.7808	13.9642	13.979	-0.121632
24.7909	14.8324	13.9753	0.925822
24.8011	11.9583	13.9715	-1.41888
24.8112	12.8062	13.9677	-1.0777
24.8213	13.0767	13.9639	-0.941925
24.8315	13.3417	13.9601	-0.786438
24.8416	13.0767	13.9564	-0.937915
24.8518	13.9642	13.9526	0.107801
24.8619	13.5277	13.9489	-0.64893
24.8721	13.3791	13.9451	-0.75234
24.8822	12.8452	13.9414	-1.04696
24.8924	13.6015	13.9376	-0.579768
24.9025	13.6015	13.9339	-0.576529
24.9127	13.2665	13.9301	-0.814626
24.9228	13.5647	13.9264	-0.601429
24.933	12.9615	13.9226	-0.980388
24.9431	13.9284	13.9189	0.0973568
24.9533	14.2829	13.9152	0.606362
24.9634	13.5647	13.9115	-0.588895
24.9736	12.4499	13.9077	-1.20741
24.9837	14.3875	13.904	0.695324
24.9939	13.8564	13.9003	-0.209521
25.004	12.7279	13.8966	-1.08105
25.0141	14.2829	13.8929	0.624475
25.0243	13.0384	13.8892	-0.922377
25.0344	13	13.8855	-0.941002
25.0446	12.3693	13.8818	-1.22983
25.0547	14	13.8781	0.349148
25.0649	13.0384	13.8744	-0.914331
25.075	13	13.8707	-0.933124
25.0852	14.0357	13.867	0.410647
25.0953	12.6886	13.8634	-1.08387
25.1055	13.1149	13.8597	-0.863022
25.1156	13.1149	13.856	-0.860892
25.1258	13.1529	13.8523	-0.8363
25.1359	14.2829	13.8487	0.658922
25.1461	12.8062	13.845	-1.0192
25.1562	13.5647	13.8414	-0.526022
25.1664	14	13.8377	0.402859
25.1765	13.8203	13.8341	-0.117381
25.1867	13.4907	13.8304	-0.58281
25.1968	13.9642	13.8268	0.370781
25.2069	14.3527	13.8231	0.727722
25.2171	12.6491	13.8195	-1.08184
25.2272	13.3791	13.8158	-0.660879
25.2374	12.7671	13.8122	-1.02229
25.2475	12.6491	13.8086	-1.07679
25.2577	13	13.805	-0.897201
25.2678	12.6095	13.8013	-1.09171
25.278	14	13.7977	0.449741
25.2881	13.4536	13.7941	-0.58352
25.2983	13.8564	13.7905	0.256703
25.3084	13.6015	13.7869	-0.43062
25.3186	13.5277	13.7833	-0.505521
25.3287	12.8062	13.7797	-0.986637
25.3389	13.0384	13.7761	-0.858895
25.349	12.6095	13.7725	-1.07842
25.3592	13.0384	13.7689	-0.854705
25.3693	12.9615	13.7653	-0.896581
25.3795	12.6491	13.7618	-1.05482
25.3896	13.7113	13.7582	-0.216494
25.3997	13.6015	13.7546	-0.391322
25.4099	12.5698	13.751	-1.08684
25.42	12.8452	13.7475	-0.949858
25.4302	13.1909	13.7439	-0.743635
25.4403	13.4536	13.7403	-0.535456
25.4505	12.8062	13.7368	-0.96464
25.4606	13.1909	13.7332	-0.736423
25.4708	13.8203	13.7297	0.301001
25.4809	14.0357	13.7261	0.556366
25.4911	13.8564	13.7226	0.365822
25.5012	12.2066	13.719	-1.22983
25.5114	13.5647	13.7155	-0.388384
25.5215	12.9615	13.712	-0.866306
25.5317	13.2665	13.7084	-0.664784
25.5418	13.1529	13.7049	-0.742943
25.552	13.1149	13.7014	-0.765839
25.5621	14.0712	13.6979	0.61105
25.5723	13.5277	13.6943	-0.408166
25.5824	13.784	13.6908	0.305309
25.5925	13.5647	13.6873	-0.350235
25.6027	13.2665	13.6838	-0.646002
25.6128	12.4499	13.6803	-1.10924
25.623	13.0384	13.6768	-0.799005
25.6331	12.53	13.6733	-1.06928
25.6433	13	13.6698	-0.818428
25.6534	12.7671	13.6663	-0.948255
25.6636	12.4097	13.6628	-1.11945
25.6737	12.1244	13.6594	-1.23895
25.6839	12.9228	13.6559	-0.856175
25.694	12.4097	13.6524	-1.11478
25.7042	13.7477	13.6489	0.314313
25.7143	13.8564	13.6455	0.459284
25.7245	13.1909	13.642	-0.671634
25.7346	12.6886	13.6385	-0.974658
25.7448	13.5277	13.6351	-0.327608
25.7549	13.3791	13.6316	-0.502525
25.7651	12.3288	13.6282	-1.13989
25.7752	13.3417	13.6247	-0.532028
25.7853	12.7279	13.6213	-0.945171
25.7955	14.3178	13.6178	0.836656
25.8056	13.5647	13.6144	-0.223
25.8158	13.1529	13.611	-0.676762
25.8259	14.0712	13.6075	0.680975
25.8361	12.7671	13.6041	-0.914847
25.8462	12.3288	13.6007	-1.12776
25.8564	12.8841	13.5972	-0.844478
25.8665	13.6748	13.5938	0.284555
25.8767	12.7279	13.5904	-0.928701
25.8868	12.8452	13.587	-0.861256
25.897	14	13.5836	0.645302
25.9071	13.6748	13.5802	0.307596
25.9173	12.5698	13.5768	-1.00348
25.9274	13.1909	13.5734	-0.618443
25.9376	13	13.57	-0.754971
25.9477	13.8203	13.5666	0.503673
25.9579	12.8062	13.5632	-0.870029
25.968	12.7279	13.5598	-0.912081
25.9781	12.9228	13.5564	-0.795979
25.9883	13.784	13.5531	0.480622
25.9984	14.1774	13.5497	0.79232
26.0086	13.0384	13.5463	-0.71267
26.0187	12.4097	13.5429	-1.06455
26.0289	12.7671	13.5396	-0.878875
26.039	12.7671	13.5362	-0.87696
26.0492	12.083	13.5328	-1.20408
26.0593	12.9228	13.5295	-0.778872
26.0695	13	13.5261	-0.725353
26.0796	12.6886	13.5228	-0.913351
26.0898	13.8203	13.5194	0.548483
26.0999	12.1655	13.5161	-1.16214
26.1101	12.2066	13.5128	-1.14289
26.1202	13.3791	13.5094	-0.361018
26.1304	12.6095	13.5061	-0.946873
26.1405	13.3041	13.5028	-0.445673
26.1507	13.2288	13.4994	-0.520266
26.1608	12.9228	13.4961	-0.757141
26.1709	12.8452	13.4928	-0.80471
26.1811	13.4907	13.4895	0.0355504
26.1912	13.1909	13.4862	-0.543373
26.2014	12.2066	13.4829	-1.12973
26.2115	12.6095	13.4795	-0.932751
26.2217	13.1909	13.4762	-0.534167
26.2318	13.1149	13.4729	-0.598384
26.242	13.2288	13.4696	-0.490802
26.2521	12.9228	13.4664	-0.737226
26.2623	12.0416	13.4631	-1.19225
26.2724	14	13.4598	0.735002
26.2826	12.6095	13.4565	-0.920309
26.2927	13.0384	13.4532	-0.644053
26.3029	13.1149	13.4499	-0.578839
26.313	12.0416	13.4467	-1.18535
26.3232	13.2665	13.4434	-0.42058
26.3333	13.4536	13.4401	0.11621
26.3434	11.7047	13.4369	-1.31611
26.3536	13.3791	13.4336	-0.233465
26.3637	13.0767	13.4303	-0.594676
26.3739	13.1529	13.4271	-0.52358
26.384	13.0767	13.4238	-0.589181
26.3942	12.8452	13.4206	-0.758519
26.4043	13.7477	13.4173	0.574795
26.4145	12.53	13.4141	-0.940283
26.4246	13.5647	13.4109	0.392175
26.4348	12.6886	13.4076	-0.847966
26.4449	13.6382	13.4044	0.483518
26.4551	12.5698	13.4012	-0.911789
26.4652	12.53	13.3979	-0.931651
26.4754	12.4499	13.3947	-0.972017
26.4855	13.0384	13.3915	-0.594216
26.4957	13.1529	13.3883	-0.485114
26.5058	13.5647	13.3851	0.423781
26.516	13.7113	13.3819	0.573976
26.5261	13.6015	13.3787	0.472034
26.5362	12.7671	13.3755	-0.77994
26.5464	13.2665	13.3723	-0.325197
26.5565	12.1244	13.3691	-1.11566
26.5667	12.8062	13.3659	-0.748074
26.5768	13.1909	13.3627	-0.414448
26.587	12.4097	13.3595	-0.974584
26.5971	12.3693	13.3563	-0.993472
26.6073	13.3791	13.3531	0.161137
26.6174	13.8564	13.3499	0.71166
26.6276	12.7279	13.3468	-0.78667
26.6377	13	13.3436	-0.586176
26.6479	13.8564	13.3404	0.718312
26.658	13.7477	13.3373	0.640669
26.6682	12.9615	13.3341	-0.610432
26.6783	12.2066	13.331	-1.06038
26.6885	12.8841	13.3278	-0.666107
26.6986	12.6491	13.3246	-0.821909
26.7088	12.7671	13.3215	-0.744548
26.7189	11.9164	13.3184	-1.18405
26.729	12.49	13.3152	-0.908413
26.7392	12.7279	13.3121	-0.764297
26.7493	12.7671	13.3089	-0.736064
26.7595	13.1529	13.3058	-0.390969
26.7696	13.6015	13.3027	0.546623
26.7798	13.6382	13.2995	0.581922
26.7899	12.6886	13.2964	-0.779646
26.8001	13.3417	13.2933	0.219905
26.8102	13.1529	13.2902	-0.370463
26.8204	12.1244	13.2871	-1.0783
26.8305	13.4164	13.284	0.363926
26.8407	12.9228	13.2809	-0.59834
26.8508	12.8062	13.2778	-0.686663
26.861	12.53	13.2747	-0.862954
26.8711	12.49	13.2716	-0.884059
26.8813	13.1909	13.2685	-0.278489
26.8914	12.8062	13.2654	-0.677586
26.9016	11.8743	13.2623	-1.17811
26.9117	11.5326	13.2592	-1.31401
26.9218	11.8743	13.2561	-1.17549
26.932	13.9642	13.253	0.843328
26.9421	13.4164	13.25	0.407978
26.9523	12.9615	13.2469	-0.534236
26.9624	13.784	13.2438	0.735003
26.9726	13.2665	13.2408	0.160454
26.9827	13.5277	13.2377	0.538571
26.9929	12.8841	13.2346	-0.592057
27.003	13.4164	13.2316	0.429923
27.0132	13	13.2285	-0.478038
27.0233	12.4499	13.2255	-0.880665
27.0335	12.6886	13.2224	-0.730647
27.0436	12.6095	13.2194	-0.780934
27.0538	12.7279	13.2163	-0.698867
27.0639	13.4536	13.2133	0.49023
27.0741	12.7671	13.2103	-0.665672
27.0842	12.53	13.2072	-0.822965
27.0944	12.8452	13.2042	-0.599161
27.1045	13.0767	13.2013	-0.352964
27.1146	12.8062	13.1985	-0.626322
27.1248	13.1149	13.1963	-0.285369
27.1349	13.3041	13.1955	0.329636
27.1451	13.4536	13.198	0.505596
27.1552	14.0357	13.2085	0.909492
27.1654	13	13.2367	-0.486468
27.1755	13.0384	13.2985	-0.509947
27.1857	14.7986	13.4149	1.17633
27.1958	13.9642	13.6125	0.593088
27.206	13.6748	13.922	-0.497246
27.2161	14.1774	14.347	-0.411713
27.2263	14.6969	14.8193	-0.349733
27.2364	14.6287	15.2898	-0.813033
27.2466	14.9332	15.7661	-0.912632
27.2567	15.1658	16.2342	-1.03368
27.2669	15.0997	16.6519	-1.2459
27.277	15.8114	16.9542	-1.06902
27.2872	16.0312	17.0719	-1.02012
27.2973	16.7631	16.9646	-0.448905
27.3074	15.4596	16.6468	-1.08959
27.3176	15.4272	16.1851	-0.870567
27.3277	15.5563	15.6648	-0.329307
27.3379	13.7477	15.1537	-1.18573
27.348	14.4914	14.6869	-0.442162
27.3582	13.8924	14.2692	-0.613794
27.3683	13.7477	13.8873	-0.373596
27.3785	12.9228	13.545	-0.788786
27.3886	13.3791	13.3012	0.279128
27.3988	13.3417	13.1786	0.403802
27.4089	14.0712	13.1278	0.971321
27.4191	13.6748	13.111	0.750853
27.4292	13	13.1061	-0.32571
27.4394	13.7477	13.1031	0.802911
27.4495	13.1149	13.1001	0.121396
27.4597	12.9228	13.0972	-0.417581
27.4698	12.8841	13.0943	-0.458484
27.48	12.3288	13.0914	-0.87325
27.4901	12	13.0885	-1.0433
27.5002	12.9228	13.0856	-0.4034
27.5104	13	13.0827	-0.287534
27.5205	12.2474	13.0798	-0.91232
27.5307	13.1909	13.0769	0.337679
27.5408	13.0767	13.074	0.0520759
27.551	12.083	13.0711	-0.994006
27.5611	13.0767	13.0682	0.0921462
27.5713	12.9228	13.0653	-0.377456
27.5814	13.2288	13.0624	0.407821
27.5916	13.1909	13.0596	0.362417
27.6017	13.5277	13.0567	0.686342
27.6119	13.1529	13.0538	0.314858
27.622	13.1529	13.0509	0.319383
27.6322	14	13.0481	0.975667
27.6423	12.6886	13.0452	-0.597187
27.6525	12.6491	13.0423	-0.627087
27.6626	12.1244	13.0395	-0.956627
27.6728	12.9615	13.0366	-0.274143
27.6829	12.6886	13.0338	-0.587543
27.693	12.5698	13.0309	-0.679065
27.7032	12.1655	13.0281	-0.928743
27.7133	13.6748	13.0252	0.805946
27.7235	13.2665	13.0224	0.494058
27.7336	12.2474	13.0196	-0.878703
27.7438	13.0384	13.0167	0.147209
27.7539	12.53	13.0139	-0.695657
27.7641	11.9164	13.0111	-1.04628
27.7742	12.1655	13.0082	-0.918
27.7844	11.9583	13.0054	-1.02331
27.7945	12.53	13.0026	-0.687491
27.8047	12.3288	12.9998	-0.819124
27.8148	13.4164	12.997	0.647634
27.825	12.2066	12.9942	-0.887475
27.8351	12.53	12.9914	-0.679262
27.8453	13.0384	12.9886	0.223269
27.8554	12.4097	12.9858	-0.759
27.8656	12.6095	12.983	-0.611094
27.8757	11.5326	12.9802	-1.20316
27.8858	12.2066	12.9774	-0.877959
27.896	13.1149	12.9746	0.374566
27.9061	13.0384	12.9718	0.258097
27.9163	12.7671	12.969	-0.44929
27.9264	11.8322	12.9662	-1.06493
27.9366	12.1655	12.9634	-0.893265
27.9467	13.1909	12.9607	0.479827
27.9569	12.53	12.9579	-0.654168
27.967	12.49	12.9551	-0.682008
27.9772	11.9164	12.9524	-1.01784
27.9873	12.6886	12.9496	-0.510905
27.9975	12.5698	12.9468	-0.614032
28.0076	12.8841	12.9441	-0.244917
28.0178	12.5698	12.9413	-0.609527
28.0279	14.3178	12.9386	1.17441
28.0381	12.7279	12.9358	-0.455967
28.0482	12.1655	12.9331	-0.876103
28.0584	13.6015	12.9303	0.819226
28.0685	11.3137	12.9276	-1.27039
28.0786	13.2288	12.9249	0.551267
28.0888	13.0384	12.9221	0.340995
28.0989	13.1909	12.9194	0.521066
28.1091	12.8062	12.9167	-0.332293
28.1192	12.2474	12.9139	-0.81639
28.1294	12.1655	12.9112	-0.863536
28.1395	12.2474	12.9085	-0.81305
28.1497	13.1149	12.9058	0.457269
28.1598	12.0416	12.9031	-0.928156
28.17	12.4499	12.9004	-0.671161
28.1801	13	12.8976	0.319924
28.1903	12.6886	12.8949	-0.454275
28.2004	12.8452	12.8922	-0.216813
28.2106	12.5698	12.8895	-0.565452
28.2207	12.4499	12.8868	-0.661018
28.2309	12.3288	12.8841	-0.745199
28.241	12.6886	12.8815	-0.439182
28.2512	13.5277	12.8788	0.805592
28.2613	12.3693	12.8761	-0.711877
28.2714	12.9228	12.8734	0.222363
28.2816	12.4097	12.8707	-0.679006
28.2917	12.2882	12.868	-0.761473
28.3019	12.5698	12.8654	-0.543661
28.312	12.6491	12.8627	-0.462159
28.3222	12.083	12.86	-0.881469
28.3323	13.4164	12.8574	0.74769
28.3425	12.5698	12.8547	-0.53376
28.3526	12.8452	12.852	-0.0825407
28.3628	13.1149	12.8494	0.515256
28.3729	13.5277	12.8467	0.825236
28.3831	12.3288	12.8441	-0.717813
28.3932	13.2665	12.8414	0.651969
28.4034	13.0767	12.8388	0.487757
28.4135	12.8841	12.8361	0.218979
28.4237	12.4499	12.8335	-0.619361
28.4338	12.1655	12.8309	-0.815687
28.444	12.6491	12.8282	-0.423232
28.4541	12.5698	12.8256	-0.505766
28.4642	12.9228	12.823	0.316025
28.4744	12.9228	12.8204	0.320152
28.4845	12.8841	12.8177	0.257626
28.4947	11.6189	12.8151	-1.09369
28.5048	12.4097	12.8125	-0.634678
28.515	12.2882	12.8099	-0.722267
28.5251	12.6886	12.8073	-0.344509
28.5353	12.7279	12.8047	-0.277007
28.5454	12.2066	12.802	-0.771682
28.5556	13	12.7994	0.447833
28.5657	12.53	12.7968	-0.516605
28.5759	12.9615	12.7942	0.408942
28.586	12.7671	12.7917	-0.156548
28.5962	12.7279	12.7891	-0.247262
28.6063	12.4097	12.7865	-0.613838
28.6165	12.7671	12.7839	-0.129381
28.6266	13.4164	12.7813	0.796936
28.6368	13.4536	12.7787	0.821525
28.6469	12.2474	12.7761	-0.727113
28.657	13.3417	12.7736	0.753722
28.6672	12.7671	12.771	-0.0620371
28.6773	13.0384	12.7684	0.519597
28.6875	12.1655	12.7659	-0.774811
28.6976	12.5698	12.7633	-0.439872
28.7078	12.2882	12.7607	-0.687405
28.7179	12.3288	12.7582	-0.655244
28.7281	12.9228	12.7556	0.40894
28.7382	12.9615	12.7531	0.456529
28.7484	12.6886	12.7505	-0.248868
28.7585	13	12.748	0.502031
28.7687	12.6095	12.7454	-0.368646
28.7788	12.3693	12.7429	-0.611196
28.789	11.7898	12.7403	-0.974942
28.7991	13.4164	12.7378	0.823776
28.8093	12.8452	12.7353	0.33161
28.8194	13.6015	12.7327	0.932059
28.8296	12.4499	12.7302	-0.529441
28.8397	13.3791	12.7277	0.807097
28.8498	12.7671	12.7252	0.204906
28.86	13.2665	12.7226	0.737469
28.8701	13.5647	12.7201	0.918988
28.8803	13.4536	12.7176	0.857915
28.8904	13.0767	12.7151	0.601334
28.9006	12.5698	12.7126	-0.377862
28.9107	12.8452	12.7101	0.367634
28.9209	14.1421	12.7076	1.19773
28.931	13.6015	12.7051	0.946783
28.9412	14.3178	12.7026	1.27092
28.9513	13.6015	12.7001	0.949417
28.9615	14.3875	12.6976	1.29997
28.9716	13.4536	12.6951	0.870936
28.9818	13.7113	12.6926	1.00931
28.9919	13.8564	12.6901	1.07995
29.0021	13.1909	12.6876	0.709413
29.0122	13.1909	12.6852	0.711158
29.0224	14.7986	12.6827	1.45464
29.0325	13.0767	12.6802	0.629673
29.0426	13.8564	12.6777	1.08567
29.0528	14	12.6753	1.15097
29.0629	14.0357	12.6728	1.16742
29.0731	12.8062	12.6703	0.368658
29.0832	14.2829	12.6679	1.27082
29.0934	14.1421	12.6654	1.21519
29.1035	14.7986	12.6631	1.46136
29.1137	14.7309	12.6609	1.43874
29.1238	15.4596	12.6594	1.6734
29.134	15.2643	12.6592	1.61403
29.1441	14.4568	12.6626	1.33949
29.1543	14.5945	12.6741	1.3858
29.1644	14.2478	12.7032	1.24282
29.1746	15.1987	12.7642	1.56027
29.1847	16.0935	12.8729	1.7946
29.1949	14.9666	13.0457	1.38599
29.205	16.3707	13.2981	1.75289
29.2152	16.1245	13.6063	1.5869
29.2253	15.5885	13.8621	1.31391
29.2354	17.7764	14.0069	1.94152
29.2456	17.0587	14.0821	1.72529
29.2557	17.6068	14.1226	1.86661
29.2659	18.2757	14.1508	2.03098
[truncated: 6,107 more rows]

## Sheet: Fig. S1c
Parameter x	Parameter y
2θ / degree	(intensity)1/2 / a. u.	calculated patterns	differences	fitting BaTi0.2Sc0.8O3−δ / 2θ degree	fitting BaSc2O4 / 2θ degree
9.00161	25.1794	25.0071	0.415034	21.3382	8.75836
9.01176	25.1197	24.9963	0.351264	30.3565	17.5684
9.02191	25.2982	24.9856	0.559153	37.4065	17.6495
9.03205	25.7682	24.9748	0.890711	43.465	17.6649
9.0422	26.1916	24.9641	1.10792	48.91	18.1431
9.05235	25.1197	24.9534	0.407779	53.9357	18.2713
9.0625	25.5343	24.9428	0.769102	63.1543	19.4957
9.07264	25.4951	24.9321	0.750305	67.478	19.6293
9.08279	26.2488	24.9215	1.15208	67.478	19.8664
9.09294	25.5734	24.9109	0.813936	71.6702	19.9702
9.10309	25.4165	24.9004	0.718455	75.7629	21.9271
9.11323	24.8797	24.8898	-0.100389	79.7826	22.2467
9.12338	24.454	24.8792	-0.652073	83.752	24.6211
9.13353	24.98	24.8687	0.333603	87.6914	24.8238
9.14367	25.318	24.8582	0.678087		25.2028
9.15382	25.5147	24.8477	0.816725		25.3793
9.16397	25.7682	24.8372	0.964904		26.4847
9.17412	26.4953	24.8267	1.29175		28.1499
9.18426	25.8844	24.8162	1.03353		28.5716
9.19441	25.1595	24.8057	0.5948		30.8284
9.20456	25.6905	24.7952	0.946165		30.8558
9.21471	24.7184	24.7848	-0.257611		31.0365
9.22485	24.7184	24.7743	-0.236457		31.18
9.235	24.9399	24.7639	0.419578		31.2688
9.24515	25.02	24.7534	0.516281		31.5507
9.2553	24.9199	24.743	0.420543		31.7885
9.26544	25.1396	24.7326	0.637981		31.8815
9.27559	26.1151	24.7222	1.18024		32.1347
9.28574	25.632	24.7118	0.959298		32.2418
9.29588	25.4755	24.7014	0.879845		32.3337
9.30603	25.5539	24.6909	0.928933		32.4577
9.31618	24.8193	24.6805	0.372557		33.32
9.32633	25.0799	24.6702	0.640092		33.6721
9.33647	25.219	24.6598	0.747848		33.9707
9.34662	26.2298	24.6494	1.25713		35.2881
9.35677	24.6779	24.639	0.197315		35.5677
9.36692	25.3969	24.6286	0.876492		35.6639
9.37706	24.6779	24.6182	0.24432		35.7261
9.38721	23.9165	24.6079	-0.831466		35.736
9.39736	25.1197	24.5975	0.722655		35.7681
9.40751	25.4755	24.5871	0.942529		35.9847
9.41765	24.5153	24.5768	-0.247935		36.1118
9.4278	25.8844	24.5664	1.148		36.1208
9.43795	25.1396	24.5561	0.763857		36.1421
9.4481	25.5147	24.5458	0.984312		36.5966
9.45824	24.2281	24.5355	-0.554488		36.7621
9.46839	24.9199	24.5253	0.628183		37.029
9.47854	25.4755	24.515	0.980048		37.1308
9.48868	25.9808	24.5047	1.21492		37.7144
9.49883	25.4755	24.4945	0.990461		38.0707
9.50898	24.8998	24.4842	0.644657		38.2255
9.51913	24.9199	24.474	0.667755		38.4588
9.52927	24.6374	24.4637	0.416691		38.686
9.53942	24.5153	24.4535	0.24858		39.4706
9.54957	25.4558	24.4433	1.00626		39.5862
9.55972	24.8998	24.4331	0.683177		39.7293
9.56986	24.3516	24.4229	-0.266957		39.8662
9.58001	24.7386	24.4127	0.570948		40.2281
9.59016	25.0799	24.4025	0.823056		40.3635
9.60031	25.3969	24.3923	1.00229		40.4683
9.61045	24.779	24.3821	0.630045		40.5312
9.6206	24.6171	24.3719	0.495162		40.5815
9.63075	24.4745	24.3617	0.335818		41.1043
9.6409	23.6854	24.3515	-0.816144		41.6285
9.65104	25.0998	24.3414	0.870885		42.0974
9.66119	24.2074	24.3312	-0.351793		42.6915
9.67134	25.1396	24.321	0.904751		43.6804
9.68148	25.2784	24.3109	0.98365		43.9567
9.69163	24.5967	24.3007	0.544073		44.3062
9.70178	24.4745	24.2906	0.428823		44.3437
9.71193	23.9374	24.2804	-0.585687		44.4737
9.72207	24.7386	24.2703	0.684341		44.7131
9.73222	23.9792	24.2602	-0.530115		44.8852
9.74237	25.2784	24.2501	1.0141		44.8884
9.75252	25	24.2399	0.871821		45.3923
9.76266	25	24.2298	0.877607		45.7028
9.77281	24.1454	24.2197	-0.272572		47.1153
9.78296	24.1247	24.2096	-0.291371		47.6668
9.79311	25.8263	24.1995	1.27549		47.7869
9.80325	24.9399	24.1894	0.866359		47.9003
9.8134	24.1661	24.1792	-0.114673		47.9192
9.82355	24.7386	24.1691	0.754651		47.9508
9.8337	25.219	24.159	1.02957		47.9904
9.84384	23.8956	24.1489	-0.503311		48.0362
9.85399	24.7588	24.1388	0.787408		48.056
9.86414	25.0599	24.1287	0.964989		48.1484
9.87428	24.2899	24.1186	0.413875		48.2022
9.88443	24.2899	24.1085	0.425903		48.2514
9.89458	24.2693	24.0984	0.413392		48.2594
9.90473	24.4745	24.0884	0.621386		48.331
9.91487	24.6982	24.0783	0.787324		48.4139
9.92502	24.3926	24.0683	0.569532		48.421
9.93517	25.04	24.0582	0.990832		48.5277
9.94532	24.779	24.0482	0.854884		48.5999
9.95546	24.6171	24.0382	0.760845		48.791
9.96561	24.8998	24.0282	0.933608		48.8651
9.97576	23.9792	24.0182	-0.197529		48.8974
9.98591	25.4362	24.0082	1.19499		49.0257
9.99605	25	23.9982	1.0009		49.0602
10.0062	24.6982	23.9882	0.84259		49.1243
10.0163	24.4949	23.9782	0.718784		49.5014
10.0265	24.5561	23.9683	0.766667		49.5988
10.0366	24.9399	23.9583	0.990762		49.8657
10.0468	24.6577	23.9484	0.842197		50.0227
10.0569	23.9583	23.9384	0.141022		50.2271
10.0671	24.6779	23.9285	0.865714		50.287
10.0772	24.5153	23.9185	0.772514		50.4811
10.0874	25.0599	23.9086	1.07301		50.801
10.0975	24.1661	23.8987	0.517141		50.8929
10.1077	24.5153	23.8887	0.791562		50.9195
10.1178	24.2074	23.8788	0.573259		51.0142
10.128	24.2281	23.8689	0.599323		51.3527
10.1381	23.2164	23.859	-0.80163		51.5134
10.1483	24.2281	23.8491	0.615633		51.5576
10.1584	23.8956	23.8392	0.237546		51.7404
10.1686	25.3377	23.8293	1.22818		51.834
10.1787	23.6854	23.8194	-0.365997		51.918
10.1889	24.2487	23.8095	0.662725		52.1236
10.199	23.8747	23.7996	0.273947		52.1832
10.2091	24.7992	23.7897	1.00471		52.6788
10.2193	24.6982	23.7799	0.958279		52.8223
10.2294	23.8537	23.77	0.289322		52.8462
10.2396	23.7276	23.7602	-0.180365		53.2276
10.2497	24.3311	23.7503	0.762072		53.397
10.2599	24.98	23.7404	1.11335		53.4773
10.27	24	23.7306	0.519037		53.8212
10.2802	24.5357	23.7208	0.902734		53.9278
10.2903	25.2784	23.7109	1.25201		54.4401
10.3005	24.6779	23.7011	0.988348		54.5343
10.3106	23.5372	23.6913	-0.392508		54.7128
10.3208	25	23.6814	1.14828		54.8049
10.3309	23.6008	23.6716	-0.266051		54.8329
10.3411	24.6982	23.6618	1.01802		54.8564
10.3512	24.4745	23.652	0.906897		54.9871
10.3614	24.5967	23.6422	0.977003		54.9969
10.3715	24.5764	23.6324	0.971594		55.1337
10.3817	22.891	23.6226	-0.855324		55.3217
10.3918	24.6577	23.6128	1.02216		55.3267
10.4019	24.0832	23.6031	0.692914		55.4626
10.4121	23.6008	23.5933	0.0869722		55.4643
10.4222	23.8118	23.5835	0.477755		55.5238
10.4324	24.454	23.5737	0.938239		55.7555
10.4425	24.1039	23.564	0.734817		55.8148
10.4527	23.4094	23.5542	-0.380565		55.9091
10.4628	24.2899	23.5445	0.863387		56.1624
10.473	23.5372	23.5347	0.04972		56.172
10.4831	24.2693	23.525	0.862746		56.29
10.4933	23.1301	23.5153	-0.620636		56.4588
10.5034	23.2809	23.5055	-0.473953		56.8903
10.5136	23	23.4958	-0.70413		57.2119
10.5237	23.6643	23.4861	0.422187		57.329
10.5339	24.2487	23.4764	0.878834		57.4449
10.544	23.2379	23.4667	-0.478278		57.5029
10.5542	23.7697	23.4569	0.559271		57.5121
10.5643	24.0416	23.4472	0.770965		57.7115
10.5745	23.6432	23.4375	0.453469		57.7795
10.5846	23.8537	23.4279	0.652583		58.0369
10.5947	23.7065	23.4182	0.537		58.071
10.6049	24.3516	23.4085	0.971135		58.2062
10.615	23.6008	23.3988	0.449483		58.3459
10.6252	23.9792	23.3891	0.768125		58.3483
10.6353	23.6432	23.3795	0.513523		58.3669
10.6455	24.6171	23.3698	1.1168		58.5785
10.6556	24.779	23.3602	1.19116		58.8322
10.6658	24.8193	23.3505	1.21196		58.8349
10.6759	23.8956	23.3409	0.744812		58.9795
10.6861	23.4734	23.3312	0.377054		59.1441
10.6962	23.7487	23.3216	0.65353		59.4699
10.7064	23.4734	23.312	0.401792		59.5878
10.7165	23.3452	23.3023	0.207145		59.6205
10.7267	23.7908	23.2927	0.705726		60.1432
10.7368	23.7487	23.2831	0.682346		60.165
10.747	23.7276	23.2735	0.673902		60.3439
10.7571	23.7697	23.2639	0.711237		60.3676
10.7673	23.2809	23.2543	0.163168		60.9224
10.7774	22.2261	23.2447	-1.00924		61.0529
10.7875	23.3024	23.2351	0.259381		61.2884
10.7977	22.9783	23.2255	-0.497238		61.5121
10.8078	22.9129	23.2159	-0.550487		61.8085
10.818	23.8956	23.2063	0.830222		61.9742
10.8281	23.7697	23.1968	0.756942		62.2027
10.8383	23.7276	23.1872	0.735133		62.3074
10.8484	23.4947	23.1776	0.563064		62.3293
10.8586	24.1039	23.1681	0.967398		62.6882
10.8687	22.4499	23.1585	-0.841776		62.8939
10.8789	23.1301	23.149	-0.137543		63.1597
10.889	22.4722	23.1394	-0.816847		63.1945
10.8992	23.2594	23.1299	0.35986		63.2548
10.9093	22.7376	23.1204	-0.618661		63.4721
10.9195	23.3024	23.1108	0.43762		63.8882
10.9296	22.5832	23.1013	-0.719825		63.9806
10.9398	22.6936	23.0918	-0.631031		64.101
10.9499	23.0868	23.0823	0.0670276		64.2259
10.9601	22.9783	23.0728	-0.307478		64.278
10.9702	23.3238	23.0633	0.510407		64.2883
10.9803	23.8537	23.0538	0.894385		64.4736
10.9905	23.4307	23.0443	0.621647		64.5011
11.0006	24.454	23.0348	1.19131		64.5444
11.0108	23.4307	23.0253	0.63672		64.6196
11.0209	23.3666	23.0159	0.59227		64.7
11.0311	22.891	23.0064	-0.33962		64.7647
11.0412	23.0651	22.9969	0.261158		64.8213
11.0514	22.2711	22.9875	-0.846406		65.0276
11.0615	22.891	22.978	-0.294885		65.0729
11.0717	23.4521	22.9686	0.695361		65.2305
11.0818	24.1039	22.9591	1.06997		65.2561
11.092	24.4131	22.9497	1.20973		65.4883
11.1021	22.9565	22.9402	0.127489		65.8761
11.1123	22.2036	22.9308	-0.852756		65.9454
11.1224	23.7065	22.9214	0.886098		66.0104
11.1326	23.5797	22.9119	0.817132		66.2783
11.1427	22.2935	22.9025	-0.780406		66.4221
11.1529	23.388	22.8931	0.7035		66.5814
11.163	23.1084	22.8837	0.474055		66.636
11.1731	22.5832	22.8743	-0.539566		66.6477
11.1833	24.454	22.8649	1.2606		66.8809
11.1934	23.622	22.8555	0.875501		66.9619
11.2036	23.2164	22.8461	0.608472		67.17
11.2137	23.1517	22.8368	0.561177		67.1991
11.2239	23.7908	22.8274	0.981518		67.2107
11.234	23.5372	22.818	0.848056		67.2196
11.2442	22.1359	22.8086	-0.82018		67.2462
11.2543	22.6274	22.7993	-0.41456		67.2713
11.2645	22.9129	22.7899	0.350654		67.2832
11.2746	23.5797	22.7806	0.893915		67.3838
11.2848	23.1517	22.7712	0.616808		67.467
11.2949	21.9545	22.7619	-0.898544		67.4706
11.3051	23.0868	22.7525	0.578143		67.5001
11.3152	22.891	22.7432	0.384493		67.503
11.3254	22.8473	22.7339	0.336801		67.558
11.3355	22.7816	22.7246	0.238766		67.59
11.3457	22.6053	22.7152	-0.331567		67.625
11.3558	22.8473	22.7059	0.376013		67.6793
11.3659	22.4277	22.6966	-0.518619		67.6864
11.3761	23.6854	22.6873	0.999056		67.7172
11.3862	23.4947	22.678	0.903688		67.878
11.3964	23	22.6687	0.575555		67.8824
11.4065	24.1454	22.6594	1.21899		67.9663
11.4167	22.9129	22.6502	0.512554		67.9908
11.4268	22.4944	22.6409	-0.382683		68.0552
11.437	22.3159	22.6316	-0.561876		68.0985
11.4471	22.4722	22.6224	-0.387487		68.1343
11.4573	23.0217	22.6131	0.639249		68.1494
11.4674	22.6053	22.6038	0.0384279		68.1753
11.4776	22.383	22.5946	-0.459947		68.1953
11.4877	23.3666	22.5853	0.883917		68.3397
11.4979	22.6936	22.5761	0.342812		68.5092
11.508	22.8692	22.5669	0.549854		68.5434
11.5182	22.2261	22.5576	-0.57577		68.6123
11.5283	22.8692	22.5484	0.56639		68.738
11.5385	22.7596	22.5392	0.469511		68.8121
11.5486	22.2486	22.53	-0.530434		68.8406
11.5587	23.1084	22.5207	0.766613		68.9957
11.5689	22.0227	22.5115	-0.699158		69.1536
11.579	22.6716	22.5023	0.41138		69.2421
11.5892	23.3452	22.4931	0.923091		69.3653
11.5993	23.2379	22.4839	0.868306		69.4235
11.6095	23.1948	22.4748	0.848569		69.4428
11.6196	23.4734	22.4656	1.0039		69.5777
11.6298	22.8692	22.4564	0.642491		69.6537
11.6399	22.4277	22.4472	-0.139876		69.9448
11.6501	24.1039	22.4381	1.29069		69.9731
11.6602	22.6716	22.4289	0.492616		70.2856
11.6704	22.2036	22.4197	-0.464905		70.3111
11.6805	23.0868	22.4106	0.822317		70.5059
11.6907	22.0907	22.4014	-0.557421		70.5598
11.7008	22.5389	22.3923	0.382828		70.6361
11.711	22.8473	22.3832	0.681292		70.7276
11.7211	22.9783	22.374	0.777317		70.7982
11.7313	22.6936	22.3649	0.573332		70.8638
11.7414	22.9129	22.3558	0.746391		70.8918
11.7515	22.6936	22.3467	0.589024		71.1432
11.7617	22.4722	22.3375	0.366954		71.284
11.7718	23.0434	22.3284	0.845574		71.4949
11.782	23.0651	22.3193	0.863589		71.5007
11.7921	22.4722	22.3102	0.402446		71.7485
11.8023	22.0454	22.3011	-0.50571		71.9168
11.8124	22.5167	22.2921	0.473918		71.9626
11.8226	22.3159	22.283	0.181476		72.1418
11.8327	23.0434	22.2739	0.877231		72.1925
11.8429	22.6716	22.2648	0.63776		72.1982
11.853	21.6795	22.2558	-0.759131		72.3691
11.8632	22.561	22.2467	0.56065		72.4116
11.8733	22.2261	22.2376	-0.107388		72.4186
11.8835	22.6936	22.2286	0.681925		72.4214
11.8936	22.6495	22.2195	0.655714		72.6348
11.9038	21.2132	22.2105	-0.998648		72.6785
11.9139	22.6716	22.2015	0.685642		72.8666
11.9241	22.2036	22.1924	0.105703		72.9693
11.9342	21.9773	22.1834	-0.454028		73.0408
11.9443	21.9317	22.1744	-0.492613		73.0822
11.9545	21.8632	22.1654	-0.549683		73.3164
11.9646	22.9129	22.1563	0.869787		73.3801
11.9748	22.9129	22.1473	0.874949		73.8811
11.9849	22.1585	22.1383	0.142057		73.901
11.9951	22.8035	22.1293	0.821076		74.12
12.0052	22.6053	22.1203	0.696391		74.178
12.0154	22.1585	22.1114	0.217159		74.222
12.0255	21.7256	22.1024	-0.613855		74.2398
12.0357	21.4709	22.0934	-0.788981		74.4327
12.0458	22.1133	22.0844	0.170047		74.5039
12.056	21.6333	22.0755	-0.664946		74.6312
12.0661	21	22.0665	-1.03271		74.7001
12.0763	22.0454	22.0575	-0.110147		74.7944
12.0864	22.6716	22.0486	0.789291		74.9347
12.0966	22.0681	22.0396	0.168633		75.1235
12.1067	22.6716	22.0307	0.800544		75.2751
12.1169	21.6333	22.0218	-0.623259		75.3025
12.127	22.561	22.0128	0.740407		75.5341
12.1371	21.9773	22.0039	-0.163209		75.5922
12.1473	23.4521	21.995	1.20711		75.6839
12.1574	22.4944	21.9861	0.713012		75.7078
12.1676	21.0713	21.9771	-0.951755		75.7715
12.1777	22	21.9682	0.178223		75.7851
12.1879	21.1896	21.9593	-0.877333		75.8747
12.198	21.7486	21.9504	-0.449302		76.0399
12.2082	21.7486	21.9415	-0.439294		76.0662
12.2183	22.7596	21.9327	0.909373		76.1704
12.2285	21.2603	21.9238	-0.814543		76.3084
12.2386	22.3383	21.9149	0.650703		76.4421
12.2488	22.7596	21.906	0.923901		76.4901
12.2589	22.1585	21.8972	0.511241		76.5695
12.2691	22.3159	21.8883	0.65393		76.6162
12.2792	22.4277	21.8794	0.740426		76.638
12.2894	21.3073	21.8706	-0.750535		76.6895
12.2995	22.3607	21.8617	0.706364		76.7227
12.3097	21.8174	21.8529	-0.188315		76.7257
12.3198	22.8692	21.844	1.01249		76.8191
12.3299	22.9783	21.8352	1.06913		77.0843
12.3401	21.7486	21.8264	-0.27897		77.2321
12.3502	22.6274	21.8176	0.899918		77.2459
12.3604	22.4722	21.8087	0.81453		77.3777
12.3705	21.9773	21.7999	0.421104		77.4183
12.3807	21.9545	21.7911	0.404196		77.4336
12.3908	22.8035	21.7823	1.01054		77.5769
12.401	22.0227	21.7735	0.499192		77.5988
12.4111	21.7486	21.7647	-0.127146		77.7512
12.4213	21.2368	21.7559	-0.720542		77.795
12.4314	21.6333	21.7472	-0.337417		77.7982
12.4416	21.9773	21.7384	0.488755		78.124
12.4517	22.9129	21.7296	1.08778		78.1992
12.4619	21.8403	21.7208	0.345677		78.3141
12.472	21.0476	21.7121	-0.815174		78.4063
12.4822	23.7065	21.7033	1.41535		78.4349
12.4923	23.0868	21.6946	1.17993		78.5967
12.5025	20.7364	21.6858	-0.974357		78.7149
12.5126	21.8861	21.6771	0.457164		78.7285
12.5227	22.4944	21.6683	0.908907		78.7782
12.5329	21.8861	21.6596	0.475889		78.8532
12.543	21.7256	21.6509	0.273298		79.1033
12.5532	21.3073	21.6421	-0.578679		79.2186
12.5633	23.1084	21.6334	1.2145		79.2345
12.5735	21.7486	21.6247	0.351923		79.5224
12.5836	21.7715	21.616	0.394381		79.5285
12.5938	20.7123	21.6073	-0.946037		79.5342
12.6039	21.4476	21.5986	-0.388577		79.6409
12.6141	22.0454	21.5899	0.674907		79.6494
12.6242	21.7025	21.5812	0.348302		79.9858
12.6344	21.2368	21.5725	-0.579461		80.0633
12.6445	21.3307	21.5639	-0.482834		80.3036
12.6547	21.8861	21.5552	0.575226		80.3897
12.6648	20.9284	21.5465	-0.786171		80.4468
12.675	22.1359	21.5379	0.773365		80.4627
12.6851	21.6102	21.5292	0.284589		80.5446
12.6953	22.1359	21.5205	0.784478		80.8316
12.7054	22.0454	21.5119	0.730423		80.8685
12.7155	21.1187	21.5032	-0.620107		80.971
12.7257	20.6398	21.4946	-0.924575		81.0811
12.7358	22.4944	21.486	1.00423		81.4308
12.746	21.9089	21.4773	0.656931		81.6633
12.7561	21.8632	21.4687	0.628086		81.7003
12.7663	22.6936	21.4601	1.11064		81.7636
12.7764	21.6795	21.4515	0.477491		81.8176
12.7866	22.8035	21.4429	1.16646		82.2134
12.7967	21.4009	21.4343	-0.182588		82.4019
12.8069	20.664	21.4257	-0.872752		82.449
12.817	21.3073	21.4171	-0.331367		82.5393
12.8272	21.5407	21.4085	0.36355		82.5766
12.8373	21.7715	21.3999	0.609619		82.8111
12.8475	21.3307	21.3913	-0.246167		82.9048
12.8576	21.7025	21.3828	0.565492		82.9733
12.8678	21.4942	21.3742	0.346413		83.053
12.8779	21.5639	21.3656	0.445241		83.2014
12.8881	22.383	21.3571	1.0129		83.3211
12.8982	21.1187	21.3485	-0.479368		83.4941
12.9083	21.8632	21.34	0.723364		83.5403
12.9185	21.4243	21.3314	0.304752		83.5592
12.9286	21.7486	21.3229	0.65245		83.9539
12.9388	22.383	21.3143	1.03378		83.9608
12.9489	21.8632	21.3058	0.746594		83.9637
12.9591	20.6398	21.2973	-0.810874		83.9775
12.9692	21.9545	21.2888	0.815925		84.0045
12.9794	21.4942	21.2802	0.462532		84.0062
12.9895	21.5407	21.2717	0.518574		84.0528
12.9997	21.0238	21.2632	-0.489326		84.0714
13.0098	22	21.2547	0.863287		84.1315
13.02	21.7025	21.2462	0.675495		84.2006
13.0301	21.4476	21.2378	0.458104		84.2408
13.0403	21.095	21.2293	-0.366393		84.2829
13.0504	22.1585	21.2208	0.968366		84.2863
13.0606	21.4243	21.2123	0.460405		84.3034
13.0707	20.567	21.2038	-0.798047		84.3672
13.0809	20.9762	21.1954	-0.468189		84.4568
13.091	21.3307	21.1869	0.379224		84.5117
13.1011	21.5174	21.1785	0.582213		84.6349
13.1113	20.8327	21.17	-0.580815		84.6679
13.1214	20.6155	21.1616	-0.738945		84.6839
13.1316	20.6882	21.1531	-0.681885		84.7644
13.1417	22.4499	21.1447	1.14248		84.9305
13.1519	21.6564	21.1363	0.721211		84.9363
13.162	21.3307	21.1278	0.450434		84.9472
13.1722	21.7715	21.1194	0.807541		84.9626
13.1823	21.7025	21.111	0.769111		84.9813
13.1925	20.8567	21.1026	-0.495923		85.0651
13.2026	21.9317	21.0942	0.915164		85.258
13.2128	21.8632	21.0858	0.881716		85.3478
13.2229	21.2838	21.0774	0.454318		85.4558
13.2331	21.0713	21.069	0.0480166		85.502
13.2432	21	21.0606	-0.246204		85.5064
13.2534	21.166	21.0522	0.337304		85.6226
13.2635	20	21.0439	-1.0217		85.6245
13.2737	21.2603	21.0355	0.474132		85.723
13.2838	21.9317	21.0271	0.951098		85.8705
13.2939	21.2132	21.0188	0.440952		85.9089
13.3041	20.3961	21.0104	-0.783793		85.9457
13.3142	20.9284	21.0021	-0.27131		85.976
13.3244	21.3307	20.9937	0.580531		85.9934
13.3345	21.2132	20.9854	0.477316		86.0245
13.3447	20.3224	20.977	-0.809096		86.0972
13.3548	21.9773	20.9687	1.00427		86.4351
13.365	21.1896	20.9604	0.478789		86.6167
13.3751	21.166	20.9521	0.462548		86.6539
13.3853	21.3073	20.9437	0.602936		86.8144
13.3954	20.9045	20.9354	-0.175752		86.8193
13.4056	20.3715	20.9271	-0.745372		86.9091
13.4157	20.9284	20.9188	0.0980948		86.914
13.4259	20.3224	20.9105	-0.766896		87.2207
13.436	21.1187	20.9022	0.465265		87.2601
13.4462	21.4243	20.894	0.728238		87.2775
13.4563	20.3961	20.8857	-0.699711		87.3387
13.4665	21.095	20.8774	0.466504		87.4624
13.4766	21.0713	20.8691	0.449646		87.5321
13.4867	21.6564	20.8609	0.891935		87.6085
13.4969	20.8567	20.8526	0.0636753		87.6659
13.507	21.6102	20.8443	0.875123		87.6956
13.5172	20.5913	20.8361	-0.494804		87.8266
13.5273	21.2132	20.8278	0.620772		87.9806
13.5375	20.6882	20.8196	-0.362551		88.0313
13.5476	20.5183	20.8114	-0.541372		88.0487
13.5578	21.095	20.8031	0.540265		88.1387
13.5679	21.0238	20.7949	0.47842		88.3391
13.5781	21.3073	20.7867	0.721517		88.4903
13.5882	20.7364	20.7785	-0.205015		88.7385
13.5984	21.3542	20.7703	0.764131		88.7968
13.6085	20.2237	20.7621	-0.733693		88.8652
13.6187	21.166	20.7539	0.641995		88.9056
13.6288	20.9523	20.7457	0.45461		88.915
13.639	20.7846	20.7375	0.217129		88.9419
13.6491	21.8174	20.7293	1.04314		89.0167
13.6592	21.0713	20.7211	0.591786		89.0846
13.6694	19.8746	20.7129	-0.915594		89.1186
13.6795	21.5639	20.7047	0.926882		89.1603
13.6897	20.0749	20.6966	-0.788493		89.1621
13.6998	20.8087	20.6884	0.346746		89.1945
13.71	20.5183	20.6803	-0.402465		89.3318
13.7201	21.6564	20.6721	0.992118		89.345
13.7303	20.347	20.664	-0.563004		89.4153
13.7404	21.2603	20.6558	0.777477		89.4574
13.7506	20.4695	20.6477	-0.422131		89.4621
13.7607	20.3224	20.6396	-0.563162		89.5066
13.7709	20.0998	20.6314	-0.72916		89.5219
13.781	20.7123	20.6233	0.298349		89.5644
13.7912	20.7605	20.6152	0.381253		89.6526
13.8013	19.9249	20.6071	-0.825963		89.6845
13.8115	21.1424	20.599	0.737162		89.6923
13.8216	20.3961	20.5909	-0.441346		89.7025
13.8318	20.664	20.5828	0.284977		89.843
13.8419	21.2132	20.5747	0.79908		89.8831
13.852	20.9284	20.5666	0.60155		89.9563
13.8622	20.2731	20.5585	-0.5342		90.0053
13.8723	20.445	20.5504	-0.32462		90.0921
13.8825	20.9045	20.5424	0.601823		90.1388
13.8926	20.6155	20.5343	0.285029		90.1807
13.9028	20.6882	20.5262	0.402414		90.1966
13.9129	20.3715	20.5182	-0.382906		90.239
13.9231	20.347	20.5101	-0.403885		90.2457
13.9332	20.6398	20.5021	0.371082		90.3075
13.9434	20.567	20.494	0.270076		90.3237
13.9535	20.7846	20.486	0.546466		90.3736
13.9637	20.445	20.478	-0.181393		90.3845
13.9738	21.5407	20.4699	1.03476		90.558
13.984	19.8494	20.4619	-0.782603		90.5804
13.9941	19.6469	20.4539	-0.898332		90.5975
14.0043	21.0238	20.4459	0.760215		90.657
14.0144	20.8327	20.4379	0.628335		90.6709
14.0246	20.9284	20.4299	0.70611		90.7804
14.0347	20.567	20.4219	0.380925		90.8428
14.0448	19.5192	20.4139	-0.945857		90.9395
14.055	20.6882	20.4059	0.531303		90.956
14.0651	20.6398	20.3979	0.491806		91.0279
14.0753	20.664	20.3899	0.52351		91.1007
14.0854	21.2132	20.3819	0.911735		91.141
14.0956	20.5426	20.374	0.410688		91.1916
14.1057	21.2603	20.366	0.945664		91.2791
14.1159	20.445	20.3581	0.294952		91.2965
14.126	19.8494	20.3501	-0.707577		91.3892
14.1362	20.6882	20.3421	0.588228		91.3967
14.1463	21.587	20.3342	1.1193		91.4109
14.1565	20.4939	20.3263	0.409433		91.6072
14.1666	21.3776	20.3183	1.02919
14.1768	20.9523	20.3104	0.801201
14.1869	19.2614	20.3025	-1.02035
14.1971	19.9249	20.2946	-0.608031
14.2072	19.6469	20.2866	-0.799852
14.2174	20	20.2787	-0.527956
14.2275	20.8567	20.2708	0.765389
14.2376	20.8567	20.2629	0.770532
14.2478	20.7123	20.255	0.676222
14.2579	20.7364	20.2471	0.699494
14.2681	21	20.2393	0.872201
14.2782	20.5183	20.2314	0.535629
14.2884	19.5448	20.2235	-0.823827
14.2985	20.9284	20.2156	0.844279
14.3087	19.6723	20.2078	-0.731752
14.3188	20.2978	20.1999	0.312835
14.329	20.4206	20.1921	0.478033
14.3391	19.4165	20.1842	-0.876199
14.3493	20.347	20.1764	0.413064
14.3594	20.445	20.1685	0.525852
14.3696	20.567	20.1607	0.637394
14.3797	20	20.1529	-0.390977
14.3899	20.3715	20.145	0.475932
14.4	20.3715	20.1372	0.484078
14.4102	20.4206	20.1294	0.539607
14.4203	20.8087	20.1216	0.828891
14.4304	19.6214	20.1138	-0.701691
14.4406	20.6882	20.106	0.763004
14.4507	20.347	20.0982	0.498798
14.4609	19.4165	20.0904	-0.820922
14.471	19.3649	20.0826	-0.847171
14.4812	19.3391	20.0748	-0.857761
14.4913	19.8242	20.0671	-0.492779
14.5015	20.4939	20.0593	0.659253
14.5116	20.2731	20.0515	0.470758
14.5218	20.4939	20.0438	0.670925
14.5319	19.6469	20.036	-0.623797
14.5421	20.7846	20.0283	0.869687
14.5522	20.567	20.0205	0.739227
14.5624	19.7231	20.0128	-0.538223
14.5725	19.975	20.005	-0.173338
14.5827	19.4679	19.9973	-0.727583
14.5928	19.7737	19.9896	-0.4646
14.603	19.0526	19.9819	-0.963998
14.6131	20.0998	19.9741	0.354424
14.6232	20.7123	19.9664	0.86365
14.6334	20.025	19.9587	0.257425
14.6435	20.3961	19.951	0.66713
14.6537	20.9762	19.9433	1.0163
14.6638	21.095	19.9356	1.07675
14.674	19.4422	19.9279	-0.696935
14.6841	20.2978	19.9203	0.614431
14.6943	21.587	19.9126	1.29401
14.7044	19.8494	19.9049	-0.235533
14.7146	19.7231	19.8972	-0.417324
14.7247	18.9473	19.8896	-0.970713
14.7349	19.8242	19.8819	-0.240198
14.745	19.5192	19.8743	-0.59586
14.7552	19.5704	19.8666	-0.544277
14.7653	19.4165	19.859	-0.665201
14.7755	19.1833	19.8513	-0.817323
14.7856	19.8242	19.8437	-0.13958
14.7958	19.8242	19.8361	-0.10888
14.8059	19.7737	19.8285	-0.233965
14.816	21.0476	19.8208	1.10758
14.8262	19.0788	19.8132	-0.856998
14.8363	19.2873	19.8056	-0.719944
14.8465	19.4679	19.798	-0.57454
14.8566	19.8242	19.7904	0.183869
14.8668	18.7883	19.7828	-0.997263
14.8769	19.6469	19.7752	-0.358268
14.8871	19.5192	19.7677	-0.498431
14.8972	19.5192	19.7601	-0.49077
14.9074	20.0749	19.7525	0.567765
14.9175	18.7083	19.7449	-1.01816
14.9277	18.4662	19.7374	-1.12747
14.9378	20.1246	19.7298	0.628331
14.948	19.5704	19.7223	-0.389709
14.9581	19.8242	19.7147	0.330935
14.9683	19.4679	19.7072	-0.489125
14.9784	21.0238	19.6996	1.15073
14.9886	19.8494	19.6921	0.396662
14.9987	20.2731	19.6846	0.767184
15.0088	19.2354	19.677	-0.664572
15.019	19.2873	19.6695	-0.618238
15.0291	19.1311	19.662	-0.728615
15.0393	19.1833	19.6545	-0.686418
15.0494	18.6548	19.647	-0.996109
15.0596	19.4422	19.6395	-0.444151
15.0697	19.1311	19.632	-0.707722
15.0799	20.1494	19.6245	0.724523
15.09	19.3391	19.617	-0.527203
15.1002	19.8242	19.6095	0.463341
15.1103	19.2354	19.6021	-0.605544
15.1205	18.8149	19.5946	-0.883012
15.1306	19.7484	19.5871	0.401604
15.1408	18.735	19.5797	-0.919064
15.1509	19.799	19.5722	0.476207
15.1611	18.6815	19.5648	-0.9398
15.1712	19.9499	19.5573	0.626591
15.1814	18.9209	19.5499	-0.79309
15.1915	19.3907	19.5424	-0.389519
15.2016	19.4422	19.535	-0.304617
15.2118	19.7231	19.5276	0.442149
15.2219	18.7617	19.5202	-0.870921
15.2321	18.9737	19.5128	-0.734224
15.2422	18.7617	19.5053	-0.862367
15.2524	18.8944	19.4979	-0.776846
15.2625	19.7737	19.4905	0.532154
15.2727	18.6011	19.4831	-0.939181
15.2828	19.0788	19.4757	-0.630049
15.293	19.1572	19.4684	-0.557777
15.3031	18.8944	19.461	-0.752686
15.3133	20.199	19.4536	0.863369
15.3234	19.6469	19.4462	0.447938
15.3336	19.3391	19.4389	-0.315897
15.3437	20.1494	19.4315	0.847307
15.3539	18.9473	19.4242	-0.690554
15.364	19.799	19.4168	0.618204
15.3742	19.0263	19.4095	-0.619012
15.3843	18.868	19.4021	-0.730873
15.3944	18.303	19.3948	-1.04489
15.4046	18.4391	19.3875	-0.973856
15.4147	20.2731	19.3802	0.94497
15.4249	20.0499	19.3729	0.822851
15.435	19.5959	19.3655	0.479967
15.4452	20.2237	19.3583	0.930321
15.4553	19.8997	19.351	0.740802
15.4655	19.4422	19.3437	0.31392
15.4756	19.105	19.3364	-0.481066
15.4858	19.4936	19.3291	0.405541
15.4959	18.9737	19.3219	-0.590077
15.5061	19.0526	19.3146	-0.51189
15.5162	19.3391	19.3073	0.178197
15.5264	18.1108	19.3001	-1.09055
15.5365	19.0788	19.2928	-0.462608
15.5467	18.1934	19.2855	-1.04504
15.5568	18.3576	19.2782	-0.959522
15.567	18.7883	19.271	-0.694748
15.5771	19.5448	19.2637	0.530211
15.5872	20.3224	19.2564	1.03246
15.5974	19.4165	19.2492	0.409046
15.6075	18.7617	19.2419	-0.693002
15.6177	18.412	19.2347	-0.907038
15.6278	19.0788	19.2274	-0.385549
15.638	19.0263	19.2202	-0.440345
15.6481	19.105	19.213	-0.328641
15.6583	19.7231	19.2058	0.71925
15.6684	18.0555	19.1986	-1.06915
15.6786	20	19.1914	0.899249
15.6887	18.5203	19.1842	-0.814799
15.6989	17.9444	19.177	-1.11023
15.709	19.2094	19.1698	0.198954
15.7192	19.799	19.1626	0.797729
15.7293	18.4662	19.1555	-0.830224
15.7395	19.2354	19.1483	0.295093
15.7496	18.0278	19.1412	-1.05518
15.7598	19.2354	19.134	0.318401
15.7699	18.9737	19.1269	-0.391396
15.78	18.0278	19.1197	-1.04497
15.7902	19.5192	19.1126	0.637692
15.8003	18.6279	19.1054	-0.691011
15.8105	19.1833	19.0983	0.291595
15.8206	19.1572	19.0912	0.25705
15.8308	18.7083	19.084	-0.612991
15.8409	19.2873	19.0769	0.458667
15.8511	18.4391	19.0698	-0.794181
15.8612	18.2209	19.0627	-0.917516
15.8714	19.1311	19.0556	0.274825
15.8815	18.8944	19.0485	-0.392497
15.8917	18.7083	19.0414	-0.577162
15.9018	18.4932	19.0343	-0.735576
15.912	19.105	19.0272	0.278827
15.9221	19.1833	19.0201	0.403952
15.9323	17.9165	19.0131	-1.04719
15.9424	18.7883	19.006	-0.466594
15.9526	19.1572	18.9989	0.397875
15.9627	18.7883	18.9919	-0.451204
15.9728	19.3132	18.9848	0.573047
15.983	18.0831	18.9778	-0.945851
15.9931	18.412	18.9707	-0.747514
16.0033	18.6011	18.9637	-0.602176
16.0134	18.4391	18.9567	-0.719421
16.0236	19.3649	18.9496	0.64443
16.0337	18.5203	18.9426	-0.649879
16.0439	18.5203	18.9356	-0.644455
16.054	18.5742	18.9286	-0.595307
16.0642	17.8045	18.9216	-1.05691
16.0743	18.9473	18.9146	0.180956
16.0845	18.3848	18.9075	-0.723031
16.0946	19.0526	18.9006	0.389878
16.1048	18.3848	18.8936	-0.713293
16.1149	18.0831	18.8866	-0.896346
16.1251	19.4936	18.8796	0.783576
16.1352	18.0831	18.8726	-0.888528
16.1454	19.2873	18.8657	0.649345
16.1555	18.5472	18.8587	-0.558077
16.1656	18.8414	18.8517	-0.101403
16.1758	18.735	18.8448	-0.331326
16.1859	17.9444	18.8378	-0.945231
16.1961	18.6548	18.8309	-0.419662
16.2062	17.6068	18.8239	-1.10323
16.2164	19.1311	18.817	0.56047
16.2265	19.2094	18.8101	0.631903
16.2367	18.6279	18.8031	-0.418584
16.2468	18.9737	18.7962	0.421228
16.257	18.1934	18.7893	-0.771958
16.2671	17.6068	18.7824	-1.08425
16.2773	18.412	18.7755	-0.602975
16.2874	18.4932	18.7686	-0.52479
16.2976	18.1108	18.7618	-0.806846
16.3077	18.8414	18.7549	0.294177
16.3179	17.3781	18.748	-1.17042
16.328	17.7482	18.7412	-0.996461
16.3382	18.6815	18.7343	-0.229713
16.3483	19.1833	18.7274	0.675187
16.3584	19	18.7206	0.528591
16.3686	17.72	18.7137	-0.996842
16.3787	18.8149	18.7069	0.328629
16.3889	17.8326	18.7	-0.931393
16.399	17.5499	18.6932	-1.06924
16.4092	18.7883	18.6864	0.319244
16.4193	18.868	18.6796	0.434064
16.4295	18.303	18.6727	-0.60805
16.4396	18.5203	18.6659	-0.381647
16.4498	18.5203	18.6591	-0.372618
16.4599	17.6635	18.6523	-0.994373
16.4701	17.6635	18.6455	-0.990948
16.4802	18.3848	18.6387	-0.503914
16.4904	17.1756	18.6319	-1.20679
16.5005	18.7883	18.6251	0.40393
16.5107	18.6548	18.6184	0.190787
16.5208	18.6815	18.6116	0.264488
16.531	18.9473	18.6048	0.585211
16.5411	17.4929	18.5981	-1.05129
16.5512	17.4356	18.5913	-1.07504
16.5614	18.1384	18.5846	-0.667988
16.5715	17.4356	18.5778	-1.06875
16.5817	17.6068	18.5711	-0.981976
16.5918	17.7764	18.5644	-0.887682
16.602	17.0587	18.5577	-1.22431
16.6121	18.2209	18.5509	-0.574521
16.6223	18.9737	18.5442	0.655304
16.6324	17.6068	18.5376	-0.964746
16.6426	18.0831	18.5309	-0.669128
16.6527	18.0278	18.5242	-0.704592
16.6629	18.5203	18.5176	0.0520269
16.673	18.412	18.5109	-0.314579
16.6832	17.8885	18.5043	-0.784694
16.6933	18.2483	18.4977	-0.49939
16.7035	18.3303	18.4911	-0.40096
16.7136	18.3303	18.4845	-0.392634
16.7238	17.4069	18.4779	-1.03487
16.7339	18.2757	18.4713	-0.442257
16.744	17.8885	18.4647	-0.759027
16.7542	17	18.4581	-1.20751
16.7643	18.0831	18.4515	-0.606931
16.7745	17.3205	18.4449	-1.06039
16.7846	18.0831	18.4384	-0.596031
16.7948	17.5499	18.4319	-0.939111
16.8049	18.1108	18.4253	-0.560862
16.8151	17.72	18.4188	-0.835935
16.8252	17.8606	18.4123	-0.742815
16.8354	18.0278	18.4059	-0.614915
16.8455	17.3781	18.3994	-1.01059
16.8557	17.9444	18.393	-0.669813
16.8658	17.1172	18.3866	-1.12666
16.876	18.0555	18.3802	-0.569886
16.8861	17.4642	18.3739	-0.953753
16.8963	17.4356	18.3676	-0.96539
16.9064	17.5214	18.3613	-0.916442
16.9166	17.2627	18.355	-1.04515
16.9267	17.4929	18.3488	-0.925175
16.9368	17.8885	18.3426	-0.673859
16.947	18.6815	18.3365	0.587397
16.9571	17.9165	18.3304	-0.643405
16.9673	17.9722	18.3244	-0.593503
16.9774	17.8885	18.3185	-0.655733
16.9876	17.72	18.3127	-0.769844
16.9977	18.1659	18.307	-0.375613
17.0079	17.3494	18.3014	-0.975729
17.018	17.6635	18.296	-0.795261
17.0282	18.1934	18.2907	-0.311935
17.0383	17.8045	18.2857	-0.693673
17.0485	18.4932	18.2809	0.460792
17.0586	16.8523	18.2765	-1.19339
17.0688	17.8045	18.2724	-0.684063
17.0789	17.9165	18.2689	-0.593642
17.0891	16.9411	18.2659	-1.15102
17.0992	17.8606	18.2637	-0.634905
17.1094	17.7764	18.2623	-0.69706
17.1195	17.5214	18.2619	-0.860508
17.1296	16.7929	18.2627	-1.21235
17.1398	17.5784	18.2647	-0.828444
17.1499	18.0555	18.2682	-0.461201
17.1601	17.2627	18.2731	-1.00519
17.1702	17.5499	18.2794	-0.854076
17.1804	17.72	18.2869	-0.752872
17.1905	17.3205	18.2952	-0.987242
17.2007	17.5784	18.3036	-0.851611
17.2108	17.6352	18.3114	-0.822324
17.221	17.72	18.3173	-0.772821
17.2311	16.3401	18.32	-1.40707
17.2413	17.2916	18.3183	-1.01327
17.2514	16.7033	18.3117	-1.26824
17.2616	17.6352	18.3003	-0.815569
17.2717	17.6635	18.2849	-0.788297
17.2819	17.3205	18.2665	-0.972614
17.292	18.1659	18.246	-0.283007
17.3022	17.2047	18.2244	-1.00984
17.3123	18.0555	18.2028	-0.383788
17.3224	17.4069	18.1818	-0.880291
17.3326	16.6433	18.1621	-1.23241
17.3427	18.3848	18.1441	0.49062
17.3529	18.7617	18.1276	0.796254
17.363	17.1756	18.1128	-0.968101
17.3732	17.5499	18.0993	-0.741213
17.3833	18.0278	18.0871	-0.243533
17.3935	18.0278	18.0758	-0.2192
17.4036	16.9706	18.0654	-1.04633
17.4138	17.0294	18.0556	-1.01303
17.4239	18.1934	18.0464	0.383405
17.4341	18.0278	18.0377	-0.099508
17.4442	17.3205	18.0293	-0.841889
17.4544	17.3494	18.0212	-0.819675
17.4645	18.8414	18.0134	0.909964
17.4747	17.8885	18.0058	-0.342448
17.4848	16.7929	17.9984	-1.09798
17.495	18.412	17.9912	0.64869
17.5051	17.4642	17.984	-0.720963
17.5152	17.7764	17.977	-0.447933
17.5254	17.088	17.9701	-0.939211
17.5355	17.8326	17.9633	-0.36159
17.5457	17.3205	17.9566	-0.797523
17.5558	17.8326	17.9499	-0.3425
17.566	17.9165	17.9432	-0.163562
17.5761	16.5227	17.9366	-1.18909
17.5863	17.088	17.9301	-0.917647
17.5964	17.2627	17.9236	-0.812948
17.6066	17.2047	17.9171	-0.844045
17.6167	16.8819	17.9106	-1.01422
17.6269	17.9722	17.9041	0.260889
17.637	16.8819	17.8977	-1.00785
17.6472	16.9706	17.8913	-0.959564
17.6573	17.8326	17.885	-0.228956
17.6675	16.8819	17.8787	-0.998358
17.6776	17.3494	17.8724	-0.723207
17.6878	17.3781	17.8661	-0.698565
17.6979	16.7332	17.8599	-1.06148
17.708	17.6918	17.8538	-0.402479
17.7182	17.088	17.8477	-0.871602
17.7283	17.4069	17.8417	-0.659363
17.7385	16.6733	17.8357	-1.07812
17.7486	16.8819	17.8297	-0.973548
17.7588	17.5214	17.8239	-0.549949
17.7689	18.412	17.818	0.770668
17.7791	16.5227	17.8122	-1.13556
17.7892	17.1464	17.8064	-0.812391
17.7994	17.9444	17.8006	0.379195
17.8095	17.088	17.7947	-0.840633
17.8197	17.3494	17.7887	-0.66283
17.8298	16.7332	17.7826	-1.02442
17.84	16.6132	17.7765	-1.07855
17.8501	16.8523	17.7704	-0.958161
17.8603	17.2047	17.7642	-0.748039
17.8704	17.0587	17.7581	-0.83627
17.8806	17.4356	17.752	-0.562464
17.8907	16.7929	17.7459	-0.976243
17.9008	16.3707	17.7399	-1.17013
17.911	16.5529	17.7339	-1.08674
17.9211	17.2916	17.728	-0.660584
17.9313	16.5529	17.722	-1.08122
17.9414	17.2916	17.7159	-0.651345
17.9516	17.0587	17.7096	-0.806778
17.9617	16.2788	17.7032	-1.19348
17.9719	17.0587	17.6967	-0.798717
17.982	17.7482	17.69	0.24125
17.9922	16.2788	17.6833	-1.18513
18.0023	16.6733	17.6766	-1.00164
18.0125	17.6068	17.6699	-0.251183
18.0226	16.2173	17.6632	-1.20248
18.0328	18.1108	17.6566	0.673902
18.0429	16.2481	17.6501	-1.18406
18.0531	16.3707	17.6436	-1.12822
18.0632	17.3781	17.6372	-0.508953
18.0734	17.0294	17.6308	-0.775528
18.0835	16.2788	17.6245	-1.16005
18.0936	17.0587	17.6183	-0.748043
18.1038	17.72	17.6121	0.32857
18.1139	17.5784	17.6059	-0.165899
18.1241	16.5529	17.5998	-1.02315
18.1342	16.3401	17.5937	-1.11961
18.1444	16.7929	17.5876	-0.891466
18.1545	17.3781	17.5815	-0.450931
18.1647	16.8523	17.5754	-0.850364
18.1748	17.088	17.5694	-0.693799
18.185	16.7332	17.5633	-0.911111
18.1951	16.8523	17.5573	-0.839641
18.2053	17.4642	17.5513	-0.295015
18.2154	17.3781	17.5453	-0.408821
18.2256	16.6733	17.5393	-0.930571
18.2357	16.5529	17.5333	-0.990137
18.2459	16.4012	17.5273	-1.06119
18.256	17.088	17.5214	-0.658297
18.2662	17.3781	17.5154	-0.370453
18.2763	17.1464	17.5094	-0.602475
18.2864	16.4621	17.5034	-1.02047
18.2966	16.7033	17.4975	-0.89117
18.3067	16.8226	17.4915	-0.81788
18.3169	17.4069	17.4856	-0.280537
18.327	16.9411	17.4797	-0.733891
18.3372	16.4317	17.4738	-1.02082
18.3473	17.1172	17.4678	-0.592119
18.3575	16.4012	17.462	-1.02992
18.3676	16.7929	17.4561	-0.814375
18.3778	16.4621	17.4502	-0.994033
18.3879	17.1172	17.4443	-0.571889
18.3981	16.1555	17.4384	-1.13267
18.4082	17.2627	17.4326	-0.412165
18.4184	17.088	17.4267	-0.581967
18.4285	16.9411	17.4208	-0.692648
18.4387	17.0294	17.415	-0.620966
18.4488	16.5831	17.4091	-0.908855
18.459	17.0587	17.4033	-0.587011
18.4691	16.8523	17.3975	-0.73836
18.4792	17.2047	17.3917	-0.432439
18.4894	17.4356	17.3858	0.223059
18.4995	16.8819	17.38	-0.705757
18.5097	16.4012	17.3742	-0.986418
18.5198	15.748	17.3685	-1.27296
18.53	16.0624	17.3627	-1.14031
18.5401	16.4012	17.3569	-0.977602
18.5503	16.8226	17.3512	-0.727035
18.5604	16.4621	17.3455	-0.939885
18.5706	15.906	17.3398	-1.19741
18.5807	16.6433	17.3341	-0.831123
18.5909	16.4621	17.3284	-0.930782
18.601	16.0312	17.3228	-1.13648
18.6112	16.6132	17.3172	-0.839012
18.6213	16.2788	17.3116	-1.01625
18.6315	16.7929	17.306	-0.716309
18.6416	16.1864	17.3003	-1.05542
18.6518	16.4924	17.2947	-0.895701
18.6619	16.6733	17.2891	-0.784699
18.672	16.2481	17.2835	-1.01755
18.6822	17.3494	17.2779	0.267329
18.6923	15.8114	17.2723	-1.20869
18.7025	16.7631	17.2668	-0.709727
18.7126	16.7631	17.2612	-0.705829
18.7228	16.0935	17.2558	-1.0781
18.7329	16.5831	17.2504	-0.816846
18.7431	16.5227	17.2451	-0.849908
18.7532	16.6433	17.2399	-0.772406
18.7634	16.1864	17.2351	-1.02405
18.7735	16.8819	17.2307	-0.590588
18.7837	17.5784	17.2271	0.592696
18.7938	16.6733	17.2245	-0.742433
18.804	17.1464	17.2235	-0.277534
18.8141	17.0294	17.2244	-0.441645
18.8243	16.4012	17.2283	-0.909439
18.8344	17.2627	17.236	0.163315
18.8446	16.9706	17.2479	-0.526645
18.8547	16.4012	17.2632	-0.928422
18.8648	16.7332	17.2822	-0.740918
18.875	17.0587	17.3055	-0.496815
18.8851	16.8523	17.3333	-0.693535
18.8953	16.7332	17.3644	-0.794475
18.9054	17.5499	17.3966	0.391533
18.9156	16.1555	17.4258	-1.12709
18.9257	16.9115	17.4451	-0.730468
18.9359	16.5529	17.4461	-0.945059
18.946	16.5831	17.4239	-0.916927
18.9562	16.3707	17.3828	-1.00603
18.9663	17.7482	17.3337	0.643834
18.9765	16.0935	17.2863	-1.09216
18.9866	16.9411	17.2456	-0.551868
18.9968	16.3707	17.2134	-0.917968
19.0069	16.4317	17.1891	-0.870297
19.0171	15.843	17.1714	-1.15257
19.0272	16.1555	17.1586	-1.00155
19.0374	16.4924	17.1495	-0.810575
19.0475	15.5242	17.1438	-1.27263
19.0576	16.0624	17.1426	-1.03935
19.0678	16.7929	17.1457	-0.594037
19.0779	17.2047	17.1524	0.228678
19.0881	16.5831	17.1621	-0.760881
19.0982	16.1555	17.1745	-1.00947
19.1084	16.5227	17.1893	-0.816439
19.1185	16.4317	17.2057	-0.879804
19.1287	15.2971	17.223	-1.38778
19.1388	16.0935	17.2398	-1.07065
19.149	17.3205	17.2544	0.25716
19.1591	15.6844	17.2649	-1.2572
19.1693	17.0587	17.2698	-0.459391
19.1794	15.1658	17.2681	-1.44993
19.1896	16.5831	17.2602	-0.822847
19.1997	16.0624	17.2475	-1.08862
19.2099	16.3401	17.2314	-0.944075
19.22	16.8226	17.2134	-0.625143
19.2302	16.0624	17.1947	-1.06409
19.2403	16.3707	17.1763	-0.897551
19.2504	16.2481	17.1594	-0.95461
19.2606	16.1245	17.1445	-1.00993
19.2707	16.7631	17.1318	-0.607214
19.2809	16.5227	17.1208	-0.773358
19.291	16.1555	17.1107	-0.977369
19.3012	16.2173	17.1007	-0.939892
19.3113	16.4317	17.0899	-0.811286
19.3215	15.2315	17.0781	-1.35886
19.3316	15.7162	17.0654	-1.16156
19.3418	16.5529	17.0524	-0.706749
19.3519	16.9115	17.0395	-0.357658
19.3621	16.3707	17.0269	-0.810067
19.3722	16.5831	17.0153	-0.657407
19.3824	16.4621	17.0052	-0.736956
19.3925	16.1555	16.9971	-0.917376
19.4027	16	16.9914	-0.99571
19.4128	16.7631	16.9886	-0.474963
19.423	15.1987	16.989	-1.33802
19.4331	16.5227	16.9927	-0.685564
19.4432	16.3707	17	-0.793293
19.4534	15.3297	17.0111	-1.29667
19.4635	16.5529	17.0259	-0.687689
19.4737	15.6525	17.0443	-1.17974
19.4838	15.5242	17.0658	-1.2416
19.494	16.1555	17.0894	-0.966413
19.5041	16.0624	17.1139	-1.02542
19.5143	16.5227	17.1369	-0.783698
19.5244	16.5227	17.1559	-0.795745
19.5346	15.3297	17.1682	-1.35593
19.5447	16.3707	17.1719	-0.8951
19.5549	17.2337	17.1665	0.259248
19.565	15.8114	17.1531	-1.15833
19.5752	16	17.1338	-1.06478
19.5853	16.5227	17.1103	-0.766518
19.5955	16.7332	17.0841	-0.59234
19.6056	17.0587	17.0564	0.0483631
19.6158	16.2173	17.0283	-0.900596
19.6259	16.3707	17.0009	-0.793829
19.636	16.2481	16.9744	-0.852257
19.6462	15.5885	16.9491	-1.16645
19.6563	16.5529	16.9247	-0.60975
19.6665	16.7033	16.9014	-0.445124
19.6766	16.0624	16.8792	-0.903774
19.6868	16.7033	16.858	-0.393369
19.6969	15.1987	16.8379	-1.28033
19.7071	15.5242	16.8189	-1.13785
19.7172	15.6844	16.8009	-1.05665
19.7274	15.5242	16.7841	-1.12247
19.7375	15.9687	16.7686	-0.894374
19.7477	15.6205	16.7544	-1.06487
19.7578	15.9374	16.7415	-0.89674
19.768	15.906	16.7297	-0.907613
19.7781	16.1245	16.7189	-0.770994
19.7883	16.3401	16.709	-0.60736
19.7984	15.6844	16.6998	-1.00768
19.8086	16.2173	16.6912	-0.68842
19.8187	16	16.6831	-0.826476
19.8288	16.0312	16.6753	-0.802563
19.839	16.5529	16.6679	-0.339086
19.8491	16.1555	16.6608	-0.710851
19.8593	16.6433	16.6539	-0.102951
19.8694	15.5885	16.6472	-1.02896
19.8796	15.9687	16.6407	-0.819736
19.8897	16.3401	16.6343	-0.542366
19.8999	16.0312	16.628	-0.772535
19.91	15.0997	16.6219	-1.23378
19.9202	15.4596	16.6158	-1.07526
19.9303	16.5227	16.6098	-0.295125
19.9405	17.088	16.6039	0.695788
19.9506	16.0624	16.598	-0.73188
19.9608	15.7162	16.5922	-0.935945
19.9709	14.7648	16.5865	-1.34969
19.9811	15.9687	16.5808	-0.782351
19.9912	16.3401	16.5751	-0.484781
20.0013	15.6844	16.5695	-0.940826
20.0115	16.7631	16.564	0.446187
20.0216	16.6733	16.5584	0.338966
20.0318	16.2481	16.5529	-0.552131
20.0419	16.2173	16.5474	-0.574603
20.0521	15.748	16.542	-0.891049
20.0622	15.748	16.5365	-0.887994
20.0724	16.4012	16.5311	-0.360432
20.0825	16.3095	16.5257	-0.464994
20.0927	16.4012	16.5203	-0.345126
20.1028	17.0587	16.5149	0.737411
20.113	16.0624	16.5096	-0.668726
20.1231	15.9374	16.5042	-0.752888
20.1333	15.6205	16.4989	-0.937233
20.1434	16.6433	16.4936	0.386872
20.1536	16.4012	16.4885	-0.29538
20.1637	16.6132	16.4834	0.360312
20.1739	16.0935	16.4786	-0.62059
20.184	16.6132	16.4742	0.37288
20.1941	14.9666	16.4706	-1.22635
20.2043	16.8226	16.4682	0.595327
20.2144	15.1987	16.4678	-1.12655
20.2246	17.1172	16.4703	0.804303
20.2347	15.6525	16.4768	-0.907905
20.2449	16.4012	16.488	-0.294622
20.255	16.9411	16.5052	0.660183
20.2652	15.4919	16.5298	-1.01878
20.2753	16.5529	16.5629	-0.0998406
20.2855	17.3781	16.5999	0.882169
20.2956	16.1245	16.6281	-0.709649
20.3058	16.1555	16.646	-0.700385
20.3159	17.088	16.6576	0.65608
20.3261	16.6132	16.6651	-0.227677
20.3362	16.8523	16.6702	0.426787
20.3464	17.5214	16.6742	0.920428
20.3565	17.3781	16.6783	0.836563
20.3667	17	16.6828	0.563217
20.3768	16.7631	16.6878	0.274408
20.3869	17.2627	16.6932	0.754606
20.3971	17	16.6993	0.548386
20.4072	16.0312	16.7058	-0.821349
20.4174	17.0587	16.713	0.587998
20.4275	16.1864	16.7208	-0.730998
20.4377	16.6433	16.7293	-0.293172
20.4478	16.2481	16.7385	-0.700329
20.458	17.2337	16.7487	0.696428
20.4681	17.6068	16.7598	0.920336
20.4783	17.4642	16.7721	0.83197
20.4884	16.6733	16.7858	-0.335308
20.4986	17.1172	16.8013	0.562107
20.5087	17.5214	16.8192	0.837968
20.5189	17.3205	16.8404	0.692909
20.529	17.7764	16.8658	0.954249
20.5392	17.6635	16.8965	0.875771
20.5493	16.7033	16.9337	-0.480032
20.5595	17.5784	16.9786	0.774443
20.5696	18.2209	17.0329	1.08993
20.5797	17.8606	17.0979	0.87333
20.5899	17.4642	17.1695	0.542913
20.6	18.0831	17.2359	0.920438
20.6102	19.0263	17.2961	1.31538
20.6203	18.9473	17.354	1.26227
20.6305	17.9165	17.4124	0.710004
20.6406	19.2094	17.4734	1.31757
20.6508	18.7083	17.5394	1.08116
20.6609	18.2483	17.6126	0.797302
20.6711	18.6548	17.6952	0.979575
20.6812	18.7083	17.7897	0.958422
20.6914	18.7083	17.8992	0.899506
20.7015	19.5959	18.0272	1.25249
20.7117	19.4422	18.178	1.12437
20.7218	20.0499	18.3565	1.3013
20.732	19.3907	18.5679	0.907091
20.7421	20.1742	18.8135	1.1665
20.7523	20.2731	19.0886	1.08837
20.7624	21.3542	19.3935	1.40024
20.7725	22	19.7228	1.50903
20.7827	23.0217	20.0733	1.71711
20.7928	22.6053	20.4551	1.46634
20.803	23.2379	20.8835	1.53442
20.8131	24.7588	21.3735	1.83993
20.8233	26.4953	21.9423	2.13377
20.8334	28.4781	22.6101	2.42239
20.8436	30.4795	23.4009	2.66056
20.8537	31.1929	24.3441	2.61702
20.8639	33.3317	25.4762	2.80276
20.874	34.3074	26.843	2.73212
20.8842	38.1707	28.5019	3.10947
20.8943	39.9249	30.5234	3.06619
20.9045	42.391	32.9905	3.06603
20.9146	43.852	35.9919	2.80359
20.9248	47.1699	39.6059	2.75028
20.9349	49.7896	43.8765	2.43168
20.9451	53.8424	48.7948	2.24667
20.9552	57.5065	54.2844	1.79504
20.9653	59.9166	60.1934	-0.52608
20.9755	63.6789	66.2979	-1.61834
20.9856	68.6367	72.2705	-1.90626
20.9958	74.6525	77.5818	-1.71153
21.0059	78.848	81.4171	-1.60285
21.0161	81.9573	82.8868	-0.964127
21.0262	82.6982	81.7312	0.98341
21.0364	80.8208	78.7683	1.43266
21.0465	79.1833	75.1502	2.00827
21.0567	74.2832	71.4112	1.6947
21.0668	70.406	67.318	1.75725
21.077	64.8537	62.4165	1.56116
21.0871	59.0593	56.7162	1.53071
21.0973	52.192	50.7332	1.20778
21.1074	47.392	45.0187	1.54053
21.1176	41.7971	39.9207	1.36983
21.1277	36.4829	35.623	0.927312
21.1379	31.1127	32.1764	-1.03134
21.148	27.6948	29.5038	-1.34499
21.1581	25.6125	27.4498	-1.35548
21.1683	23.4521	25.853	-1.54948
21.1784	22.6936	24.5857	-1.37554
21.1886	22.6495	23.5589	-0.953643
21.1987	21.587	22.712	-1.06062
21.2089	21.0713	22.0027	-0.965095
21.219	19.975	21.4011	-1.19422
21.2292	21.0713	20.885	0.431606
21.2393	20.4695	20.4375	0.178853
21.2495	20.0499	20.0454	0.0674203
21.2596	19.3649	19.6983	-0.577375
21.2698	19.4165	19.3878	0.169359
21.2799	19.3649	19.107	0.507879
21.2901	19.799	18.8496	0.974341
21.3002	19.5959	18.6108	0.992519
21.3104	18.3303	18.3906	-0.245482
21.3205	18.2483	18.1959	0.228966
21.3307	17.9444	18.0244	-0.282941
21.3408	18.7883	17.8699	0.958352
21.3509	18.3576	17.7275	0.793791
21.3611	17.2916	17.5933	-0.549278
21.3712	19.0788	17.4643	1.27062
21.3814	17.8606	17.3427	0.719645
21.3915	17.0294	17.2383	-0.457084
21.4017	18.0831	17.151	0.965455
21.4118	17.4356	17.0761	0.599572
21.422	16.6733	17.0104	-0.580612
21.4321	16.8819	16.9519	-0.264481
21.4423	16.4317	16.8986	-0.683298
21.4524	17.2337	16.8491	0.620128
21.4626	17.9165	16.8028	1.05531
21.4727	17.2627	16.759	0.709693
21.4829	17.6068	16.7172	0.94321
21.493	16.2173	16.6766	-0.677722
21.5032	16.1864	16.6364	-0.670797
21.5133	16.7033	16.5958	0.327921
21.5235	17.2047	16.554	0.806657
21.5336	16.6733	16.51	0.404119
21.5437	17.7764	16.4627	1.14617
21.5539	16.8819	16.411	0.686229
21.564	16.9115	16.3593	0.743105
21.5742	16.3401	16.3193	0.144318
21.5843	17.4356	16.2911	1.0698
21.5945	16.2173	16.2697	-0.228979
21.6046	16.2788	16.2518	0.164399
21.6148	16.8523	16.2354	0.785432
21.6249	17.5214	16.2191	1.14118
21.6351	16.6433	16.2024	0.664036
21.6452	16.0935	16.1851	-0.302748
21.6554	15.8114	16.1675	-0.596764
21.6655	16.8226	16.1495	0.820454
21.6757	15.5885	16.1308	-0.736412
21.6858	16.1555	16.1111	0.210603
21.696	15.2315	16.0901	-0.926595
21.7061	16.2173	16.0672	0.387392
21.7163	17.0294	16.0418	0.993755
21.7264	15.906	16.0133	-0.32755
21.7365	16.1245	15.9804	0.37962
21.7467	16.2481	15.9426	0.552655
21.7568	15.6525	15.9051	-0.502616
21.767	16.1864	15.8812	0.552485
21.7771	16.1864	15.8723	0.560467
21.7873	15.5885	15.8744	-0.534758
21.7974	15.3948	15.8854	-0.70044
21.8076	15.6525	15.9042	-0.501741
21.8177	16.1555	15.9301	0.474789
21.8279	16.1245	15.9628	0.402116
21.838	15.9687	16.0029	-0.184864
21.8482	16.4012	16.0507	0.592024
21.8583	16.1864	16.1062	0.283256
21.8685	16.2788	16.1681	0.332689
21.8786	16.5529	16.2342	0.564618
21.8888	16.3095	16.3002	0.0966979
21.8989	16.4012	16.3604	0.201938
21.9091	16.6733	16.4082	0.514926
21.9192	16.9115	16.4369	0.688926
21.9293	17.0294	16.4427	0.765932
21.9395	17.088	16.426	0.813653
21.9496	16.5831	16.3907	0.438626
21.9598	16.3401	16.3424	-0.047173
21.9699	16.8819	16.2851	0.772537
21.9801	16.4621	16.2217	0.490296
21.9902	15.9687	16.1541	-0.430563
22.0004	16.0312	16.085	-0.231856
22.0105	16.5227	16.0175	0.71079
22.0207	15.1658	15.9546	-0.888188
22.0308	15.8114	15.8984	-0.295039
22.041	17.0294	15.8498	1.08609
22.0511	15.748	15.8086	-0.246059
22.0613	16.1555	15.774	0.617641
22.0714	15.6525	15.7451	-0.304356
22.0816	16.5227	15.7208	0.895504
22.0917	16.1555	15.7001	0.674827
22.1019	16.7033	15.6823	1.01044
22.112	16.7033	15.6668	1.0181
22.1221	16.3707	15.653	0.847163
22.1323	16.7332	15.6407	1.04522
22.1424	15.3623	15.6296	-0.516976
22.1526	15.9687	15.6193	0.591082
22.1627	16	15.6099	0.624562
22.1729	15.748	15.6012	0.383165
22.183	16.2788	15.5931	0.82811
22.1932	16.2481	15.5854	0.814056
22.2033	14.8997	15.5781	-0.823692
22.2135	15.6525	15.5712	0.285044
22.2236	15.9687	15.5646	0.635691
22.2338	16.3707	15.5583	0.901357
22.2439	15.7797	15.5521	0.477087
22.2541	16.3095	15.5462	0.873693
22.2642	15.9374	15.5404	0.630081
22.2744	15.2643	15.5347	-0.519994
22.2845	16.0624	15.5292	0.730176
22.2947	16.1245	15.5238	0.775035
22.3048	15.4919	15.5186	-0.163203
22.3149	15.843	15.5134	0.574083
22.3251	15.843	15.5083	0.578476
22.3352	15.3948	15.5034	-0.329496
22.3454	16.3707	15.4985	0.933929
22.3555	15.6205	15.4937	0.356133
22.3657	16.0624	15.4889	0.757269
22.3758	15.7797	15.4842	0.543601
22.386	14.9666	15.4796	-0.716206
22.3961	15.6525	15.475	0.421333
22.4063	15.748	15.4703	0.526957
22.4164	15.0665	15.4657	-0.631807
22.4266	15.5563	15.461	0.308712
22.4367	15.2643	15.4564	-0.438222
22.4469	14.7648	15.4517	-0.82878
22.457	15.4919	15.447	0.211907
22.4672	15.8745	15.4424	0.657367
22.4773	14.7648	15.4377	-0.82032
22.4875	15.8745	15.4331	0.664351
22.4976	14.9666	15.4286	-0.679658
22.5077	15.843	15.424	0.647285
22.5179	16.5529	15.4195	1.06464
22.528	15.5563	15.415	0.375934
22.5382	15.8114	15.4106	0.633065
22.5483	15.3623	15.4062	-0.209647
22.5585	14.8997	15.4019	-0.708678
22.5686	15.843	15.3975	0.667411
22.5788	16.3401	15.3932	0.973109
22.5889	16.6132	15.3888	1.10653
22.5991	16	15.3845	0.784563
22.6092	15.906	15.3801	0.725173
22.6194	15.3297	15.3758	-0.214647
22.6295	14.9332	15.3715	-0.662063
22.6397	15.9374	15.3673	0.755051
22.6498	15.7162	15.3631	0.594279
22.66	15.2971	15.3589	-0.248629
22.6701	14.4222	15.3547	-0.965658
22.6803	15.1327	15.3505	-0.466689
22.6904	15.5242	15.3464	0.42162
22.7005	15.8745	15.3423	0.729524
22.7107	15.1327	15.3382	-0.453291
22.7208	15.5563	15.3342	0.471363
22.731	15.843	15.3301	0.716123
22.7411	15.8114	15.3262	0.696578
22.7513	15.7162	15.3222	0.627721
22.7614	15.6844	15.3182	0.605141
22.7716	16.0312	15.3142	0.846795
22.7817	15.6205	15.3101	0.557126
22.7919	15.2971	15.3061	-0.0948621
22.802	15.3623	15.302	0.24553
22.8122	15.1658	15.298	-0.363609
22.8223	16.0935	15.2939	0.894177
22.8325	14.9666	15.2899	-0.568564
22.8426	15.6525	15.2859	0.605479
22.8528	16.2788	15.2819	0.998482
22.8629	14.9666	15.2778	-0.557865
22.8731	15	15.2738	-0.523296
22.8832	15.6525	15.2698	0.618574
22.8933	14.9332	15.2659	-0.576772
22.9035	15.748	15.2619	0.697244
22.9136	16.3401	15.2579	1.04031
22.9238	15.748	15.2539	0.702922
22.9339	15.1658	15.2499	-0.290167
22.9441	15.748	15.246	0.708546
22.9542	15.2315	15.242	-0.102245
22.9644	15.4596	15.238	0.47077
22.9745	15.3948	15.234	0.40103
22.9847	15.5563	15.2299	0.571322
22.9948	15.3948	15.2259	0.410968
23.005	14.6287	15.2219	-0.770186
23.0151	16.0624	15.218	0.918914
23.0253	15.4272	15.214	0.461735
23.0354	15.6525	15.2101	0.665084
23.0456	15.2643	15.2062	0.241032
23.0557	15.3623	15.2023	0.399928
23.0659	15.4919	15.1985	0.541729
23.076	15.2643	15.1946	0.264114
23.0861	15.6525	15.1907	0.679538
23.0963	15.3948	15.1868	0.456041
23.1064	15.0333	15.183	-0.386866
23.1166	15.0997	15.1791	-0.281828
23.1267	15.3297	15.1752	0.393035
23.1369	14.5258	15.1714	-0.803452
23.147	16.1555	15.1675	0.99397
23.1572	16.4317	15.1637	1.12606
23.1673	15.5885	15.1598	0.654695
23.1775	15.4919	15.156	0.579597
23.1876	15.3297	15.1522	0.421348
23.1978	15.6844	15.1484	0.732141
23.2079	15.906	15.1445	0.8726
23.2181	15.8114	15.1407	0.818934
23.2282	15.5885	15.1369	0.671956
23.2384	14.7986	15.1331	-0.57835
23.2485	15.6525	15.1293	0.723275
23.2587	15.1987	15.1256	0.270392
23.2688	14.3527	15.1218	-0.876989
23.2789	16.1555	15.1181	1.01854
23.2891	14.5945	15.1144	-0.720999
23.2992	15.7797	15.1107	0.817953
23.3094	15.1327	15.1071	0.160263
23.3195	14.6969	15.1035	-0.637617
23.3297	15.5242	15.1	0.651306
23.3398	15.4596	15.0965	0.60263
23.35	15.6844	15.0929	0.76907
23.3601	15.5242	15.0893	0.659444
23.3703	14.7648	15.0857	-0.56642
23.3804	16.0935	15.082	1.00573
23.3906	14.6629	15.0783	-0.644525
23.4007	15.6844	15.0746	0.780891
23.4109	15.2643	15.0709	0.439817
23.421	14.6287	15.0672	-0.662162
23.4312	15.4272	15.0635	0.603125
23.4413	15.3623	15.0598	0.550019
23.4515	15.2971	15.056	0.490935
23.4616	15.8114	15.0523	0.871256
23.4717	14.8324	15.0486	-0.464953
23.4819	14.6287	15.0449	-0.645114
23.492	15.748	15.0413	0.84067
23.5022	14.5258	15.0377	-0.715444
23.5123	14.8661	15.0341	-0.409957
23.5225	15.8114	15.0306	0.883633
23.5326	14.4568	15.027	-0.755124
23.5428	14.7309	15.0235	-0.540923
23.5529	14.5602	15.02	-0.678068
23.5631	15.3948	15.0165	0.61509
23.5732	15.7162	15.0129	0.838627
23.5834	15.7162	15.0094	0.84073
23.5935	16.1864	15.0059	1.08652
23.6037	13.9284	15.0024	-1.03632
23.6138	15.3297	14.9988	0.575209
23.624	15.2971	14.9953	0.549286
23.6341	15	14.9919	0.0902394
23.6443	14.3875	14.9884	-0.775172
23.6544	14.9666	14.9849	-0.135288
23.6645	15.0665	14.9815	0.29158
23.6747	14.3178	14.9781	-0.812572
23.6848	15.0333	14.9747	0.242023
23.695	14.3875	14.9714	-0.76413
23.7051	15.9687	14.9681	1.00031
23.7153	14.4914	14.9649	-0.688122
23.7254	15.1658	14.9617	0.451675
23.7356	14.6629	14.9586	-0.543846
23.7457	14.8661	14.9556	-0.299152
23.7559	14.9666	14.9525	0.118981
23.766	14.4222	14.9493	-0.726044
23.7762	14.9332	14.9462	-0.114075
23.7863	14.7986	14.9431	-0.380009
23.7965	14.0712	14.9399	-0.932032
23.8066	15.2643	14.9368	0.572278
23.8168	14.1067	14.9338	-0.909418
23.8269	14.2127	14.9308	-0.847404
23.8371	15.0665	14.9278	0.372445
23.8472	13.9284	14.9249	-0.998257
23.8573	14.5945	14.9221	-0.572327
23.8675	14.9332	14.9193	0.117679
23.8776	15.1327	14.9167	0.464812
23.8878	14.8997	14.9141	-0.120342
23.8979	15.1658	14.9116	0.504085
23.9081	14	14.9092	-0.953535
23.9182	15	14.9069	0.305098
23.9284	14.9332	14.9047	0.168751
23.9385	14.1067	14.9026	-0.892096
23.9487	14.9666	14.9005	0.257157
23.9588	15.1987	14.8985	0.547874
23.969	13.8203	14.8966	-1.03748
23.9791	14.9666	14.8949	0.26781
23.9893	15.3948	14.8933	0.708144
23.9994	14.6287	14.892	-0.513051
24.0096	14.2127	14.8908	-0.82349
24.0197	14.4222	14.8899	-0.683891
24.0299	14.7986	14.8893	-0.301107
24.04	16.2788	14.8891	1.17888
24.0501	14.6969	14.8892	-0.438484
24.0603	15.2315	14.8898	0.584574
24.0704	14.8997	14.891	0.0931819
24.0806	14.7648	14.8928	-0.357724
24.0907	14.4568	14.8954	-0.662211
24.1009	14.2127	14.8988	-0.828337
24.111	14.4568	14.9033	-0.668207
24.1212	13.4907	14.9091	-1.19096
24.1313	14.7309	14.9165	-0.430766
24.1415	14.6629	14.9257	-0.512677
24.1516	15.2643	14.9373	0.571901
24.1618	14.3527	14.9517	-0.773929
24.1719	14.8324	14.9696	-0.370394
24.1821	14.9332	14.9919	-0.242262
24.1922	15	15.0195	-0.139773
24.2024	15.5885	15.0537	0.731258
24.2125	15.2643	15.0956	0.410789
24.2227	14.9666	15.1461	-0.423635
24.2328	14.7986	15.2056	-0.637922
24.2429	15.1327	15.2734	-0.374993
24.2531	15.3948	15.3471	0.218333
24.2632	15.5563	15.4227	0.365632
24.2734	15.1658	15.4937	-0.572626
24.2835	15.4596	15.5523	-0.304449
24.2937	14.6629	15.591	-0.963399
24.3038	15.1658	15.605	-0.662726
24.314	15.0665	15.5944	-0.726572
24.3241	14.4914	15.5645	-1.03593
24.3343	14.2478	15.5222	-1.12889
24.3444	14.8997	15.4727	-0.75702
24.3546	14.3178	15.4186	-1.04917
24.3647	15.0333	15.3603	-0.571829
24.3749	15.6844	15.2987	0.621017
24.385	14.5602	15.2364	-0.822278
24.3952	14.8997	15.1769	-0.5265
24.4053	14.9332	15.1238	-0.436623
24.4155	14.0357	15.0797	-1.02178
24.4256	14	15.0455	-1.02251
24.4357	14.4568	15.0211	-0.751183
24.4459	14.9332	15.0054	-0.268747
24.456	14.6969	14.9968	-0.547577
24.4662	15.0997	14.9931	0.326404
24.4763	14.2829	14.992	-0.842107
24.4865	13.8564	14.9908	-1.06507
24.4966	14.8997	14.987	-0.295563
24.5068	14.4914	14.9791	-0.698399
24.5169	15.8745	14.9668	0.952723
24.5271	15.4919	14.951	0.73545
24.5372	13.6382	14.9333	-1.13802
24.5474	14.3527	14.9147	-0.749656
24.5575	15.1658	14.8957	0.519663
24.5677	14.1067	14.8763	-0.877273
24.5778	14.7986	14.8567	-0.240966
24.588	15.0333	14.8373	0.442717
24.5981	13.8924	14.8189	-0.962513
24.6083	14.3178	14.8022	-0.695972
24.6184	16.1864	14.7878	1.18264
24.6285	14.3875	14.7758	-0.62313
24.6387	14.3527	14.7662	-0.643049
24.6488	14.7648	14.7589	0.0771117
24.659	14.3875	14.7536	-0.605052
24.6691	15.0333	14.7502	0.532096
24.6793	15.5885	14.7485	0.916467
24.6894	15.0665	14.7487	0.563765
24.6996	14.4568	14.7507	-0.542054
24.7097	15.6205	14.7546	0.930546
24.7199	14.6969	14.7607	-0.252502
24.73	14.7648	14.7693	-0.0670519
24.7402	14.6629	14.7809	-0.343547
24.7503	14.2829	14.7961	-0.716375
24.7605	14.0357	14.8155	-0.883094
24.7706	14.3178	14.8403	-0.722812
24.7808	14.4568	14.8714	-0.643903
24.7909	14.4568	14.9102	-0.673355
24.8011	15.6844	14.9578	0.852415
24.8112	13.8564	15.0147	-1.07625
24.8213	14.4568	15.0808	-0.789897
24.8315	14.6629	15.1542	-0.700946
24.8416	14.6629	15.2313	-0.753952
24.8518	13.5647	15.3063	-1.3197
24.8619	13.9284	15.3713	-1.20123
24.8721	15.2971	15.4184	-0.348312
24.8822	14.5602	15.4413	-0.938638
24.8924	14.4914	15.4384	-0.973173
24.9025	14.1067	15.4137	-1.14323
24.9127	13.9642	15.3739	-1.18729
24.9228	14.2829	15.3254	-1.02103
24.933	14.7648	15.2717	-0.711961
24.9431	14.5258	15.2139	-0.829487
24.9533	14.2829	15.1521	-0.932339
24.9634	14.7309	15.0878	-0.597395
24.9736	14.7986	15.024	-0.474725
24.9837	14.3178	14.9645	-0.804134
24.9939	14	14.9121	-0.955063
25.004	14.4914	14.8687	-0.614235
25.0141	14.0712	14.8339	-0.873328
25.0243	14.3178	14.8068	-0.699241
25.0344	14.4222	14.7851	-0.602423
25.0446	14.3527	14.7668	-0.6435
25.0547	14.5945	14.7497	-0.393986
25.0649	14.8997	14.7326	0.408766
25.075	14.5258	14.7148	-0.434662
25.0852	13.5647	14.6966	-1.06391
25.0953	14.8324	14.6785	0.392352
25.1055	14.1067	14.6608	-0.744363
25.1156	14.6969	14.6437	0.23084
25.1258	14.8661	14.6269	0.489098
25.1359	14.0712	14.6104	-0.734236
25.1461	14.5945	14.5943	0.0150353
25.1562	14.3527	14.579	-0.475721
25.1664	14	14.5648	-0.751554
25.1765	14.7309	14.552	0.423033
25.1867	14.3178	14.5404	-0.471823
25.1968	13.9284	14.5302	-0.775749
25.2069	14.3178	14.521	-0.450785
25.2171	14.1067	14.5128	-0.637239
25.2272	14.0357	14.5053	-0.685331
25.2374	15.5885	14.4985	1.04401
25.2475	13.7113	14.4921	-0.88365
25.2577	14.5258	14.4862	0.199094
25.2678	14.2478	14.4806	-0.482476
25.278	14.7309	14.4753	0.505627
25.2881	13.8564	14.4702	-0.78344
25.2983	15.2315	14.4653	0.875341
25.3084	14.2829	14.4606	-0.421653
25.3186	14.1774	14.4561	-0.527902
25.3287	15.0665	14.4517	0.784081
25.3389	13.8564	14.4475	-0.768796
25.349	13.8564	14.4433	-0.766064
25.3592	14.5945	14.4391	0.394181
25.3693	14	14.4351	-0.659607
25.3795	15.5563	14.4311	1.06079
25.3896	14.6969	14.4271	0.519438
25.3997	14.4914	14.4233	0.260935
25.4099	13.7113	14.4195	-0.841568
25.42	13.8203	14.4159	-0.771745
25.4302	14.3178	14.4122	-0.307264
25.4403	14.2478	14.4086	-0.401025
25.4505	14.1067	14.405	-0.546173
25.4606	15.4919	14.4015	1.04426
25.4708	15.6205	14.3979	1.10572
25.4809	14.1421	14.3943	-0.502178
25.4911	15.3623	14.3908	0.985633
25.5012	15.3297	14.3874	0.970732
25.5114	14.7309	14.384	0.58899
25.5215	15.2643	14.3807	0.940038
25.5317	14.9666	14.3773	0.767649
25.5418	13.8564	14.374	-0.719462
25.552	14.9332	14.3707	0.749975
25.5621	14.7309	14.3674	0.60292
25.5723	15.0333	14.3641	0.818054
25.5824	14.5602	14.3608	0.446601
25.5925	14.5258	14.3575	0.410283
25.6027	14.8661	14.3543	0.715366
25.6128	14.1774	14.3512	-0.416817
25.623	15.2971	14.3481	0.974157
25.6331	14.1421	14.345	-0.450387
25.6433	14.1421	14.3419	-0.446953
25.6534	14.3875	14.3388	0.220599
25.6636	14.3875	14.3358	0.227423
25.6737	14.8324	14.3327	0.706867
25.6839	13.7477	14.3297	-0.762883
25.694	14.0357	14.3267	-0.539486
25.7042	13.5647	14.3237	-0.871244
25.7143	14.2127	14.3208	-0.328761
25.7245	14.5945	14.3178	0.526045
25.7346	14	14.3149	-0.561118
25.7448	14.1421	14.3119	-0.412048
25.7549	13.3041	14.309	-1.00243
25.7651	12.9615	14.3061	-1.15957
25.7752	14.5945	14.3032	0.539762
25.7853	13.7113	14.3003	-0.767453
25.7955	12.8452	14.2974	-1.20507
25.8056	14.9666	14.2946	0.819795
25.8158	13.3041	14.2917	-0.99377
25.8259	14.0712	14.2889	-0.466493
25.8361	13.6748	14.286	-0.781806
25.8462	13.3791	14.2832	-0.950828
25.8564	13.3041	14.2803	-0.988014
25.8665	13.9642	14.2775	-0.559673
25.8767	14.2127	14.2747	-0.249108
25.8868	13.3041	14.272	-0.983825
25.897	13.8924	14.2694	-0.613986
25.9071	13.9642	14.2668	-0.550099
25.9173	14.5258	14.2643	0.51139
25.9274	14	14.2618	-0.511696
25.9376	13.7477	14.2594	-0.715307
25.9477	13.5647	14.257	-0.832071
25.9579	12.9615	14.2547	-1.13719
25.968	14.1421	14.2524	-0.332115
25.9781	14.3527	14.2504	0.319908
25.9883	13.9284	14.2485	-0.565763
25.9984	14.2829	14.2468	0.189893
26.0086	14.0712	14.2453	-0.417255
26.0187	13.4536	14.2442	-0.889125
26.0289	13.6382	14.2433	-0.777898
26.039	13.5647	14.2428	-0.823519
26.0492	13.5277	14.2429	-0.845652
26.0593	13.784	14.2435	-0.677849
26.0695	13.4536	14.2449	-0.889564
26.0796	13.1909	14.2473	-1.02781
26.0898	13.2288	14.2507	-1.01091
26.0999	13.7113	14.2552	-0.737492
26.1101	14.1774	14.2607	-0.288555
26.1202	13.1529	14.2669	-1.05545
26.1304	13.6748	14.2733	-0.773606
26.1405	13.0384	14.2789	-1.11378
26.1507	12.9228	14.2829	-1.1662
26.1608	13.1529	14.2843	-1.06364
26.1709	14	14.2827	-0.53166
26.1811	14.0712	14.2782	-0.454967
26.1912	13.6015	14.2718	-0.818726
26.2014	14.5258	14.2642	0.51153
26.2115	13.4536	14.256	-0.895774
26.2217	13.4164	14.2475	-0.911669
26.2318	13.6748	14.2386	-0.750892
26.242	13.784	14.2292	-0.667219
26.2521	13.2288	14.2195	-0.99536
26.2623	14.5258	14.2098	0.562202
26.2724	14.2478	14.2004	0.217796
26.2826	13.7477	14.1916	-0.666275
26.2927	13.8924	14.1838	-0.539748
26.3029	14.3527	14.1768	0.419456
26.313	13.9284	14.1705	-0.492074
26.3232	13.5647	14.165	-0.774787
26.3333	13.8924	14.1599	-0.517181
26.3434	13.4536	14.1553	-0.837667
26.3536	13.0384	14.151	-1.05481
26.3637	13.9642	14.147	-0.427531
26.3739	14.1421	14.1432	-0.0328951
26.384	13.8564	14.1396	-0.532135
26.3942	13.6015	14.1361	-0.731154
26.4043	14.2127	14.1326	0.282896
26.4145	13.6015	14.1293	-0.726522
26.4246	13.9284	14.126	-0.444565
26.4348	14.3875	14.1228	0.514497
26.4449	13.8203	14.1196	-0.5471
26.4551	13.3791	14.1165	-0.858718
26.4652	14.6969	14.1135	0.763854
26.4754	12.7671	14.1105	-1.15904
26.4855	13.784	14.1076	-0.568825
26.4957	13.8564	14.1047	-0.498337
26.5058	14.7986	14.1019	0.834709
26.516	12.9615	14.0991	-1.06659
26.5261	13.6382	14.0963	-0.676848
26.5362	13.8924	14.0935	-0.448427
26.5464	13.3041	14.0908	-0.886927
26.5565	14.5602	14.088	0.687159
26.5667	14.5945	14.0853	0.713594
26.5768	13.3417	14.0826	-0.860768
26.587	14.3875	14.0799	0.554631
26.5971	14.5945	14.0772	0.719262
26.6073	13.3041	14.0745	-0.8777
26.6174	13.6748	14.0718	-0.630092
26.6276	14.3527	14.0691	0.532505
26.6377	14.2127	14.0665	0.38234
26.6479	13.8924	14.0639	-0.414014
26.658	13.9284	14.0612	-0.364477
26.6682	13.784	14.0586	-0.524
26.6783	13.6748	14.056	-0.617438
26.6885	13.0767	14.0534	-0.988295
26.6986	14.1774	14.0508	0.355838
26.7088	13.6015	14.0482	-0.668403
26.7189	12.9228	14.0456	-1.05962
26.729	12.6491	14.0431	-1.18066
26.7392	14.6969	14.0405	0.810223
26.7493	14.1774	14.0379	0.373561
26.7595	13.1909	14.0353	-0.918923
26.7696	13.8203	14.0328	-0.46096
26.7798	13.3041	14.0302	-0.852098
26.7899	14.0712	14.0277	0.208772
26.8001	13.1529	14.0251	-0.933907
26.8102	12.9228	14.0226	-1.04869
26.8204	13.8203	14.0201	-0.447017
26.8305	13.784	14.0176	-0.483293
26.8407	14.4568	14.0152	0.664557
26.8508	13.3791	14.0129	-0.796106
26.861	13.1909	14.0108	-0.905461
26.8711	13.4536	14.0091	-0.74532
26.8813	13.7477	14.0085	-0.510634
26.8914	14.8324	14.0099	0.906932
26.9016	14.2127	14.0152	0.444333
26.9117	14	14.0271	-0.164665
26.9218	14.1774	14.0488	0.358718
26.932	14.9332	14.0844	0.921286
26.9421	13.784	14.1359	-0.593145
26.9523	13.1529	14.1966	-1.02159
26.9624	13.7477	14.2624	-0.717411
26.9726	14.4222	14.3421	0.283089
26.9827	15.0665	14.4456	0.787971
26.9929	15.0665	14.5823	0.695869
27.003	14.4914	14.7576	-0.51594
27.0132	14.4222	14.9687	-0.739262
27.0233	15.6205	15.2003	0.648257
27.0335	15.3623	15.4201	-0.240437
27.0436	15.5885	15.5792	0.0964448
27.0538	15.3297	15.6235	-0.542047
27.0639	15.906	15.5252	0.617104
27.0741	15.906	15.3094	0.772373
27.0842	14.5945	15.0422	-0.669103
27.0944	14.0712	14.7868	-0.845908
27.1045	14.1067	14.5772	-0.685879
27.1146	15.0333	14.4195	0.783458
27.1248	14.3875	14.3047	0.287777
27.1349	13.6382	14.2196	-0.76252
27.1451	13.9284	14.1531	-0.474023
27.1552	13.784	14.0969	-0.559358
27.1654	12.6095	14.0455	-1.19831
27.1755	13.1909	13.9978	-0.898299
27.1857	13.4907	13.962	-0.68645
27.1958	13.3417	13.9427	-0.775284
27.206	14	13.9336	0.257755
27.2161	13.3041	13.9293	-0.790687
27.2263	12.5698	13.927	-1.16497
27.2364	14.1774	13.925	0.50246
27.2466	13.8203	13.9231	-0.320711
27.2567	13.2665	13.9214	-0.809238
27.2669	14.0712	13.9196	0.389397
27.277	12.8452	13.9179	-1.03571
27.2872	13.0767	13.9163	-0.91629
27.2973	13.3417	13.9146	-0.7569
27.3074	12.2882	13.9128	-1.27459
27.3176	14.2127	13.911	0.549223
27.3277	13.1909	13.9093	-0.84757
27.3379	12.5698	13.9076	-1.15663
27.348	13.3791	13.906	-0.725866
27.3582	13.6748	13.9044	-0.479215
27.3683	13.2665	13.903	-0.797823
27.3785	12.6095	13.9017	-1.13675
27.3886	12.49	13.9006	-1.18768
27.3988	13.5647	13.8996	-0.578718
27.4089	13.3041	13.8986	-0.771023
27.4191	12.8062	13.8977	-1.04474
27.4292	13.8203	13.8969	-0.276869
27.4394	14.4568	13.8962	0.74873
27.4495	14.6629	13.8956	0.875934
27.4597	12.9228	13.895	-0.986002
27.4698	12.53	13.8945	-1.16813
27.48	12.6491	13.8939	-1.11569
27.4901	12.9228	13.8933	-0.985096
27.5002	13.6748	13.8927	-0.466777
27.5104	14.1774	13.8922	0.534086
27.5205	13.8203	13.8919	-0.267666
27.5307	13.3791	13.8919	-0.71612
27.5408	13.7113	13.8923	-0.425374
27.551	14.0712	13.893	0.422211
27.5611	13.4907	13.8942	-0.635164
27.5713	13.4536	13.8959	-0.665014
27.5814	12.8062	13.8981	-1.04494
27.5916	12.8841	13.9011	-1.00846
27.6017	13.3791	13.9048	-0.725045
27.6119	13.0767	13.9093	-0.912478
27.622	13.8564	13.9148	-0.241601
27.6322	13.7477	13.9213	-0.416654
27.6423	13.1909	13.9292	-0.859212
27.6525	14.0712	13.9385	0.36437
27.6626	13.9642	13.9496	0.120915
27.6728	13.1529	13.963	-0.900005
27.6829	11.9164	13.979	-1.43619
27.693	12.9615	13.9985	-1.01832
27.7032	13.6015	14.0222	-0.648614
27.7133	13.0767	14.0512	-0.987171
27.7235	12.8062	14.0869	-1.13168
27.7336	13.784	14.1311	-0.589082
27.7438	13.3417	14.1854	-0.918533
27.7539	12.4499	14.2515	-1.34224
27.7641	13.4164	14.3304	-0.956047
27.7742	12.2066	14.4216	-1.48831
27.7844	14.2478	14.5222	-0.523829
27.7945	12.8452	14.6262	-1.33453
27.8047	14	14.7244	-0.851095
27.8148	14.2478	14.8052	-0.746584
27.825	14.2829	14.8576	-0.758091
27.8351	13.3417	14.8749	-1.23822
27.8453	12.8062	14.8585	-1.43255
27.8554	14.2829	14.8172	-0.731021
27.8656	13.4907	14.7629	-1.12791
27.8757	12.2474	14.7043	-1.56744
27.8858	13.0767	14.6444	-1.25208
27.896	14.2127	14.5813	-0.607111
27.9061	13.4536	14.5116	-1.02856
27.9163	13.1529	14.4342	-1.13192
27.9264	13.7113	14.3518	-0.8003
27.9366	12.6886	14.2695	-1.25736
27.9467	13.6748	14.1926	-0.719566
27.9569	12.6491	14.1243	-1.21459
27.967	13.2288	14.0661	-0.915085
27.9772	13.0384	14.0176	-0.989567
27.9873	13.2665	13.9777	-0.843313
27.9975	12.8841	13.9448	-1.02989
28.0076	12.7671	13.9175	-1.07257
28.0178	14.4568	13.8949	0.749622
28.0279	13.4164	13.8759	-0.677834
28.0381	12.7671	13.8597	-1.04526
28.0482	13.1149	13.8459	-0.854995
28.0584	13.0767	13.834	-0.870207
28.0685	13.0767	13.8236	-0.864252
28.0786	13.5647	13.8147	-0.500088
28.0888	12.7279	13.8071	-1.03884
28.0989	13.0767	13.8006	-0.850816
28.1091	13.4164	13.7951	-0.615351
28.1192	12.9615	13.7905	-0.910506
28.1294	12.9615	13.7869	-0.908521
28.1395	13.4907	13.7843	-0.541795
28.1497	13.6748	13.7828	-0.32858
28.1598	12.53	13.7825	-1.11915
28.17	13.1529	13.7835	-0.794073
28.1801	13.2665	13.786	-0.72074
28.1903	12.6886	13.7899	-1.04944
28.2004	13.2288	13.7952	-0.752593
28.2106	13.1529	13.8014	-0.805237
28.2207	13.9642	13.8078	0.395562
28.2309	13.3791	13.8134	-0.659005
28.241	12.49	13.817	-1.15196
28.2512	13.3041	13.8177	-0.716612
28.2613	13.5277	13.815	-0.535986
28.2714	13.3041	13.8095	-0.710922
28.2816	13.2665	13.8022	-0.731946
28.2917	12.8841	13.7942	-0.953996
28.3019	12.8452	13.7861	-0.96997
28.312	13.6382	13.7779	-0.373815
28.3222	13.0384	13.7694	-0.855003
28.3323	13.2288	13.7603	-0.729067
28.3425	13.5647	13.7505	-0.431035
28.3526	12.9228	13.7402	-0.904072
28.3628	13.6382	13.73	-0.303004
28.3729	13.0767	13.7203	-0.802246
28.3831	13.5277	13.7114	-0.428532
28.3932	12.8062	13.7034	-0.947173
28.4034	13.8203	13.6963	0.352161
28.4135	12.9228	13.6899	-0.875819
28.4237	12.9615	13.6842	-0.85013
28.4338	12.7279	13.679	-0.975241
28.444	12.8062	13.6743	-0.931686
28.4541	12.9228	13.67	-0.864384
28.4642	13.4907	13.6661	-0.418745
28.4744	13.4907	13.6624	-0.414362
28.4845	13.2288	13.659	-0.655921
28.4947	14.2478	13.6557	0.769483
28.5048	13.3041	13.6525	-0.590258
28.515	14	13.6495	0.592061
28.5251	12.6886	13.6464	-0.978706
28.5353	13.0384	13.6435	-0.777849
28.5454	13.784	13.6405	0.37885
28.5556	13	13.6377	-0.798574
28.5657	13.9642	13.635	0.573768
28.5759	13.1149	13.6324	-0.719425
28.586	13.1529	13.63	-0.690655
28.5962	13.6015	13.6275	-0.161354
28.6063	12.1244	13.6251	-1.22505
28.6165	14.0357	13.6227	0.64261
28.6266	12.53	13.6204	-1.04423
28.6368	12.8841	13.6181	-0.856713
28.6469	12.6491	13.6158	-0.983184
28.657	13.4536	13.6135	-0.39983
28.6672	14	13.6112	0.623512
28.6773	13.9642	13.609	0.596026
28.6875	13.3041	13.6068	-0.550122
28.6976	13.5277	13.6046	-0.277149
28.7078	13.9284	13.6024	0.570981
28.7179	13.3041	13.6002	-0.544114
28.7281	13.1909	13.598	-0.638069
28.7382	13.1529	13.5959	-0.665551
28.7484	13.3041	13.5938	-0.538202
28.7585	12.8452	13.5917	-0.863994
28.7687	13.2665	13.5897	-0.568484
28.7788	13.0767	13.5876	-0.714809
28.789	13.784	13.5856	0.445454
28.7991	14	13.5836	0.645298
28.8093	14.1067	13.5816	0.724684
28.8194	13.8564	13.5796	0.526165
28.8296	13.3791	13.5776	-0.445498
28.8397	14.1067	13.5756	0.728811
28.8498	13.9642	13.5736	0.625007
28.86	13.6015	13.5717	0.172581
28.8701	13.6748	13.5698	0.323956
28.8803	14.5945	13.5681	1.01311
28.8904	14.0357	13.5665	0.684931
28.9006	14.3875	13.5651	0.906849
28.9107	14.3178	13.5638	0.868355
28.9209	13.7477	13.5623	0.430641
28.931	14.0712	13.5606	0.714603
28.9412	14.6287	13.5587	1.03441
28.9513	14.8997	13.5568	1.15884
28.9615	14.4914	13.5547	0.967804
28.9716	14.6287	13.5526	1.03736
28.9818	15.5242	13.5504	1.40489
28.9919	15.906	13.5482	1.5355
29.0021	15.2643	13.5459	1.31088
29.0122	15.0333	13.5437	1.2205
29.0224	16.6132	13.5415	1.75265
29.0325	16.1245	13.5393	1.60787
29.0426	16.1555	13.5371	1.61813
29.0528	16	13.535	1.57002
29.0629	16.9115	13.533	1.83808
29.0731	17.4642	13.531	1.98324
29.0832	16.9706	13.5291	1.85513
29.0934	16.9115	13.5272	1.83966
29.1035	16.1555	13.5254	1.62177
29.1137	15.9687	13.5236	1.56369
29.1238	17.1464	13.5219	1.90383
29.134	16.7332	13.5201	1.79252
29.1441	16.0935	13.5183	1.60475
29.1543	16.8523	13.5166	1.82639
29.1644	17.2047	13.5154	1.92074
29.1746	16.1245	13.5154	1.61527
29.1847	16.2481	13.5183	1.65222
29.1949	16.4924	13.5277	1.72184
29.205	16.3707	13.5513	1.67912
29.2152	17.9165	13.6006	2.07748
29.2253	16.0312	13.6885	1.53058
29.2354	17.0294	13.829	1.78898
29.2456	16.9115	14.0355	1.69588
29.2557	16.2788	14.294	1.40883
29.2659	16.9115	14.5212	1.54606
[truncated: 6,107 more rows]

## Sheet: Fig. S1d
Parameter x	Parameter y
2θ / degree	(intensity)1/2 / a. u.	calculated patterns	differences	fitting BaSn0.8Sc0.2O3−δ / 2θ degree
9.00161	25.4951	25.5202	-0.158388	21.3967
9.01176	24.6982	25.5064	-0.899032	30.4408
9.02191	26.0576	25.4927	0.751616	37.5116
9.03205	25.4755	25.479	-0.0591574	43.5888
9.0422	25.3377	25.4653	-0.357137	49.0513
9.05235	25.0599	25.4516	-0.625809	54.0938
9.0625	25.4165	25.4379	-0.146103	63.3453
9.07264	25.2982	25.4242	-0.354933	67.6855
9.08279	26	25.4105	0.767768	67.6855
9.09294	23.8956	25.3969	-1.22526	71.8946
9.10309	25.6515	25.3832	0.517953	76.0046
9.11323	24.6982	25.3696	-0.819406	80.0424
9.12338	26.1343	25.356	0.882204	84.0306
9.13353	24.5357	25.3424	-0.898158	87.99
9.14367	24.454	25.3288	-0.935276
9.15382	26.3439	25.3152	1.01424
9.16397	25.04	25.3016	-0.511521
9.17412	25.2587	25.2881	-0.171458
9.18426	25.4951	25.2745	0.469668
9.19441	24.4949	25.261	-0.875256
9.20456	25.5343	25.2474	0.535582
9.21471	24.98	25.2339	-0.503919
9.22485	24.4745	25.2204	-0.863681
9.235	26.1534	25.2069	0.972864
9.24515	25.4362	25.1934	0.492694
9.2553	24.4745	25.18	-0.839941
9.26544	25.6125	25.1665	0.667817
9.27559	23.6008	25.1531	-1.24588
9.28574	25.2587	25.1396	0.345003
9.29588	24.6374	25.1262	-0.699171
9.30603	25.4951	25.1128	0.618305
9.31618	24.9399	25.0994	-0.399333
9.32633	24.7992	25.086	-0.535547
9.33647	25.632	25.0726	0.747921
9.34662	24.7992	25.0593	-0.509965
9.35677	26.1343	25.0459	1.04325
9.36692	25.632	25.0326	0.774244
9.37706	24.8797	25.0192	-0.373514
9.38721	24.6982	25.0059	-0.554728
9.39736	25.8263	24.9926	0.913101
9.40751	25.4362	24.9793	0.675947
9.41765	25.1396	24.966	0.416663
9.4278	25.4558	24.9527	0.709308
9.43795	25	24.9395	0.246049
9.4481	23.8537	24.9262	-1.03561
9.45824	24.5357	24.913	-0.614227
9.46839	24.9199	24.8997	0.141918
9.47854	24.6171	24.8865	-0.519079
9.48868	25.219	24.8733	0.587996
9.49883	24.1039	24.8601	-0.869576
9.50898	25.219	24.8469	0.610019
9.51913	23.9374	24.8337	-0.946743
9.52927	24.6577	24.8206	-0.403635
9.53942	24.3516	24.8074	-0.675154
9.54957	24.96	24.7943	0.407045
9.55972	24.5967	24.7812	-0.429423
9.56986	25	24.768	0.48163
9.58001	24.8998	24.7549	0.380624
9.59016	24.8797	24.7418	0.371325
9.60031	24.2074	24.7287	-0.722015
9.61045	24.2899	24.7157	-0.652497
9.6206	25.5734	24.7026	0.933177
9.63075	24.0416	24.6896	-0.804936
9.6409	24.8596	24.6765	0.427895
9.65104	24.8596	24.6635	0.442859
9.66119	25.0599	24.6505	0.639895
9.67134	25.9615	24.6375	1.15068
9.68148	24.0416	24.6245	-0.763432
9.69163	25.3377	24.6115	0.8522
9.70178	25.2587	24.5985	0.812504
9.71193	23.8328	24.5855	-0.867633
9.72207	25.4951	24.5726	0.960475
9.73222	24.7992	24.5596	0.489438
9.74237	23.9583	24.5467	-0.767084
9.75252	23.4947	24.5338	-1.01937
9.76266	24.4131	24.5209	-0.328295
9.77281	24.6982	24.508	0.436103
9.78296	24.7184	24.4951	0.472554
9.79311	24.6577	24.4822	0.418836
9.80325	24.6171	24.4694	0.384315
9.8134	24.6577	24.4565	0.448485
9.82355	24.7588	24.4437	0.561392
9.8337	24.5764	24.4308	0.381531
9.84384	24.0624	24.418	-0.596329
9.85399	24.6779	24.4052	0.522213
9.86414	25.0799	24.3924	0.829127
9.87428	24.1039	24.3796	-0.525066
9.88443	24.2281	24.3669	-0.372529
9.89458	24.6374	24.3541	0.532234
9.90473	23.7276	24.3413	-0.783404
9.91487	23.8537	24.3286	-0.689116
9.92502	23.3452	24.3159	-0.985208
9.93517	25.4558	24.3032	1.07364
9.94532	23.3452	24.2904	-0.972217
9.95546	24.8395	24.2777	0.749494
9.96561	24.6982	24.2651	0.65812
9.97576	24.6577	24.2524	0.636613
9.98591	24.4745	24.2397	0.484523
9.99605	24.1039	24.2271	-0.350882
10.0062	23.0434	24.2144	-1.08212
10.0163	25.02	24.2018	0.904549
10.0265	24.2487	24.1892	0.244027
10.0366	23.622	24.1766	-0.744666
10.0468	24.7184	24.164	0.744622
10.0569	23.7697	24.1514	-0.617765
10.0671	24.7588	24.1388	0.787434
10.0772	23.9583	24.1262	-0.409781
10.0874	23.6643	24.1137	-0.67033
10.0975	24.1661	24.1011	0.254904
10.1077	23.8328	24.0886	-0.505797
10.1178	24.5764	24.0761	0.707357
10.128	23.8328	24.0635	-0.480411
10.1381	23.7487	24.051	-0.549872
10.1483	24.454	24.0386	0.644583
10.1584	23.3452	24.0261	-0.825128
10.1686	23.7065	24.0136	-0.554133
10.1787	23.3452	24.0011	-0.809882
10.1889	24.4336	23.9887	0.666999
10.199	24.4131	23.9763	0.660948
10.2091	24.1039	23.9638	0.374312
10.2193	23.4947	23.9514	-0.675823
10.2294	25	23.939	1.03004
10.2396	23.7697	23.9266	-0.396093
10.2497	23.1948	23.9142	-0.848179
10.2599	24.8596	23.9019	0.978643
10.27	23.8537	23.8895	-0.189158
10.2802	24.0208	23.8772	0.379043
10.2903	23.3666	23.8648	-0.70581
10.3005	24.2074	23.8525	0.595781
10.3106	23.9792	23.8402	0.37282
10.3208	23.9374	23.8279	0.331003
10.3309	23.3452	23.8156	-0.685801
10.3411	24.2899	23.8033	0.697598
10.3512	24.6577	23.791	0.930945
10.3614	23.5584	23.7787	-0.469355
10.3715	23.388	23.7665	-0.61518
10.3817	24.5153	23.7542	0.872392
10.3918	23.8747	23.742	0.364241
10.4019	23.4521	23.7298	-0.526973
10.4121	24.454	23.7176	0.858179
10.4222	22.5832	23.7054	-1.05933
10.4324	24.2693	23.6932	0.759042
10.4425	23.7276	23.681	0.215924
10.4527	23.4734	23.6688	-0.442086
10.4628	23.4521	23.6567	-0.452319
10.473	23.6643	23.6445	0.140696
10.4831	22.7156	23.6324	-0.957473
10.4933	24.4336	23.6203	0.901844
10.5034	23.3666	23.6081	-0.491429
10.5136	23.4734	23.596	-0.350216
10.5237	23.5584	23.5839	-0.159714
10.5339	23.516	23.5719	-0.236455
10.544	23.6432	23.5598	0.288775
10.5542	24.4131	23.5477	0.93026
10.5643	23.3452	23.5357	-0.436395
10.5745	23.4947	23.5236	-0.17016
10.5846	23.0868	23.5116	-0.651776
10.5947	24.0624	23.4996	0.750223
10.6049	23.4734	23.4876	-0.119103
10.615	24.0624	23.4756	0.766057
10.6252	23.4521	23.4636	-0.107279
10.6353	23.2164	23.4516	-0.485012
10.6455	23.3666	23.4396	-0.270185
10.6556	23.4094	23.4277	-0.135227
10.6658	24.1247	23.4157	0.841983
10.6759	24.0624	23.4038	0.81155
10.6861	23.4947	23.3919	0.320625
10.6962	23.9792	23.38	0.774075
10.7064	23.622	23.3681	0.503947
10.7165	23.1948	23.3562	-0.401673
10.7267	23.5584	23.3443	0.462767
10.7368	23.1733	23.3324	-0.398939
10.747	23.388	23.3206	0.25977
10.7571	23.622	23.3087	0.559754
10.7673	22.5167	23.2969	-0.883288
10.7774	22.9347	23.285	-0.591894
10.7875	23.6008	23.2732	0.572398
10.7977	23.2379	23.2614	-0.153293
10.8078	23.1517	23.2496	-0.312931
10.818	22.6716	23.2378	-0.752491
10.8281	24.1454	23.226	0.958833
10.8383	23.2594	23.2143	0.212465
10.8484	22.8473	23.2025	-0.595977
10.8586	23.7908	23.1908	0.774592
10.8687	23.3666	23.179	0.433148
10.8789	23.7487	23.1673	0.762486
10.889	22.4277	23.1556	-0.853184
10.8992	24.0624	23.1439	0.958405
10.9093	23.4307	23.1322	0.546411
10.9195	23.1517	23.1205	0.17656
10.9296	22.5389	23.1088	-0.754964
10.9398	23.0434	23.0972	-0.231789
10.9499	22.8254	23.0855	-0.509986
10.9601	23.0651	23.0739	-0.0935011
10.9702	23.3238	23.0622	0.511441
10.9803	22.8692	23.0506	-0.425935
10.9905	23.3452	23.039	0.553383
11.0006	22.7156	23.0274	-0.558362
11.0108	23.0651	23.0158	0.222069
11.0209	23.1084	23.0042	0.322816
11.0311	22.2486	22.9927	-0.862592
11.0412	23.3238	22.9811	0.585412
11.0514	23.1733	22.9696	0.451342
11.0615	22.2261	22.958	-0.855512
11.0717	22.9347	22.9465	-0.108598
11.0818	23.1948	22.935	0.509766
11.092	22.9783	22.9235	0.23408
11.1021	22.6495	22.912	-0.512305
11.1123	23.1301	22.9005	0.479161
11.1224	22.6495	22.889	-0.489379
11.1326	23.0434	22.8775	0.407319
11.1427	23	22.8661	0.365962
11.1529	22.8692	22.8546	0.120696
11.163	22.8692	22.8432	0.161256
11.1731	23.4734	22.8318	0.801015
11.1833	22.9565	22.8203	0.36896
11.1934	22.1359	22.8089	-0.820366
11.2036	22.8035	22.7975	0.0771973
11.2137	23.8328	22.7862	1.02303
11.2239	23.0868	22.7748	0.558572
11.234	23.4094	22.7634	0.803725
11.2442	22.9347	22.7521	0.427338
11.2543	22.4944	22.7407	-0.496271
11.2645	23.7697	22.7294	1.01997
11.2746	23	22.7181	0.530968
11.2848	22.6936	22.7068	-0.114666
11.2949	23.0651	22.6955	0.608003
11.3051	22.0681	22.6842	-0.784913
11.3152	23.2594	22.6729	0.765849
11.3254	22.7376	22.6616	0.275724
11.3355	22.561	22.6503	-0.298865
11.3457	22.4277	22.6391	-0.459821
11.3558	22.7596	22.6279	0.362984
11.3659	23.0434	22.6166	0.653309
11.3761	23.0651	22.6054	0.678028
11.3862	21.6795	22.5942	-0.956404
11.3964	23.2594	22.583	0.822444
11.4065	21.8174	22.5718	-0.868549
11.4167	22.383	22.5606	-0.421416
11.4268	23.5584	22.5495	1.00448
11.437	22.4054	22.5383	-0.364602
11.4471	23.1301	22.5271	0.776483
11.4573	22.6053	22.516	0.298844
11.4674	22.5389	22.5049	0.184347
11.4776	22.2036	22.4938	-0.538654
11.4877	21.9545	22.4826	-0.726735
11.4979	23.1301	22.4715	0.811495
11.508	22.2486	22.4605	-0.460281
11.5182	22.2261	22.4494	-0.472509
11.5283	22.1359	22.4383	-0.549875
11.5385	23.1948	22.4272	0.876116
11.5486	22.4277	22.4162	0.107065
11.5587	22.9565	22.4052	0.74251
11.5689	22.5167	22.3941	0.350041
11.579	22.6274	22.3831	0.494271
11.5892	23.0651	22.3721	0.832479
11.5993	22.8473	22.3611	0.69729
11.6095	22.9565	22.3501	0.778693
11.6196	22.5167	22.3391	0.421332
11.6298	22.2935	22.3282	-0.186212
11.6399	22.4054	22.3172	0.296889
11.6501	23.4094	22.3063	1.0503
11.6602	22.7376	22.2953	0.665061
11.6704	22.2261	22.2844	-0.241431
11.6805	22.2935	22.2735	0.141474
11.6907	22.3607	22.2626	0.313219
11.7008	22.8035	22.2517	0.742854
11.711	22.561	22.2408	0.565898
11.7211	23.0217	22.2299	0.889842
11.7313	22.383	22.219	0.404953
11.7414	22.0681	22.2082	-0.37431
11.7515	21.9773	22.1973	-0.469123
11.7617	23.5584	22.1865	1.1713
11.7718	22.2036	22.1757	0.167129
11.782	21.9317	22.1649	-0.482847
11.7921	22.7596	22.154	0.778182
11.8023	21.8861	22.1432	-0.507128
11.8124	22.1585	22.1325	0.161431
11.8226	21.4942	22.1217	-0.792147
11.8327	21.7025	22.1109	-0.639046
11.8429	23.0651	22.1002	0.982329
11.853	22.4722	22.0894	0.618706
11.8632	22.0227	22.0787	-0.236546
11.8733	22.8692	22.0679	0.895127
11.8835	22.4499	22.0572	0.626675
11.8936	22.7816	22.0465	0.857354
11.9038	22.8692	22.0358	0.912895
11.9139	22.9347	22.0251	0.953709
11.9241	22.1585	22.0144	0.379566
11.9342	21.6795	22.0038	-0.569471
11.9443	22.5167	21.9931	0.723559
11.9545	22.4722	21.9825	0.699808
11.9646	21.4709	21.9718	-0.70776
11.9748	21.8632	21.9612	-0.313041
11.9849	22.2261	21.9506	0.524904
11.9951	21.4942	21.94	-0.667676
12.0052	21.4009	21.9294	-0.726941
12.0154	22.4722	21.9188	0.74392
12.0255	22.383	21.9082	0.689072
12.0357	22.5389	21.8976	0.80076
12.0458	22.6053	21.8871	0.847485
12.056	22.9783	21.8765	1.04963
12.0661	22.3607	21.866	0.703343
12.0763	20.7364	21.8555	-1.05784
12.0864	22.7376	21.8449	0.944826
12.0966	21.7715	21.8344	-0.250772
12.1067	22.2935	21.8239	0.685252
12.1169	21.7256	21.8134	-0.296437
12.127	21.7486	21.803	-0.233219
12.1371	22	21.7925	0.45554
12.1473	21.9545	21.782	0.415303
12.1574	22.7816	21.7716	1.00499
12.1676	22	21.7611	0.488745
12.1777	22.6495	21.7507	0.948054
12.1879	21.7945	21.7403	0.232854
12.198	22.2036	21.7299	0.688289
12.2082	22.1359	21.7195	0.645357
12.2183	21.9773	21.7091	0.517876
12.2285	22.2261	21.6987	0.726243
12.2386	21.095	21.6883	-0.770251
12.2488	21.9089	21.6779	0.48058
12.2589	21.166	21.6676	-0.708224
12.2691	22.3383	21.6572	0.825264
12.2792	21.5639	21.6469	-0.288192
12.2894	22.6053	21.6366	0.984236
12.2995	22.0227	21.6263	0.629636
12.3097	22.1811	21.616	0.751734
12.3198	21.7025	21.6057	0.311225
12.3299	21.4476	21.5954	-0.384418
12.3401	22.7816	21.5851	1.09383
12.3502	21.2368	21.5748	-0.581451
12.3604	21.4942	21.5646	-0.265337
12.3705	21.6102	21.5543	0.236306
12.3807	21.8861	21.5441	0.584776
12.3908	21.3542	21.5339	-0.423936
12.401	22.2036	21.5237	0.824586
12.4111	21.1424	21.5135	-0.609162
12.4213	21.9089	21.5033	0.636905
12.4314	22.0681	21.4931	0.758295
12.4416	21.7256	21.4829	0.49262
12.4517	21.5174	21.4727	0.211464
12.4619	20.5913	21.4626	-0.933433
12.472	20.7364	21.4524	-0.846148
12.4822	20.7846	21.4423	-0.810961
12.4923	22	21.4321	0.753566
12.5025	22.1585	21.422	0.858198
12.5126	21.9317	21.4119	0.720976
12.5227	21.5174	21.4018	0.340045
12.5329	21.5174	21.3917	0.354574
12.543	21.2368	21.3816	-0.380617
12.5532	22.6716	21.3716	1.14018
12.5633	21.8403	21.3615	0.691979
12.5735	21.4009	21.3514	0.222472
12.5836	21.3307	21.3414	-0.103285
12.5938	21.1424	21.3314	-0.434728
12.6039	21.6564	21.3213	0.578852
12.6141	21.8861	21.3113	0.75812
12.6242	21.3307	21.3013	0.171497
12.6344	21.5639	21.2913	0.52205
12.6445	21.4009	21.2813	0.345831
12.6547	21.166	21.2714	-0.324575
12.6648	21.9773	21.2614	0.84609
12.675	20.3715	21.2514	-0.938022
12.6851	20.7605	21.2415	-0.693504
12.6953	22.6274	21.2315	1.18147
12.7054	21	21.2216	-0.470765
12.7155	21.1187	21.2117	-0.30494
12.7257	21.2132	21.2018	0.106829
12.7358	21.4942	21.1919	0.549813
12.746	22	21.182	0.904433
12.7561	21.3073	21.1721	0.367636
12.7663	21.1896	21.1622	0.165446
12.7764	21.9317	21.1524	0.882795
12.7866	22.0681	21.1425	0.962051
12.7967	22	21.1327	0.931294
12.8069	20.445	21.1229	-0.823292
12.817	20.8327	21.113	-0.529497
12.8272	21	21.1032	-0.321277
12.8373	22.0454	21.0934	0.975701
12.8475	21.9317	21.0836	0.92092
12.8576	21.4243	21.0738	0.59199
12.8678	21.3776	21.0641	0.559912
12.8779	20.7364	21.0543	-0.563781
12.8881	21.5639	21.0445	0.720643
12.8982	21.7025	21.0348	0.81716
12.9083	20.6882	21.025	-0.580418
12.9185	21.9545	21.0153	0.969114
12.9286	19.8242	21.0056	-1.08691
12.9388	19.975	20.9959	-1.0104
12.9489	21.1187	20.9862	0.36404
12.9591	21.0476	20.9765	0.266588
12.9692	20.567	20.9668	-0.632337
12.9794	21.5174	20.9571	0.748527
12.9895	21.1187	20.9475	0.413803
12.9997	22.4277	20.9378	1.22059
13.0098	20.9523	20.9282	0.155387
13.02	21.3307	20.9185	0.642014
13.0301	21.4942	20.9089	0.765025
13.0403	21.0238	20.8993	0.352831
13.0504	21.3776	20.8897	0.698469
13.0606	21.8861	20.8801	1.00298
13.0707	21.3307	20.8705	0.67839
13.0809	19.7484	20.8609	-1.05476
13.091	21.0238	20.8514	0.415244
13.1011	20.9523	20.8418	0.332442
13.1113	21.6102	20.8323	0.882
13.1214	20.9762	20.8227	0.391737
13.1316	20.2978	20.8132	-0.717917
13.1417	21.5407	20.8037	0.858483
13.1519	22.0907	20.7942	1.13867
13.162	20.8567	20.7847	0.268334
13.1722	20.8087	20.7752	0.183018
13.1823	20.6398	20.7657	-0.354831
13.1925	20.567	20.7562	-0.435009
13.2026	20.5183	20.7467	-0.477961
13.2128	20.664	20.7373	-0.270734
13.2229	21.8174	20.7278	1.04384
13.2331	20.6155	20.7184	-0.320721
13.2432	20.5913	20.709	-0.343077
13.2534	21.9317	20.6995	1.11003
13.2635	21.2368	20.6901	0.739343
13.2737	20.3224	20.6807	-0.598608
13.2838	20.2237	20.6713	-0.669024
13.2939	21.5174	20.662	0.924919
13.3041	21.0713	20.6526	0.647086
13.3142	21.4476	20.6432	0.896876
13.3244	20.3961	20.6339	-0.487639
13.3345	20.567	20.6245	-0.239919
13.3447	20.025	20.6152	-0.768248
13.3548	20.4939	20.6059	-0.334607
13.365	21.4942	20.5965	0.947438
13.3751	20.9045	20.5872	0.563299
13.3853	21.0476	20.5779	0.685292
13.3954	20.8087	20.5687	0.489899
13.4056	20.9284	20.5594	0.607518
13.4157	20.199	20.5501	-0.592529
13.4259	21.8174	20.5408	1.12986
13.436	21.2132	20.5316	0.8256
13.4462	20.445	20.5223	-0.278022
13.4563	19.6723	20.5131	-0.916949
13.4665	20.9523	20.5039	0.669657
13.4766	20.5426	20.4947	0.219015
13.4867	20.0998	20.4855	-0.621059
13.4969	21.2368	20.4763	0.872062
13.507	20.0499	20.4671	-0.645866
13.5172	21.2838	20.4579	0.908787
13.5273	20.4206	20.4487	-0.167795
13.5375	19.9249	20.4396	-0.717436
13.5476	20.3715	20.4304	-0.242638
13.5578	20.347	20.4213	-0.272563
13.5679	21.0713	20.4121	0.811886
13.5781	20.4695	20.403	0.257808
13.5882	20.025	20.3939	-0.607393
13.5984	19.6723	20.3848	-0.844091
13.6085	21.166	20.3757	0.888989
13.6187	19.9249	20.3666	-0.664653
13.6288	21.1424	20.3575	0.885906
13.639	20.6398	20.3485	0.539713
13.6491	21.166	20.3394	0.909171
13.6592	20.9523	20.3304	0.788644
13.6694	20.4206	20.3213	0.315041
13.6795	20.9523	20.3123	0.80002
13.6897	21.2838	20.3033	0.990214
13.6998	18.9737	20.2943	-1.14917
13.71	21.166	20.2853	0.938486
13.7201	20.7364	20.2763	0.678367
13.7303	20.4939	20.2673	0.476055
13.7404	20.7123	20.2583	0.67381
13.7506	20.3224	20.2493	0.270322
13.7607	20.6155	20.2404	0.612503
13.7709	20.1246	20.2314	-0.326813
13.781	20	20.2225	-0.471676
13.7912	19.5959	20.2135	-0.785893
13.8013	20.2485	20.2046	0.209364
13.8115	20.6398	20.1957	0.666376
13.8216	19.6977	20.1868	-0.699349
13.8318	20.3224	20.1779	0.38012
13.8419	20.0499	20.169	-0.345088
13.852	20.1246	20.1601	-0.188505
13.8622	20.567	20.1513	0.644737
13.8723	20.4695	20.1424	0.571901
13.8825	20.4695	20.1336	0.579587
13.8926	20.445	20.1247	0.565969
13.9028	19.9499	20.1159	-0.407379
13.9129	20.347	20.1071	0.489815
13.9231	20.347	20.0983	0.498731
13.9332	20.5183	20.0895	0.654853
13.9434	20.7605	20.0807	0.82455
13.9535	20.7123	20.0719	0.800279
13.9637	20.1742	20.0631	0.333392
13.9738	20.2237	20.0543	0.411614
13.984	20.347	20.0456	0.549025
13.9941	20.3224	20.0368	0.534407
14.0043	21.166	20.0281	1.06674
14.0144	19.5192	20.0193	-0.707187
14.0246	20.1246	20.0106	0.33764
14.0347	20.567	20.0019	0.75171
14.0448	20.3715	19.9932	0.615109
14.055	20.0499	19.9845	0.255823
14.0651	20.2237	19.9758	0.49794
14.0753	20.0499	19.9671	0.287773
14.0854	19.5704	19.9585	-0.622951
14.0956	19.799	19.9498	-0.388333
14.1057	18.868	19.9411	-1.03594
14.1159	20.0998	19.9325	0.408968
14.126	20.3224	19.9239	0.6313
14.1362	20	19.9152	0.291143
14.1463	19.6469	19.9066	-0.509643
14.1565	20.5183	19.898	0.787575
14.1666	20.3224	19.8894	0.65802
14.1768	20.7605	19.8808	0.937933
14.1869	21.0713	19.8722	1.09502
14.1971	20.4939	19.8637	0.793873
14.2072	20.5426	19.8551	0.829177
14.2174	19.6214	19.8465	-0.474481
14.2275	19.5448	19.838	-0.541464
14.2376	21.0238	19.8295	1.09285
14.2478	19.5192	19.8209	-0.549288
14.2579	20.3715	19.8124	0.747749
14.2681	20.5913	19.8039	0.887328
14.2782	19.3907	19.7954	-0.636151
14.2884	19.3649	19.7869	-0.649614
14.2985	19.7484	19.7784	-0.173246
14.3087	19.6469	19.77	-0.350819
14.3188	19.5192	19.7615	-0.492209
14.329	18.5742	19.753	-1.08575
14.3391	19.8746	19.7446	0.360585
14.3493	19.6214	19.7361	-0.338716
14.3594	18.9473	19.7277	-0.883414
14.3696	20.4695	19.7193	0.866139
14.3797	19.2094	19.7109	-0.708172
14.3899	19.6214	19.7025	-0.284708
14.4	19.6977	19.6941	0.0602952
14.4102	21.1424	19.6857	1.20693
14.4203	20.1742	19.6773	0.704929
14.4304	19.4165	19.6689	-0.502452
14.4406	20.0749	19.6606	0.643641
14.4507	20.5183	19.6522	0.930618
14.4609	19.5959	19.6439	-0.219029
14.471	19.975	19.6356	0.582603
14.4812	20.1246	19.6272	0.705251
14.4913	18.9209	19.6189	-0.835481
14.5015	19.4936	19.6106	-0.342081
14.5116	19.0263	19.6023	-0.758954
14.5218	20.0499	19.594	0.675218
14.5319	19.7231	19.5857	0.370602
14.5421	18.9473	19.5775	-0.793832
14.5522	19.975	19.5692	0.637012
14.5624	20.1742	19.5609	0.783132
14.5725	19.105	19.5527	-0.669123
14.5827	20.7605	19.5445	1.10276
14.5928	19.975	19.5362	0.662384
14.603	19	19.528	-0.726644
14.6131	19.2614	19.5198	-0.508369
14.6232	19.8997	19.5116	0.623019
14.6334	19.8242	19.5034	0.566415
14.6435	19.1833	19.4952	-0.558471
14.6537	19.6214	19.487	0.366576
14.6638	19.6214	19.4789	0.377553
14.674	19.8494	19.4707	0.615404
14.6841	20.0749	19.4626	0.782496
14.6943	19.9499	19.4544	0.703932
14.7044	19.105	19.4463	-0.584218
14.7146	20.347	19.4382	0.953326
14.7247	19.8997	19.43	0.685351
14.7349	20.5913	19.4219	1.08135
14.745	18.6011	19.4138	-0.901532
14.7552	19.1833	19.4057	-0.471614
14.7653	19.8746	19.3977	0.690611
14.7755	19.7737	19.3896	0.619782
14.7856	20.1742	19.3815	0.890345
14.7958	19.4422	19.3735	0.262206
14.8059	19.4422	19.3654	0.277127
14.816	19.975	19.3574	0.785875
14.8262	19.2873	19.3494	-0.249103
14.8363	18.2757	19.3413	-1.03231
14.8465	19.975	19.3333	0.80104
14.8566	19.6977	19.3253	0.610246
14.8668	20.025	19.3173	0.841228
14.8769	20.3224	19.3093	1.00651
14.8871	19.3907	19.3014	0.298941
14.8972	19.8746	19.2934	0.76238
14.9074	19.6723	19.2854	0.622007
14.9175	19.3649	19.2775	0.295715
14.9277	19.0526	19.2695	-0.465796
14.9378	19.7484	19.2616	0.697731
14.948	19.1833	19.2537	-0.265209
14.9581	19.5192	19.2457	0.522951
14.9683	19.1311	19.2378	-0.32666
14.9784	19.4165	19.2299	0.431922
14.9886	18.5742	19.222	-0.804899
14.9987	18.9209	19.2142	-0.54154
15.0088	19.1833	19.2063	-0.151498
15.019	19.2614	19.1984	0.250898
15.0291	19.105	19.1906	-0.292537
15.0393	19.2094	19.1827	0.163316
15.0494	18.8944	19.1749	-0.529542
15.0596	19.2873	19.167	0.346809
15.0697	19.6723	19.1592	0.716321
15.0799	18.4662	19.1514	-0.827767
15.09	19.7737	19.1436	0.793816
15.1002	19.9499	19.1358	0.902309
15.1103	19.7484	19.128	0.787676
15.1205	18.6548	19.1202	-0.682234
15.1306	19.3132	19.1124	0.448085
15.1408	18.5203	19.1047	-0.764462
15.1509	19	19.0969	-0.311295
15.1611	18.8944	19.0892	-0.441262
15.1712	19.1572	19.0814	0.27537
15.1814	19.2094	19.0737	0.36836
15.1915	18.2483	19.066	-0.904252
15.2016	19.3132	19.0582	0.504939
15.2118	18.2209	19.0505	-0.910863
15.2219	18.2483	19.0428	-0.891376
15.2321	20.5426	19.0351	1.2278
15.2422	20.0998	19.0275	1.03551
15.2524	19.9249	19.0198	0.951348
15.2625	18.5203	19.0121	-0.701335
15.2727	19.1833	19.0045	0.422909
15.2828	18.6548	18.9968	-0.584866
15.293	19.1833	18.9892	0.440612
15.3031	17.8326	18.9816	-1.07191
15.3133	17.8045	18.9739	-1.08141
15.3234	18.8414	18.9663	-0.353376
15.3336	19.5704	18.9587	0.782096
15.3437	19.4422	18.9511	0.700791
15.3539	18.6011	18.9435	-0.585192
15.364	18.3303	18.9359	-0.77823
15.3742	18.868	18.9284	-0.245783
15.3843	17.9444	18.9208	-0.988154
15.3944	19.2354	18.9133	0.567567
15.4046	19	18.9057	0.307077
15.4147	17.9722	18.8982	-0.96227
15.4249	18.6548	18.8906	-0.48567
15.435	19.0788	18.8831	0.44235
15.4452	17.9722	18.8756	-0.950471
15.4553	18.1108	18.8681	-0.870241
15.4655	18.1934	18.8606	-0.816815
15.4756	18.303	18.8531	-0.741686
15.4858	19.3132	18.8456	0.683803
15.4959	18.6279	18.8381	-0.45849
15.5061	18.7883	18.8307	-0.205889
15.5162	19.7737	18.8232	0.974932
15.5264	19.1572	18.8158	0.584349
15.5365	19	18.8083	0.43779
15.5467	18.9737	18.8009	0.415641
15.5568	18.6011	18.7935	-0.438646
15.567	18.6011	18.7861	-0.430111
15.5771	19.4422	18.7787	0.814591
15.5872	18.6548	18.7713	-0.341331
15.5974	18.0555	18.7639	-0.841668
15.6075	19.5192	18.7565	0.873343
15.6177	18.8149	18.7491	0.256455
15.6278	19.0788	18.7418	0.580544
15.638	18.5203	18.7344	-0.462749
15.6481	18.868	18.727	0.375388
15.6583	18.8944	18.7197	0.418017
15.6684	18.4391	18.7124	-0.522765
15.6786	18.2757	18.705	-0.655272
15.6887	18.868	18.6977	0.41259
15.6989	18.735	18.6904	0.211118
15.709	18.4662	18.6831	-0.465766
15.7192	18.6548	18.6758	-0.145166
15.7293	18.8414	18.6685	0.415808
15.7395	18.5742	18.6613	-0.295121
15.7496	19.2094	18.654	0.74523
15.7598	17.8045	18.6467	-0.917743
15.7699	18.4662	18.6395	-0.416304
15.78	18.4391	18.6323	-0.439503
15.7902	18.735	18.625	0.331628
15.8003	18.4391	18.6178	-0.42273
15.8105	18.9209	18.6106	0.557061
15.8206	18.8414	18.6034	0.487937
15.8308	18.7083	18.5962	0.334855
15.8409	18.412	18.589	-0.420728
15.8511	18.5742	18.5818	-0.0871948
15.8612	17.4929	18.5746	-1.04007
15.8714	18.0555	18.5674	-0.715514
15.8815	18.4662	18.5603	-0.306731
15.8917	18.7083	18.5531	0.393918
15.9018	18.5742	18.546	0.167946
15.912	17.5214	18.5388	-1.00867
15.9221	19.4422	18.5317	0.954211
15.9323	18.6815	18.5246	0.396182
15.9424	18.6815	18.5175	0.40506
15.9526	18.6815	18.5104	0.413737
15.9627	18.6815	18.5033	0.422227
15.9728	17.6635	18.4962	-0.912499
15.983	19	18.4891	0.714776
15.9931	18.8149	18.482	0.576945
16.0033	18.5742	18.475	0.314989
16.0134	19.1311	18.4679	0.814387
16.0236	18.2757	18.4609	-0.430331
16.0337	18.4662	18.4538	0.111241
16.0439	19.0526	18.4468	0.778319
16.054	17.5784	18.4398	-0.928093
16.0642	18.2757	18.4327	-0.39632
16.0743	18.3848	18.4257	-0.202363
16.0845	18.0278	18.4187	-0.625276
16.0946	17.1756	18.4117	-1.11183
16.1048	17.6352	18.4047	-0.877244
16.1149	17.2627	18.3978	-1.06541
16.1251	17.4929	18.3908	-0.947601
16.1352	18.0278	18.3838	-0.596729
16.1454	17.4929	18.3769	-0.94023
16.1555	19.1311	18.3699	0.872458
16.1656	17.088	18.363	-1.12916
16.1758	18.412	18.3561	0.23638
16.1859	18.303	18.3492	-0.214827
16.1961	18.2757	18.3422	-0.258023
16.2062	19.0263	18.3353	0.83124
16.2164	18.6548	18.3284	0.571243
16.2265	18.6279	18.3216	0.553521
16.2367	18.2757	18.3147	-0.197489
16.2468	18.1934	18.3078	-0.338216
16.257	17.2337	18.3009	-1.03307
16.2671	19	18.2941	0.840195
16.2773	19.2354	18.2872	0.973736
16.2874	17.6635	18.2804	-0.785403
16.2976	18.3576	18.2735	0.289852
16.3077	17.2047	18.2667	-1.03057
16.3179	18.4662	18.2599	0.454186
16.328	17.5784	18.2531	-0.821398
16.3382	17.8045	18.2463	-0.664676
16.3483	18.5472	18.2395	0.554747
16.3584	18.0278	18.2327	-0.452713
16.3686	18.1934	18.2259	-0.180336
16.3787	17.4356	18.2192	-0.885189
16.3889	18.303	18.2124	0.301021
16.399	18.2209	18.2056	0.123414
16.4092	18.0278	18.1989	-0.413681
16.4193	18.3303	18.1921	0.371691
16.4295	17.4642	18.1854	-0.849216
16.4396	18.3848	18.1787	0.453965
16.4498	17.8885	18.172	-0.532383
16.4599	17.8045	18.1653	-0.600644
16.4701	17.3205	18.1586	-0.915455
16.4802	18.3576	18.1519	0.453527
16.4904	18.4662	18.1452	0.566567
16.5005	18.1934	18.1385	0.234298
16.5107	17.7482	18.1318	-0.619355
16.5208	17	18.1252	-1.06074
16.531	16.5227	18.1185	-1.26325
16.5411	18.4932	18.1119	0.617547
16.5512	17.7482	18.1052	-0.597495
16.5614	16.7332	18.0986	-1.16851
16.5715	18.1934	18.092	0.318466
16.5817	17.2337	18.0854	-0.922866
16.5918	17.3781	18.0788	-0.837027
16.602	18.303	18.0722	0.480462
16.6121	17.5214	18.0656	-0.737668
16.6223	17.5214	18.059	-0.733191
16.6324	17.2337	18.0524	-0.904832
16.6426	17.7764	18.0458	-0.519086
16.6527	16.9411	18.0393	-1.04795
16.6629	17.9444	18.0327	-0.297264
16.673	17.8885	18.0262	-0.370991
16.6832	17.8606	18.0196	-0.398834
16.6933	16.9115	18.0131	-1.04956
16.7035	17.6918	18.0066	-0.561053
16.7136	18.6548	18.0001	0.809127
16.7238	17.0294	17.9936	-0.981925
16.7339	18.1384	17.9871	0.388965
16.744	17.5784	17.9806	-0.634173
16.7542	18.7083	17.9741	0.856855
16.7643	18.8944	17.9676	0.962722
16.7745	16.9115	17.9611	-1.0245
16.7846	16.7332	17.9547	-1.1052
16.7948	16.8226	17.9482	-1.06095
16.8049	17.72	17.9418	-0.470885
16.8151	18.2483	17.9353	0.559418
16.8252	17.6068	17.9289	-0.567531
16.8354	17.2047	17.9225	-0.847251
16.8455	18.4662	17.9161	0.741699
16.8557	17.088	17.9097	-0.906451
16.8658	17.088	17.9033	-0.902913
16.876	16.8523	17.8969	-1.02204
16.8861	17	17.8905	-0.943653
16.8963	18.1934	17.8841	0.55615
16.9064	18.5203	17.8777	0.801578
16.9166	17.1464	17.8714	-0.851435
16.9267	18.1934	17.865	0.573055
16.9368	17.7482	17.8587	-0.332305
16.947	17.3494	17.8523	-0.709207
16.9571	18.1384	17.846	0.540707
16.9673	16.9706	17.8397	-0.932258
16.9774	17.2337	17.8334	-0.774379
16.9876	17.8326	17.827	0.0742578
16.9977	16.9411	17.8207	-0.937904
17.0079	17.4069	17.8144	-0.638394
17.018	16.7332	17.8082	-1.0368
17.0282	17.6635	17.8019	-0.371959
17.0383	16.7332	17.7956	-1.03073
17.0485	16.4621	17.7893	-1.15207
17.0586	17.3781	17.7831	-0.636343
17.0688	17.2047	17.7768	-0.756426
17.0789	17.3205	17.7706	-0.67088
17.0891	16.6132	17.7644	-1.0729
17.0992	17.2337	17.7581	-0.72418
17.1094	16.4924	17.7519	-1.12227
17.1195	17.0294	17.7457	-0.846349
17.1296	18.2483	17.7395	0.713303
17.1398	17.8326	17.7333	0.315064
17.1499	17.088	17.7271	-0.799432
17.1601	17.5214	17.7209	-0.446655
17.1702	16.7929	17.7147	-0.960148
17.1804	17.4069	17.7086	-0.549252
17.1905	17.5214	17.7024	-0.425437
17.2007	17.4356	17.6963	-0.510552
17.2108	16.8523	17.6901	-0.915322
17.221	17.6068	17.684	-0.277773
17.2311	16.4621	17.6778	-1.10262
17.2413	17.3205	17.6717	-0.592632
17.2514	17.1756	17.6656	-0.700029
17.2616	17.2047	17.6595	-0.674422
17.2717	17.088	17.6534	-0.751922
17.2819	16.5227	17.6473	-1.06047
17.292	17.088	17.6412	-0.743778
17.3022	17.6918	17.6351	0.238059
17.3123	17.5784	17.6291	-0.225092
17.3224	17.2337	17.623	-0.623947
17.3326	17.2627	17.6169	-0.595201
17.3427	17.5499	17.6109	-0.246904
17.3529	17.1172	17.6048	-0.698287
17.363	18.6011	17.5988	1.00113
17.3732	17.4069	17.5928	-0.431149
17.3833	17.4356	17.5868	-0.388804
17.3935	17.4356	17.5808	-0.380992
17.4036	16.9411	17.5747	-0.796034
17.4138	17.2047	17.5687	-0.603403
17.4239	17.6068	17.5628	0.209909
17.4341	16.6733	17.5568	-0.939914
17.4442	17.4356	17.5508	-0.339409
17.4544	17.5214	17.5448	-0.153001
17.4645	16.7929	17.5389	-0.863717
17.4747	17.2047	17.5329	-0.572937
17.4848	17.5214	17.527	-0.0744603
17.495	16.3095	17.521	-1.10069
17.5051	17.1464	17.5151	-0.607172
17.5152	17.8606	17.5092	0.592799
17.5254	16.4924	17.5032	-1.0054
17.5355	16.9411	17.4973	-0.745826
17.5457	16.6733	17.4914	-0.904485
17.5558	15.4272	17.4855	-1.43467
17.566	16.8819	17.4796	-0.773108
17.5761	16.6433	17.4738	-0.911285
17.5863	16.9411	17.4679	-0.725815
17.5964	17.1464	17.462	-0.56177
17.6066	17.9165	17.4562	0.678469
17.6167	17.6635	17.4503	0.461761
17.6269	17.6352	17.4445	0.436738
17.637	17.6918	17.4386	0.503183
17.6472	17.6068	17.4328	0.417177
17.6573	16.8819	17.427	-0.73825
17.6675	16.8819	17.4211	-0.734299
17.6776	17.3205	17.4153	-0.307927
17.6878	16.4317	17.4095	-0.988861
17.6979	17.6635	17.4037	0.509701
17.708	17.7482	17.3979	0.591863
17.7182	17.9165	17.3922	0.724097
17.7283	17.3781	17.3864	-0.090739
17.7385	16.2481	17.3806	-1.06421
17.7486	17.0587	17.3749	-0.562254
17.7588	16.4012	17.3691	-0.983808
17.7689	17.0587	17.3634	-0.551933
17.7791	16.8523	17.3576	-0.710854
17.7892	17.1756	17.3519	-0.4199
17.7994	15.748	17.3462	-1.26418
17.8095	16.8819	17.3404	-0.677122
17.8197	17.3781	17.3347	0.208377
17.8298	17.4929	17.329	0.404764
17.84	16.4012	17.3233	-0.960263
17.8501	16.5831	17.3176	-0.857036
17.8603	17.6635	17.312	0.592933
17.8704	17.1464	17.3063	-0.399811
17.8806	16.5831	17.3006	-0.847045
17.8907	16.9411	17.2949	-0.594872
17.9008	18.3848	17.2893	1.04665
17.911	16.7332	17.2836	-0.741919
17.9211	16.3401	17.278	-0.968437
17.9313	17.3781	17.2724	0.325233
17.9414	16.9706	17.2667	-0.544226
17.9516	16.3095	17.2611	-0.975509
17.9617	16.6733	17.2555	-0.763007
17.9719	17.0294	17.2499	-0.469596
17.982	17.1464	17.2443	-0.312858
17.9922	16.7033	17.2387	-0.731727
18.0023	17.2916	17.2331	0.241835
18.0125	17	17.2276	-0.477027
18.0226	17.3494	17.222	0.356885
18.0328	17.1756	17.2164	-0.20213
18.0429	18.0831	17.2109	0.933958
18.0531	16.6132	17.2053	-0.769459
18.0632	17.4642	17.1998	0.514274
18.0734	16.4012	17.1942	-0.890515
18.0835	17.1464	17.1887	-0.205618
18.0936	16.6132	17.1832	-0.754942
18.1038	16.7332	17.1777	-0.666686
18.1139	17.3781	17.1722	0.453856
18.1241	16.3707	17.1667	-0.892163
18.1342	16.4621	17.1612	-0.836115
18.1444	16.9115	17.1557	-0.49411
18.1545	17.2627	17.1502	0.335377
18.1647	17.2337	17.1447	0.298266
18.1748	16.4317	17.1393	-0.841179
18.185	17.3205	17.1338	0.432099
18.1951	16.1864	17.1283	-0.970532
18.2053	17.4356	17.1229	0.559192
18.2154	16.6132	17.1175	-0.71008
18.2256	16.6132	17.112	-0.706244
18.2357	17.8326	17.1066	0.852028
18.2459	16.2173	17.1012	-0.940165
18.256	16	17.0958	-1.04679
18.2662	16.2173	17.0904	-0.934394
18.2763	15.5242	17.085	-1.24932
18.2864	15.6525	17.0796	-1.19461
18.2966	17.088	17.0742	0.117532
18.3067	16.7033	17.0688	-0.604585
18.3169	17.0587	17.0634	-0.0687241
18.327	16.9706	17.0581	-0.295835
18.3372	16.4924	17.0527	-0.748533
18.3473	17.2916	17.0474	0.49421
18.3575	17.1172	17.042	0.27425
18.3676	17.088	17.0367	0.226528
18.3778	17.9165	17.0314	0.940803
18.3879	16.4621	17.026	-0.750974
18.3981	15.6844	17.0207	-1.156
18.4082	17.1464	17.0154	0.361961
18.4184	16.1555	17.0101	-0.924454
18.4285	17.2916	17.0048	0.53554
18.4387	17.5499	16.9995	0.741893
18.4488	15.7797	16.9942	-1.10205
18.459	16.4317	16.989	-0.746517
18.4691	17.2047	16.9837	0.470059
18.4792	16	16.9784	-0.989157
18.4894	17.7482	16.9732	0.880377
18.4995	16.1555	16.9679	-0.90135
18.5097	16.4621	16.9627	-0.707536
18.5198	17.3494	16.9574	0.626022
18.53	16.3095	16.9522	-0.801694
18.5401	17.1756	16.947	0.478087
18.5503	16.0312	16.9418	-0.954233
18.5604	16.2173	16.9366	-0.848113
18.5706	17.1172	16.9314	0.431131
18.5807	17.6068	16.9262	0.825012
18.5909	16.9115	16.921	-0.0972057
18.601	16.8523	16.9158	-0.251995
18.6112	16.1245	16.9106	-0.886628
18.6213	16.6733	16.9055	-0.481792
18.6315	16.4317	16.9003	-0.684555
18.6416	15.6525	16.8951	-1.11475
18.6518	16	16.89	-0.943391
18.6619	16.7332	16.8848	-0.389415
18.672	15.9374	16.8797	-0.970737
18.6822	15.9374	16.8746	-0.968091
18.6923	17.4642	16.8695	0.771229
18.7025	16.8226	16.8643	-0.204292
18.7126	16.9706	16.8592	0.333667
18.7228	16.6132	16.8541	-0.490793
18.7329	16.7631	16.849	-0.293214
18.7431	17.6635	16.8439	0.905308
18.7532	16.4317	16.8389	-0.638106
18.7634	16.9706	16.8338	0.369839
18.7735	16.6132	16.8287	-0.464188
18.7837	16.1864	16.8237	-0.798283
18.7938	16.6132	16.8187	-0.453214
18.804	16.2788	16.8137	-0.731342
18.8141	16.2788	16.8088	-0.727998
18.8243	16.9115	16.8041	0.327788
18.8344	16.9706	16.7997	0.413382
18.8446	16.3707	16.7958	-0.652005
18.8547	16.1864	16.7929	-0.778792
18.8648	16.5529	16.7917	-0.488607
18.875	16.9115	16.793	0.344297
18.8851	16.5227	16.7981	-0.524783
18.8953	16.8819	16.8084	0.271187
18.9054	16.7332	16.8254	-0.303599
18.9156	15.9687	16.8507	-0.939136
18.9257	16.4924	16.886	-0.627378
18.9359	16.7033	16.9313	-0.477544
18.946	15.7797	16.9805	-1.0958
18.9562	16.0624	17.023	-0.980088
18.9663	17.3494	17.0545	0.543025
18.9765	16.5227	17.0698	-0.739623
18.9866	16.4924	17.0633	-0.755545
18.9968	16.6433	17.0333	-0.624462
19.0069	17.0294	16.9838	0.213497
19.0171	17.6635	16.9228	0.860663
19.0272	16.0935	16.8581	-0.874444
19.0374	15.3297	16.7967	-1.2112
19.0475	16.0312	16.7471	-0.84609
19.0576	16.4621	16.7156	-0.503516
19.0678	16.8819	16.6961	0.431045
19.0779	15.9374	16.6838	-0.863978
19.0881	15.748	16.6758	-0.963228
19.0982	16.0624	16.67	-0.779521
19.1084	16.2173	16.665	-0.66914
19.1185	17.0587	16.6602	0.631315
19.1287	17.2916	16.6553	0.797683
19.1388	16.5529	16.6505	-0.312305
19.149	16.2481	16.6456	-0.630532
19.1591	16.2788	16.6408	-0.601665
19.1693	17.0294	16.636	0.627204
19.1794	15.6525	16.6312	-0.989299
19.1896	15.906	16.6264	-0.848768
19.1997	16.1555	16.6216	-0.682705
19.2099	15.906	16.6168	-0.843097
19.22	15.906	16.612	-0.840252
19.2302	15.9687	16.6072	-0.79906
19.2403	15.6205	16.6024	-0.990929
19.2504	16.7332	16.5977	0.368144
19.2606	15.8745	16.5929	-0.847585
19.2707	16.4924	16.5882	-0.309399
19.2809	15.6525	16.5834	-0.964844
19.291	16.6733	16.5787	0.307695
19.3012	16	16.5739	-0.757573
19.3113	16.7033	16.5692	0.366207
19.3215	16.6433	16.5645	0.280815
19.3316	15.6525	16.5597	-0.952504
19.3418	16.2173	16.555	-0.581165
19.3519	15.0997	16.5503	-1.20443
19.3621	16.2173	16.5456	-0.573014
19.3722	16	16.5409	-0.735476
19.3824	16.5831	16.5362	0.216535
19.3925	16.5227	16.5316	-0.0940358
19.4027	15.748	16.5269	-0.882532
19.4128	15.6205	16.5222	-0.949584
19.423	16.0935	16.5175	-0.651205
19.4331	16.3401	16.5129	-0.415635
19.4432	16.0624	16.5082	-0.667726
19.4534	16.4924	16.5036	-0.105681
19.4635	15.6525	16.499	-0.920041
19.4737	15.906	16.4943	-0.767037
19.4838	15.7797	16.4897	-0.84259
19.494	16.7332	16.4851	0.498125
19.5041	15.748	16.4805	-0.855828
19.5143	16.6433	16.4758	0.409229
19.5244	15.6205	16.4712	-0.92236
19.5346	15.0997	16.4667	-1.16918
19.5447	15.1987	16.4621	-1.124
19.5549	16.1555	16.4575	-0.549529
19.565	17	16.4529	0.739663
19.5752	16.3095	16.4483	-0.372586
19.5853	17	16.4438	0.745814
19.5955	15.4272	16.4392	-1.00596
19.6056	15.906	16.4346	-0.7271
19.6158	15.5563	16.4301	-0.934747
19.6259	16.2788	16.4256	-0.383064
19.636	15.7162	16.421	-0.839518
19.6462	15.5242	16.4165	-0.944627
19.6563	17	16.412	0.766831
19.6665	16.7033	16.4075	0.543911
19.6766	15.906	16.4029	-0.70496
19.6868	16	16.3984	-0.631219
19.6969	15.7797	16.3939	-0.783712
19.7071	15.2971	16.3894	-1.04517
19.7172	16.3707	16.385	-0.11938
19.7274	16.4317	16.3805	0.226276
19.7375	15.1987	16.376	-1.08504
19.7477	17.0587	16.3715	0.82897
19.7578	16.5227	16.3671	0.394517
19.768	16.5529	16.3626	0.436274
19.7781	16.0624	16.3582	-0.543857
19.7883	15.8114	16.3537	-0.736428
19.7984	17.2047	16.3493	0.924865
19.8086	16.2173	16.3448	-0.357164
19.8187	16.2173	16.3404	-0.350911
19.8288	15.748	16.336	-0.766796
19.839	16.1245	16.3316	-0.455039
19.8491	16.1864	16.3272	-0.37517
19.8593	16.4317	16.3228	0.330022
19.8694	16.1245	16.3184	-0.440283
19.8796	15.906	16.314	-0.638748
19.8897	16.4317	16.3096	0.349414
19.8999	16.2173	16.3052	-0.296532
19.91	15.748	16.3008	-0.743516
19.9202	15.4919	16.2965	-0.896956
19.9303	15.2643	16.2921	-1.01379
19.9405	17	16.2877	0.843953
19.9506	15.4919	16.2834	-0.88964
19.9608	15.3623	16.279	-0.957474
19.9709	15.748	16.2747	-0.725736
19.9811	16.1864	16.2704	-0.289763
19.9912	15.1327	16.2661	-1.06457
20.0013	14.8324	16.2617	-1.19555
20.0115	15.5242	16.2574	-0.856308
20.0216	16.1245	16.2532	-0.358676
20.0318	16.5831	16.2489	0.578091
20.0419	16.6733	16.2448	0.654633
20.0521	15.843	16.2408	-0.630719
20.0622	15.7162	16.237	-0.721673
20.0724	15.748	16.2338	-0.696967
20.0825	15.7797	16.2314	-0.672025
20.0927	16.3095	16.2303	0.281474
20.1028	16.7332	16.2312	0.708494
20.113	15.6205	16.2351	-0.783948
20.1231	15.6525	16.2426	-0.768186
20.1333	15.1658	16.2546	-1.04348
20.1434	16.1555	16.2722	-0.341663
20.1536	15.748	16.2966	-0.740673
20.1637	15.0997	16.3271	-1.10788
20.1739	15.4596	16.3563	-0.946903
20.184	16.4924	16.3746	0.34318
20.1941	16.1245	16.3857	-0.511077
20.2043	16.2788	16.3924	-0.337011
20.2144	17.1464	16.3962	0.866163
20.2246	15.3623	16.3984	-1.01788
20.2347	15.3297	16.4001	-1.03458
20.2449	16.2481	16.4018	-0.392123
20.255	16.3095	16.4038	-0.307133
20.2652	16.1864	16.4061	-0.468685
20.2753	15.2643	16.4086	-1.06969
20.2855	16.7631	16.4113	0.593051
20.2956	16.6132	16.4144	0.445931
20.3058	16.1864	16.4177	-0.480963
20.3159	16.3095	16.4214	-0.334502
20.3261	16.5529	16.4254	0.357153
20.3362	16.8226	16.4297	0.626801
20.3464	16.8523	16.4344	0.646428
20.3565	16.2173	16.4395	-0.471435
20.3667	16	16.445	-0.667111
20.3768	16.6733	16.451	0.47153
20.3869	16.6132	16.4574	0.394741
20.3971	16.3095	16.4644	-0.393553
20.4072	15.8745	16.4719	-0.772941
20.4174	16.9115	16.4802	0.656768
20.4275	17.1756	16.4893	0.828426
20.4377	16.5831	16.4994	0.289273
20.4478	16.5529	16.5111	0.204553
20.458	16.8819	16.5248	0.597609
20.4681	17.088	16.5413	0.739415
20.4783	16.7033	16.5614	0.376687
20.4884	17.0294	16.586	0.665837
20.4986	17.6068	16.6161	0.995333
20.5087	17.4069	16.6528	0.868382
20.5189	17.4069	16.6973	0.842346
20.529	17.2047	16.7492	0.674846
20.5392	17.2627	16.8015	0.679082
20.5493	16.9706	16.8452	0.35413
20.5595	16.8523	16.8835	-0.176647
20.5696	17.1756	16.9195	0.506028
20.5797	17.7764	16.9547	0.906467
20.5899	17.6635	16.9905	0.820376
20.6	17.088	17.0282	0.244625
20.6102	17.0294	17.0685	-0.197712
20.6203	17.6352	17.1119	0.723412
20.6305	18.0555	17.1587	0.946958
20.6406	17.8045	17.2096	0.77127
20.6508	15.9374	17.2653	-1.15236
20.6609	18.7083	17.3267	1.1754
20.6711	18.6279	17.3952	1.11027
20.6812	18.6548	17.4726	1.08729
20.6914	19.0788	17.5607	1.23212
20.7015	18.4662	17.662	0.896763
20.7117	18.7617	17.7796	0.991
20.7218	18.3576	17.9168	0.663919
20.732	19.3907	18.0757	1.14675
20.7421	18.0831	18.2531	-0.412247
20.7523	19.1833	18.4442	0.859696
20.7624	18.8149	18.6542	0.400905
20.7725	19.6214	18.8822	0.859752
20.7827	18.8414	19.1239	-0.531429
20.7928	18.8944	19.3801	-0.696905
20.803	19.7737	19.6503	0.351334
20.8131	20.1494	19.9426	0.454813
20.8233	19.7231	20.2653	-0.736321
20.8334	21.1896	20.6263	0.750556
20.8436	21.8403	21.0344	0.897715
20.8537	22.6716	21.4997	1.08253
20.8639	23.7908	22.0337	1.32555
20.874	23.9583	22.6503	1.14367
20.8842	24.8193	23.3669	1.20518
20.8943	25.5734	24.205	1.16979
20.9045	27.3861	25.1918	1.48132
20.9146	29.6311	26.3618	1.80811
20.9248	31.6228	27.7585	1.96578
20.9349	33.8083	29.4365	2.09089
20.9451	35.3412	31.4615	1.96968
20.9552	38.5876	33.9086	2.16309
20.9653	40.9023	36.8545	2.01191
20.9755	43.1161	40.3656	1.65846
20.9856	47.0638	44.4807	1.60719
20.9958	50.9706	49.1934	1.33311
21.0059	55.5158	54.4354	1.0394
21.0161	59.6322	60.0626	-0.656023
21.0262	64.3584	65.8439	-1.21882
21.0364	70.7955	71.4528	-0.810765
21.0465	73.9324	76.4603	-1.58993
21.0567	78.4538	80.3517	-1.37763
21.0668	81.4494	82.6216	-1.08268
21.077	80.6784	82.982	-1.51778
21.0871	80.9135	81.5674	-0.808619
21.0973	79.2906	78.8731	0.646114
21.1074	77.1233	75.4055	1.31062
21.1176	72.9246	71.4044	1.23299
21.1277	67.9191	66.8676	1.02543
21.1379	63.2376	61.7814	1.20673
21.148	57.3062	56.3111	0.997548
21.1581	51.7011	50.7753	0.962145
21.1683	47.7703	45.5042	1.50535
21.1784	41.7612	40.7525	1.00434
21.1886	36.9594	36.6752	0.533108
21.1987	33.2716	33.3205	-0.22108
21.2089	30.3315	30.6425	-0.55771
21.219	26.9072	28.5369	-1.27658
21.2292	23.9583	26.8767	-1.70833
21.2393	24.3311	25.5488	-1.10353
21.2495	23.2164	24.4661	-1.1179
21.2596	21.2132	23.5657	-1.53379
21.2698	21.3776	22.8042	-1.19441
21.2799	22	22.1513	-0.388986
21.2901	20.5426	21.5858	-1.02136
21.3002	20.9045	21.092	-0.432914
21.3104	20.1246	20.6577	-0.730129
21.3205	20.5183	20.2735	0.494779
21.3307	19.9499	19.9315	0.135652
21.3408	20.7605	19.6254	1.06542
21.3509	19.3649	19.3497	0.123466
21.3611	19.2873	19.0996	0.433266
21.3712	19.2614	18.871	0.62478
21.3814	19.1311	18.6604	0.686069
21.3915	18.6011	18.4648	0.369221
21.4017	17.72	18.281	-0.748982
21.4118	18.4932	18.1065	0.621897
21.422	17.72	17.9401	-0.469116
21.4321	17.8885	17.7865	0.319404
21.4423	17.6352	17.652	-0.129635
21.4524	18.0278	17.5314	0.704521
21.4626	16.5529	17.4204	-0.931373
21.4727	18.4662	17.3161	1.07241
21.4829	17.2916	17.2159	0.275153
21.493	16.6733	17.1173	-0.666321
21.5032	17.2627	17.0202	0.492466
21.5133	17.2337	16.9304	0.550728
21.5235	16.3707	16.8557	-0.696429
21.5336	16.9706	16.7922	0.422357
21.5437	17.1464	16.7364	0.640303
21.5539	16.0935	16.6867	-0.770179
21.564	16.9411	16.6413	0.547541
21.5742	17.1756	16.599	0.759323
21.5843	16.9411	16.5591	0.618065
21.5945	16.9706	16.5212	0.670347
21.6046	16.5831	16.4852	0.312956
21.6148	16.9411	16.4508	0.700177
21.6249	17.1756	16.4179	0.870438
21.6351	16.3707	16.3861	-0.124088
21.6452	16	16.355	-0.595823
21.6554	16.3401	16.3241	0.126783
21.6655	17.0294	16.2926	0.858358
21.6757	16.5529	16.2599	0.541379
21.6858	16.0624	16.2251	-0.403384
21.696	16.4317	16.1876	0.494014
21.7061	17.2047	16.1465	1.02865
21.7163	16.2173	16.1009	0.341195
21.7264	17.6352	16.0515	1.25846
21.7365	15.0665	16.0056	-0.969067
21.7467	16.8819	15.9724	0.953712
21.7568	16.7929	15.9479	0.919237
21.767	16.2173	15.9288	0.537119
21.7771	16.1555	15.9134	0.492015
21.7873	16.9411	15.9004	1.02016
21.7974	16.0624	15.8884	0.41714
21.8076	15.9687	15.8769	0.303056
21.8177	16.7929	15.8657	0.962885
21.8279	16.2481	15.8548	0.627087
21.838	16.0935	15.8442	0.499235
21.8482	16.0624	15.8339	0.47801
21.8583	16.2481	15.8237	0.651427
21.8685	16.0624	15.8137	0.498705
21.8786	16.0312	15.8036	0.477075
21.8888	15.843	15.7933	0.222783
21.8989	16.1864	15.7825	0.635543
21.9091	16.0935	15.7706	0.568241
21.9192	16.2788	15.757	0.722402
21.9293	16.7033	15.7408	0.981044
21.9395	16.6433	15.7216	0.960084
21.9496	16.6132	15.6984	0.956495
21.9598	17.0587	15.6703	1.1783
21.9699	17.4069	15.6365	1.33057
21.9801	16.6733	15.5977	1.03713
21.9902	16.3095	15.5617	0.864752
22.0004	15.5242	15.5383	-0.118825
22.0105	16.4621	15.5234	0.968832
22.0207	15.7797	15.5138	0.515697
22.0308	16.4317	15.5076	0.961291
22.041	16.0935	15.5034	0.76816
22.0511	15.748	15.5	0.498027
22.0613	16.0312	15.4967	0.731099
22.0714	16.7929	15.4935	1.13991
22.0816	16.8226	15.4902	1.1543
22.0917	16.0624	15.487	0.758566
22.1019	15.8114	15.4837	0.57243
22.112	15.8114	15.4805	0.575253
22.1221	16.2788	15.4772	0.895311
22.1323	16.7033	15.474	1.10873
22.1424	16.6433	15.4708	1.08284
22.1526	16.4012	15.4676	0.966259
22.1627	15.9687	15.4643	0.710192
22.1729	16.3707	15.4611	0.953714
22.183	16.0624	15.4579	0.777464
22.1932	15.6844	15.4547	0.47923
22.2033	15.9374	15.4515	0.697029
22.2135	15.6844	15.4483	0.485852
22.2236	15.4272	15.4451	-0.13378
22.2338	15.9687	15.442	0.725781
22.2439	16.9411	15.4388	1.22568
22.2541	15.8745	15.4356	0.662497
22.2642	16.5227	15.4324	1.04416
22.2744	16.6433	15.4293	1.10184
22.2845	16.7332	15.4261	1.14328
22.2947	16.2788	15.4229	0.925133
22.3048	15.0665	15.4198	-0.594372
22.3149	15.6525	15.4166	0.485621
22.3251	15.7797	15.4135	0.605169
22.3352	15.8745	15.4104	0.681281
22.3454	15.5563	15.4072	0.38616
22.3555	15.6205	15.4041	0.465189
22.3657	16.0935	15.401	0.832168
22.3758	16.5227	15.3979	1.06059
22.386	16.6433	15.3947	1.1174
22.3961	15.8745	15.3916	0.694901
22.4063	16	15.3885	0.781977
22.4164	15.6525	15.3854	0.516786
22.4266	15.7162	15.3823	0.577863
22.4367	15.906	15.3792	0.725783
22.4469	15.6844	15.3761	0.555216
22.457	15.5563	15.373	0.428152
22.4672	15.3297	15.37	-0.200608
22.4773	15.843	15.3669	0.690003
22.4875	15.4596	15.3638	0.309553
22.4976	16.5227	15.3607	1.07795
22.5077	16.1864	15.3577	0.910355
22.5179	16.2788	15.3546	0.96136
22.528	16.3095	15.3516	0.978752
22.5382	15.7162	15.3485	0.60641
22.5483	16	15.3455	0.809041
22.5585	16.5227	15.3424	1.08642
22.5686	15.3623	15.3394	0.151395
22.5788	15.8114	15.3363	0.68924
22.5889	16.2481	15.3333	0.956436
22.5991	16.4924	15.3303	1.07803
22.6092	16.4012	15.3273	1.03632
22.6194	15.906	15.3242	0.762713
22.6295	16.5227	15.3212	1.09612
22.6397	16.8226	15.3182	1.22653
22.6498	15.906	15.3152	0.768608
22.66	15.906	15.3122	0.770557
22.6701	16.6433	15.3092	1.15503
22.6803	16.4317	15.3062	1.06087
22.6904	16.5529	15.3032	1.1179
22.7005	15.7797	15.3003	0.692442
22.7107	16.9115	15.2973	1.27053
22.7208	15	15.2943	-0.542499
22.731	16.6132	15.2913	1.14974
22.7411	16.4317	15.2884	1.06926
22.7513	16.3095	15.2854	1.01198
22.7614	15.6525	15.2824	0.608299
22.7716	17.0587	15.2795	1.33388
22.7817	15.6205	15.2765	0.586476
22.7919	15.3297	15.2736	0.236874
22.802	16.0624	15.2707	0.889786
22.8122	16.0624	15.2677	0.891435
22.8223	15.3623	15.2648	0.312253
22.8325	14.2127	15.2619	-1.0243
22.8426	14.8324	15.2589	-0.6531
22.8528	15.0333	15.256	-0.471933
22.8629	15.9374	15.2531	0.82721
22.8731	15.9374	15.2502	0.828968
22.8832	15	15.2473	-0.497274
22.8933	15.0665	15.2444	-0.421733
22.9035	16.2173	15.2415	0.987824
22.9136	14.7309	15.2386	-0.712505
22.9238	15.6525	15.2357	0.645588
22.9339	15.7162	15.2328	0.695291
22.9441	15.3623	15.2299	0.363827
22.9542	14.8324	15.227	-0.628208
22.9644	15.3297	15.2242	0.324872
22.9745	16.0624	15.2213	0.917105
22.9847	14.9666	15.2184	-0.501798
22.9948	16.0624	15.2156	0.920223
23.005	16.0312	15.2127	0.904716
23.0151	16.2788	15.2099	1.03391
23.0253	15.0665	15.207	-0.374814
23.0354	14.9332	15.2042	-0.520551
23.0456	15.5563	15.2013	0.595847
23.0557	15.9374	15.1985	0.859593
23.0659	15	15.1956	-0.442316
23.076	15.8114	15.1928	0.786495
23.0861	15.6844	15.19	0.703136
23.0963	15.1327	15.1872	-0.233279
23.1064	15.843	15.1843	0.811562
23.1166	15.5885	15.1815	0.637906
23.1267	15.843	15.1787	0.81502
23.1369	14.8661	15.1759	-0.55664
23.147	15.5242	15.1731	0.592504
23.1572	15.4596	15.1703	0.537874
23.1673	15.5885	15.1675	0.648795
23.1775	16.0312	15.1647	0.930853
23.1876	16.7929	15.1619	1.27707
23.1978	15.6844	15.1592	0.724724
23.2079	15.1327	15.1564	-0.153749
23.2181	16.8226	15.1536	1.2919
23.2282	15.4596	15.1508	0.555684
23.2384	15.8114	15.1481	0.814442
23.2485	15.1327	15.1453	-0.112092
23.2587	14.6629	15.1426	-0.692585
23.2688	16.3095	15.1398	1.08153
23.2789	15.7797	15.137	0.801678
23.2891	15.9374	15.1343	0.896146
23.2992	15.2971	15.1316	0.40682
23.3094	16.2173	15.1288	1.04329
23.3195	15.843	15.1261	0.846698
23.3297	16.3095	15.1234	1.08911
23.3398	15.7797	15.1206	0.811856
23.35	16.2481	15.1179	1.0631
23.3601	15.8114	15.1152	0.834391
23.3703	15.4919	15.1125	0.616011
23.3804	15.6205	15.1098	0.714666
23.3906	15.6525	15.107	0.738534
23.4007	15.0333	15.1043	-0.266539
23.4109	15.6205	15.1016	0.72032
23.421	14.9332	15.0989	-0.407134
23.4312	16.6132	15.0962	1.23166
23.4413	15.5885	15.0936	0.703489
23.4515	15.5885	15.0909	0.705395
23.4616	14.7648	15.0882	-0.568657
23.4717	15.5885	15.0855	0.709183
23.4819	15.7797	15.0828	0.8348
23.492	15.4596	15.0802	0.615997
23.5022	15.2643	15.0775	0.43224
23.5123	15.9687	15.0748	0.94545
23.5225	16.2481	15.0722	1.08439
23.5326	15.4919	15.0695	0.649925
23.5428	15.3297	15.0669	0.51267
23.5529	15.906	15.0642	0.917465
23.5631	15.3948	15.0616	0.577249
23.5732	15.4596	15.0589	0.63299
23.5834	14.2829	15.0563	-0.879463
23.5935	15.7162	15.0537	0.813974
23.6037	14.8997	15.0511	-0.389085
23.6138	15.9374	15.0484	0.942842
23.624	15.6525	15.0458	0.778891
23.6341	15.7162	15.0432	0.820394
23.6443	15.1987	15.0406	0.39763
23.6544	14.8997	15.038	-0.371887
23.6645	15.1327	15.0354	0.312071
23.6747	15.0665	15.0328	0.18375
23.6848	15.0997	15.0302	0.263653
23.695	15.0333	15.0276	0.0757333
23.7051	15.843	15.025	0.904439
23.7153	14.5602	15.0224	-0.679825
23.7254	15.1987	15.0198	0.422951
23.7356	15.3623	15.0172	0.587431
23.7457	15.748	15.0146	0.856374
23.7559	15.4272	15.0121	0.644347
23.766	16	15.0095	0.99524
23.7762	16.1555	15.0069	1.07171
23.7863	15.3948	15.0044	0.624849
23.7965	15.3297	15.0018	0.572626
23.8066	14.6969	14.9993	-0.549832
23.8168	15.3948	14.9967	0.630953
23.8269	14.3178	14.9942	-0.822395
23.8371	14.9666	14.9916	-0.158052
23.8472	15.0665	14.9891	0.278298
23.8573	15.1658	14.9865	0.423342
23.8675	14.8997	14.984	-0.290403
23.8776	15.4919	14.9815	0.714468
23.8878	15.7162	14.9789	0.858657
23.8979	15.4272	14.9764	0.671438
23.9081	15.6525	14.9739	0.823757
23.9182	15.5563	14.9714	0.76483
23.9284	15.2315	14.9689	0.512517
23.9385	15.1658	14.9664	0.446528
23.9487	16.0312	14.9639	1.03313
23.9588	15.6205	14.9614	0.811876
23.969	16.3401	14.9589	1.17528
23.9791	14.7309	14.9564	-0.47481
23.9893	15.4272	14.9539	0.688023
23.9994	14.9332	14.9514	-0.134912
24.0096	14.9666	14.9489	0.133146
24.0197	14.3527	14.9464	-0.770533
24.0299	15.3948	14.9439	0.671461
24.04	15.7797	14.9415	0.915567
24.0501	15.0665	14.939	0.357097
24.0603	15.2971	14.9365	0.600437
24.0704	15.4596	14.9341	0.724951
24.0806	16.4621	14.9316	1.23712
24.0907	15.5563	14.9292	0.791955
24.1009	14.7309	14.9267	-0.442474
24.111	16.2788	14.9243	1.16386
24.1212	14.2127	14.9218	-0.842103
24.1313	15.3623	14.9194	0.665527
24.1415	14.2478	14.9169	-0.817998
24.1516	15.6525	14.9145	0.85906
24.1618	15.1987	14.9121	0.535373
24.1719	15.5242	14.9096	0.783928
24.1821	14.8324	14.9072	-0.273512
24.1922	15.3948	14.9048	0.700014
24.2024	15.6525	14.9024	0.866089
24.2125	15.0333	14.9	0.365165
24.2227	15.748	14.8975	0.922213
24.2328	15.0665	14.8951	0.413991
24.2429	15.5885	14.8927	0.834105
24.2531	15.6525	14.8903	0.873013
24.2632	15.4596	14.8879	0.756107
24.2734	14.7309	14.8855	-0.393208
24.2835	14.7648	14.8831	-0.343973
24.2937	15.1327	14.8808	0.501989
24.3038	15.3623	14.8784	0.695646
24.314	16.1864	14.876	1.14474
24.3241	14.6629	14.8736	-0.459054
24.3343	15.3948	14.8712	0.723581
24.3444	15.4919	14.8689	0.789348
24.3546	15.3623	14.8665	0.704128
24.3647	15	14.8641	0.368605
24.3749	14.9332	14.8618	0.267237
24.385	14.8661	14.8594	0.0815945
24.3952	14.5945	14.8571	-0.512383
24.4053	14.4914	14.8547	-0.602767
24.4155	14.5258	14.8524	-0.571417
24.4256	14.7648	14.85	-0.291871
24.4357	14.1421	14.8477	-0.839961
24.4459	15.748	14.8453	0.950097
24.456	14.3178	14.843	-0.72469
24.4662	14.5945	14.8407	-0.496131
24.4763	15.2971	14.8383	0.67729
24.4865	14.9332	14.836	0.311726
24.4966	15.2643	14.8337	0.656238
24.5068	14.5258	14.8314	-0.552749
24.5169	13.9284	14.8291	-0.949035
24.5271	15.6525	14.8267	0.908698
24.5372	13.9284	14.8244	-0.946597
24.5474	14.1067	14.8221	-0.845808
24.5575	14.7986	14.8198	-0.145522
24.5677	14.6629	14.8175	-0.393253
24.5778	14.8661	14.8152	0.225475
24.588	15.2971	14.8129	0.695789
24.5981	14.4222	14.8106	-0.623251
24.6083	15.0665	14.8084	0.508094
24.6184	14.2829	14.8061	-0.723339
24.6285	15.4919	14.8038	0.82954
24.6387	15.0333	14.8015	0.481432
24.6488	14.3527	14.7992	-0.66824
24.659	14.5602	14.797	-0.486574
24.6691	15.2315	14.7947	0.660938
24.6793	15.4272	14.7924	0.796747
24.6894	13.8924	14.7902	-0.94749
24.6996	14.6969	14.7879	-0.301636
24.7097	13.6748	14.7857	-1.05398
24.7199	14.2127	14.7834	-0.755477
24.73	15.8114	14.7812	1.015
24.7402	15	14.7789	0.47019
24.7503	14.5945	14.7767	-0.426801
24.7605	15.1327	14.7744	0.598587
24.7706	15.3297	14.7722	0.746664
24.7808	14.2478	14.77	-0.722608
24.7909	14.1067	14.7677	-0.813021
24.8011	14.8661	14.7655	0.317106
24.8112	15.0997	14.7633	0.579983
24.8213	14.4222	14.7611	-0.582119
24.8315	14.6629	14.7588	-0.309792
24.8416	14.6629	14.7566	-0.306197
24.8518	13.5277	14.7544	-1.10755
24.8619	14.2478	14.7522	-0.710216
24.8721	14.9332	14.75	0.42799
24.8822	14.1774	14.7478	-0.755221
24.8924	14.4568	14.7456	-0.537377
24.9025	15.2643	14.7434	0.721753
24.9127	14.0712	14.7412	-0.818517
24.9228	13.9284	14.739	-0.900354
24.933	14.6629	14.7368	-0.271957
24.9431	14.3178	14.7347	-0.645626
24.9533	15.2971	14.7325	0.751389
24.9634	14.6287	14.7303	-0.318678
24.9736	15.3623	14.7281	0.796349
24.9837	14.1774	14.7259	-0.740608
24.9939	14.6629	14.7238	-0.246777
25.004	15.0333	14.7216	0.558288
25.0141	14.3875	14.7194	-0.576153
25.0243	15.2971	14.7173	0.761427
25.0344	14.4914	14.7151	-0.473025
25.0446	14.7648	14.713	0.227703
25.0547	14.5602	14.7108	-0.388076
25.0649	14.7309	14.7087	0.149149
25.075	15.0665	14.7065	0.599992
25.0852	14.7986	14.7044	0.307022
25.0953	13.9642	14.7022	-0.859073
25.1055	14.4568	14.7001	-0.493231
25.1156	13.9284	14.698	-0.877261
25.1258	15.3948	14.6958	0.836038
25.1359	14.8997	14.6937	0.453815
25.1461	13.9642	14.6916	-0.852849
25.1562	14.4222	14.6895	-0.516975
25.1664	14.1774	14.6873	-0.714074
25.1765	15.0665	14.6852	0.617484
25.1867	13.8924	14.6831	-0.889199
25.1968	14.7986	14.681	0.342988
25.2069	14.7648	14.6789	0.293126
25.2171	14.7309	14.6768	0.232647
25.2272	15.1987	14.6747	0.723872
25.2374	13.6748	14.6726	-0.998899
25.2475	15	14.6705	0.574023
25.2577	14.5945	14.6684	-0.271817
25.2678	13.9642	14.6663	-0.837898
25.278	14.5945	14.6642	-0.264018
25.2881	14.9332	14.6621	0.520619
25.2983	14.6969	14.6601	0.192043
25.3084	14.6629	14.658	0.0699977
25.3186	13.7113	14.6559	-0.971902
25.3287	14.8661	14.6538	0.460696
25.3389	14.3875	14.6518	-0.514065
25.349	13.8924	14.6497	-0.870198
25.3592	13.7113	14.6476	-0.967634
25.3693	14.5945	14.6456	-0.225925
25.3795	14.4568	14.6435	-0.432053
25.3896	14.4568	14.6414	-0.429666
25.3997	14.7309	14.6394	0.302538
25.4099	14.6969	14.6373	0.244129
25.42	14.8661	14.6353	0.480393
25.4302	14.7648	14.6332	0.362737
25.4403	13.0767	14.6312	-1.2468
25.4505	14.3527	14.6292	-0.525796
25.4606	14.7648	14.6271	0.371078
25.4708	14.4222	14.6251	-0.450427
25.4809	14.7986	14.6231	0.419036
25.4911	14.3178	14.621	-0.550642
25.5012	13.8203	14.619	-0.893715
25.5114	14	14.617	-0.785479
25.5215	14.8661	14.615	0.501111
25.5317	15.0665	14.6129	0.673484
25.5418	13.784	14.6109	-0.909326
25.552	13.9642	14.6089	-0.802913
25.5621	14.5945	14.6069	-0.111264
25.5723	14.1774	14.6049	-0.653793
25.5824	14.9332	14.6029	0.574715
25.5925	14.4222	14.6009	-0.422705
25.6027	14.8997	14.5989	0.548434
25.6128	14.5945	14.5969	-0.0486694
25.623	15.0333	14.5949	0.66212
25.6331	14.6629	14.5929	0.264529
25.6433	13.8924	14.5909	-0.835745
25.6534	14.4914	14.5889	-0.312331
25.6636	14.8324	14.5869	0.495432
25.6737	13.9642	14.585	-0.78786
25.6839	14.2829	14.583	-0.54784
25.694	13.9284	14.581	-0.80785
25.7042	14.4568	14.579	-0.349577
25.7143	14.5945	14.5771	0.132111
25.7245	14.2829	14.5751	-0.540594
25.7346	14.5945	14.5731	0.14624
25.7448	13.3791	14.5712	-1.09183
25.7549	14.0357	14.5692	-0.73044
25.7651	15.3948	14.5673	0.909698
25.7752	13.6382	14.5653	-0.962869
25.7853	14.1067	14.5633	-0.67573
25.7955	13.6382	14.5614	-0.960841
25.8056	14.1774	14.5595	-0.618065
25.8158	14.3178	14.5575	-0.489577
25.8259	14.2127	14.5556	-0.585572
25.8361	13.3041	14.5536	-1.11781
25.8462	14.7986	14.5517	0.49695
25.8564	14.4568	14.5498	-0.304832
25.8665	13.4536	14.5478	-1.04604
25.8767	14.4568	14.5459	-0.298433
25.8868	14.9666	14.544	0.650124
25.897	13.9642	14.542	-0.760134
25.9071	14.1067	14.5401	-0.658321
25.9173	13.3791	14.5382	-1.07662
25.9274	14.1067	14.5363	-0.655402
25.9376	14.1067	14.5344	-0.653941
25.9477	14.7309	14.5325	0.445485
25.9579	14.0357	14.5306	-0.703481
25.968	14.3875	14.5286	-0.375704
25.9781	14.8661	14.5267	0.582515
25.9883	13.3791	14.5248	-1.0704
25.9984	14.6629	14.5229	0.374077
26.0086	12.9228	14.521	-1.2642
26.0187	14.3178	14.5192	-0.448702
26.0289	14.1774	14.5173	-0.582938
26.039	13	14.5154	-1.23101
26.0492	13.784	14.5135	-0.854073
26.0593	13.8564	14.5116	-0.809443
26.0695	14.5258	14.5097	0.126947
26.0796	14.4568	14.5078	-0.225859
26.0898	13.8924	14.506	-0.783278
26.0999	13.3417	14.5041	-1.07816
26.1101	14.3875	14.5022	-0.338715
26.1202	14.2127	14.5004	-0.536361
26.1304	14.1774	14.4985	-0.566604
26.1405	14.7986	14.4966	0.549569
26.1506	14.3875	14.4948	-0.327515
26.1608	13.8924	14.4929	-0.774892
26.1709	13.6382	14.491	-0.923506
26.1811	13.7477	14.4892	-0.861082
26.1912	13.6748	14.4873	-0.901412
26.2014	13.6382	14.4855	-0.920492
26.2115	13.1149	14.4836	-1.16994
26.2217	13.4536	14.4818	-1.01399
26.2318	13.9284	14.48	-0.742674
26.242	13.1529	14.4781	-1.15116
26.2521	14.5258	14.4763	0.222631
26.2623	13.784	14.4744	-0.830897
26.2724	14.0357	14.4726	-0.661012
26.2826	14.2127	14.4708	-0.50804
26.2927	14.1774	14.4689	-0.539907
26.3029	13.6748	14.4671	-0.890127
26.313	15.1327	14.4653	0.816976
26.3232	13.9284	14.4635	-0.731496
26.3333	13.2288	14.4617	-1.11036
26.3434	13.7113	14.4598	-0.865176
26.3536	14.0712	14.458	-0.621915
26.3637	13.6382	14.4562	-0.904451
26.3739	13.3417	14.4544	-1.05486
26.384	13.5277	14.4526	-0.961689
26.3942	13.784	14.4508	-0.816543
26.4043	13.9284	14.449	-0.721526
26.4145	14.1774	14.4472	-0.519366
26.4246	14.7648	14.4454	0.565185
26.4348	13.7477	14.4436	-0.834186
26.4449	13.8564	14.4418	-0.76511
26.4551	14.1774	14.44	-0.512407
26.4652	12.9615	14.4382	-1.21521
26.4754	13.7477	14.4364	-0.829883
26.4855	14.1774	14.4346	-0.50715
26.4957	13.5277	14.4329	-0.951376
26.5058	14.2478	14.4311	-0.428111
26.516	13.7113	14.4293	-0.847348
26.5261	14.0357	14.4275	-0.62599
26.5362	13.3417	14.4258	-1.0412
26.5464	14	14.424	-0.651144
26.5565	13.2288	14.4222	-1.09246
26.5667	13.3041	14.4205	-1.05656
26.5768	13.8564	14.4187	-0.749855
26.587	14	14.4169	-0.645698
26.5971	13.7477	14.4152	-0.81697
26.6073	13.9642	14.4134	-0.6702
26.6174	13.2665	14.4117	-1.07012
26.6276	13.8564	14.4099	-0.743971
26.6377	14.2478	14.4081	-0.400427
26.6479	13.8203	14.4064	-0.765588
26.658	13.9642	14.4047	-0.663636
26.6682	14.2127	14.4029	-0.436163
26.6783	13.2665	14.4012	-1.06521
26.6885	13.6015	14.3994	-0.893284
26.6986	13	14.3977	-1.18224
26.7088	14.1421	14.396	-0.503803
26.7189	13.4164	14.3942	-0.988843
26.729	13.6382	14.3925	-0.868508
26.7392	14.1774	14.3908	-0.461856
26.7493	15.0665	14.389	0.823097
26.7595	14.6287	14.3873	0.491358
26.7696	13.6015	14.3856	-0.885501
26.7798	14.5602	14.3839	0.419949
26.7899	13.9284	14.3821	-0.673614
26.8001	13.6382	14.3804	-0.861537
26.8102	13.784	14.3787	-0.771145
26.8204	13.4536	14.377	-0.960925
26.8305	14.3875	14.3753	0.110471
26.8407	14.4222	14.3736	0.220505
26.8508	14.1774	14.3719	-0.440942
26.861	12.6886	14.3702	-1.29676
26.8711	13.9642	14.3685	-0.635792
26.8813	13.8924	14.3668	-0.688715
26.8914	13.6748	14.3651	-0.830831
26.9016	13.8924	14.3634	-0.686247
26.9117	14.2829	14.3617	-0.280765
26.9218	13.3417	14.36	-1.00912
26.932	14.2829	14.3583	-0.274679
26.9421	13.4536	14.3566	-0.950261
26.9523	12.7671	14.3549	-1.26008
26.9624	13.8924	14.3533	-0.67888
26.9726	14.2478	14.3518	-0.32253
26.9827	13.784	14.3507	-0.752778
26.9929	13.6748	14.3506	-0.822065
27.003	14.4222	14.3528	0.263444
27.0132	14.0712	14.3606	-0.537888
27.0233	14.3875	14.3806	0.0828979
27.0335	14.9666	14.4243	0.736436
27.0436	15	14.5065	0.702504
27.0538	14.1421	14.6451	-0.709177
27.0639	15.1327	14.8599	0.522339
27.0741	15	15.1525	-0.390487
27.0842	14.6969	15.4676	-0.87785
27.0944	16.3707	15.7376	0.7957
27.1045	15.7162	15.9478	-0.481254
27.1146	16.0312	16.0796	-0.219904
27.1248	16.1245	16.1126	0.109344
27.1349	16.4621	16.0366	0.652297
27.1451	16	15.859	0.375489
27.1552	15.2315	15.6062	-0.61213
27.1654	15.4272	15.3118	0.339851
27.1755	14.1067	15.0026	-0.946479
27.1857	14.7648	14.7084	0.237616
27.1958	15.1327	14.4875	0.803246
27.206	14.3178	14.3748	-0.238768
27.2161	14.5258	14.3278	0.445035
27.2263	13.7113	14.3124	-0.775302
27.2364	13.8203	14.3087	-0.698861
27.2466	13.8564	14.3069	-0.671221
27.2567	13.8564	14.3053	-0.670009
27.2669	13.9284	14.3037	-0.612623
27.277	13.784	14.3021	-0.71974
27.2872	13.7477	14.3005	-0.743457
27.2973	14.7309	14.2988	0.65733
27.3074	13.6015	14.2972	-0.834117
27.3176	13.4907	14.2956	-0.897146
27.3277	12.8841	14.294	-1.18739
27.3379	13.7113	14.2924	-0.762284
27.348	13.3417	14.2908	-0.974225
27.3582	14.4568	14.2892	0.409463
27.3683	13.7477	14.2876	-0.734739
27.3785	14.1421	14.286	-0.379249
27.3886	13	14.2844	-1.1333
27.3988	13.8564	14.2828	-0.652963
27.4089	14.0357	14.2812	-0.495481
27.4191	13.5277	14.2796	-0.867079
27.4292	12.9228	14.278	-1.1641
27.4394	13.5647	14.2764	-0.843642
27.4495	13.4164	14.2748	-0.926496
27.4597	13.5277	14.2732	-0.863403
27.4698	12.7671	14.2716	-1.22657
27.48	14.0357	14.27	-0.484124
27.4901	13.784	14.2685	-0.695999
27.5002	13.4536	14.2669	-0.901809
27.5104	11.9164	14.2653	-1.53262
27.5205	14.2127	14.2637	-0.225961
27.5307	13.784	14.2622	-0.691452
27.5408	13.7477	14.2606	-0.716138
27.551	13.2288	14.259	-1.01501
27.5611	13.3791	14.2574	-0.937205
27.5713	13.9642	14.2559	-0.540031
27.5814	14	14.2543	-0.50429
27.5916	13	14.2527	-1.11926
27.6017	12.49	14.2512	-1.3271
27.6119	14.3178	14.2496	0.261148
27.622	12.6886	14.2481	-1.24879
27.6322	14.3875	14.2465	0.375482
27.6423	13.1529	14.245	-1.04499
27.6525	13.4907	14.2434	-0.867561
27.6626	14.1067	14.2418	-0.367577
27.6728	14.3875	14.2403	0.383661
27.6829	13.0767	14.2388	-1.07799
27.693	13.3417	14.2372	-0.94633
27.7032	14	14.2357	-0.485449
27.7133	13.4536	14.2341	-0.883456
27.7235	13.7477	14.2326	-0.696312
27.7336	13.3041	14.231	-0.962759
27.7438	13.1909	14.2295	-1.01912
27.7539	13.0384	14.228	-1.09067
27.7641	13.7477	14.2264	-0.691885
27.7742	12.9615	14.2249	-1.12402
27.7844	13.4536	14.2234	-0.877351
27.7945	13.2665	14.2218	-0.977416
27.8047	12.6095	14.2203	-1.26917
27.8148	13.4536	14.2188	-0.874737
27.825	14.1421	14.2173	-0.274098
27.8351	14.0712	14.2157	-0.380127
27.8453	13.4536	14.2142	-0.872123
27.8554	13.5277	14.2127	-0.827621
27.8656	13.3791	14.2112	-0.912195
27.8757	12.8452	14.2097	-1.16809
27.8858	12.8452	14.2082	-1.16744
27.896	14	14.2066	-0.454586
27.9061	13.8203	14.2051	-0.620373
27.9163	13.6015	14.2036	-0.775989
27.9264	13.0767	14.2021	-1.06086
27.9366	12.9615	14.2006	-1.11317
27.9467	13.2665	14.1991	-0.96572
27.9569	13.3791	14.1976	-0.904724
27.967	13.4907	14.1961	-0.839866
27.9772	12.6886	14.1946	-1.22721
27.9873	13.1529	14.1931	-1.01989
27.9975	13.6748	14.1916	-0.718907
28.0076	13.3791	14.1901	-0.900578
28.0178	13.4164	14.1886	-0.878766
28.0279	13.1149	14.1871	-1.0355
28.0381	13	14.1857	-1.08888
28.0482	12.6491	14.1842	-1.23898
28.0584	14	14.1827	-0.427417
28.0685	13.9642	14.1812	-0.465791
28.0786	12.9228	14.1797	-1.1211
28.0888	13.1149	14.1782	-1.03119
28.0989	12.8841	14.1768	-1.13695
28.1091	14.2127	14.1753	0.19336
28.1192	14.0357	14.1738	-0.371669
28.1294	13.4164	14.1723	-0.869439
28.1395	13.3791	14.1709	-0.889815
28.1497	13.6015	14.1694	-0.753603
28.1598	12.7279	14.1679	-1.2
28.17	13.1529	14.1665	-1.00673
28.1801	13.3417	14.165	-0.90737
28.1903	13.9284	14.1635	-0.484904
28.2004	13.4907	14.1621	-0.819341
28.2106	13.9642	14.1606	-0.44312
28.2207	13.3417	14.1591	-0.904141
28.2309	13.1909	14.1577	-0.983245
28.241	14.2478	14.1562	0.302634
28.2512	13.6015	14.1548	-0.743837
28.2613	13.3041	14.1533	-0.921507
28.2714	13.2665	14.1519	-0.940935
28.2816	13.0767	14.1504	-1.0362
28.2917	12.9615	14.149	-1.08971
28.3019	12.3693	14.1475	-1.33349
28.312	13.4907	14.1461	-0.809522
28.3222	14.0357	14.1446	-0.330075
28.3323	12.0416	14.1432	-1.44968
28.3425	13.1909	14.1417	-0.975104
28.3526	12.8841	14.1403	-1.1208
28.3628	13.6382	14.1389	-0.707582
28.3729	14.0712	14.1374	-0.257235
28.3831	13.0767	14.136	-1.02922
28.3932	14.1774	14.1345	0.207123
28.4034	12.8062	14.1331	-1.1519
28.4135	14.1774	14.1317	0.213925
28.4237	13.1909	14.1303	-0.969199
28.4338	13.6382	14.1288	-0.700459
28.444	12.5698	14.1274	-1.24804
28.4541	12.6095	14.126	-1.23144
28.4642	13.3041	14.1245	-0.905767
28.4744	12.3693	14.1231	-1.32431
28.4845	12.8062	14.1217	-1.14693
28.4947	13.9284	14.1203	-0.43806
28.5048	12.8062	14.1189	-1.1457
28.515	14.0357	14.1175	-0.285975
28.5251	13.3417	14.116	-0.879984
28.5353	13.6382	14.1146	-0.690246
28.5454	12.8062	14.1132	-1.14322
28.5556	12.6491	14.1118	-1.20942
28.5657	12.3288	14.1104	-1.33475
28.5759	13.784	14.109	-0.570028
28.586	12.7671	14.1076	-1.15777
28.5962	13.4907	14.1062	-0.784494
28.6063	13.6748	14.1048	-0.655721
28.6165	13.2665	14.1034	-0.914802
28.6266	13.1149	14.102	-0.993521
28.6368	13.2665	14.1006	-0.91327
28.6469	13.784	14.0992	-0.56135
28.657	13.6748	14.0978	-0.650363
28.6672	12.7279	14.0964	-1.16981
28.6773	12.6886	14.095	-1.18592
28.6875	13.6748	14.0936	-0.647139
28.6976	13.784	14.0922	-0.555107
28.7078	13	14.0908	-1.04441
28.7179	13.3417	14.0894	-0.864725
28.7281	12.53	14.088	-1.24822
28.7382	13	14.0866	-1.04242
28.7484	13.3417	14.0853	-0.862318
28.7585	13.7113	14.0839	-0.61038
28.7687	13.3417	14.0825	-0.860713
28.7788	13.4164	14.0811	-0.815293
28.789	14.0712	14.0797	-0.0921134
28.7991	14.1421	14.0784	0.252549
28.8093	12.3693	14.077	-1.30678
28.8194	14.2127	14.0756	0.370226
28.8296	13.6748	14.0742	-0.632009
28.8397	13.3041	14.0729	-0.876768
28.8498	13.3041	14.0715	-0.875986
28.86	13.9284	14.0701	-0.376468
28.8701	14	14.0687	-0.262198
28.8803	12.9615	14.0674	-1.05162
28.8904	13.8203	14.066	-0.495722
28.9006	14.1067	14.0647	0.205147
28.9107	13.5277	14.0633	-0.731805
28.9209	13.7477	14.0619	-0.560534
28.931	14.1774	14.0606	0.34188
28.9412	13.9642	14.0592	-0.308165
28.9513	13.9642	14.0578	-0.305954
28.9615	13.2665	14.0565	-0.888815
28.9716	13.784	14.0551	-0.520663
28.9818	13.6015	14.0538	-0.672553
28.9919	13.7477	14.0525	-0.552061
29.0021	15.1327	14.0513	1.03991
29.0122	15.0665	14.0505	1.00798
29.0224	14.0712	14.0505	0.144057
29.0325	14.7309	14.0525	0.823649
29.0426	15	14.0593	0.969918
29.0528	15.4272	14.0762	1.16232
29.0629	15.748	14.1122	1.279
29.0731	15.1987	14.1769	1.01081
29.0832	14.8661	14.281	0.764902
29.0934	16.4924	14.4351	1.43433
29.1035	16.0935	14.6307	1.20946
29.1137	15.9687	14.8061	1.07825
29.1238	16.7631	14.9081	1.36196
29.134	16.8523	14.9623	1.37476
29.1441	17	14.9921	1.417
29.1543	16.3401	15.0125	1.15224
29.1644	16.6433	15.0317	1.26949
29.1746	17.1172	15.0515	1.43727
29.1847	17.4356	15.0719	1.53742
29.1949	16.7929	15.0931	1.30376
29.205	17.6352	15.1149	1.58754
29.2152	17.8326	15.1375	1.64166
29.2253	16.2481	15.1609	1.04267
29.2354	16.7929	15.1851	1.26796
29.2456	18.2483	15.2102	1.74301
29.2557	17.2047	15.2362	1.40303
29.2659	16.9706	15.2631	1.30671
[truncated: 6,170 more rows]

## Sheet: Fig. S1e
Parameter x	Parameter y
2θ / degree	(intensity)1/2 / a. u.	calculated patterns	differences	fitting BaTi0.2Sc0.8O3−δ / 2θ degree	fitting BaSc2O4 / 2θ degree
9.00161	28.4605	28.5069	-0.215433	21.3235	8.47879
9.01176	29.6311	28.4961	1.06536	30.3353	17.0044
9.02191	28.6705	28.4853	0.430438	37.38	17.4662
9.03205	28.3901	28.4745	-0.290475	43.4338	17.7851
9.0422	28.6531	28.4638	0.435072	48.8744	18.2861
9.05235	27.6225	28.4531	-0.911424	53.8959	18.2953
9.0625	27.4591	28.4425	-0.9917	63.1062	19.4272
9.07264	28.775	28.432	0.585694	67.4257	19.4617
9.08279	27.4591	28.4214	-0.980996	67.4257	19.724
9.09294	29.6311	28.4109	1.10461	71.6137	19.741
9.10309	28.5657	28.4004	0.406528	75.702	21.9221
9.11323	27.9285	28.39	-0.679367	79.7172	21.9451
9.12338	29.7658	28.3796	1.17734	83.6818	24.4425
9.13353	28.5832	28.3693	0.462545	87.6163	24.498
9.14367	27.7849	28.3589	-0.757658		24.6886
9.15382	28.4253	28.3486	0.276959		24.7161
9.16397	28.0357	28.3384	-0.550157		25.6262
9.17412	28.1247	28.3281	-0.450999		27.8683
9.18426	28.2135	28.3179	-0.323164		27.899
9.19441	28.8271	28.3077	0.720661		30.6837
9.20456	28.6182	28.2976	0.566235		30.9808
9.21471	28.1603	28.2874	-0.356593		30.9975
9.22485	27.8747	28.2773	-0.634491		31.1485
9.235	28.931	28.2672	0.814707		31.2151
9.24515	28.9655	28.2571	0.841644		31.2468
9.2553	28.8444	28.2471	0.772871		31.3513
9.26544	28.6705	28.237	0.658403		31.3844
9.27559	28.5832	28.227	0.596805		31.5473
9.28574	28.2843	28.217	0.259289		31.8733
9.29588	28.4429	28.2071	0.485653		31.9059
9.30603	28.8271	28.1971	0.793695		32.4338
9.31618	27.313	28.1872	-0.934988		33.3184
9.32633	27.3861	28.1773	-0.889487		33.3654
9.33647	28.3901	28.1675	0.471898		33.8653
9.34662	29.1719	28.1576	1.00712		34.3985
9.35677	28.688	28.1478	0.734973		35.0653
9.36692	28.1069	28.138	-0.176224		35.1003
9.37706	27.1662	28.1282	-0.980846		35.2561
9.38721	28.688	28.1185	0.754666		35.3158
9.39736	27.9106	28.1087	-0.445134		35.3556
9.40751	28.0535	28.099	-0.213244		35.7844
9.41765	27.8388	28.0893	-0.500466		36.0177
9.4278	28.5307	28.0796	0.67163		36.2783
9.43795	28.7054	28.0699	0.797166		36.288
9.4481	28.2135	28.0603	0.391411		36.4044
9.45824	28.178	28.0506	0.3569		36.4431
9.46839	28	28.041	-0.202491		37.0599
9.47854	27.6225	28.0314	-0.639482		37.079
9.48868	27.6948	28.0218	-0.571867		37.6212
9.49883	28.1069	28.0122	0.307771		37.6917
9.50898	27.2213	28.0026	-0.883931		38.1282
9.51913	28.3725	27.9931	0.615974		38.3353
9.52927	28.2666	27.9836	0.532003		38.3631
9.53942	26.8514	27.974	-1.05952		38.7922
9.54957	28.4956	27.9645	0.72876		38.8655
9.55972	28.4956	27.955	0.735251		38.9644
9.56986	28.0891	27.9455	0.378968		39.0009
9.58001	27.5318	27.936	-0.635804		39.4427
9.59016	28.2312	27.9266	0.551916		39.515
9.60031	28.8791	27.9171	0.980785		40.0647
9.61045	27.9285	27.9077	0.144252		40.1004
9.6206	27.2764	27.8982	-0.788589		40.3518
9.63075	28.0179	27.8888	0.359221		40.4316
9.6409	27.5318	27.8794	-0.589575		40.8368
9.65104	28.2312	27.87	0.600993		42.2024
9.66119	27.3496	27.8606	-0.714853		42.2451
9.67134	28.1957	27.8512	0.586959		43.0203
9.68148	27.0924	27.8419	-0.865689		43.0582
9.69163	28	27.8325	0.409277		43.3843
9.70178	27.9643	27.8231	0.37566		43.3948
9.71193	26.6271	27.8138	-1.08938		43.4825
9.72207	28.7402	27.8045	0.967338		43.8584
9.73222	27.7489	27.7952	-0.215124		44.1258
9.74237	27.5318	27.7858	-0.504026		44.2247
9.75252	27.8568	27.7765	0.283258		44.7024
9.76266	28.9137	27.7673	1.07071		44.7513
9.77281	27.6043	27.758	-0.391945		46.7072
9.78296	28.931	27.7487	1.08732		46.8018
9.79311	27.1846	27.7394	-0.744901		47.0658
9.80325	28.7054	27.7302	0.987533		47.1442
9.8134	27.3861	27.7209	-0.578624		47.151
9.82355	27.8209	27.7117	0.330391		47.2171
9.8337	27.1293	27.7025	-0.757067		47.2562
9.84384	27.7849	27.6933	0.302715		47.5013
9.85399	27.3679	27.684	-0.562297		47.5226
9.86414	27.9643	27.6748	0.537979		47.5771
9.87428	27.8927	27.6656	0.476447		47.7035
9.88443	27.7669	27.6565	0.332296		47.7229
9.89458	26.6458	27.6473	-1.00073		47.893
9.90473	28.5482	27.6381	0.95398		48.0959
9.91487	27.9285	27.629	0.547273		48.1114
9.92502	27.9821	27.6198	0.601921		48.3257
9.93517	27.7489	27.6107	0.371725		48.3642
9.94532	28.1069	27.6016	0.710892		48.5405
9.95546	27.6767	27.5925	0.29025		48.7163
9.96561	27.8029	27.5834	0.468526		48.7468
9.97576	27.5862	27.5743	0.109332		48.7472
9.98591	27.6948	27.5652	0.359948		48.751
9.99605	27.8029	27.5561	0.496725		49.3559
10.0062	28.5307	27.5471	0.991767		49.367
10.0163	27.4955	27.538	-0.206322		49.3746
10.0265	27.8388	27.529	0.55665		49.4126
10.0366	28.7402	27.5199	1.10468		49.7423
10.0468	28.4429	27.5109	0.965439		49.7874
10.0569	27.6586	27.5018	0.396016		50.0957
10.0671	27.7849	27.4928	0.540486		50.2154
10.0772	28.2489	27.4837	0.874738		50.2565
10.0874	28.1247	27.4747	0.80624		50.3573
10.0975	27.1109	27.4657	-0.595647		50.3888
10.1077	26.8328	27.4567	-0.789841		50.4
10.1178	27.4955	27.4477	0.218622		50.6272
10.128	27.8927	27.4387	0.673789		50.6824
10.1381	27.5681	27.4297	0.372063		50.6866
10.1483	26.9072	27.4207	-0.716543		50.7758
10.1584	27.4044	27.4117	-0.0855806		50.8499
10.1686	27.0924	27.4027	-0.557044		51.1561
10.1787	27.2213	27.3938	-0.415274		51.2151
10.1889	27.3861	27.3848	0.0363051		51.5474
10.199	27.8388	27.3759	0.680414		51.5877
10.2091	27.3496	27.3669	-0.131631		51.7953
10.2193	26.8887	27.358	-0.685069		51.8099
10.2294	28.1603	27.349	0.900671		52.5628
10.2396	26.8701	27.3401	-0.685615		52.6532
10.2497	27.8388	27.3312	0.71247		52.6604
10.2599	27.8568	27.3223	0.73108		52.9358
10.27	27.7489	27.3134	0.659907		53.0077
10.2802	27.1662	27.3045	-0.371948		53.5653
10.2903	27.8029	27.2956	0.712226		53.5831
10.3005	27.2764	27.2867	-0.101815		53.9873
10.3106	28.0713	27.2779	0.890777		54.0194
10.3208	27.4591	27.269	0.435977		54.0512
10.3309	26.3818	27.2601	-0.937181		54.1257
10.3411	26.9629	27.2513	-0.53696		54.1936
10.3512	26.7955	27.2424	-0.668498		54.4295
10.3614	27.7489	27.2336	0.717849		54.6928
10.3715	27.4955	27.2247	0.520314		54.7983
10.3817	26.4386	27.2159	-0.881638		54.941
10.3918	26.1916	27.2071	-1.0077		54.9831
10.4019	27.0924	27.1982	-0.325288		55.0575
10.4121	27.7489	27.1894	0.747958		55.1416
10.4222	28.0357	27.1806	0.924699		55.2582
10.4324	27.7849	27.1718	0.782986		55.4433
10.4425	27.0555	27.163	-0.327912		55.4538
10.4527	27.6043	27.1542	0.670905		55.6758
10.4628	27.4773	27.1454	0.576033		55.6966
10.473	27.3313	27.1367	0.441169		55.8727
10.4831	26.9629	27.1279	-0.406153		55.9559
10.4933	27.3679	27.1191	0.498733		56.0065
10.5034	27	27.1104	-0.332217		56.01
10.5136	27.2029	27.1016	0.318322		56.0272
10.5237	26.9258	27.0929	-0.408701		56.0516
10.5339	27.9464	27.0841	0.928581		56.9403
10.544	27.1477	27.0754	0.269016		56.9711
10.5542	28.0713	27.0666	1.00235		57.0886
10.5643	26.5141	27.0579	-0.737401		57.1416
10.5745	26.7582	27.0492	-0.539448		57.1848
10.5846	26.7582	27.0405	-0.531301		57.2253
10.5947	27.2397	27.0317	0.456004		57.2612
10.6049	27.4044	27.023	0.617542		57.2668
10.615	27	27.0143	-0.11962		57.4977
10.6252	26.1343	27.0056	-0.933451		57.5815
10.6353	27.313	26.9969	0.562235		57.593
10.6455	26.8142	26.9882	-0.417149		57.6495
10.6556	27.6586	26.9795	0.824104		57.9806
10.6658	27.1662	26.9708	0.442005		58.0922
10.6759	25.632	26.9621	-1.15329		58.104
10.6861	27.1846	26.9534	0.480793		58.1276
10.6962	27.1846	26.9447	0.489752		58.2333
10.7064	26.7395	26.936	-0.443308		58.2738
10.7165	26.533	26.9273	-0.627956		58.3773
10.7267	27.0924	26.9187	0.416857		59.8712
10.7368	27.4773	26.91	0.753158		59.8872
10.747	28.3725	26.9014	1.21291		59.921
10.7571	26.096	26.8927	-0.892621		60.0198
10.7673	26.9258	26.8841	0.204192		60.2347
10.7774	27.1846	26.8755	0.55591		60.3405
10.7875	27.1109	26.8669	0.493932		60.6092
10.7977	26.1725	26.8583	-0.828139		60.6521
10.8078	26.9444	26.8497	0.307666		60.8181
10.818	27.6225	26.8411	0.88392		60.8289
10.8281	25.9037	26.8326	-0.963787		60.8552
10.8383	27.2397	26.824	0.644757		60.9364
10.8484	26.7021	26.8154	-0.33663		61.395
10.8586	27.4044	26.8068	0.773036		61.4669
10.8687	26.4575	26.7982	-0.583695		61.8381
10.8789	26.9629	26.7896	0.416301		61.8967
10.889	27.3313	26.7811	0.741788		62.1319
10.8992	26.3249	26.7725	-0.669016		62.2488
10.9093	27.7669	26.7639	1.00149		62.325
10.9195	26.6271	26.7554	-0.358205		62.5174
10.9296	26.9815	26.7468	0.4844		62.9107
10.9398	26.8142	26.7383	0.275437		63.0557
10.9499	25.8263	26.7298	-0.950502		63.2501
10.9601	26.5141	26.7213	-0.455134		63.3658
10.9702	26.2298	26.7128	-0.695014		63.8327
10.9803	27.3313	26.7043	0.791826		63.8615
10.9905	27.2213	26.6958	0.724902		63.8969
11.0006	26.5895	26.6874	-0.312871		64.0615
11.0108	26.5141	26.6789	-0.405891		64.0806
11.0209	27.1477	26.6704	0.690875		64.118
11.0311	26.1916	26.662	-0.685843		64.185
11.0412	26.7021	26.6535	0.220281		64.5731
11.0514	27.3861	26.6451	0.860833		64.6112
11.0615	26.8514	26.6367	0.463448		64.9558
11.0717	26.2869	26.6282	-0.584252		65.1078
11.0818	26.5518	26.6198	-0.26071		65.1804
11.092	26.9072	26.6114	0.543931		65.2253
11.1021	27.4773	26.603	0.935034		65.3138
11.1123	26.4953	26.5946	-0.315094		65.3527
11.1224	26.9072	26.5862	0.566642		65.3538
11.1326	26.6083	26.5778	0.174646		65.398
11.1427	25.6905	26.5694	-0.937503		65.4193
11.1529	26.2298	26.561	-0.575532		65.4273
11.163	25.8457	26.5526	-0.840782		65.4841
11.1731	26.3818	26.5442	-0.403017		65.495
11.1833	26.4386	26.5359	-0.31186		65.7085
11.1934	26.6458	26.5275	0.343984		65.8596
11.2036	25.7099	26.5191	-0.899567		65.8684
11.2137	26.8328	26.5108	0.567475		66.1972
11.2239	26.7395	26.5024	0.486873		66.354
11.234	26.4197	26.4941	-0.272775		66.4716
11.2442	27.2947	26.4858	0.899405		66.4881
11.2543	26.4575	26.4774	-0.141112		66.5291
11.2645	26.0576	26.4691	-0.641459		66.5937
11.2746	26.1725	26.4608	-0.53691		66.6172
11.2848	27.0924	26.4525	0.799984		66.6478
11.2949	26.1151	26.4441	-0.573602		66.6543
11.3051	26.2298	26.4358	-0.45397		66.6697
11.3152	26.6458	26.4275	0.467207		66.6923
11.3254	26.9072	26.4192	0.69857		66.6961
11.3355	26.3439	26.411	-0.258994		66.7233
11.3457	26.7582	26.4027	0.596241		66.7711
11.3558	26.9258	26.3944	0.728993		66.8481
11.3659	26.2869	26.3861	-0.315025		67.1013
11.3761	26.4575	26.3779	0.282245		67.1324
11.3862	26.4386	26.3696	0.262718		67.1475
11.3964	26.1725	26.3613	-0.434539		67.1911
11.4065	26.3629	26.3531	0.0988769		67.328
11.4167	26.4764	26.3448	0.362734		67.4898
11.4268	26.5518	26.3366	0.463951		67.5053
11.437	25.7682	26.3283	-0.748433		67.9111
11.4471	26.2679	26.3201	-0.228617		67.9835
11.4573	27.5681	26.3119	1.12081		67.9895
11.4674	26.3629	26.3037	0.243277		68.0205
11.4776	27.3679	26.2955	1.03557		68.0485
11.4877	25.3772	26.2872	-0.953985		68.0587
11.4979	26.8142	26.279	0.731532		68.1344
11.508	25.9808	26.2708	-0.538585		68.2242
11.5182	27.1109	26.2626	0.921001		68.2272
11.5283	26.7582	26.2545	0.709736		68.2304
11.5385	25.632	26.2463	-0.783744		68.726
11.5486	26.4197	26.2381	0.426148		68.7383
11.5587	26.3629	26.2299	0.364609		68.8236
11.5689	26.1151	26.2217	-0.326519		68.8698
11.579	25.7876	26.2136	-0.652676		69.15
11.5892	26.1725	26.2054	-0.181431		69.236
11.5993	27.0555	26.1973	0.926407		69.4237
11.6095	27.5318	26.1891	1.15874		69.5596
11.6196	26.8514	26.181	0.81882		69.5606
11.6298	25.7294	26.1728	-0.665942		69.579
11.6399	26.0576	26.1647	-0.32723		69.6423
11.6501	26.7395	26.1566	0.763481		69.6523
11.6602	26.2298	26.1485	0.285124		69.7319
11.6704	25.5147	26.1403	-0.790974		69.7367
11.6805	25.593	26.1322	-0.734345		69.9049
11.6907	25.5147	26.1241	-0.780655		69.9692
11.7008	26.1916	26.116	0.274917		69.9867
11.711	26.3629	26.1079	0.504902		70.0478
11.7211	26.4953	26.0998	0.628846		70.062
11.7313	26.2488	26.0917	0.396308		70.0792
11.7414	25.2587	26.0837	-0.908299		70.1963
11.7515	26.0576	26.0756	-0.134036		70.2571
11.7617	27.0924	26.0675	1.01238		70.3028
11.7718	25.5147	26.0595	-0.738077		70.625
11.782	26.2107	26.0514	0.399106		70.6397
11.7921	25.6125	26.0433	-0.65639		70.6585
11.8023	26.0768	26.0353	0.20375		70.7227
11.8124	25.9422	26.0273	-0.291561		70.7462
11.8226	26.5518	26.0192	0.72981		70.7471
11.8327	26.4386	26.0112	0.65378		71.0038
11.8429	25.593	26.0032	-0.640456		71.1313
11.853	26.4008	25.9951	0.636889		71.2525
11.8632	25.2784	25.9871	-0.841823		71.3736
11.8733	25.9808	25.9791	0.0406936		71.4717
11.8835	25.8263	25.9711	-0.380475		71.5474
11.8936	25.6905	25.9631	-0.522154		71.7409
11.9038	26.2869	25.9551	0.575983		71.9223
11.9139	25.7099	25.9471	-0.487056		72.1121
11.9241	25.219	25.9392	-0.848607		72.2058
11.9342	26.6271	25.9312	0.834173		72.236
11.9443	26.7955	25.9232	0.933957		72.2388
11.9545	25.4755	25.9153	-0.663179		72.4447
11.9646	25.9422	25.9073	0.18686		72.5116
11.9748	26.0576	25.8994	0.397816		72.5711
11.9849	25.4558	25.8914	-0.65998		72.6989
11.9951	26.1343	25.8835	0.500799		72.7891
12.0052	25.9808	25.8755	0.324404		73.2712
12.0154	26.0768	25.8676	0.457411		73.3611
12.0255	25.7099	25.8597	-0.38695		73.3887
12.0357	25.632	25.8517	-0.468733		73.5239
12.0458	25.7488	25.8438	-0.308242		73.6541
12.056	25.9615	25.8359	0.35444		73.7035
12.0661	26	25.828	0.414763		73.8216
12.0763	24.98	25.8201	-0.916556		73.8437
12.0864	25.5734	25.8122	-0.488616		73.9871
12.0966	26.1725	25.8043	0.606817		74.0027
12.1067	26.7582	25.7964	0.980706		74.0385
12.1169	25.923	25.7885	0.366679		74.0981
12.127	26.4197	25.7806	0.799412		74.1817
12.1371	26.2488	25.7728	0.689967		74.3994
12.1473	26.1151	25.7649	0.591815		74.4352
12.1574	26.6833	25.757	0.962448		74.5546
12.1676	25.4165	25.7492	-0.576745		74.5569
12.1777	25.6515	25.7413	-0.299675		74.6976
12.1879	26.5518	25.7335	0.904633		74.7028
12.198	26.1343	25.7256	0.639239		74.793
12.2082	25.0599	25.7178	-0.811106		75.2141
12.2183	26.1151	25.71	0.636493		75.309
12.2285	25.632	25.7022	-0.264926		75.3376
12.2386	26	25.6944	0.552821		75.3777
12.2488	26.0384	25.6866	0.593173		75.3851
12.2589	25.5734	25.6788	-0.324569		75.4172
12.2691	26.3249	25.671	0.808661		75.4647
12.2792	26.2107	25.6632	0.739952		75.4815
12.2894	26.5518	25.6554	0.946827		75.7389
12.2995	25.1197	25.6476	-0.726529		75.8246
12.3097	26.1151	25.6398	0.689467		75.8722
12.3198	26.0768	25.632	0.666957		76.1042
12.3299	25.4755	25.6242	-0.38564		76.1063
12.3401	26.4953	25.6164	0.937477		76.1082
12.3502	26.2107	25.6086	0.77591		76.1477
12.3604	26.2679	25.6009	0.816682		76.2058
12.3705	25.8844	25.5931	0.539664		76.3883
12.3807	25.7682	25.5854	0.42759		76.5435
12.3908	25.04	25.5776	-0.733243		76.5553
12.401	26.0384	25.5699	0.684519		76.9694
12.4111	25.6905	25.5621	0.358246		77.02
12.4213	25.1794	25.5544	-0.612399		77.0436
12.4314	25.1595	25.5467	-0.622227		77.1344
12.4416	26.1343	25.5389	0.771581		77.2898
12.4517	25.9808	25.5312	0.670485		77.3267
12.4619	25.8457	25.5235	0.567625		77.4209
12.472	25.3377	25.5158	-0.421985		77.4487
12.4822	26.1916	25.5081	0.826748		77.5591
12.4923	25.8844	25.5004	0.619647		77.7502
12.5025	25.4362	25.4927	-0.237731		77.7847
12.5126	25.1595	25.485	-0.570564		77.8161
12.5227	25.2587	25.4774	-0.467659		77.8514
12.5329	24.7386	25.4697	-0.855029		77.8747
12.543	24.4336	25.4621	-1.01414		77.9022
12.5532	26.2869	25.4544	0.91239		78.0274
12.5633	26.533	25.4468	1.04222		78.4253
12.5735	25.807	25.4391	0.606499		78.4634
12.5836	25.865	25.4315	0.658446		78.5106
12.5938	25.6515	25.4238	0.47716		78.5542
12.6039	25.6515	25.4162	0.485115		78.5575
12.6141	24.3311	25.4085	-1.03801		78.7668
12.6242	24.2899	25.4009	-1.05402		78.8493
12.6344	26.2679	25.3932	0.935221		78.8546
12.6445	26.4953	25.3856	1.05343		78.9291
12.6547	24.8395	25.3779	-0.733778		78.9759
12.6648	26.1343	25.3703	0.874072		79.0599
12.675	27.0185	25.3626	1.28681		79.6771
12.6851	25.7682	25.355	0.642823		79.7863
12.6953	25.1794	25.3473	-0.409848		79.8609
12.7054	26.7395	25.3397	1.18313		79.8914
12.7155	25.593	25.332	0.510804		80.3136
12.7257	25.1396	25.3244	-0.429892		80.3557
12.7358	25.8263	25.3168	0.713819		80.4139
12.746	26.1725	25.3092	0.929138		80.4876
12.7561	25.9037	25.3016	0.775917		80.4884
12.7663	25.5343	25.294	0.490152		80.4944
12.7764	25.2389	25.2865	-0.218205		80.6186
12.7866	26.3249	25.2789	1.02273		80.6201
12.7967	25.219	25.2714	-0.22873		80.6341
12.8069	25.6515	25.2638	0.622655		80.6696
12.817	25.7488	25.2563	0.701793		80.6937
12.8272	26.1151	25.2487	0.9308		80.8333
12.8373	24.8193	25.2412	-0.649514		81.0569
12.8475	25.1992	25.2337	-0.185712		81.2116
12.8576	25.632	25.2262	0.637048		81.2639
12.8678	24.8395	25.2187	-0.615783		81.5743
12.8779	24.9199	25.2112	-0.539722		81.849
12.8881	25.7488	25.2037	0.738318		82.052
12.8982	24.0208	25.1962	-1.08414		82.0924
12.9083	26.0384	25.1887	0.921814		82.1618
12.9185	25.2389	25.1812	0.240106		82.162
12.9286	24.6171	25.1737	-0.746098		82.3241
12.9388	25.1595	25.1663	-0.0822447		82.6774
12.9489	25.8844	25.1588	0.851805		82.7097
12.9591	24.5153	25.1513	-0.79751		82.7503
12.9692	25.8844	25.1439	0.86052		82.88
12.9794	25.6905	25.1364	0.744349		83.241
12.9895	25.7876	25.129	0.811562		83.2667
12.9997	25.2982	25.1215	0.420361		83.4128
13.0098	25.7682	25.1141	0.808776		83.413
13.02	25.4362	25.1066	0.574064		83.426
13.0301	25.6515	25.0992	0.743165		83.4359
13.0403	24.4336	25.0918	-0.811301		83.4845
13.0504	24.5153	25.0844	-0.75437		83.6256
13.0606	25.9615	25.077	0.940504		83.629
13.0707	24.779	25.0696	-0.539008		83.6761
13.0809	25.4951	25.0621	0.657988		83.7374
13.091	25.3969	25.0548	0.584892		83.7527
13.1011	25.1595	25.0474	0.334864		83.7685
13.1113	25.6125	25.04	0.756656		83.8162
13.1214	25.2982	25.0326	0.515398		83.8501
13.1316	24.6171	25.0252	-0.638859		83.8738
13.1417	25.593	25.0178	0.758376		83.9
13.1519	25.04	25.0105	0.171762		83.92
13.162	24.9399	25.0031	-0.251346		83.9202
13.1722	25.4558	24.9957	0.678306		84.1367
13.1823	24.98	24.9884	-0.0916471		84.2078
13.1925	25.4558	24.981	0.689058		84.2175
13.2026	24.0832	24.9737	-0.943669		84.2655
13.2128	25.2784	24.9664	0.558648		84.362
13.2229	24.2693	24.959	-0.830486		84.4024
13.2331	24.1039	24.9517	-0.920738		84.6489
13.2432	24.4949	24.9444	-0.670433		84.7181
13.2534	25.3772	24.9371	0.663397		84.8855
13.2635	24.3105	24.9297	-0.786928		84.8917
13.2737	25.671	24.9224	0.865191		85.0761
13.2838	24.5561	24.9151	-0.599232		85.138
13.2939	26.1725	24.9078	1.12457		85.1985
13.3041	24.9399	24.9005	0.198441		85.3049
13.3142	25.9037	24.8933	1.00519		85.4605
13.3244	23.7276	24.886	-1.07627		85.4634
13.3345	25.671	24.8787	0.890104		85.7372
13.3447	24.8596	24.8714	-0.108805		85.8293
13.3548	25.04	24.8642	0.419265		85.893
13.365	25.04	24.8569	0.427827		85.9301
13.3751	24.4949	24.8497	-0.595642		85.9358
13.3853	24.8596	24.8424	0.130992		85.9716
13.3954	25.4951	24.8352	0.812335		86.0143
13.4056	25.2587	24.828	0.656269		86.0398
13.4157	25.4951	24.8207	0.821193		86.1179
13.4259	25.671	24.8135	0.926005		86.137
13.436	25.0998	24.8063	0.541772		86.1888
13.4462	24.6779	24.7991	-0.348047		86.1932
13.4563	25.4755	24.7918	0.826821		86.227
13.4665	25	24.7846	0.464076		86.2568
13.4766	24.7588	24.7774	-0.136342		86.3075
13.4867	24.9199	24.7702	0.386843		86.4069
13.4969	24.1868	24.763	-0.759114		86.4873
13.507	23.8956	24.7558	-0.927485		86.5794
13.5172	24.4131	24.7486	-0.579255		86.6227
13.5273	25.5539	24.7415	0.901332		86.713
13.5375	25.2389	24.7343	0.710331		86.7188
13.5476	25.2982	24.7271	0.755714		86.7216
13.5578	24.0832	24.72	-0.797973		86.7773
13.5679	25.4755	24.7128	0.873321		86.8913
13.5781	24.5764	24.7056	-0.359472		86.9355
13.5882	24.7992	24.6985	0.317355		87.0418
13.5984	24.6577	24.6913	-0.183513		87.1374
13.6085	25.2587	24.6842	0.757938		87.2297
13.6187	25.1992	24.6771	0.722601		87.2524
13.6288	23.8328	24.6699	-0.914971		87.267
13.639	25.318	24.6628	0.809433		87.2833
13.6491	23.6432	24.6557	-1.00623		87.3101
13.6592	25.7294	24.6486	1.03962		87.4367
13.6694	25.0998	24.6414	0.677019		87.5016
13.6795	25.4951	24.6343	0.92777		87.5648
13.6897	23.8747	24.6272	-0.867506		87.6279
13.6998	24.0416	24.6201	-0.7606		87.7285
13.71	25.1992	24.6131	0.765608		87.8087
13.7201	24.6374	24.606	0.177216		87.8202
13.7303	25.219	24.5989	0.787501		87.9721
13.7404	24.2281	24.5918	-0.603096		88.0928
13.7506	22.9129	24.5847	-1.293		88.2755
13.7607	24.2487	24.5777	-0.573549		88.4192
13.7709	25.4558	24.5706	0.940869		88.4451
13.781	25.0998	24.5636	0.73229		88.4929
13.7912	25.8263	24.5565	1.12687		88.8491
13.8013	24.8596	24.5495	0.556911		88.8522
13.8115	25.0799	24.5424	0.733115		88.8761
13.8216	24.6577	24.5354	0.34968		88.9278
13.8318	25.8263	24.5283	1.1393		88.9498
13.8419	24.779	24.5213	0.507641		88.987
13.852	25.1595	24.5143	0.803235		89.1451
13.8622	25.1595	24.5073	0.807589		89.2168
13.8723	24.1247	24.5003	-0.612867		89.2311
13.8825	24.3516	24.4933	-0.376415		89.2485
13.8926	24.2487	24.4863	-0.487413		89.3406
13.9028	24.0416	24.4793	-0.66156		89.4612
13.9129	23.1948	24.4723	-1.13026		89.5656
13.9231	24.4131	24.4653	-0.228514		89.646
13.9332	24.1247	24.4584	-0.577653		89.7236
13.9434	25.2587	24.4514	0.898482		89.7244
13.9535	24.8797	24.4444	0.659759		89.8067
13.9637	25.1595	24.4375	0.849719		89.8723
13.9738	24.7992	24.4305	0.607191		89.8895
13.984	25.318	24.4236	0.945737		90.3333
13.9941	24.6779	24.4166	0.511187		90.3678
14.0043	24.3105	24.4097	-0.314927		90.3726
14.0144	25.671	24.4027	1.12617		90.5114
14.0246	24.6577	24.3958	0.511716		90.5448
14.0347	24.5764	24.3889	0.433052		90.5935
14.0448	25.5147	24.382	1.0643		90.729
14.055	24.7184	24.375	0.585977		90.7411
14.0651	25.04	24.3681	0.819652		90.7457
14.0753	24.779	24.3612	0.646362		90.7544
14.0854	24.6577	24.3543	0.550736		90.8324
14.0956	24.4131	24.3475	0.256237		90.8729
14.1057	23.8328	24.3406	-0.712611		90.9375
14.1159	24.6171	24.3337	0.532342		90.9547
14.126	22.4722	24.3268	-1.36183		91.0337
14.1362	23.516	24.3199	-0.896644		91.1003
14.1463	24.3516	24.3131	0.196318		91.1076
14.1565	24.6779	24.3062	0.609706		91.1361
14.1666	24.8998	24.2993	0.774905		91.1593
14.1768	24.1661	24.2925	-0.35549		91.1692
14.1869	24.0208	24.2856	-0.514577		91.2112
14.1971	24.4336	24.2788	0.393467		91.2284
14.2072	24.7992	24.2719	0.726132		91.2554
14.2174	24.8596	24.2651	0.771048		91.3601
14.2275	24.779	24.2583	0.721639		91.3659
14.2376	23.7276	24.2514	-0.72375		91.3717
14.2478	25.3969	24.2446	1.07342		91.4852
14.2579	24.2899	24.2378	0.228283		91.5067
14.2681	25.0998	24.231	0.932098		91.5268
14.2782	24.3105	24.2242	0.293766		91.5682
14.2884	24.6577	24.2174	0.66352		91.7391
14.2985	23.622	24.2106	-0.767193		91.752
14.3087	24.779	24.2038	0.758417		91.9313
14.3188	25.1794	24.1971	0.991113		91.9859
14.329	24.0416	24.1903	-0.385557		91.9899
14.3391	23.8537	24.1835	-0.574286		92.0158
14.3493	25.0799	24.1768	0.950314		92.1144
14.3594	24.7992	24.17	0.793194		92.1202
14.3696	24.3516	24.1633	0.433913		92.1255
14.3797	24.2487	24.1566	0.303504		92.1662
14.3899	24.1039	24.1499	-0.214369		92.1953
14.4	24.6779	24.1432	0.731248		92.2293
14.4102	24.6779	24.1365	0.735811		92.2548
14.4203	23.5372	24.1298	-0.769806		92.2643
14.4304	23.3452	24.1231	-0.881967		92.4076
14.4406	23.8747	24.1164	-0.491655		92.5091
14.4507	25.0799	24.1097	0.984974		92.6384
14.4609	23.8118	24.103	-0.539669		92.9725
14.471	24.6171	24.0963	0.721628		92.9927
14.4812	24.7588	24.0896	0.818041		93.0826
14.4913	24.3311	24.083	0.498062		93.1171
14.5015	24.8596	24.0763	0.885026		93.2114
14.5116	24.1661	24.0697	0.310475		93.3955
14.5218	24.2487	24.0631	0.430866		93.4715
14.5319	23.6432	24.0564	-0.642856		93.5975
14.5421	23.8747	24.0498	-0.418518		93.6838
14.5522	24.5764	24.0432	0.730204		93.7066
14.5624	24.6982	24.0366	0.813382		93.7333
14.5725	24.1247	24.03	0.307763		93.8371
14.5827	24.8797	24.0233	0.925409		93.8678
14.5928	23.9792	24.0167	-0.193759		93.8938
14.603	24.2281	24.0101	0.466913		93.9925
14.6131	23.2809	24.0035	-0.850036		94.1011
14.6232	25.02	23.9968	1.01151		94.2832
14.6334	24.0416	23.9902	0.226719		94.4704
14.6435	24.1868	23.9836	0.450718		94.4904
14.6537	24.0624	23.977	0.292212		94.5336
14.6638	23.7487	23.9704	-0.470912		95.3257
14.674	24.5153	23.9639	0.742589		95.3488
14.6841	24.1661	23.9573	0.456948
14.6943	23.8118	23.9507	-0.37278
14.7044	23.8956	23.9442	-0.220378
14.7146	24.1454	23.9376	0.455813
14.7247	24.7386	23.9311	0.898636
14.7349	23.3666	23.9245	-0.746931
14.745	24.5561	23.918	0.798776
14.7552	23.7065	23.9115	-0.452712
14.7653	24.7184	23.905	0.901914
14.7755	24.0624	23.8985	0.404926
14.7856	24.779	23.892	0.941845
14.7958	24	23.8855	0.33844
14.8059	24.2693	23.879	0.624777
14.816	24.0208	23.8725	0.38513
14.8262	23.1948	23.866	-0.819267
14.8363	25.1595	23.8595	1.14015
14.8465	24.8395	23.8531	0.993182
14.8566	23.1948	23.8466	-0.807327
14.8668	25.4362	23.8401	1.26335
14.8769	24.3516	23.8337	0.719666
14.8871	23.9165	23.8272	0.298847
14.8972	23.6854	23.8208	-0.367858
14.9074	23.7908	23.8143	-0.153475
14.9175	24	23.8079	0.438331
14.9277	23.9792	23.8014	0.42158
14.9378	24.4745	23.795	0.824307
14.948	23.7065	23.7886	-0.286406
14.9581	23.3452	23.7821	-0.660992
14.9683	23.5797	23.7757	-0.442805
14.9784	24.0832	23.7693	0.560243
14.9886	24.5357	23.7629	0.879078
14.9987	23.6008	23.7565	-0.39454
15.0088	24.6982	23.7501	0.973687
15.019	23.8956	23.7437	0.389726
15.0291	23.8118	23.7373	0.272818
15.0393	24.2487	23.7309	0.719558
15.0494	24.0208	23.7246	0.544295
15.0596	24.3721	23.7182	0.808656
15.0697	24.6779	23.7118	0.982908
15.0799	24.4336	23.7054	0.853308
15.09	24.3721	23.6991	0.820386
15.1002	23.4307	23.6927	-0.511831
15.1103	24.0416	23.6864	0.596044
15.1205	23.2809	23.68	-0.631754
15.1306	23.1301	23.6737	-0.737285
15.1408	23.3666	23.6673	-0.54833
15.1509	23.8537	23.661	0.439041
15.1611	23.4734	23.6546	-0.425717
15.1712	23.4307	23.6483	-0.46641
15.1814	23.7908	23.642	0.385742
15.1915	24.454	23.6356	0.904651
15.2016	23.9792	23.6294	0.591441
15.2118	24.8797	23.6231	1.12099
15.2219	24.0624	23.6168	0.667525
15.2321	23.7487	23.6106	0.371612
15.2422	23.7487	23.6044	0.379904
15.2524	24.3311	23.5981	0.856106
15.2625	23.9792	23.5919	0.622286
15.2727	23.0434	23.5857	-0.736393
15.2828	23.8328	23.5795	0.503226
15.293	24.3516	23.5733	0.882193
15.3031	23.2164	23.5671	-0.592262
15.3133	24.0208	23.561	0.67812
15.3234	23.8537	23.5548	0.546722
15.3336	24.3721	23.5487	0.907442
15.3437	23.2164	23.5425	-0.571094
15.3539	23.6432	23.5364	0.326792
15.364	23.3452	23.5303	-0.43015
15.3742	23.7065	23.5241	0.427073
15.3843	24.0416	23.518	0.723599
15.3944	23.4521	23.5119	-0.244631
15.4046	23.4094	23.5058	-0.310501
15.4147	24.2281	23.4997	0.853454
15.4249	22.9347	23.4936	-0.747596
15.435	23.7065	23.4875	0.468033
15.4452	24.2693	23.4814	0.88766
15.4553	24.0208	23.4753	0.738606
15.4655	23.6643	23.4692	0.441731
15.4756	22.9129	23.4631	-0.741772
15.4858	23.9583	23.457	0.70801
15.4959	23.3666	23.4509	-0.290339
15.5061	22.9565	23.4449	-0.698846
15.5162	23.4094	23.4388	-0.171461
15.5264	23.7487	23.4327	0.56209
15.5365	24.1868	23.4267	0.87183
15.5467	22.0907	23.4206	-1.15322
15.5568	23.1084	23.4146	-0.553324
15.567	24.3311	23.4086	0.960452
15.5771	23.2594	23.4026	-0.378365
15.5872	23.3238	23.3966	-0.26973
15.5974	23.6643	23.3906	0.523213
15.6075	22.8473	23.3846	-0.732983
15.6177	23.6008	23.3786	0.47142
15.6278	23.5372	23.3726	0.405654
15.638	23.6008	23.3667	0.483888
15.6481	22.8035	23.3608	-0.746494
15.6583	24	23.3548	0.803221
15.6684	24.0832	23.3489	0.856893
15.6786	22.4944	23.343	-0.921183
15.6887	24.6779	23.3371	1.15793
15.6989	23.622	23.3313	0.539228
15.709	22.9565	23.3254	-0.607382
15.7192	22.9129	23.3195	-0.637703
15.7293	23.4947	23.3137	0.42541
15.7395	22.7816	23.3079	-0.725474
15.7496	24.0624	23.3021	0.871977
15.7598	22.5389	23.2963	-0.870304
15.7699	23.8118	23.2905	0.721978
15.78	23.4521	23.2848	0.409053
15.7902	23.3452	23.279	0.257329
15.8003	23.0868	23.2733	-0.431864
15.8105	23.6643	23.2676	0.629855
15.8206	23.8118	23.2619	0.741508
15.8308	23	23.2563	-0.506236
15.8409	23.0434	23.2506	-0.455203
15.8511	23.1084	23.245	-0.369597
15.8612	23.4521	23.2394	0.461117
15.8714	23.5372	23.2339	0.550763
15.8815	23.6432	23.2283	0.64412
15.8917	22.2935	23.2227	-0.963967
15.9018	23.6432	23.2172	0.652682
15.912	24.0208	23.2117	0.899535
15.9221	23.2809	23.2062	0.273382
15.9323	23.6643	23.2007	0.680917
15.9424	22.9783	23.1952	-0.465789
15.9526	23	23.1898	-0.435627
15.9627	22.2036	23.1844	-0.99033
15.9728	24.2281	23.179	1.02426
15.983	22.5389	23.1736	-0.79671
15.9931	23.8328	23.1683	0.81516
16.0033	23.0434	23.163	-0.345711
16.0134	23.0217	23.1577	-0.368703
16.0236	23.5372	23.1524	0.620312
16.0337	23.2379	23.1472	0.301174
16.0439	22.9783	23.142	-0.404662
16.054	23.1301	23.1368	-0.0823071
16.0642	22.8035	23.1317	-0.572893
16.0743	23.0434	23.1266	-0.288417
16.0845	23.7065	23.1216	0.764837
16.0946	23.9583	23.1165	0.917471
16.1048	23.2379	23.1116	0.355443
16.1149	23.4734	23.1066	0.605617
16.1251	22.8035	23.1017	-0.546082
16.1352	22.3159	23.0969	-0.883708
16.1454	23.2379	23.092	0.381921
16.1555	23.4734	23.0873	0.621388
16.1656	22.7596	23.0825	-0.56827
16.1758	23.1733	23.0779	0.308845
16.1859	22.9565	23.0733	-0.34174
16.1961	22.7376	23.0687	-0.575399
16.2062	23.3024	23.0642	0.487983
16.2164	22.8254	23.0598	-0.484136
16.2265	23.4094	23.0555	0.59493
16.2367	22.561	23.0512	-0.700106
16.2468	23.1084	23.047	0.247935
16.257	21.3776	23.0428	-1.29046
16.2671	23.1517	23.0388	0.33598
16.2773	23.3452	23.0348	0.557139
16.2874	22.1359	23.031	-0.946054
16.2976	23.3024	23.0272	0.524567
16.3077	23.3452	23.0235	0.567199
16.3179	22.3383	23.02	-0.825621
16.328	23.4307	23.0165	0.643615
16.3382	23.8747	23.0132	0.928168
16.3483	23.4094	23.01	0.632003
16.3584	22.7816	23.0069	-0.474685
16.3686	23.6432	23.004	0.799515
16.3787	22.4499	23.0011	-0.74243
16.3889	22.2711	22.9985	-0.852889
16.399	23.2594	22.996	0.513276
16.4092	22.8035	22.9936	-0.435974
16.4193	22.383	22.9914	-0.779957
16.4295	23.2594	22.9893	0.519715
16.4396	23.1517	22.9874	0.405299
16.4498	22.7156	22.9857	-0.519655
16.4599	23.4307	22.9841	0.668313
16.4701	23.1733	22.9827	0.436526
16.4802	21.8174	22.9815	-1.07891
16.4904	23.2594	22.9804	0.528232
16.5005	22.6495	22.9794	-0.574393
16.5107	22.0907	22.9786	-0.942276
16.5208	22.6716	22.9779	-0.553467
16.531	23.4947	22.9773	0.719308
16.5411	23	22.9767	0.152536
16.5512	21.9545	22.9762	-1.01081
16.5614	22.9129	22.9758	-0.250789
16.5715	23.2594	22.9753	0.53301
16.5817	22.9565	22.9748	-0.135392
16.5918	23.8537	22.9743	0.937797
16.602	23.5584	22.9736	0.764738
16.6121	22.1133	22.9729	-0.927097
16.6223	22.9347	22.9719	-0.193022
16.6324	22.2711	22.9709	-0.836551
16.6426	22.9129	22.9696	-0.2382
16.6527	23.4734	22.9682	0.710793
16.6629	22.5167	22.9665	-0.670703
16.673	23.5797	22.9646	0.784232
16.6832	23.622	22.9626	0.812077
16.6933	23.6432	22.9603	0.826378
16.7035	22.5389	22.9578	-0.64729
16.7136	23.0651	22.9553	0.331449
16.7238	23.1517	22.9526	0.446173
16.7339	22.4944	22.9499	-0.674872
16.744	23.0868	22.9472	0.373627
16.7542	22.4944	22.9446	-0.670902
16.7643	22.5832	22.942	-0.599035
16.7745	22.4277	22.9397	-0.715539
16.7846	23.6432	22.9375	0.840041
16.7948	23.3666	22.9356	0.656512
16.8049	22.8692	22.9341	-0.254722
16.8151	23.6432	22.9329	0.842793
16.8252	22.7816	22.9321	-0.387967
16.8354	22.891	22.9317	-0.201739
16.8455	21.7715	22.9319	-1.07719
16.8557	23.7065	22.9325	0.879769
16.8658	22.1133	22.9337	-0.90576
16.876	22.5832	22.9355	-0.593559
16.8861	23.516	22.9378	0.76037
16.8963	22.8254	22.9407	-0.339454
16.9064	23.1733	22.9441	0.478721
16.9166	23.1517	22.9481	0.451206
16.9267	22.7376	22.9526	-0.463687
16.9368	21.7715	22.9577	-1.08912
16.947	23.0868	22.9633	0.351422
16.9571	22.8473	22.9693	-0.349277
16.9673	23.3666	22.9757	0.625241
16.9774	22.561	22.9824	-0.649153
16.9876	22.6274	22.9894	-0.601616
16.9977	21.7256	22.9964	-1.12732
17.0079	22.5832	23.0034	-0.648281
17.018	22.1585	23.0104	-0.922952
17.0282	22.6053	23.017	-0.64163
17.0383	21.7256	23.0232	-1.13914
17.0485	22.561	23.0288	-0.683969
17.0586	23.3666	23.0337	0.576988
17.0688	22.1811	23.0377	-0.925545
17.0789	21.7486	23.0406	-1.13669
17.0891	23.516	23.0423	0.688201
17.0992	22.7816	23.0427	-0.511008
17.1094	22.6274	23.0416	-0.643584
17.1195	23.2809	23.039	0.491833
17.1296	22.6274	23.0348	-0.638242
17.1398	22.4944	23.0289	-0.73107
17.1499	22.3159	23.0214	-0.839938
17.1601	23.1301	23.0123	0.34315
17.1702	21.7715	23.0017	-1.10912
17.1804	22.4722	22.9896	-0.719334
17.1905	22.6936	22.9763	-0.531673
17.2007	21.7256	22.9618	-1.11184
17.2108	23.3452	22.9462	0.631685
17.221	22.6274	22.9298	-0.549894
17.2311	22.5832	22.9127	-0.574034
17.2413	22.4499	22.8951	-0.667166
17.2514	22.1811	22.877	-0.834243
17.2616	22.6936	22.8588	-0.406412
17.2717	23.6643	22.8404	0.907684
17.2819	22.1359	22.8221	-0.828345
17.292	22.7816	22.8039	-0.149403
17.3022	22.6936	22.7859	-0.303793
17.3123	22.0227	22.7682	-0.863414
17.3224	22.6274	22.7508	-0.35132
17.3326	21.3073	22.7339	-1.1944
17.3427	23.0217	22.7173	0.551719
17.3529	23.4521	22.7012	0.866512
17.363	22.8473	22.6856	0.402154
17.3732	22.8692	22.6704	0.44586
17.3833	21.5174	22.6557	-1.06688
17.3935	21.9545	22.6414	-0.828776
17.4036	22.891	22.6275	0.513368
17.4138	21.6333	22.614	-0.99032
17.4239	23.1301	22.601	0.727385
17.4341	22.3383	22.5883	-0.499979
17.4442	22.1359	22.576	-0.663332
17.4544	22.3383	22.564	-0.475026
17.4645	22.9129	22.5523	0.600493
17.4747	22.3383	22.5409	-0.450131
17.4848	22.4277	22.5299	-0.31969
17.495	23.3452	22.5191	0.908924
17.5051	23.4521	22.5086	0.971327
17.5152	23.4307	22.4984	0.965585
17.5254	21.8174	22.4885	-0.819169
17.5355	22.1359	22.4788	-0.585544
17.5457	21.6333	22.4694	-0.914394
17.5558	22.2036	22.4603	-0.506673
17.566	22.0907	22.4515	-0.600645
17.5761	21.8174	22.443	-0.790903
17.5863	22.5832	22.4347	0.38534
17.5964	22.7376	22.4267	0.557598
17.6066	22.4499	22.419	0.175812
17.6167	22.8473	22.4116	0.660059
17.6269	22.561	22.4045	0.395586
17.637	22.3159	22.3977	-0.286043
17.6472	21.8861	22.3912	-0.710743
17.6573	22.1811	22.385	-0.451595
17.6675	21.6795	22.3791	-0.836428
17.6776	22.6495	22.3735	0.525383
17.6878	22.6274	22.3682	0.509179
17.6979	22.4944	22.3631	0.362378
17.708	21.9089	22.3584	-0.670439
17.7182	21.6564	22.3539	-0.835187
17.7283	21.5174	22.3498	-0.912332
17.7385	22.383	22.3459	0.192685
17.7486	21.7025	22.3423	-0.799847
17.7588	21.9545	22.3389	-0.620031
17.7689	22.0454	22.3358	-0.538909
17.7791	22.7596	22.333	0.653191
17.7892	22.4054	22.3303	0.273984
17.7994	22.0227	22.3278	-0.552349
17.8095	22.0454	22.3255	-0.529207
17.8197	21.8861	22.3232	-0.661195
17.8298	21.9089	22.3211	-0.642031
17.84	22	22.319	-0.564806
17.8501	21.7486	22.3169	-0.753879
17.8603	22.2261	22.3147	-0.297691
17.8704	22.4944	22.3125	0.426605
17.8806	22.3607	22.31	0.225113
17.8907	22.7376	22.3073	0.655975
17.9008	21.1187	22.3044	-1.08888
17.911	22.0907	22.3011	-0.458646
17.9211	21.7715	22.2974	-0.725157
17.9313	22.1359	22.2933	-0.396649
17.9414	21.8861	22.2887	-0.634519
17.9516	21.8861	22.2836	-0.630496
17.9617	21.2603	22.278	-1.00881
17.9719	21	22.2719	-1.12776
17.982	22.1133	22.2652	-0.38968
17.9922	22.1811	22.258	-0.277408
18.0023	21.7025	22.2504	-0.740164
18.0125	22.4277	22.2423	0.430567
18.0226	22.0454	22.2338	-0.433992
18.0328	22.1811	22.2249	-0.209263
18.0429	22.0907	22.2156	-0.353449
18.0531	21.8174	22.2062	-0.623492
18.0632	22.5832	22.1965	0.621855
18.0734	21.7486	22.1866	-0.661868
18.0835	21.8174	22.1767	-0.599387
18.0936	22.3159	22.1667	0.386287
18.1038	21.7025	22.1567	-0.673912
18.1139	21.7486	22.1467	-0.630991
18.1241	21.9317	22.1368	-0.452857
18.1342	22.2036	22.127	0.276846
18.1444	22.6053	22.1172	0.698616
18.1545	22.2711	22.1077	0.404214
18.1647	21.4243	22.0982	-0.820952
18.1748	22.6053	22.089	0.71855
18.185	22.1133	22.0799	0.182822
18.1951	22.5389	22.071	0.683979
18.2053	21.3542	22.0623	-0.841525
18.2154	22.3607	22.0538	0.553966
18.2256	21.5639	22.0455	-0.693981
18.2357	22.1811	22.0373	0.379145
18.2459	22.2261	22.0294	0.443566
18.256	22.6053	22.0216	0.764024
18.2662	21.4476	22.014	-0.752565
18.2763	21.4942	22.0065	-0.715775
18.2864	22.0227	21.9992	0.153227
18.2966	21.7486	21.9921	-0.493518
18.3067	21.7945	21.9852	-0.436674
18.3169	22.1359	21.9784	0.396925
18.327	21.166	21.9718	-0.897637
18.3372	21.1424	21.9653	-0.907139
18.3473	21.6102	21.9589	-0.590546
18.3575	22.561	21.9527	0.779945
18.3676	22.1811	21.9466	0.484194
18.3778	22.0907	21.9407	0.387367
18.3879	22.0907	21.9348	0.394831
18.3981	22.2935	21.9291	0.603645
18.4082	21.5174	21.9235	-0.637236
18.4184	21.9317	21.918	0.117048
18.4285	21.4009	21.9126	-0.715329
18.4387	22.2711	21.9074	0.603076
18.4488	21.5174	21.9022	-0.620287
18.459	21.4709	21.8971	-0.652856
18.4691	21.0476	21.8922	-0.919027
18.4792	20.8087	21.8873	-1.03859
18.4894	21.3307	21.8826	-0.742867
18.4995	22.4499	21.8779	0.75631
18.5097	22.0454	21.8734	0.414735
18.5198	21.3073	21.869	-0.749463
18.53	21.1896	21.8646	-0.821599
18.5401	21.3073	21.8604	-0.743742
18.5503	21.9545	21.8563	0.313336
18.5604	21.8861	21.8523	0.183706
18.5706	21.9089	21.8484	0.2459
18.5807	21.095	21.8447	-0.865819
18.5909	21.7256	21.841	-0.339785
18.601	21.4243	21.8375	-0.642807
18.6112	21.1896	21.8341	-0.802784
18.6213	21.3307	21.8308	-0.707164
18.6315	22.0681	21.8277	0.490309
18.6416	20.8087	21.8247	-1.00798
18.6518	21.6564	21.8218	-0.406718
18.6619	21.3073	21.8191	-0.71544
18.672	21.4243	21.8166	-0.626346
18.6822	22.2036	21.8142	0.623997
18.6923	21.6564	21.8121	-0.394518
18.7025	21.166	21.8101	-0.802538
18.7126	22.3159	21.8083	0.71245
18.7228	21.4243	21.8068	-0.618506
18.7329	21.0238	21.8056	-0.884211
18.7431	20.6398	21.8047	-1.07934
18.7532	20.9762	21.8042	-0.909963
18.7634	21.6102	21.8041	-0.440366
18.7735	20.7364	21.8045	-1.03346
18.7837	20.6155	21.8053	-1.09075
18.7938	21.6333	21.8064	-0.415991
18.804	22.0907	21.8078	0.531871
18.8141	21.4243	21.8098	-0.6209
18.8243	20.8567	21.8123	-0.977588
18.8344	19.7484	21.8155	-1.43773
18.8446	20.4695	21.8193	-1.16181
18.8547	21.4243	21.8237	-0.632026
18.8648	20.9045	21.8287	-0.961355
18.875	21.9545	21.8341	0.346918
18.8851	20.4206	21.8397	-1.19126
18.8953	21.3307	21.845	-0.717098
18.9054	22.9129	21.8496	1.03116
18.9156	21.4942	21.8532	-0.599181
18.9257	21.8403	21.8557	-0.123992
18.9359	21.7715	21.8573	-0.292902
18.946	21.3073	21.8586	-0.742493
18.9562	22.6053	21.8599	0.863369
18.9663	21.5407	21.8617	-0.566568
18.9765	21.7486	21.864	-0.339729
18.9866	22.1811	21.8669	0.560549
18.9968	21.7945	21.8702	-0.275127
19.0069	21.0476	21.8738	-0.908989
19.0171	21.9545	21.8776	0.277296
19.0272	22.1133	21.8814	0.481633
19.0374	21.9773	21.885	0.303752
19.0475	22.6936	21.8883	0.897364
19.0576	22.2261	21.8913	0.578604
19.0678	21.2368	21.8939	-0.810613
19.0779	21.5639	21.8959	-0.576272
19.0881	20.8806	21.8977	-1.00851
19.0982	21.5407	21.899	-0.598628
19.1084	21	21.8998	-0.948587
19.1185	21.6102	21.9001	-0.538424
19.1287	21.7256	21.8998	-0.417439
19.1388	21.7945	21.899	-0.323326
19.149	21.1424	21.8978	-0.869138
19.1591	20.7605	21.8961	-1.06562
19.1693	22.7596	21.8941	0.930351
19.1794	21.7256	21.8917	-0.407655
19.1896	21.4709	21.8892	-0.646768
19.1997	21.9089	21.8866	0.149483
19.2099	21.4009	21.8838	-0.694903
19.22	21.7715	21.8811	-0.330965
19.2302	21.0713	21.8784	-0.898365
19.2403	21.5174	21.8757	-0.598571
19.2504	21.7945	21.8732	-0.280475
19.2606	21.9317	21.8707	0.247038
19.2707	21.3307	21.8683	-0.733177
19.2809	21.2603	21.8659	-0.778212
19.291	20.9284	21.8635	-0.966992
19.3012	20.3715	21.8611	-1.22046
19.3113	21.095	21.8584	-0.87374
19.3215	20.9045	21.8556	-0.975209
19.3316	21.166	21.8524	-0.828465
19.3418	21.166	21.8487	-0.826251
19.3519	20.347	21.8445	-1.22372
19.3621	20.6882	21.8396	-1.07306
19.3722	21.5174	21.834	-0.562655
19.3824	21.8861	21.8276	0.241819
19.3925	20.7364	21.8203	-1.04108
19.4027	21.2368	21.8121	-0.758483
19.4128	21.0476	21.8029	-0.869088
19.423	21.0238	21.7928	-0.876901
19.4331	21.095	21.7817	-0.828656
19.4432	20.9284	21.7697	-0.917222
19.4534	22.0227	21.757	0.51551
19.4635	20.7123	21.7434	-1.01544
19.4737	20.4939	21.7292	-1.11145
19.4838	20.4939	21.7144	-1.10478
19.494	20.6155	21.6992	-1.04098
19.5041	21.166	21.6835	-0.719368
19.5143	22.2036	21.6676	0.732156
19.5244	21.4476	21.6514	-0.451456
19.5346	21.5174	21.6352	-0.343188
19.5447	20.7364	21.619	-0.93945
19.5549	21.4709	21.6029	-0.363285
19.565	21.7715	21.5869	0.42968
19.5752	20.4695	21.5712	-1.0496
19.5853	21.2132	21.5557	-0.585193
19.5955	19.8494	21.5405	-1.30039
19.6056	21.7945	21.5256	0.518576
19.6158	20.7605	21.511	-0.866319
19.6259	21.7025	21.4969	0.45348
19.636	20.9284	21.4831	-0.744755
19.6462	19.3391	21.4697	-1.45967
19.6563	21.6795	21.4567	0.471999
19.6665	20.5913	21.4441	-0.92348
19.6766	22	21.4318	0.753764
19.6868	21.4009	21.42	-0.138082
19.6969	21.4709	21.4086	0.249674
19.7071	20.1742	21.3976	-1.10604
19.7172	21.7486	21.387	0.601271
19.7274	20.7123	21.377	-0.815268
19.7375	21.0713	21.3674	-0.544168
19.7477	21.166	21.3584	-0.438653
19.7578	21.3307	21.35	-0.138926
19.768	20.9762	21.3422	-0.605008
19.7781	20.8806	21.3346	-0.673822
19.7883	22.3383	21.3268	1.00575
19.7984	20.445	21.3187	-0.934711
19.8086	20.347	21.3107	-0.981676
19.8187	20.7364	21.3027	-0.752482
19.8288	21.2603	21.2948	-0.185654
19.839	21.6564	21.287	0.607795
19.8491	21.2368	21.2794	-0.20648
19.8593	20.7364	21.272	-0.731792
19.8694	21.5174	21.2647	0.502744
19.8796	21.2838	21.2576	0.161995
19.8897	20.4939	21.2506	-0.869864
19.8999	21.2603	21.2437	0.128771
19.91	20.5183	21.237	-0.847759
19.9202	21.5174	21.2304	0.535787
19.9303	21.0713	21.2239	-0.39059
19.9405	20	21.2175	-1.10339
19.9506	20.9762	21.2112	-0.484773
19.9608	21.2368	21.205	0.17825
19.9709	21.8861	21.1989	0.828958
19.9811	21.2132	21.1929	0.142436
19.9912	21.2838	21.187	0.311069
20.0013	19.8494	21.1812	-1.15404
20.0115	21.1424	21.1755	-0.182118
20.0216	21.4009	21.1699	0.480636
20.0318	20.4695	21.1644	-0.833604
20.0419	20.6882	21.1589	-0.68612
20.0521	21.9317	21.1535	0.882146
20.0622	20.3224	21.1482	-0.908741
20.0724	20.2485	21.143	-0.945783
20.0825	20.9284	21.1378	-0.457526
20.0927	20.8087	21.1327	-0.569221
20.1028	19.8746	21.1276	-1.11938
20.113	20.9762	21.1226	-0.382688
20.1231	20.4695	21.1177	-0.805118
20.1333	21.4476	21.1128	0.578586
20.1434	20.025	21.1081	-1.04071
20.1536	20.5913	21.1034	-0.71561
20.1637	21.3542	21.0987	0.505382
20.1739	22	21.0943	0.951708
20.184	21.4709	21.0899	0.617254
20.1941	20.7123	21.0858	-0.611096
20.2043	19.8746	21.0818	-1.09874
20.2144	20.5913	21.0782	-0.697792
20.2246	21.0476	21.0748	-0.165154
20.2347	21.3542	21.0719	0.531291
20.2449	20.3715	21.0693	-0.835329
20.255	20.7846	21.0668	-0.531262
20.2652	20.445	21.0639	-0.786676
20.2753	20.4695	21.0607	-0.768875
20.2855	20.9045	21.0573	-0.390778
20.2956	20.8327	21.0538	-0.470213
20.3058	21.0713	21.0503	0.145059
20.3159	20.9284	21.0468	-0.344029
20.3261	20.025	21.0434	-1.00918
20.3362	21.2838	21.0401	0.493634
20.3464	20.6398	21.0369	-0.630195
20.3565	21.3542	21.0338	0.566003
20.3667	20.7605	21.0308	-0.519847
20.3768	19.799	21.0279	-1.10855
20.3869	21	21.0251	-0.158298
20.3971	20.7123	21.0224	-0.556822
20.4072	21.3542	21.0198	0.578241
20.4174	20.8087	21.0174	-0.456838
20.4275	20.6882	21.0151	-0.571745
20.4377	21.4942	21.0129	0.69374
20.4478	20.5426	21.0109	-0.684329
20.458	20.347	21.0092	-0.813756
20.4681	20.1494	21.0077	-0.926415
20.4783	21.3542	21.0065	0.589625
20.4884	20	21.0057	-1.00285
20.4986	20.7605	21.0054	-0.494828
20.5087	21.095	21.0057	0.298926
20.5189	20.8806	21.0066	-0.354997
20.529	21.3073	21.0084	0.546664
20.5392	21.9773	21.0112	0.982905
20.5493	21.2132	21.0146	0.445626
20.5595	21.8174	21.0183	0.89392
20.5696	20.4695	21.0222	-0.743448
20.5797	20.7364	21.0259	-0.538017
20.5899	20.1742	21.0297	-0.924929
20.6	21.1896	21.034	0.394494
20.6102	19.7484	21.0389	-1.136
20.6203	20.6398	21.0447	-0.636348
20.6305	20.664	21.0516	-0.62257
20.6406	21.095	21.0597	0.187892
20.6508	20.347	21.0693	-0.84989
20.6609	21.6102	21.0802	0.72801
20.6711	20.8087	21.092	-0.532285
20.6812	21.5174	21.105	0.642198
20.6914	20.7846	21.1197	-0.578832
20.7015	20.0998	21.1362	-1.01808
20.7117	20.8567	21.1551	-0.546314
20.7218	21.0238	21.1767	-0.391084
20.732	21.166	21.2016	-0.188704
20.7421	20.7605	21.2303	-0.685407
20.7523	21.5174	21.2636	0.503868
20.7624	21.6333	21.3022	0.575438
20.7725	21.5174	21.3473	0.412497
20.7827	21.5174	21.4002	0.342385
20.7928	21.1896	21.4627	-0.522523
20.803	22.0454	21.5368	0.713202
20.8131	23.1948	21.6252	1.25284
20.8233	20.4695	21.7315	-1.12339
20.8334	22.0907	21.8599	0.480429
20.8436	22.3159	22.016	0.547636
20.8537	22.1811	22.2067	-0.160151
20.8639	21.6564	22.4406	-0.885565
20.874	22.2486	22.728	-0.692418
20.8842	24.0416	23.0806	0.980305
20.8943	23.1301	23.5105	-0.616807
20.9045	23.2809	24.0283	-0.864523
20.9146	24.6577	24.6402	0.132036
20.9248	24.1454	25.3448	-1.09517
20.9349	24.6374	26.129	-1.22133
20.9451	25.2784	26.9651	-1.29873
20.9552	26.0768	27.8073	-1.3155
20.9653	25.8263	28.5892	-1.66219
20.9755	26.7582	29.2253	-1.5707
20.9856	27	29.6262	-1.62056
20.9958	27	29.7332	-1.65324
21.0059	26.4575	29.5528	-1.75935
21.0161	26.7769	29.153	-1.54147
21.0262	27.4591	28.6137	-1.07453
21.0364	26.1151	27.9831	-1.36674
21.0465	24.3311	27.2772	-1.71644
21.0567	24.4131	26.5095	-1.44789
21.0668	23.3452	25.7145	-1.53925
21.077	23.5797	24.9422	-1.16728
21.0871	22.9347	24.2369	-1.14113
21.0973	22.0227	23.6252	-1.26588
21.1074	22.4054	23.1157	-0.842807
21.1176	22.7596	22.7033	0.237338
21.1277	22.6495	22.3747	0.52417
21.1379	20.9523	22.114	-1.07779
21.148	21.4709	21.9058	-0.659437
21.1581	21.166	21.7377	-0.756083
21.1683	21.1896	21.6002	-0.640729
21.1784	20.5426	21.4864	-0.971475
21.1886	20.8087	21.3917	-0.763555
21.1987	20.8087	21.3119	-0.709377
21.2089	20.8567	21.2439	-0.622301
21.219	20.6155	21.1855	-0.754962
21.2292	21.4942	21.1348	0.599451
21.2393	21.4942	21.0906	0.635312
21.2495	20.3961	21.0516	-0.809627
21.2596	20.664	21.017	-0.594181
21.2698	21.4709	20.9863	0.696169
21.2799	20.9762	20.9587	0.132121
21.2901	21.2368	20.934	0.550265
21.3002	20.0749	20.9116	-0.914756
21.3104	20.4695	20.8914	-0.649563
21.3205	20.6882	20.8731	-0.430006
21.3307	20.3224	20.8564	-0.730722
21.3408	21.7486	20.8411	0.952604
21.3509	19.9499	20.8272	-0.936606
21.3611	19.8494	20.8144	-0.982322
21.3712	20.567	20.8026	-0.485446
21.3814	21.4009	20.7917	0.780513
21.3915	21.095	20.7816	0.559828
21.4017	20.5183	20.7722	-0.503857
21.4118	20.2731	20.7633	-0.700087
21.422	20.0998	20.7548	-0.809363
21.4321	20.347	20.7467	-0.632265
21.4423	21.2603	20.7389	0.722051
21.4524	20.9762	20.7313	0.494831
21.4626	19.799	20.7241	-0.961849
21.4727	20.445	20.7179	-0.52233
21.4829	19.6977	20.7122	-1.00723
21.493	21.2838	20.7069	0.75951
21.5032	20.2485	20.7018	-0.673316
21.5133	20.025	20.6967	-0.819584
21.5235	20.2731	20.6915	-0.646784
21.5336	20.664	20.686	-0.148295
21.5437	20.7364	20.6802	0.237217
21.5539	19.2873	20.6743	-1.17772
21.564	21.0238	20.6689	0.595733
21.5742	19.9249	20.6637	-0.859551
21.5843	21.2603	20.6585	0.775762
21.5945	20.7605	20.6532	0.32765
21.6046	20.3961	20.6477	-0.501621
21.6148	20.0749	20.642	-0.753065
21.6249	20.3224	20.6359	-0.559947
21.6351	20.1494	20.6296	-0.692954
21.6452	19.9499	20.623	-0.820417
21.6554	20.7605	20.6161	0.379998
21.6655	20.5426	20.609	-0.257635
21.6757	20.347	20.6017	-0.504663
21.6858	20.025	20.5942	-0.754435
21.696	20.3224	20.5865	-0.513898
21.7061	19.8997	20.5787	-0.823998
21.7163	19.7484	20.5709	-0.906895
21.7264	20.9762	20.563	0.642789
21.7365	20.1246	20.5551	-0.656125
21.7467	21.166	20.5472	0.786624
21.7568	20.0998	20.5394	-0.663043
21.767	20.6398	20.5315	0.328979
21.7771	20.7123	20.5237	0.434286
21.7873	21.2838	20.5159	0.876308
21.7974	20.6398	20.508	0.362955
21.8076	20.2237	20.5002	-0.525742
21.8177	20.6155	20.4922	0.351137
21.8279	20.567	20.4842	0.287642
21.838	20.445	20.4761	-0.17618
21.8482	20.2485	20.4678	-0.468361
21.8583	19.1311	20.4597	-1.15265
21.8685	20.5183	20.4524	0.256698
21.8786	20.2485	20.4456	-0.444006
21.8888	19.7737	20.4392	-0.815757
21.8989	20	20.433	-0.658064
21.9091	19.7737	20.4271	-0.808337
21.9192	20.8806	20.4214	0.677685
21.9293	20.1742	20.4157	-0.491375
21.9395	19.6977	20.4101	-0.844041
21.9496	20.445	20.4046	0.201012
21.9598	20.3224	20.3993	-0.277232
21.9699	20.5183	20.394	0.352594
21.9801	19.3132	20.3887	-1.03708
21.9902	19.6723	20.3836	-0.843381
22.0004	20.5426	20.3785	0.405088
22.0105	19.4165	20.3735	-0.978294
22.0207	20.347	20.3686	-0.147075
22.0308	20.4939	20.3638	0.360742
22.041	21.1424	20.359	0.885092
22.0511	19.9499	20.3543	-0.635874
22.0613	19.6977	20.3496	-0.807406
22.0714	19.8242	20.345	-0.721659
22.0816	19.6723	20.3405	-0.817406
22.0917	20.8327	20.336	0.704773
22.1019	20.2731	20.3315	-0.241579
22.112	20.4695	20.3271	0.377396
22.1221	19.8242	20.3227	-0.705991
22.1323	19.1833	20.3182	-1.06533
22.1424	20.4939	20.3138	0.424358
22.1526	20.3715	20.3093	0.249402
22.1627	19.7484	20.3048	-0.745899
22.1729	20.2731	20.3001	-0.164183
22.183	20.0998	20.2952	-0.442139
22.1932	20.4695	20.2902	0.423453
22.2033	20.8087	20.2849	0.723738
22.2135	19.0526	20.2793	-1.10757
22.2236	21.6795	20.2737	1.18564
22.2338	20.9284	20.2689	0.812149
22.2439	20	20.2644	-0.514232
22.2541	19.3132	20.2603	-0.973181
22.2642	20.025	20.2563	-0.480999
22.2744	19.7231	20.2525	-0.727635
22.2845	20.3715	20.2488	0.35036
22.2947	19.4422	20.2451	-0.896029
22.3048	20.8087	20.2414	0.753157
22.3149	20.5426	20.2377	0.552174
22.3251	19.3907	20.2341	-0.918356
22.3352	19.975	20.2305	-0.505457
22.3454	20.1494	20.2269	-0.278243
22.3555	20.5183	20.2233	0.543154
22.3657	19.7484	20.2197	-0.686493
22.3758	20.0998	20.2161	-0.341143
22.386	20.1494	20.2126	-0.25128
22.3961	19.799	20.2091	-0.640361
22.4063	20.3715	20.2055	0.407449
22.4164	20.025	20.202	-0.420768
22.4266	20.6398	20.1985	0.664252
22.4367	20.1246	20.1951	-0.265413
22.4469	20.025	20.1916	-0.408167
22.457	19.9249	20.1881	-0.513093
22.4672	19.5448	20.1847	-0.799909
22.4773	20.1494	20.1812	-0.17833
22.4875	19.0263	20.1778	-1.0731
22.4976	20.2731	20.1744	0.314146
22.5077	20.6155	20.1711	0.666671
22.5179	19.4936	20.1677	-0.82106
22.528	19.4165	20.1644	-0.864817
22.5382	20.2731	20.1611	0.334747
22.5483	19.9499	20.1578	-0.455883
22.5585	20.347	20.1545	0.438784
22.5686	18.8944	20.1512	-1.12103
22.5788	19.7737	20.1479	-0.611674
22.5889	19.0788	20.1446	-1.03237
22.5991	19.3391	20.1413	-0.895673
22.6092	20.4206	20.1381	0.531533
22.6194	19.7231	20.1348	-0.641654
22.6295	20.0499	20.1316	-0.285708
22.6397	19.975	20.1283	-0.391613
22.6498	19.105	20.1251	-1.01004
22.66	20.3715	20.122	0.499589
22.6701	19.7737	20.1188	-0.587419
22.6803	19.8242	20.1156	-0.539795
22.6904	19.4165	20.1124	-0.834236
22.7005	19.8242	20.1093	-0.533902
22.7107	19.7231	20.1061	-0.61891
22.7208	19.6469	20.103	-0.675365
22.731	19.6214	20.0999	-0.691717
22.7411	19.8746	20.0968	-0.471375
22.7513	18.9737	20.0937	-1.05833
22.7614	19.9249	20.0907	-0.407228
22.7716	19.2614	20.0877	-0.909007
22.7817	18.2209	20.0846	-1.36519
22.7919	19.105	20.0816	-0.988229
22.802	19.4165	20.0785	-0.813662
22.8122	19.9499	20.0755	-0.354357
22.8223	18.8944	20.0725	-1.08538
22.8325	19.5448	20.0695	-0.724338
22.8426	20.3715	20.0665	0.552317
22.8528	20.1494	20.0635	0.293129
22.8629	21.4709	20.0606	1.18758
22.8731	20.0998	20.0576	0.205294
22.8832	19.7231	20.0547	-0.575835
22.8933	18.8944	20.0517	-1.07578
22.9035	19.8494	20.0488	-0.446544
22.9136	19.8746	20.0459	-0.413926
22.9238	20.025	20.0431	-0.134488
22.9339	20.025	20.0402	-0.123502
22.9441	19.799	20.0375	-0.488328
22.9542	19.7737	20.0347	-0.510899
22.9644	19.8494	20.0321	-0.427402
22.9745	19.8494	20.0296	-0.424427
22.9847	20.3224	20.0271	0.543436
22.9948	19.5959	20.0245	-0.654651
23.005	19.7231	20.0218	-0.546578
23.0151	20.0998	20.0192	0.2839
23.0253	20.1246	20.0165	0.328841
23.0354	20.0749	20.0138	0.247068
23.0456	19.7231	20.0112	-0.536737
23.0557	19.8746	20.0085	-0.365954
23.0659	19.3907	20.0059	-0.784336
23.076	19.3391	20.0033	-0.814991
23.0861	19.8494	20.0007	-0.388927
23.0963	19.8997	19.9981	-0.313651
23.1064	19.9499	19.9956	-0.213633
23.1166	19.4422	19.9931	-0.742178
23.1267	19.975	19.9905	-0.124755
23.1369	19.9249	19.9881	-0.251419
23.147	18.868	19.9856	-1.05719
23.1572	19.9499	19.9832	-0.182354
23.1673	20	19.9808	0.138601
23.1775	20.2485	19.9784	0.519654
23.1876	19.6469	19.9761	-0.57375
23.1978	20.0749	19.9738	0.317968
23.2079	20.199	19.9715	0.47701
23.2181	19.6214	19.9692	-0.589748
23.2282	19.5704	19.967	-0.629774
23.2384	19.3391	19.9648	-0.791038
23.2485	19.4679	19.9627	-0.70339
23.2587	18.7617	19.9606	-1.09495
23.2688	21	19.9585	1.02052
23.2789	19.6723	19.9565	-0.533108
23.2891	19.4936	19.9545	-0.67893
23.2992	20.2978	19.9526	0.587539
23.3094	19.0526	19.9507	-0.947683
23.3195	20.2237	19.9488	0.524371
23.3297	20.1742	19.9469	0.476751
23.3398	19.5192	19.9452	-0.652641
23.35	20.2731	19.9434	0.574204
23.3601	19.8242	19.9417	-0.342797
23.3703	19.4422	19.9401	-0.705608
23.3804	20.567	19.9385	0.79274
23.3906	19.799	19.937	-0.371509
23.4007	19.799	19.9356	-0.369545
23.4109	19.9499	19.9342	0.125594
23.421	19.6214	19.9328	-0.558057
23.4312	19.1572	19.9316	-0.879974
23.4413	19.8746	19.9304	-0.23626
23.4515	18.735	19.9293	-1.09285
23.4616	19.1572	19.9283	-0.8781
23.4717	20	19.9274	0.269487
23.4819	18.868	19.9266	-1.02888
23.492	19.4165	19.9258	-0.713696
23.5022	19.1572	19.9253	-0.876367
23.5123	19.799	19.9248	-0.35466
23.5225	19.4422	19.9244	-0.694384
23.5326	19.5959	19.9241	-0.572887
23.5428	19.8242	19.9239	-0.315735
23.5529	19.6977	19.9238	-0.475485
23.5631	19.6723	19.9238	-0.501478
23.5732	19.7484	19.9239	-0.418933
23.5834	19.8242	19.9242	-0.316185
23.5935	19.799	19.9247	-0.354492
23.6037	19.5448	19.9253	-0.616835
23.6138	19.799	19.9262	-0.356639
23.624	19.1311	19.9273	-0.892292
23.6341	19.8494	19.9287	-0.281509
23.6443	20.347	19.9302	0.645597
23.6544	19.7231	19.9318	-0.456901
23.6645	20.3715	19.9337	0.66173
23.6747	19.8997	19.9357	-0.189503
23.6848	19.5448	19.9378	-0.626914
23.695	19.1833	19.9402	-0.870009
23.7051	20.0749	19.9429	0.363275
23.7153	19.6469	19.9458	-0.546744
23.7254	19.105	19.949	-0.918722
23.7356	19.6977	19.9525	-0.504802
23.7457	20.2237	19.9564	0.517074
23.7559	18.7083	19.9606	-1.11905
23.766	18.7617	19.9651	-1.09702
23.7762	20.5913	19.97	0.788178
23.7863	18.7617	19.9754	-1.10168
23.7965	19.0788	19.9811	-0.949922
23.8066	19.9499	19.9874	-0.193477
23.8168	19.3132	19.9941	-0.825161
23.8269	20.2237	20.0013	0.471619
23.8371	19.7737	20.009	-0.485069
23.8472	19.3391	20.0172	-0.823469
23.8573	19.5704	20.0259	-0.674892
23.8675	18.868	20.0351	-1.08033
23.8776	19.6469	20.0449	-0.630855
23.8878	20.4206	20.0552	0.604464
23.8979	18.4932	20.0661	-1.25414
23.9081	19.6723	20.0776	-0.636607
23.9182	19.8997	20.0896	-0.435736
23.9284	19.7484	20.1022	-0.594784
23.9385	19.0263	20.1153	-1.04354
23.9487	21.2368	20.1288	1.05259
23.9588	19.0526	20.1428	-1.04413
23.969	20.567	20.1571	0.640221
23.9791	20.5913	20.1717	0.647751
23.9893	19.6723	20.1865	-0.717049
23.9994	19.6977	20.2014	-0.709686
24.0096	19.3649	20.2162	-0.922676
24.0197	20.2978	20.231	0.258454
24.0299	19.8746	20.2454	-0.608966
24.04	19.0788	20.2595	-1.0866
24.0501	19.8746	20.273	-0.63117
24.0603	20.347	20.2858	0.247424
24.0704	19.4679	20.2977	-0.910934
24.0806	20.2485	20.3087	-0.245468
24.0907	19.8494	20.3186	-0.684979
24.1009	19.2094	20.3274	-1.05737
24.111	19.3132	20.3349	-1.01081
24.1212	19.6723	20.3413	-0.817892
24.1313	19.975	20.3463	-0.609386
24.1415	18.868	20.3502	-1.21747
24.1516	19.6214	20.3529	-0.855258
24.1618	21.0238	20.3545	0.81811
24.1719	19.8242	20.3551	-0.728598
24.1821	20.199	20.3547	-0.394527
24.1922	19.7484	20.3533	-0.777732
24.2024	20.199	20.3511	-0.389992
24.2125	20.9045	20.3483	0.745841
24.2227	19.8494	20.3449	-0.703894
24.2328	20.347	20.3411	0.0766541
24.2429	20.9762	20.337	0.79949
24.2531	20.9762	20.3326	0.802235
24.2632	20.5913	20.328	0.513127
24.2734	20.3224	20.3231	-0.0265894
24.2835	19.8494	20.318	-0.684549
24.2937	20.199	20.3127	-0.33723
24.3038	19.6723	20.3071	-0.796755
24.314	19.9249	20.3012	-0.613443
24.3241	20.1246	20.2948	-0.412493
24.3343	20.3715	20.2878	0.289362
24.3444	18.8944	20.2802	-1.1772
24.3546	19.5959	20.272	-0.822219
24.3647	20.0749	20.2629	-0.433614
24.3749	19.6723	20.2529	-0.761985
24.385	19.1572	20.2421	-1.04155
24.3952	19.8997	20.2303	-0.57491
24.4053	20.0998	20.2175	-0.343158
24.4155	19.0788	20.2038	-1.06067
24.4256	19.105	20.1892	-1.04126
24.4357	19.0263	20.1737	-1.07118
24.4459	19.975	20.1575	-0.427177
24.456	19.2094	20.1405	-0.964959
24.4662	18.8944	20.123	-1.1084
24.4763	18.868	20.105	-1.11221
24.4865	18.8944	20.0866	-1.09186
24.4966	18.8149	20.068	-1.11941
24.5068	18.9737	20.0492	-1.03708
24.5169	19.4679	20.0304	-0.749992
24.5271	19.0526	20.0117	-0.979351
24.5372	19.4936	19.9931	-0.70678
24.5474	19.3132	19.9748	-0.813389
24.5575	18.6548	19.9568	-1.14107
24.5677	19.4936	19.9392	-0.667527
24.5778	19.799	19.922	-0.350699
24.588	20.3224	19.9052	0.645878
24.5981	19.4936	19.889	-0.628819
24.6083	20.4206	19.8733	0.739797
24.6184	19.3907	19.8581	-0.683644
24.6285	19.3132	19.8434	-0.72817
24.6387	19.3132	19.8293	-0.718422
24.6488	19.3132	19.8158	-0.708929
24.659	19.4165	19.8028	-0.62153
24.6691	20.6155	19.7903	0.9084
24.6793	19.3907	19.7784	-0.622665
24.6894	18.1934	19.767	-1.25445
24.6996	19.1572	19.7561	-0.773875
24.7097	19.5192	19.7456	-0.475811
24.7199	19.8494	19.7355	0.337508
24.73	19.6214	19.7258	-0.323149
24.7402	19.5448	19.7166	-0.414433
24.7503	18.1108	19.7077	-1.2637
24.7605	20	19.6992	0.548423
24.7706	18.735	19.6911	-0.97782
24.7808	19.2614	19.6834	-0.649628
24.7909	18.5742	19.676	-1.04966
24.8011	18.9473	19.6689	-0.849467
24.8112	18.868	19.6621	-0.891161
24.8213	19.1311	19.6557	-0.724259
24.8315	19.2354	19.6495	-0.643537
24.8416	19.2873	19.6437	-0.59696
24.8518	19.2354	19.6381	-0.634588
24.8619	19.2614	19.6328	-0.609448
24.8721	20.2237	19.6278	0.772001
24.8822	18.0555	19.623	-1.25201
24.8924	19.7737	19.6185	0.393966
24.9025	19.7231	19.6143	0.329864
24.9127	19.4165	19.6103	-0.440227
24.9228	18.8414	19.6066	-0.874706
24.933	19.2873	19.6031	-0.561933
24.9431	18.8944	19.5998	-0.839876
24.9533	19.5959	19.5968	-0.0305301
24.9634	19.6723	19.5941	0.279642
24.9736	18.9473	19.5916	-0.802707
24.9837	19.2354	19.5894	-0.594996
24.9939	19.105	19.5874	-0.694591
25.004	19.8494	19.5857	0.513537
25.0141	19.4936	19.5843	-0.301106
25.0243	18.8149	19.5831	-0.876451
25.0344	19.4165	19.5821	-0.406974
25.0446	19.7484	19.5814	0.408632
25.0547	19.7231	19.581	0.376911
25.0649	18.735	19.5809	-0.919711
25.075	19.3132	19.581	-0.517448
25.0852	19.4422	19.5813	-0.372943
25.0953	19.0788	19.5819	-0.709306
25.1055	20.1494	19.5827	0.752808
25.1156	19.4422	19.5838	-0.376218
25.1258	19.0788	19.585	-0.711492
25.1359	19.6977	19.5864	0.333593
25.1461	18.9473	19.588	-0.800451
25.1562	19.6977	19.5897	0.328618
25.1664	18.5742	19.5915	-1.00863
25.1765	19.1572	19.5934	-0.660386
25.1867	19.2094	19.5952	-0.621131
25.1968	19.4936	19.5969	-0.321473
25.2069	19.6214	19.5986	0.151176
25.2171	19.7737	19.6	0.416798
25.2272	19.0263	19.6012	-0.758207
25.2374	19.2094	19.602	-0.626617
25.2475	19.5704	19.6025	-0.179124
25.2577	18.7083	19.6025	-0.945606
25.2678	19.5704	19.6019	-0.177583
25.278	18.868	19.6008	-0.856069
25.2881	18.7083	19.5991	-0.943838
25.2983	18.8149	19.5968	-0.884257
25.3084	19.5959	19.5938	0.0456306
25.3186	18.1659	19.5902	-1.19345
25.3287	19.9249	19.5859	0.582167
25.3389	19.5704	19.581	-0.103151
25.349	19.4936	19.5755	-0.2862
25.3592	19.5448	19.5694	-0.156779
25.3693	19.2354	19.5628	-0.572181
25.3795	19.4165	19.5557	-0.373087
25.3896	19.4936	19.5482	-0.233642
25.3997	18.0831	19.5403	-1.20714
25.4099	18.5742	19.5322	-0.978782
25.42	18.5742	19.5238	-0.974504
25.4302	18.6011	19.5153	-0.95616
25.4403	19.1572	19.5067	-0.591147
25.4505	19.7737	19.498	0.52506
25.4606	19.0263	19.4894	-0.68049
25.4708	20.2485	19.4807	0.876197
25.4809	20.1494	19.4722	0.822956
25.4911	19.3132	19.4637	-0.387987
25.5012	18.9473	19.4554	-0.712837
25.5114	19.5448	19.4473	0.312321
25.5215	19.5192	19.4393	0.282715
25.5317	19.5448	19.4315	0.336628
25.5418	19	19.4239	-0.651087
25.552	19.3649	19.4165	-0.227211
25.5621	19	19.4094	-0.639828
25.5723	18.6815	19.4024	-0.84904
25.5824	19.1311	19.3956	-0.51431
25.5925	19.2094	19.3891	-0.423914
25.6027	19.5704	19.3827	0.433206
25.6128	18.7083	19.3766	-0.817478
25.623	19.105	19.3706	-0.51539
25.6331	19.5959	19.3649	0.480687
25.6433	19.3649	19.3593	0.0746327
25.6534	18.8944	19.3541	-0.67796
25.6636	19.2614	19.349	-0.295993
25.6737	19.5192	19.3439	0.41873
25.6839	18.7617	19.3388	-0.759727
25.694	18.7883	19.3339	-0.738645
25.7042	19.0263	19.329	-0.550217
25.7143	19.2354	19.3243	-0.298182
25.7245	19.6723	19.3197	0.593841
25.7346	19.3391	19.3151	0.154705
25.7448	18.7083	19.3107	-0.776169
25.7549	19.0263	19.3064	-0.529246
25.7651	19.2614	19.3022	-0.202
25.7752	18.412	19.298	-0.941309
25.7853	19.1833	19.2939	-0.332599
25.7955	18.7883	19.29	-0.708283
25.8056	19.4422	19.286	0.395195
25.8158	19.5704	19.2822	0.536833
25.8259	18.5742	19.2784	-0.839191
25.8361	18.3303	19.2747	-0.971801
25.8462	18.5742	19.271	-0.834787
25.8564	19.105	19.2674	-0.403078
25.8665	18.7883	19.2639	-0.689642
25.8767	18.8944	19.2604	-0.60495
25.8868	19.1833	19.257	-0.271364
25.897	19.5448	19.2536	0.539677
25.9071	18.2757	19.2502	-0.987195
25.9173	18.5472	19.2469	-0.83647
25.9274	19.2614	19.2437	0.133036
25.9376	19.3132	19.2405	0.269734
25.9477	19.0526	19.2373	-0.429801
25.9579	19.5704	19.2342	0.579843
25.968	18.7083	19.2311	-0.723045
25.9781	18.6279	19.228	-0.774648
25.9883	18.8149	19.225	-0.640377
25.9984	19.8494	19.222	0.792138
26.0086	18.4932	19.219	-0.851889
26.0187	19.105	19.216	-0.333194
26.0289	19.2873	19.2131	0.272486
26.039	18.3848	19.2101	-0.908495
26.0492	18.1934	19.2073	-1.0069
26.0593	18.8149	19.2044	-0.624105
26.0695	18.6279	19.2016	-0.757381
26.0796	18.9737	19.1988	-0.474437
26.0898	19.6977	19.196	0.708334
26.0999	19	19.1932	-0.439575
26.1101	18.4662	19.1905	-0.851063
26.1202	19.0788	19.1878	-0.330152
26.1304	18.735	19.1851	-0.670896
26.1405	19.3132	19.1824	0.361641
26.1506	19.3907	19.1798	0.459286
26.1608	18.5742	19.1772	-0.776519
26.1709	17.6068	19.1746	-1.2521
26.1811	19.0526	19.172	-0.345657
26.1912	18.4932	19.1695	-0.822374
26.2014	19.6469	19.1671	0.692694
26.2115	19.0788	19.1646	-0.292929
26.2217	18.6279	19.1621	-0.730893
26.2318	20.0998	19.1597	0.969581
26.242	18.8414	19.1572	-0.561886
26.2521	19.0263	19.1546	-0.358254
26.2623	18.3848	19.1521	-0.875989
26.2724	18.6011	19.1496	-0.740658
26.2826	19.5959	19.1472	0.669852
26.2927	19.8746	19.1448	0.85426
26.3029	19.7737	19.1426	0.794457
26.313	19.5448	19.1404	0.635961
26.3232	18.7617	19.1383	-0.613673
26.3333	18.8944	19.1361	-0.491568
26.3434	19.0263	19.1339	-0.327969
26.3536	18.9209	19.1316	-0.459056
26.3637	18.8944	19.1293	-0.48466
26.3739	19.2614	19.127	0.366522
26.384	18.5203	19.1247	-0.777451
26.3942	17.9722	19.1224	-1.07245
26.4043	18.6815	19.12	-0.662183
26.4145	19.0526	19.1177	-0.255244
26.4246	20.025	19.1154	0.953723
26.4348	19.4679	19.1131	0.595675
26.4449	18.5203	19.1108	-0.768464
26.4551	19.2614	19.1085	0.390963
26.4652	18.6548	19.1062	-0.671921
26.4754	18.6011	19.104	-0.709168
26.4855	18.4932	19.1018	-0.780094
26.4957	18.6011	19.0996	-0.70608
26.5058	18.5742	19.0975	-0.723414
26.516	18.2483	19.0954	-0.92039
26.5261	17.5784	19.0933	-1.2308
26.5362	18.6279	19.0911	-0.680574
26.5464	19.0263	19.089	-0.250312
26.5565	19.2354	19.0868	0.385464
26.5667	19.3649	19.0847	0.529378
26.5768	19.6469	19.0826	0.751193
26.587	18.8149	19.0806	-0.515437
26.5971	18.9737	19.0786	-0.323901
26.6073	19.5192	19.0766	0.665308
26.6174	19.0788	19.0746	0.064741
26.6276	19.6977	19.0726	0.790659
26.6377	19.1833	19.0705	0.335848
26.6479	19.0788	19.0685	0.101489
26.658	18.4932	19.0664	-0.757099
26.6682	18.4932	19.0644	-0.755754
26.6783	18.5472	19.0624	-0.717737
26.6885	18.868	19.0604	-0.438644
26.6986	18.8149	19.0584	-0.493436
26.7088	19.6469	19.0564	0.768448
26.7189	19.8494	19.0544	0.891658
26.729	19.5192	19.0524	0.683247
26.7392	19.0788	19.0504	0.168439
26.7493	18.5742	19.0484	-0.688666
26.7595	18.5203	19.0465	-0.725412
26.7696	19.0526	19.0446	0.0891896
26.7798	20	19.0429	0.978316
26.7899	17.8606	19.0416	-1.08673
26.8001	18.7883	19.0411	-0.50278
26.8102	18.8414	19.0426	-0.448457
26.8204	18.4662	19.0483	-0.762945
26.8305	19.105	19.0619	0.207631
26.8407	20.2978	19.0879	1.09997
26.8508	19.4936	19.1317	0.601589
26.861	18.5203	19.1998	-0.82432
26.8711	18.7083	19.2919	-0.763914
26.8813	18.868	19.3884	-0.72138
26.8914	20.0499	19.4741	0.75882
26.9016	20.0499	19.5596	0.700262
26.9117	19.1311	19.6556	-0.724197
26.9218	19.7737	19.772	0.0416275
26.932	19.4679	19.9175	-0.670539
26.9421	19.9499	20.0996	-0.386888
26.9523	21.095	20.3245	0.877787
26.9624	20.9762	20.5956	0.616902
26.9726	20.347	20.9098	-0.750239
26.9827	21.1187	21.2535	-0.367145
26.9929	21.2368	21.5987	-0.601651
27.003	21	21.9031	-0.950323
27.0132	21.4709	22.1149	-0.802498
27.0233	21.2838	22.1867	-0.950227
27.0335	22.561	22.095	0.682664
27.0436	20.8327	21.8544	-1.01083
27.0538	20.8806	21.5142	-0.795986
27.0639	20.8806	21.1363	-0.505683
27.0741	20.0499	20.7727	-0.850144
27.0842	19.7737	20.4537	-0.824606
27.0944	19.3649	20.1896	-0.908123
27.1045	19.4422	19.9777	-0.731759
27.1146	18.8149	19.8094	-0.997276
27.1248	19.2873	19.6749	-0.622604
27.1349	19.7231	19.5645	0.398224
27.1451	19.1833	19.4693	-0.534769
27.1552	19.6977	19.3819	0.561961
27.1654	18.5203	19.2961	-0.880816
27.1755	19.105	19.2065	-0.31867
27.1857	18.6815	19.1158	-0.658988
27.1958	18.9473	19.0453	-0.312997
27.206	19.1572	19.0088	0.385275
27.2161	19.0526	18.9934	0.243287
27.2263	19.0788	18.9884	0.300561
27.2364	19.3132	18.9875	0.570665
27.2466	19.7737	18.9874	0.886738
27.2567	19.7484	18.9874	0.872362
27.2669	19.6469	18.9875	0.812042
27.277	19.7737	18.9876	0.88663
27.2872	19.2354	18.9878	0.497559
27.2973	19.105	18.9881	0.341835
27.3074	19.2614	18.9885	0.522341
27.3176	18.7617	18.989	-0.476808
27.3277	18.4932	18.9896	-0.70452
27.3379	18.5203	18.9903	-0.685574
27.348	19.4165	18.9911	0.652252
27.3582	19.6214	18.992	0.793389
27.3683	18.868	18.993	-0.353541
27.3785	18.2757	18.994	-0.847571
27.3886	18.6279	18.9952	-0.606027
27.3988	18.2757	18.9964	-0.848953
27.4089	18.735	18.9975	-0.512402
27.4191	19.5959	18.9987	0.772798
27.4292	18.4391	18.9998	-0.748837
27.4394	17.3781	19.001	-1.2739
27.4495	19.3132	19.0021	0.557794
27.4597	19	19.0031	-0.0554738
27.4698	19.3907	19.004	0.621906
27.48	18.8944	19.0047	-0.332016
27.4901	18.8414	19.0052	-0.404709
27.5002	18.9209	19.0056	-0.291041
27.5104	19.4422	19.0057	0.660672
27.5205	18.4662	19.0056	-0.734476
27.5307	18.3303	19.0053	-0.821584
27.5408	18.7083	19.0047	-0.54445
27.551	18.5203	19.0039	-0.695425
27.5611	19.1833	19.0028	0.424895
27.5713	18.6815	19.0014	-0.565555
27.5814	19.5192	18.9995	0.720892
27.5916	18.7883	18.9973	-0.457132
27.6017	19.2873	18.9946	0.540989
27.6119	19.4165	18.9917	0.651767
27.622	19.0526	18.9885	0.253149
27.6322	19.105	18.985	0.346331
27.6423	19.0263	18.9814	0.211914
27.6525	18.3303	18.9776	-0.804552
27.6626	19.5192	18.9737	0.738575
27.6728	18.1108	18.9698	-0.926842
27.6829	19.3132	18.9659	0.589336
27.693	18.4662	18.962	-0.704109
27.7032	18.6279	18.9579	-0.57441
27.7133	19.4165	18.9537	0.680254
27.7235	19.5704	18.9496	0.787915
27.7336	18.9737	18.9454	0.168202
27.7438	19.6469	18.9412	0.840059
27.7539	18.6011	18.937	-0.579621
27.7641	18.3848	18.933	-0.74039
27.7742	19.2614	18.9289	0.576551
27.7844	18.5742	18.925	-0.592331
27.7945	19.2094	18.9212	0.536815
27.8047	18.735	18.9175	-0.427166
27.8148	20.1246	18.9138	1.10036
27.825	18.5203	18.9103	-0.624504
27.8351	18.8414	18.9068	-0.255651
27.8453	19.2354	18.9034	0.576156
27.8554	18.5742	18.9001	-0.570936
27.8656	19.1572	18.8969	0.510199
27.8757	19.6469	18.8938	0.867801
27.8858	18.9209	18.8907	0.173687
27.896	19.3132	18.8877	0.652318
27.9061	18.868	18.8847	-0.1294
27.9163	18.5742	18.8818	-0.554617
27.9264	19.1833	18.8789	0.551751
27.9366	18.7083	18.8761	-0.409614
27.9467	19.4679	18.8733	0.771119
27.9569	20	18.8706	1.06274
27.967	18.3848	18.8679	-0.695101
27.9772	18.8414	18.8653	-0.154584
27.9873	18.6815	18.8628	-0.425709
27.9975	19.8242	18.8602	0.981834
28.0076	19.5192	18.8577	0.813325
28.0178	18.735	18.8553	-0.346792
28.0279	19.2873	18.8528	0.65914
28.0381	19.2094	18.8505	0.599098
28.0482	18.735	18.8481	-0.33632
28.0584	18.1384	18.8458	-0.841091
28.0685	18.868	18.8435	0.15636
28.0786	19.9499	18.8413	1.05293
28.0888	19.2094	18.8391	0.60851
28.0989	18.412	18.8369	-0.651909
28.1091	19.5448	18.8348	0.842608
28.1192	18.5472	18.8328	-0.534411
28.1294	19.105	18.8309	0.523495
28.1395	20.1494	18.8291	1.14908
28.1497	19.4936	18.8272	0.816315
28.1598	19.2614	18.8254	0.660293
28.17	19.1833	18.8235	0.599823
28.1801	18.6011	18.8217	-0.469749
28.1903	19.0263	18.82	0.454193
28.2004	18.8149	18.8184	-0.0589585
28.2106	19.2354	18.8168	0.646955
28.2207	19.4936	18.8154	0.823507
28.2309	19.6977	18.8142	0.939973
28.241	19.799	18.813	0.992965
28.2512	18.6815	18.8118	-0.360884
28.2613	19.8494	18.8105	1.01928
28.2714	18.8414	18.8092	0.179539
28.2816	20.3224	18.8079	1.23067
28.2917	19.2873	18.8065	0.693407
28.3019	19.8746	18.8051	1.03415
28.312	18.9473	18.8039	0.378734
28.3222	19	18.8026	0.44426
28.3323	19.0788	18.8015	0.526583
28.3425	19.1833	18.8005	0.618758
28.3526	19.6977	18.7995	0.947743
28.3628	19.799	18.7985	1.00027
28.3729	18.868	18.7974	0.265655
28.3831	19.1572	18.7963	0.60077
28.3932	19.7737	18.7952	0.98919
28.4034	19.1311	18.7941	0.580526
28.4135	19.5704	18.793	0.881681
28.4237	20.0499	18.792	1.12159
28.4338	18.6548	18.7909	-0.36902
28.444	19.6214	18.7899	0.911892
28.4541	19.1572	18.7888	0.607018
28.4642	18.868	18.7877	0.283385
28.4744	19.8746	18.7865	1.04311
28.4845	18.9473	18.7854	0.40237
28.4947	18.7883	18.7843	0.0634162
28.5048	18.8414	18.7832	0.241404
28.515	19	18.7821	0.466812
28.5251	20.3961	18.781	1.27084
28.5353	19.5959	18.78	0.903261
28.5454	19.2873	18.7791	0.712911
28.5556	18.735	18.778	-0.207493
28.5657	19.5704	18.777	0.89072
28.5759	20.1246	18.7759	1.16132
28.586	20.347	18.7749	1.25383
28.5962	18.7083	18.7739	-0.256081
28.6063	18.9473	18.7729	0.417596
28.6165	19.799	18.7721	1.01334
28.6266	19.3907	18.7718	0.786725
28.6368	18.9737	18.7725	0.448528
28.6469	19.2094	18.7756	0.658599
28.657	19.0526	18.7843	0.517891
28.6672	19.1833	18.8051	0.614993
28.6773	19.1833	18.8478	0.579288
28.6875	19.2094	18.9233	0.534825
28.6976	20.4206	19.0436	1.17343
28.7078	19.799	19.2207	0.760483
28.7179	19.6214	19.4424	0.423116
28.7281	19.3649	19.6358	-0.520492
28.7382	20.0749	19.7462	0.5733
28.7484	20.0749	19.8032	0.52125
28.7585	20.0749	19.8327	0.49212
28.7687	19.5448	19.8517	-0.553935
28.7788	20.7364	19.8692	0.93125
28.789	19.0788	19.8871	-0.899087
28.7991	19.7737	19.9054	-0.362923
28.8093	20.8567	19.9241	0.96568
28.8194	21.0476	19.9432	1.05087
28.8296	20.567	19.9628	0.777251
28.8397	19.5959	19.983	-0.622135
28.8498	19.7484	20.0036	-0.505196
28.86	19.975	20.0249	-0.223382
28.8701	20.6882	20.0467	0.800891
28.8803	20.567	20.0693	0.705485
28.8904	20	20.0925	-0.304156
28.9006	20.4939	20.1165	0.614341
28.9107	21.095	20.1411	0.976701
28.9209	21.4009	20.1663	1.11113
28.931	21.2132	20.1923	1.01039
28.9412	22.561	20.2191	1.53034
28.9513	22.4499	20.2466	1.48435
28.9615	22.8692	20.2749	1.61069
28.9716	22.6053	20.3038	1.51707
28.9818	23.4734	20.3336	1.77196
28.9919	23.3666	20.3642	1.73276
29.0021	23.1733	20.3957	1.6666
29.0122	23.1733	20.4282	1.65683
29.0224	23.0868	20.4616	1.62023
29.0325	23.8537	20.4961	1.83237
29.0426	24.2899	20.5317	1.93862
29.0528	25.2389	20.5683	2.16114
29.0629	24.1247	20.6062	1.87577
29.0731	23.5584	20.6452	1.70683
29.0832	24.2487	20.6854	1.88766
29.0934	24.4336	20.727	1.92525
29.1035	24.4131	20.7699	1.90871
29.1137	24.6374	20.8143	1.95528
29.1238	23.7487	20.8601	1.6996
29.134	24.779	20.9074	1.96763
29.1441	24.3926	20.9566	1.85366
29.1543	24.6577	21.0077	1.91048
29.1644	25	21.0615	1.98456
29.1746	24.3516	21.1193	1.79785
29.1847	25.632	21.184	2.10903
29.1949	24	21.2614	1.65487
29.205	24.1247	21.3604	1.66262
29.2152	25.4165	21.4908	1.98135
29.2253	24.3105	21.6632	1.62706
29.2354	24.4336	21.8884	1.59537
29.2456	24.7386	22.1564	1.60695
29.2557	24.7386	22.4032	1.52821
29.2659	25.04	22.5804	1.5683
[truncated: 6,402 more rows]

## Sheet: Fig. S1f
Parameter x	Parameter y
2θ / degree	(intensity)1/2 / a. u.	calculated patterns	differences	fitting BaSn0.8Sc0.2O3−δ / 2θ degree
9.00161	27.8029	27.502	0.548496	21.2844
9.01176	28.0891	27.4943	0.77125	30.2791
9.02191	29.2233	27.4866	1.31783	37.3099
9.03205	27.4591	27.4789	-0.14087	43.3513
9.0422	27.6767	27.4712	0.45332	48.7803
9.05235	28.6182	27.4635	1.07455	53.7906
9.0625	27.7128	27.4558	0.506944	62.9789
9.07264	26.4575	27.4481	-0.9953	67.2875
9.08279	27.8927	27.4405	0.672456	67.2875
9.09294	27.8388	27.4328	0.637216	71.4642
9.10309	28.1069	27.4251	0.825732	75.541
9.11323	27.4226	27.4174	0.0719745	79.5442
9.12338	28.4077	27.4098	0.998985	83.4963
9.13353	28.1957	27.4021	0.890858	87.4176
9.14367	27.8029	27.3945	0.639074
9.15382	27.6767	27.3868	0.538416
9.16397	28.4429	27.3792	1.03139
9.17412	28.0357	27.3715	0.814963
9.18426	27.4955	27.3639	0.362715
9.19441	27.1293	27.3563	-0.476383
9.20456	27.5136	27.3486	0.406202
9.21471	27.7308	27.341	0.62437
9.22485	27.6948	27.3334	0.601142
9.235	28.5482	27.3258	1.10563
9.24515	27.258	27.3182	-0.245243
9.2553	27.9285	27.3106	0.786075
9.26544	27.9464	27.303	0.802129
9.27559	26.7582	27.2954	-0.732936
9.28574	27.2764	27.2878	-0.106848
9.29588	28.0891	27.2802	0.899417
9.30603	27.4773	27.2726	0.452384
9.31618	27.8568	27.265	0.769248
9.32633	26.8701	27.2575	-0.622418
9.33647	27.7128	27.2499	0.680382
9.34662	26.2679	27.2423	-0.987157
9.35677	27.7849	27.2348	0.7417
9.36692	26.6271	27.2272	-0.7747
9.37706	27.9643	27.2197	0.862901
9.38721	27.9464	27.2121	0.856889
9.39736	27.6767	27.2046	0.687116
9.40751	27.4773	27.197	0.529361
9.41765	27.3313	27.1895	0.376554
9.4278	27.8388	27.182	0.810458
9.43795	27.5862	27.1745	0.641695
9.4481	27.6586	27.1669	0.70121
9.45824	27.7669	27.1594	0.7794
9.46839	26.2869	27.1519	-0.930072
9.47854	27.8927	27.1444	0.865011
9.48868	27.6948	27.1369	0.746899
9.49883	27.7669	27.1294	0.798422
9.50898	28.1425	27.1219	1.01024
9.51913	27.2947	27.1144	0.424568
9.52927	27.3313	27.1069	0.47366
9.53942	27.3679	27.0995	0.518069
9.54957	27.4955	27.092	0.635185
9.55972	27.1477	27.0845	0.251434
9.56986	26.7395	27.0771	-0.581013
9.58001	27.9464	27.0696	0.936364
9.59016	26.5141	27.0621	-0.740267
9.60031	26.6083	27.0547	-0.668148
9.61045	28.1425	27.0472	1.04654
9.6206	26.9629	27.0398	-0.277243
9.63075	27.7489	27.0324	0.84647
9.6409	27.1109	27.0249	0.293179
9.65104	26.2869	27.0175	-0.854764
9.66119	28.5482	27.0101	1.24021
9.67134	27.0924	27.0027	0.299632
9.68148	25.4951	26.9952	-1.2248
9.69163	27.037	26.9878	0.221774
9.70178	26.7021	26.9804	-0.527599
9.71193	26.1916	26.973	-0.883978
9.72207	27.4591	26.9656	0.702453
9.73222	27.6405	26.9582	0.826028
9.74237	27.9464	26.9508	0.997767
9.75252	27.6586	26.9435	0.845683
9.76266	28.0357	26.9361	1.04863
9.77281	27.8747	26.9287	0.972637
9.78296	26.8514	26.9213	-0.264355
9.79311	27.6043	26.914	0.830896
9.80325	27.5318	26.9066	0.790697
9.8134	26.8887	26.8992	-0.102863
9.82355	26.096	26.8919	-0.892138
9.8337	27.6767	26.8845	0.890038
9.84384	28.0535	26.8772	1.08459
9.85399	27.7308	26.8699	0.927898
9.86414	26.8328	26.8625	-0.172345
9.87428	27.2764	26.8552	0.648981
9.88443	26.5895	26.8479	-0.50832
9.89458	27.5318	26.8405	0.831421
9.90473	26.5707	26.8332	-0.512407
9.91487	27.8747	26.8259	1.02411
9.92502	27.1293	26.8186	0.557423
9.93517	27.0185	26.8113	0.455211
9.94532	27.5136	26.804	0.8424
9.95546	26.4008	26.7967	-0.62924
9.96561	27.3496	26.7894	0.748451
9.97576	27.6948	26.7821	0.955323
9.98591	27.7669	26.7748	0.996015
9.99605	27.3679	26.7676	0.774791
10.0062	27.5862	26.7603	0.908811
10.0163	27.6767	26.753	0.961084
10.0265	27.1109	26.7458	0.604256
10.0366	27.7849	26.7385	1.02293
10.0468	26.8142	26.7312	0.287979
10.0569	27.1109	26.724	0.622005
10.0671	27.1662	26.7167	0.67038
10.0772	26.8514	26.7095	0.376748
10.0874	27.2029	26.7023	0.707583
10.0975	27.8209	26.695	1.06105
10.1077	26.1343	26.6878	-0.744001
10.1178	26.4008	26.6806	-0.528984
10.128	27.4408	26.6734	0.876061
10.1381	27.0555	26.6661	0.623981
10.1483	26.6458	26.6589	-0.114502
10.1584	27.0185	26.6517	0.605626
10.1686	27.2764	26.6445	0.794881
10.1787	27.037	26.6373	0.632203
10.1889	27.7849	26.6301	1.07459
10.199	27.037	26.6229	0.643477
10.2091	26.8328	26.6158	0.465887
10.2193	26.2298	26.6086	-0.615493
10.2294	27.1477	26.6014	0.739144
10.2396	26.2679	26.5942	-0.571304
10.2497	26.9072	26.5871	0.56584
10.2599	26.9444	26.5799	0.603719
10.27	27.1293	26.5728	0.746034
10.2802	27.6948	26.5656	1.06262
10.2903	25.8844	26.5585	-0.821032
10.3005	27.2764	26.5513	0.851502
10.3106	27.2764	26.5442	0.855684
10.3208	27.0555	26.537	0.720046
10.3309	26.1343	26.5299	-0.628993
10.3411	27.037	26.5228	0.717103
10.3512	26.0192	26.5157	-0.704577
10.3614	25.9615	26.5085	-0.739612
10.3715	27.1109	26.5014	0.78068
10.3817	27.2764	26.4943	0.884336
10.3918	26.8328	26.4872	0.587883
10.4019	27.037	26.4801	0.746259
10.4121	27.1293	26.473	0.810127
10.4222	26.8328	26.4659	0.605717
10.4324	26.6458	26.4588	0.432423
10.4425	26.5707	26.4518	0.344829
10.4527	26.6271	26.4447	0.427057
10.4628	26.8514	26.4376	0.643305
10.473	25.807	26.4305	-0.789657
10.4831	26.9444	26.4235	0.721747
10.4933	26.7769	26.4164	0.600372
10.5034	26.7021	26.4094	0.541024
10.5136	27.4955	26.4023	1.04554
10.5237	27.2764	26.3953	0.938674
10.5339	26.9072	26.3882	0.720441
10.544	26.7021	26.3812	0.566468
10.5542	26.9072	26.3741	0.730142
10.5643	27.2029	26.3671	0.914237
10.5745	26.4953	26.3601	0.36769
10.5846	26.6083	26.3531	0.505177
10.5947	26.4008	26.3461	0.233896
10.6049	26.4575	26.339	0.344202
10.615	27.4955	26.332	1.07862
10.6252	26.8328	26.325	0.712592
10.6353	25.923	26.318	-0.628544
10.6455	26.4575	26.311	0.382723
10.6556	26.2298	26.304	-0.272566
10.6658	26.6271	26.2971	0.57445
10.6759	25.7294	26.2901	-0.748812
10.6861	25.9615	26.2831	-0.567093
10.6962	25.7488	26.2761	-0.726186
10.7064	26.9072	26.2692	0.798801
10.7165	26.3629	26.2622	0.317256
10.7267	26.6271	26.2552	0.609763
10.7368	26.4386	26.2483	0.436257
10.747	25.5734	26.2413	-0.81726
10.7571	25.3772	26.2344	-0.925871
10.7673	26.0384	26.2275	-0.434762
10.7774	26.3059	26.2205	0.292196
10.7875	27.6767	26.2136	1.2096
10.7977	26.1151	26.2067	-0.30253
10.8078	26.5518	26.1997	0.593385
10.818	26.5707	26.1928	0.614695
10.8281	26.2298	26.1859	0.209423
10.8383	26.4008	26.179	0.470926
10.8484	25.7682	26.1721	-0.635517
10.8586	26.2679	26.1652	0.320426
10.8687	26.8701	26.1583	0.843669
10.8789	26.4953	26.1514	0.586425
10.889	25.8457	26.1445	-0.546629
10.8992	25.3969	26.1376	-0.860677
10.9093	27.0924	26.1307	0.980663
10.9195	27.4408	26.1239	1.1476
10.9296	25.807	26.117	-0.556788
10.9398	25.219	26.1101	-0.943971
10.9499	26.1151	26.1033	0.108947
10.9601	26.8514	26.0964	0.868931
10.9702	25.219	26.0895	-0.93301
10.9803	25.4165	26.0827	-0.816192
10.9905	26.3059	26.0759	0.479623
11.0006	25.4362	26.069	-0.7955
11.0108	26.2298	26.0622	0.40936
11.0209	26.533	26.0553	0.691123
11.0311	26.5141	26.0485	0.682369
11.0412	26.7021	26.0417	0.812627
11.0514	25.8457	26.0349	-0.434951
11.0615	26.4386	26.0281	0.640737
11.0717	27.1477	26.0213	1.06136
11.0818	26.4197	26.0144	0.636585
11.092	25.7294	26.0076	-0.52753
11.1021	27.2029	26.0009	1.0964
11.1123	26.7021	25.9941	0.841428
11.1224	26.7955	25.9873	0.899028
11.1326	26.4575	25.9805	0.69067
11.1427	27.0555	25.9737	1.04009
11.1529	26.4008	25.9669	0.658653
11.163	25.8457	25.9602	-0.33833
11.1731	25.2389	25.9534	-0.845304
11.1833	25.7294	25.9466	-0.466128
11.1934	25.671	25.9399	-0.518539
11.2036	26.6083	25.9331	0.821672
11.2137	25.7488	25.9264	-0.421414
11.2239	25.7682	25.9196	-0.389146
11.234	25.2389	25.9129	-0.820995
11.2442	24.96	25.9062	-0.972722
11.2543	25.923	25.8994	0.153419
11.2645	25.9037	25.8927	0.104734
11.2746	25.671	25.886	-0.46366
11.2848	26.0192	25.8793	0.37412
11.2949	26.1151	25.8725	0.49253
11.3051	25.671	25.8658	-0.441406
11.3152	25.7294	25.8591	-0.360234
11.3254	25.8263	25.8524	-0.16151
11.3355	26.9072	25.8457	1.0303
11.3457	25.4362	25.839	-0.634701
11.3558	26.8142	25.8324	0.99087
11.3659	25.9037	25.8257	0.279283
11.3761	26.6458	25.819	0.909305
11.3862	26.1151	25.8123	0.550286
11.3964	25.2784	25.8056	-0.726082
11.4065	26.6271	25.799	0.909986
11.4167	26.3818	25.7923	0.767786
11.4268	25.9808	25.7857	0.441704
11.437	26.7769	25.779	0.998924
11.4471	25.8457	25.7724	0.27081
11.4573	25.9808	25.7657	0.463733
11.4674	26.2488	25.7591	0.699811
11.4776	25.9422	25.7524	0.435667
11.4877	24.8395	25.7458	-0.952009
11.4979	26.1343	25.7392	0.628561
11.508	25.6515	25.7326	-0.284686
11.5182	25.7682	25.7259	0.20557
11.5283	26.0384	25.7193	0.564897
11.5385	25.807	25.7127	0.30702
11.5486	25.3377	25.7061	-0.606952
11.5587	25.593	25.6995	-0.326406
11.5689	25.5147	25.6929	-0.422149
11.579	25.0599	25.6863	-0.791449
11.5892	26.1725	25.6797	0.701978
11.5993	25.4951	25.6731	-0.42196
11.6095	25.865	25.6666	0.445495
11.6196	25.9808	25.66	0.566365
11.6298	25.9615	25.6534	0.555056
11.6399	25.7876	25.6469	0.375151
11.6501	25.3772	25.6403	-0.51297
11.6602	25.3969	25.6337	-0.486709
11.6704	26.0768	25.6272	0.670542
11.6805	25.2784	25.6206	-0.584965
11.6907	26.3629	25.6141	0.865312
11.7008	25.2982	25.6075	-0.556171
11.711	25.7682	25.601	0.408884
11.7211	25.4165	25.5945	-0.421841
11.7313	25.3772	25.588	-0.459126
11.7414	25.0799	25.5814	-0.708206
11.7515	24.7386	25.5749	-0.914481
11.7617	25.1197	25.5684	-0.669837
11.7718	26.2488	25.5619	0.828809
11.782	25.3772	25.5554	-0.422165
11.7921	25.0998	25.5489	-0.670131
11.8023	25.593	25.5424	0.224918
11.8124	25.7294	25.5359	0.439857
11.8226	25.593	25.5294	0.252131
11.8327	25.3969	25.5229	-0.355053
11.8429	27.0185	25.5164	1.22559
11.853	25.671	25.51	0.401296
11.8632	26.1916	25.5035	0.829528
11.8733	26.4008	25.497	0.950652
11.8835	25.3574	25.4906	-0.364843
11.8936	24.98	25.4841	-0.710003
11.9038	24.8596	25.4776	-0.786152
11.9139	25.8457	25.4712	0.611968
11.9241	25.865	25.4647	0.632684
11.9342	26	25.4583	0.736
11.9443	24.7184	25.4519	-0.856418
11.9545	26.1534	25.4454	0.841404
11.9646	25.7488	25.439	0.55658
11.9748	24.5967	25.4326	-0.914239
11.9849	24.7184	25.4262	-0.841277
11.9951	25.9615	25.4197	0.736047
12.0052	25.807	25.4133	0.62741
12.0154	25.3377	25.4069	-0.263072
12.0255	25	25.4005	-0.632869
12.0357	25.318	25.3941	-0.275946
12.0458	25.3772	25.3877	-0.102833
12.056	25.671	25.3813	0.538197
12.0661	24.96	25.375	-0.644194
12.0763	25.4755	25.3686	0.326965
12.0864	24.8395	25.3622	-0.722987
12.0966	25.5147	25.3558	0.398597
12.1067	25.7294	25.3495	0.616366
12.1169	25.7876	25.3431	0.666712
12.127	25.7099	25.3367	0.610894
12.1371	25.8263	25.3304	0.704252
12.1473	25.2982	25.324	-0.160622
12.1574	25.593	25.3177	0.524685
12.1676	25.3969	25.3113	0.292438
12.1777	24.3516	25.305	-0.976422
12.1879	25.7488	25.2987	0.670917
12.198	24.6779	25.2923	-0.783838
12.2082	25.3772	25.286	0.301918
12.2183	25.7876	25.2797	0.712682
12.2285	26.4008	25.2734	1.06179
12.2386	25.7294	25.267	0.679936
12.2488	25.1396	25.2607	-0.348036
12.2589	24.9199	25.2544	-0.578414
12.2691	26.7582	25.2481	1.22884
12.2792	25.923	25.2418	0.825303
12.2894	25.1595	25.2355	-0.27578
12.2995	25.219	25.2293	-0.101082
12.3097	25.671	25.223	0.669343
12.3198	25.4165	25.2167	0.447029
12.3299	25.4165	25.2104	0.453993
12.3401	25.5343	25.2041	0.574579
12.3502	25.6125	25.1979	0.643905
12.3604	24.8998	25.1916	-0.540206
12.3705	25.1992	25.1854	0.117656
12.3807	24.8797	25.1791	-0.547174
12.3908	24.8797	25.1729	-0.541433
12.401	24.6577	25.1666	-0.713414
12.4111	25.1197	25.1604	-0.201645
12.4213	25.2587	25.1541	0.323302
12.4314	25.632	25.1479	0.695777
12.4416	24.1661	25.1417	-0.987717
12.4517	25.5734	25.1355	0.661794
12.4619	25.0799	25.1292	-0.222173
12.472	25.5539	25.123	0.656389
12.4822	25.4755	25.1168	0.598892
12.4923	25.3772	25.1106	0.51629
12.5025	25.5343	25.1044	0.655663
12.5126	24.4336	25.0982	-0.815239
12.5227	25.4165	25.092	0.569672
12.5329	25.2784	25.0858	0.438902
12.543	26	25.0796	0.95936
12.5532	24.5153	25.0734	-0.747091
12.5633	24.8395	25.0673	-0.477268
12.5735	24.9199	25.0611	-0.375799
12.5836	24.8395	25.0549	-0.464158
12.5938	25.4951	25.0488	0.668083
12.6039	24.8998	25.0426	-0.377893
12.6141	26.4386	25.0364	1.18413
12.6242	25.807	25.0303	0.881296
12.6344	25.4165	25.0241	0.626405
12.6445	24.2487	25.018	-0.877093
12.6547	25.9422	25.0119	0.964562
12.6648	25.6515	25.0057	0.803606
12.675	24.7184	24.9996	-0.530267
12.6851	24.3516	24.9935	-0.801174
12.6953	24.8395	24.9873	-0.38453
12.7054	26.0192	24.9812	1.01882
12.7155	24.6577	24.9751	-0.563436
12.7257	24.3516	24.969	-0.785758
12.7358	24.5357	24.9629	-0.653615
12.746	25.5343	24.9568	0.759929
12.7561	25.1992	24.9507	0.498502
12.7663	26.1151	24.9446	1.08191
12.7764	24	24.9385	-0.968773
12.7866	25.4755	24.9324	0.736914
12.7967	25.4755	24.9264	0.741028
12.8069	24.9199	24.9203	-0.020196
12.817	24.8193	24.9142	-0.307994
12.8272	24.454	24.9081	-0.67387
12.8373	25.0599	24.9021	0.397306
12.8475	25.1595	24.896	0.513297
12.8576	25.3574	24.89	0.683727
12.8678	24.6374	24.8839	-0.496529
12.8779	24.2281	24.8779	-0.80609
12.8881	24.2487	24.8718	-0.789373
12.8982	25.4362	24.8658	0.755256
12.9083	24.7992	24.8597	-0.246081
12.9185	25.2784	24.8537	0.651713
12.9286	24.0832	24.8477	-0.874359
12.9388	25.2389	24.8417	0.630228
12.9489	24.2693	24.8357	-0.752551
12.9591	24.6171	24.8296	-0.461058
12.9692	24.454	24.8236	-0.607943
12.9794	24.454	24.8176	-0.602984
12.9895	24.5561	24.8116	-0.505538
12.9997	24.9199	24.8056	0.337995
13.0098	24.6779	24.7996	-0.348874
13.02	24.0624	24.7937	-0.855121
13.0301	25.2587	24.7877	0.686291
13.0403	24.7588	24.7817	-0.151163
13.0504	25	24.7757	0.473591
13.0606	24.9199	24.7697	0.387468
13.0707	25.632	24.7638	0.931793
13.0809	24.8998	24.7578	0.376815
13.091	25.7099	24.7519	0.97881
13.1011	23.8118	24.7459	-0.966506
13.1113	25.04	24.7399	0.547743
13.1214	24.6779	24.734	-0.236801
13.1316	25.219	24.7281	0.700702
13.1417	24.6982	24.7221	-0.154731
13.1519	24.1454	24.7162	-0.755509
13.162	24.4336	24.7103	-0.525997
13.1722	23.6432	24.7043	-1.03012
13.1823	24.6779	24.6984	-0.143124
13.1925	25.219	24.6925	0.725636
13.2026	24.5357	24.6866	-0.388447
13.2128	24.6171	24.6807	-0.252198
13.2229	24.4949	24.6748	-0.424109
13.2331	25.0998	24.6689	0.656456
13.2432	25.5734	24.663	0.954177
13.2534	25.1396	24.6571	0.694646
13.2635	25.0599	24.6512	0.639327
13.2737	24.6171	24.6453	-0.168043
13.2838	24.454	24.6394	-0.430566
13.2939	24.4949	24.6336	-0.372361
13.3041	24.3311	24.6277	-0.544636
13.3142	23.8537	24.6218	-0.876408
13.3244	25.2389	24.6159	0.789247
13.3345	24.6982	24.6101	0.296797
13.3447	23.9165	24.6042	-0.829285
13.3548	23.8956	24.5984	-0.838319
13.365	24.5967	24.5925	0.0648838
13.3751	23.6854	24.5867	-0.949346
13.3853	24.7184	24.5809	0.370887
13.3954	24.5967	24.575	0.147392
13.4056	24.6779	24.5692	0.329745
13.4157	25.4951	24.5634	0.965262
13.4259	25.3574	24.5575	0.894371
13.436	25.593	24.5517	1.02041
13.4462	25.1992	24.5459	0.808264
13.4563	25.4362	24.5401	0.94662
13.4665	23.9792	24.5343	-0.745079
13.4766	25.1992	24.5285	0.818967
13.4867	23.8956	24.5227	-0.791894
13.4969	23.388	24.5169	-1.06249
13.507	25.0799	24.5111	0.754156
13.5172	24.0624	24.5053	-0.665521
13.5273	24.1868	24.4996	-0.559271
13.5375	24.8395	24.4938	0.587966
13.5476	24.2693	24.488	-0.467639
13.5578	25.3969	24.4822	0.956352
13.5679	24.8797	24.4765	0.635007
13.5781	24.3926	24.4707	-0.279455
13.5882	23.0217	24.465	-1.20135
13.5984	25.3574	24.4592	0.947752
13.6085	24.5357	24.4535	0.28675
13.6187	24.6171	24.4477	0.411519
13.6288	24.7992	24.442	0.597673
13.639	25.1396	24.4362	0.838668
13.6491	24.2281	24.4305	-0.449924
13.6592	23.7697	24.4248	-0.809357
13.6694	23.9374	24.4191	-0.694008
13.6795	23.5797	24.4133	-0.913069
13.6897	23.8328	24.4076	-0.758209
13.6998	24.3721	24.4019	-0.172646
13.71	24.4336	24.3962	0.193308
13.7201	24.5153	24.3905	0.353253
13.7303	23.7697	24.3848	-0.784275
13.7404	24.7184	24.3791	0.582488
13.7506	24.1039	24.3734	-0.519124
13.7607	25.9037	24.3677	1.23932
13.7709	25.1396	24.3621	0.881786
13.781	24.3516	24.3564	-0.0692487
13.7912	24.1868	24.3507	-0.404895
13.8013	23.8956	24.345	-0.670401
13.8115	24.7588	24.3394	0.647656
13.8216	24.8193	24.3337	0.696871
13.8318	24.4949	24.3281	0.408457
13.8419	24.8193	24.3224	0.70494
13.852	24.2074	24.3168	-0.330638
13.8622	24.3926	24.3111	0.285496
13.8723	23.5797	24.3055	-0.851951
13.8825	24.1661	24.2998	-0.365711
13.8926	24.6577	24.2942	0.60287
13.9028	24.1454	24.2886	-0.378395
13.9129	24.0624	24.283	-0.469609
13.9231	24.4131	24.2773	0.368484
13.9332	24.8193	24.2717	0.740022
13.9434	24.1868	24.2661	-0.281655
13.9535	24.7184	24.2605	0.676698
13.9637	25.1197	24.2549	0.929959
13.9738	23.8956	24.2493	-0.594714
13.984	23.8956	24.2437	-0.58999
13.9941	24.7992	24.2381	0.74906
14.0043	23.9165	24.2325	-0.562133
14.0144	24	24.2269	-0.476374
14.0246	24.1661	24.2214	-0.235075
14.0347	25.0799	24.2158	0.929567
14.0448	23.5797	24.2102	-0.794074
14.055	24.8193	24.2046	0.784034
14.0651	24.6779	24.1991	0.69199
14.0753	24.2487	24.1935	0.234938
14.0854	24.4949	24.188	0.554019
14.0956	24.6982	24.1824	0.718171
14.1057	24.0624	24.1769	-0.338295
14.1159	23.622	24.1713	-0.741145
14.126	24.0208	24.1658	-0.380731
14.1362	24.454	24.1602	0.542027
14.1463	24.3721	24.1547	0.466262
14.1565	25	24.1492	0.922395
14.1666	23.5584	24.1437	-0.765001
14.1768	24.2281	24.1381	0.299894
14.1869	23.3024	24.1326	-0.911192
14.1971	24.6171	24.1271	0.699961
14.2072	24.2693	24.1216	0.384327
14.2174	23.3238	24.1161	-0.890115
14.2275	25.02	24.1106	0.953613
14.2376	24.1454	24.1051	0.200683
14.2478	24.2074	24.0996	0.328341
14.2579	24.3926	24.0941	0.546332
14.2681	23.8118	24.0887	-0.526212
14.2782	24.1039	24.0832	0.144081
14.2884	23.3452	24.0777	-0.855846
14.2985	23.6008	24.0722	-0.686579
14.3087	23.7276	24.0668	-0.582367
14.3188	23.8747	24.0613	-0.432015
14.329	23.9792	24.0559	-0.276937
14.3391	24.9399	24.0504	0.943149
14.3493	24.0832	24.0449	0.195554
14.3594	23.7697	24.0395	-0.519397
14.3696	24.2899	24.0341	0.505822
14.3797	23.2164	24.0286	-0.901248
14.3899	24.3105	24.0232	0.536007
14.4	23.6643	24.0178	-0.594507
14.4102	23.1517	24.0123	-0.927717
14.4203	24.454	24.0069	0.668676
14.4304	24.3105	24.0015	0.555877
14.4406	24.1247	23.9961	0.358605
14.4507	24.779	23.9907	0.887893
14.4609	23.1517	23.9853	-0.913011
14.471	23.6432	23.9799	-0.580242
14.4812	22.7376	23.9745	-1.11213
14.4913	23.7276	23.9691	-0.491375
14.5015	25.0799	23.9637	1.0565
14.5116	23.6854	23.9583	-0.522356
14.5218	24.8998	23.9529	0.973081
14.5319	24.0416	23.9475	0.30675
14.5421	24.454	23.9422	0.715456
14.5522	24	23.9368	0.251412
14.5624	23.4947	23.9314	-0.660868
14.5725	24.1661	23.9261	0.489926
14.5827	22.8035	23.9207	-1.05698
14.5928	24.0624	23.9154	0.383492
14.603	23.9792	23.91	0.262972
14.6131	22.7816	23.9047	-1.05976
14.6232	25.1396	23.8993	1.11368
14.6334	23.7908	23.894	-0.321285
14.6435	23.7276	23.8886	-0.401277
14.6537	24.1868	23.8833	0.550871
14.6638	24.2487	23.878	0.60887
14.674	24.2281	23.8727	0.596167
14.6841	24.0416	23.8673	0.41747
14.6943	23.8747	23.862	0.112414
14.7044	24.5764	23.8567	0.848343
14.7146	24	23.8514	0.38546
14.7247	23.1733	23.8461	-0.820279
14.7349	24.0416	23.8408	0.448118
14.745	24.6171	23.8355	0.884048
14.7552	23.0651	23.8302	-0.874707
14.7653	23.516	23.825	-0.555877
14.7755	24.5764	23.8197	0.869909
14.7856	23.9583	23.8144	0.379349
14.7958	24	23.8091	0.436901
14.8059	23.6854	23.8038	-0.344105
14.816	24.0624	23.7986	0.513651
14.8262	23.0434	23.7933	-0.865957
14.8363	24.3516	23.7881	0.750687
14.8465	22.7816	23.7828	-1.00062
14.8566	24.4745	23.7776	0.834817
14.8668	23.6854	23.7723	-0.29474
14.8769	23.8537	23.7671	0.294368
14.8871	23.9792	23.7618	0.466184
14.8972	23.1084	23.7566	-0.805081
14.9074	23.7697	23.7514	0.135512
14.9175	23.6854	23.7461	-0.246374
14.9277	23.9374	23.7409	0.443286
14.9378	23.4521	23.7357	-0.532559
14.948	25.0998	23.7305	1.17018
14.9581	24.3105	23.7253	0.764996
14.9683	23.1301	23.7201	-0.768114
14.9784	24.0832	23.7149	0.606899
14.9886	23.0868	23.7097	-0.789222
14.9987	23.622	23.7045	-0.287134
15.0088	23.2809	23.6993	-0.646827
15.019	23.8747	23.6941	0.424948
15.0291	24.1454	23.6889	0.675636
15.0393	22.9565	23.6837	-0.852789
15.0494	23.7697	23.6786	0.30195
15.0596	24.1868	23.6734	0.716512
15.0697	23.1733	23.6682	-0.703531
15.0799	23.1948	23.6631	-0.68427
15.09	22.9565	23.6579	-0.837504
15.1002	23.5584	23.6527	-0.307084
15.1103	23.3024	23.6476	-0.58756
15.1205	23.7065	23.6424	0.25318
15.1306	23.1084	23.6373	-0.727225
15.1408	23.6643	23.6322	0.179341
15.1509	23.8747	23.627	0.497647
15.1611	23.5797	23.6219	-0.205514
15.1712	23.7908	23.6168	0.417126
15.1814	23.2594	23.6116	-0.593489
15.1915	23.8956	23.6065	0.537671
15.2016	23.1301	23.6014	-0.686537
15.2118	23.8118	23.5963	0.464192
15.2219	23.0868	23.5912	-0.710202
15.2321	23.4094	23.5861	-0.420327
15.2422	23.3024	23.581	-0.527839
15.2524	22.9129	23.5759	-0.814248
15.2625	23.1948	23.5708	-0.613154
15.2727	24.1039	23.5657	0.733652
15.2828	24.2693	23.5606	0.84185
15.293	23.4521	23.5555	-0.321639
15.3031	23.7276	23.5505	0.420913
15.3133	22.6495	23.5454	-0.946508
15.3234	23.0217	23.5403	-0.720127
15.3336	23.8118	23.5352	0.525848
15.3437	22.9129	23.5302	-0.785688
15.3539	23.1084	23.5251	-0.645513
15.364	22.9783	23.5201	-0.736086
15.3742	23.6854	23.515	0.412814
15.3843	24.454	23.51	0.971628
15.3944	23.2164	23.5049	-0.53718
15.4046	22.561	23.4999	-0.968953
15.4147	23.1948	23.4949	-0.547756
15.4249	23.6643	23.4898	0.417715
15.435	23.6432	23.4848	0.397963
15.4452	22.9565	23.4798	-0.723397
15.4553	23.7276	23.4748	0.502848
15.4655	24.2074	23.4698	0.858887
15.4756	23.1733	23.4647	-0.539888
15.4858	23.1084	23.4597	-0.5927
15.4959	23.8328	23.4547	0.614834
15.5061	23.6854	23.4497	0.485498
15.5162	23.8118	23.4447	0.605827
15.5264	23.3452	23.4397	-0.307422
15.5365	23.6854	23.4348	0.500682
15.5467	23.9165	23.4298	0.697674
15.5568	22.6936	23.4248	-0.855091
15.567	23.388	23.4198	-0.178284
15.5771	22.9129	23.4148	-0.708495
15.5872	22.6053	23.4099	-0.896976
15.5974	24.0624	23.4049	0.810868
15.6075	24	23.4	0.774628
15.6177	22.383	23.395	-1.00596
15.6278	23.7276	23.39	0.581016
15.638	23.7487	23.3851	0.602986
15.6481	24.0416	23.3801	0.813316
15.6583	23.0217	23.3752	-0.59454
15.6684	23.7908	23.3703	0.648449
15.6786	22.7596	23.3653	-0.778281
15.6887	23.1517	23.3604	-0.456872
15.6989	23.4094	23.3555	0.232207
15.709	23.7908	23.3506	0.663473
15.7192	22.561	23.3456	-0.885783
15.7293	23.5584	23.3407	0.466597
15.7395	23.1301	23.3358	-0.453594
15.7496	22.8473	23.3309	-0.695406
15.7598	22.4499	23.326	-0.935981
15.7699	22.4054	23.3211	-0.956948
15.78	23.4521	23.3162	0.368602
15.7902	23.388	23.3113	0.276967
15.8003	24.4131	23.3064	1.05199
15.8105	23.8328	23.3015	0.728836
15.8206	23.6008	23.2967	0.551523
15.8308	22.7596	23.2918	-0.729507
15.8409	22.9783	23.2869	-0.555582
15.8511	23.7487	23.2821	0.683104
15.8612	22.4277	23.2772	-0.921698
15.8714	23.8537	23.2723	0.762491
15.8815	23.4734	23.2675	0.453782
15.8917	22.8254	23.2626	-0.661207
15.9018	22.6936	23.2578	-0.751105
15.912	22.891	23.2529	-0.601563
15.9221	23.1733	23.2481	-0.273537
15.9323	22.8473	23.2432	-0.629226
15.9424	23.6643	23.2384	0.652616
15.9526	23.3238	23.2336	0.300377
15.9627	23.0651	23.2288	-0.404512
15.9728	23.0868	23.2239	-0.370324
15.983	22.8254	23.2191	-0.627447
15.9931	23	23.2143	-0.462925
16.0033	22.3607	23.2095	-0.921308
16.0134	23.1948	23.2047	-0.0992673
16.0236	23.0651	23.1999	-0.367086
16.0337	23.2809	23.1951	0.292943
16.0439	22.7156	23.1903	-0.688948
16.054	22.2486	23.1855	-0.967933
16.0642	22.891	23.1807	-0.538197
16.0743	23.3666	23.1759	0.436721
16.0845	22.2711	23.1711	-0.948725
16.0946	22.891	23.1664	-0.524704
16.1048	22.4499	23.1616	-0.843589
16.1149	22.8254	23.1568	-0.575668
16.1251	22.9129	23.1521	-0.489055
16.1352	22.8692	23.1473	-0.52735
16.1454	23.1084	23.1425	-0.184644
16.1555	23.2594	23.1378	0.348751
16.1656	22.2261	23.133	-0.952323
16.1758	23.1517	23.1283	0.152941
16.1859	22.7596	23.1235	-0.603263
16.1961	22.5167	23.1188	-0.775977
16.2062	23.3452	23.1141	0.4808
16.2164	23.5372	23.1093	0.654118
16.2265	22.1359	23.1046	-0.984207
16.2367	23.622	23.0999	0.722593
16.2468	22.9347	23.0952	-0.400591
16.257	22.7156	23.0904	-0.61222
16.2671	23.2379	23.0857	0.390084
16.2773	23.0868	23.081	0.0759409
16.2874	22.7596	23.0763	-0.562768
16.2976	23.8537	23.0716	0.884365
16.3077	23.2809	23.0669	0.46257
16.3179	22.7596	23.0622	-0.550105
16.328	22.6495	23.0575	-0.638776
16.3382	22.561	23.0529	-0.701302
16.3483	23.516	23.0482	0.683946
16.3584	23.1301	23.0435	0.294237
16.3686	22.0907	23.0388	-0.973701
16.3787	22.4722	23.0341	-0.749627
16.3889	22.7596	23.0295	-0.519485
16.399	22.8254	23.0248	-0.446531
16.4092	22.7376	23.0202	-0.531527
16.4193	23.5797	23.0155	0.751102
16.4295	22.4722	23.0108	-0.733922
16.4396	22.1811	23.0062	-0.908364
16.4498	22.891	23.0016	-0.332425
16.4599	22.1359	22.9969	-0.927883
16.4701	23.3666	22.9923	0.611857
16.4802	23.1733	22.9876	0.430837
16.4904	22.561	22.983	-0.649601
16.5005	23.2164	22.9784	0.487842
16.5107	22.3383	22.9738	-0.797153
16.5208	23.1733	22.9691	0.451794
16.531	23.1733	22.9645	0.456873
16.5411	22.6495	22.9599	-0.557147
16.5512	22.3159	22.9553	-0.799622
16.5614	22.8692	22.9507	-0.285503
16.5715	22.5167	22.9461	-0.65532
16.5817	21.4942	22.9415	-1.20305
16.5918	22.2036	22.9369	-0.856337
16.602	21.7256	22.9323	-1.09853
16.6121	22	22.9277	-0.963194
16.6223	21.8632	22.9232	-1.02954
16.6324	21.6102	22.9186	-1.14385
16.6426	23.5584	22.914	0.802764
16.6527	22.4944	22.9094	-0.6442
16.6629	22.7376	22.9049	-0.408947
16.673	22.6716	22.9003	-0.478268
16.6832	22.4277	22.8957	-0.684169
16.6933	23.6432	22.8912	0.867172
16.7035	23.4521	22.8866	0.751955
16.7136	22.2711	22.8821	-0.781688
16.7238	22.8473	22.8775	-0.173868
16.7339	23.4094	22.873	0.732387
16.744	22.8254	22.8685	-0.207478
16.7542	22.9783	22.8639	0.338101
16.7643	22.561	22.8594	-0.546242
16.7745	21.1424	22.8549	-1.30863
16.7846	22.6274	22.8504	-0.472169
16.7948	22.2935	22.8458	-0.743199
16.8049	22.9565	22.8413	0.339343
16.8151	22.9129	22.8368	0.275795
16.8252	23.2809	22.8323	0.669765
16.8354	22.4722	22.8278	-0.596322
16.8455	22.4944	22.8233	-0.573464
16.8557	22.9347	22.8188	0.340415
16.8658	22.6936	22.8143	-0.347424
16.876	22.7816	22.8098	-0.168091
16.8861	23.0217	22.8053	0.465176
16.8963	22.4277	22.8009	-0.610899
16.9064	22.9783	22.7964	0.426462
16.9166	22.6936	22.7919	-0.31352
16.9267	21.8403	22.7874	-0.973194
16.9368	21.6564	22.783	-1.0614
16.947	22.561	22.7785	-0.466344
16.9571	21.9089	22.774	-0.930131
16.9673	22.4944	22.7696	-0.524543
16.9774	22.9129	22.7651	0.384372
16.9876	22.9129	22.7607	0.390116
16.9977	22.4277	22.7562	-0.57322
17.0079	23.1084	22.7518	0.597192
17.018	22.5167	22.7474	-0.480316
17.0282	22.2486	22.7429	-0.703089
17.0383	21.8403	22.7385	-0.947718
17.0485	22.1811	22.7341	-0.743639
17.0586	23.2379	22.7296	0.712917
17.0688	22.4499	22.7252	-0.524677
17.0789	22.1359	22.7208	-0.764768
17.0891	22.9783	22.7164	0.511712
17.0992	22.2261	22.712	-0.697053
17.1094	22.6716	22.7076	-0.18979
17.1195	22.6274	22.7032	-0.275264
17.1296	22.1811	22.6988	-0.719525
17.1398	22.1585	22.6944	-0.732035
17.1499	21.9317	22.69	-0.8708
17.1601	22.4944	22.6856	-0.437235
17.1702	22.383	22.6812	-0.546082
17.1804	22.4944	22.6769	-0.427097
17.1905	22.7596	22.6725	0.295184
17.2007	23.0217	22.6681	0.594661
17.2108	21.7945	22.6637	-0.932333
17.221	22.5832	22.6594	-0.276033
17.2311	22.5832	22.655	-0.268017
17.2413	22.8035	22.6507	0.390965
17.2514	22.7156	22.6463	0.263311
17.2616	22.9565	22.642	0.56083
17.2717	21.587	22.6376	-1.02497
17.2819	22.5832	22.6333	-0.223787
17.292	21.7256	22.6289	-0.950452
17.3022	22.7376	22.6246	0.336228
17.3123	23.4734	22.6203	0.923654
17.3224	21.9545	22.6159	-0.81328
17.3326	22.7156	22.6116	0.322545
17.3427	22.2486	22.6073	-0.5989
17.3529	22.5389	22.603	-0.253186
17.363	23.6854	22.5986	1.04249
17.3732	22.0681	22.5943	-0.725436
17.3833	22.4277	22.59	-0.402945
17.3935	21.6102	22.5857	-0.987694
17.4036	22	22.5814	-0.762511
17.4138	22.4054	22.5771	-0.414451
17.4239	21.2603	22.5728	-1.14566
17.4341	21.5174	22.5685	-1.02524
17.4442	23.3024	22.5643	0.859129
17.4544	22.4277	22.56	-0.363751
17.4645	22.4722	22.5557	-0.288951
17.4747	22.5167	22.5514	-0.186447
17.4848	22.3607	22.5472	-0.431824
17.495	22.3607	22.5429	-0.426854
17.5051	22.9347	22.5386	0.629341
17.5152	22.383	22.5344	-0.389012
17.5254	23.4307	22.5301	0.949024
17.5355	22.9129	22.5258	0.622117
17.5457	22	22.5216	-0.722218
17.5558	22.7816	22.5174	0.514022
17.566	22.8254	22.5131	0.558851
17.5761	22.9783	22.5089	0.685113
17.5863	22.1359	22.5046	-0.6072
17.5964	21.5174	22.5004	-0.991448
17.6066	22.0681	22.4962	-0.654292
17.6167	21.7945	22.492	-0.835138
17.6269	21.8632	22.4877	-0.790264
17.637	22.3159	22.4835	-0.409387
17.6472	22.561	22.4793	0.285887
17.6573	21.7715	22.4751	-0.838776
17.6675	21.8174	22.4709	-0.808366
17.6776	22.1133	22.4667	-0.594417
17.6878	22.0907	22.4625	-0.609716
17.6979	22.4944	22.4583	0.190169
17.708	21.6564	22.4541	-0.893129
17.7182	22.383	22.4499	-0.258588
17.7283	22.4499	22.4457	0.0650609
17.7385	21.9545	22.4415	-0.697876
17.7486	22.2261	22.4374	-0.459608
17.7588	21.8403	22.4332	-0.769965
17.7689	22.561	22.429	0.363352
17.7791	22.2486	22.4248	-0.41981
17.7892	22.383	22.4207	-0.194015
17.7994	21.1424	22.4165	-1.12878
17.8095	21.6564	22.4124	-0.869451
17.8197	22.1133	22.4082	-0.543005
17.8298	21.3776	22.404	-1.01316
17.84	22.4499	22.3999	0.223703
17.8501	21.9545	22.3958	-0.664274
17.8603	22.1585	22.3916	-0.482802
17.8704	22.5832	22.3875	0.442378
17.8806	21	22.3833	-1.17616
17.8907	23.0651	22.3792	0.828194
17.9008	22.1585	22.3751	-0.465375
17.911	21.5174	22.371	-0.92387
17.9211	22.383	22.3669	0.127188
17.9313	22.5832	22.3627	0.469513
17.9414	21.6102	22.3586	-0.865126
17.9516	22.7816	22.3545	0.653494
17.9617	21.6102	22.3504	-0.860366
17.9719	21.9545	22.3463	-0.62595
17.982	22.2261	22.3422	-0.340738
17.9922	22.3383	22.3381	0.0137357
18.0023	21.7256	22.334	-0.780043
18.0125	21.6102	22.3299	-0.848386
18.0226	22.9129	22.3259	0.766173
18.0328	21.5639	22.3218	-0.870585
18.0429	21.0713	22.3177	-1.11642
18.0531	21.9545	22.3136	-0.599274
18.0632	21.7715	22.3096	-0.733496
18.0734	21.9089	22.3055	-0.629753
18.0835	21.5174	22.3014	-0.885434
18.0936	21.9773	22.2974	-0.565781
18.1038	21.6795	22.2933	-0.783473
18.1139	22.2036	22.2893	-0.292673
18.1241	21.8632	22.2852	-0.649616
18.1342	21.8403	22.2812	-0.663955
18.1444	22.5167	22.2771	0.489424
18.1545	23.0868	22.2731	0.902057
18.1647	21.8632	22.2691	-0.637056
18.1748	21.5639	22.265	-0.837354
18.185	22.7816	22.261	0.721512
18.1951	22.1359	22.257	-0.347884
18.2053	21.1896	22.2529	-1.03118
18.2154	22.1585	22.2489	-0.30068
18.2256	21.1424	22.2449	-1.05002
18.2357	22.1585	22.2409	-0.287025
18.2459	21.6102	22.2369	-0.791652
18.256	22.2486	22.2329	0.125312
18.2662	22.0227	22.2289	-0.454067
18.2763	22.0454	22.2249	-0.42366
18.2864	22.9347	22.2209	0.84486
18.2966	22.9565	22.2169	0.859982
18.3067	22.2935	22.2129	0.283852
18.3169	21.8861	22.2089	-0.568219
18.327	21.9773	22.205	-0.477181
18.3372	22.8473	22.201	0.803949
18.3473	22.4277	22.197	0.480258
18.3575	22.1585	22.193	-0.185807
18.3676	21.5407	22.1891	-0.805245
18.3778	22.0454	22.1851	-0.373775
18.3879	22.5389	22.1812	0.598079
18.3981	21.2838	22.1772	-0.945201
18.4082	21.2132	22.1732	-0.979819
18.4184	21.3307	22.1693	-0.915735
18.4285	21.4942	22.1654	-0.819249
18.4387	22.1133	22.1614	-0.219245
18.4488	19.975	22.1575	-1.47733
18.459	21.2368	22.1535	-0.957486
18.4691	21.8403	22.1496	-0.556128
18.4792	21.5174	22.1457	-0.792619
18.4894	22.0681	22.1418	-0.271438
18.4995	21.2132	22.1378	-0.961577
18.5097	22.1811	22.1339	0.217157
18.5198	21.6564	22.13	-0.688181
18.53	21.8861	22.1261	-0.48992
18.5401	22.1811	22.1222	0.242674
18.5503	21.1424	22.1183	-0.987878
18.5604	21.6564	22.1144	-0.676734
18.5706	21.2603	22.1105	-0.922056
18.5807	22.2261	22.1066	0.345724
18.5909	21.166	22.1027	-0.967825
18.601	22.0227	22.0988	-0.27585
18.6112	21.7025	22.0949	-0.626412
18.6213	21.7025	22.0911	-0.62331
18.6315	21.7486	22.0872	-0.581909
18.6416	22.2711	22.0833	0.433282
18.6518	21.9089	22.0795	-0.413017
18.6619	22.2711	22.0757	0.442018
18.672	22.0227	22.0719	-0.221828
18.6822	21.8632	22.0683	-0.452822
18.6923	22.2486	22.0647	0.428787
18.7025	21.4009	22.0614	-0.81271
18.7126	21.2838	22.0584	-0.880132
18.7228	22.0227	22.0558	-0.181972
18.7329	21.2838	22.0538	-0.87747
18.7431	21.2838	22.0523	-0.876661
18.7532	21.5407	22.0517	-0.714876
18.7634	21.3776	22.0517	-0.821083
18.7735	21.8174	22.0519	-0.484203
18.7837	22.0454	22.052	-0.0810812
18.7938	21.2838	22.0516	-0.876224
18.804	21.3073	22.0508	-0.862288
18.8141	20.9762	22.0499	-1.0362
18.8243	21.9317	22.0488	-0.342231
18.8344	22.561	22.0476	0.716511
18.8446	21.1187	22.0462	-0.963083
18.8547	22.7156	22.0445	0.819214
18.8648	21.7486	22.0423	-0.542002
18.875	21.4709	22.0395	-0.754064
18.8851	22.1359	22.036	0.316137
18.8953	21.7256	22.0317	-0.553323
18.9054	21.0713	22.0267	-0.977465
18.9156	22.383	22.0212	0.601547
18.9257	20.8806	22.0152	-1.06515
18.9359	21.6564	22.0089	-0.593708
18.946	21.8632	22.0025	-0.373257
18.9562	21.9089	21.9962	-0.295437
18.9663	22.0907	21.9899	0.317473
18.9765	21.4476	21.9838	-0.732253
18.9866	21.9545	21.9778	-0.152684
18.9968	20.025	21.9719	-1.39533
19.0069	21.0476	21.9661	-0.958424
19.0171	21.9773	21.9604	0.129917
19.0272	20.5183	21.9546	-1.19848
19.0374	21.6333	21.9491	-0.561965
19.0475	20.6398	21.9443	-1.14218
19.0576	21.5407	21.9401	-0.632003
19.0678	21.9089	21.9361	-0.165012
19.0779	22.0681	21.9324	0.368382
19.0881	21.4243	21.9287	-0.710241
19.0982	21.4942	21.9251	-0.656468
19.1084	21.1896	21.9216	-0.855533
19.1185	21.5639	21.918	-0.595085
19.1287	21.9545	21.9144	0.200198
19.1388	21.4243	21.9109	-0.697548
19.149	20.445	21.9073	-1.20924
19.1591	22.6716	21.9038	0.876249
19.1693	22.2711	21.9002	0.60897
19.1794	20.567	21.8967	-1.15313
19.1896	21.2603	21.8931	-0.795522
19.1997	21.4709	21.8896	-0.647079
19.2099	22.561	21.8861	0.821538
19.22	20.567	21.8826	-1.14701
19.2302	21.2603	21.8791	-0.786635
19.2403	22.4944	21.8756	0.786674
19.2504	21.9545	21.8721	0.287061
19.2606	21.7025	21.8686	-0.407522
19.2707	20.5183	21.8651	-1.16054
19.2809	21.8403	21.8617	-0.146036
19.291	22.2486	21.8582	0.624824
19.3012	21.6333	21.8547	-0.470557
19.3113	21.4942	21.8513	-0.597573
19.3215	21.4243	21.8478	-0.650806
19.3316	20.6398	21.8444	-1.09756
19.3418	21.7256	21.841	-0.339713
19.3519	21.9545	21.8375	0.341988
19.3621	21.166	21.8341	-0.817384
19.3722	21.166	21.8307	-0.815296
19.3824	20.6155	21.8273	-1.10081
19.3925	20.9762	21.8239	-0.920732
19.4027	21.4709	21.8205	-0.591295
19.4128	20.9045	21.8172	-0.955311
19.423	21.0238	21.8138	-0.888819
19.4331	21.7486	21.8104	-0.248739
19.4432	21.6102	21.8071	-0.443734
19.4534	21.8632	21.8037	0.243865
19.4635	21.5639	21.8004	-0.486365
19.4737	21.7715	21.7971	-0.159838
19.4838	22.0907	21.7938	0.54492
19.494	21.3073	21.7905	-0.695142
19.5041	21.7256	21.7872	-0.248353
19.5143	21.8403	21.784	0.237284
19.5244	21.0238	21.7809	-0.870104
19.5346	21.5407	21.7778	-0.486996
19.5447	21.2132	21.7749	-0.749467
19.5549	20.6398	21.7722	-1.06414
19.565	21.3776	21.7696	-0.62614
19.5752	20.347	21.7673	-1.19177
19.5853	21.6795	21.7653	-0.293002
19.5955	21.5174	21.7637	-0.496243
19.6056	21.9089	21.7621	0.383114
19.6158	21.4009	21.76	-0.599243
19.6259	22.2486	21.7575	0.700748
19.636	20.8806	21.7548	-0.935006
19.6462	21.9089	21.752	0.396104
19.6563	21.2368	21.7491	-0.715761
19.6665	20.5183	21.7461	-1.10808
19.6766	21.3776	21.7432	-0.604658
19.6868	20.664	21.7402	-1.03743
19.6969	21.7486	21.7373	0.106009
19.7071	21.0476	21.7344	-0.828773
19.7172	20.9045	21.7316	-0.9094
19.7274	20.8327	21.7287	-0.946588
19.7375	21.3073	21.7259	-0.646979
19.7477	20.7364	21.723	-0.993277
19.7578	21.1424	21.7202	-0.760177
19.768	20.2237	21.7175	-1.22218
19.7781	20.7123	21.7147	-1.0012
19.7883	20.7846	21.712	-0.963003
19.7984	20.8567	21.7093	-0.923376
19.8086	22.0227	21.7066	0.562247
19.8187	20.8087	21.7039	-0.946194
19.8288	21.587	21.7013	-0.338039
19.839	21.4709	21.6987	-0.47727
19.8491	21.4009	21.6961	-0.543308
19.8593	21.587	21.6936	-0.326396
19.8694	22.1585	21.691	0.683721
19.8796	21.3073	21.6886	-0.617477
19.8897	22.3159	21.6861	0.793612
19.8999	21.9545	21.6837	0.520417
19.91	20.9523	21.6813	-0.853781
19.9202	21.6795	21.6789	0.0239741
19.9303	21.3542	21.6766	-0.567826
19.9405	20.664	21.6743	-1.00515
19.9506	21.5407	21.672	-0.362471
19.9608	21.5407	21.6698	-0.359409
19.9709	20.7605	21.6677	-0.952431
19.9811	21.1896	21.6655	-0.689868
19.9912	20.9523	21.6635	-0.843285
20.0013	21.4942	21.6614	-0.408945
20.0115	21.4243	21.6594	-0.484922
20.0216	21.7715	21.6575	0.337698
20.0318	20.199	21.6556	-1.2069
20.0419	21.8403	21.6538	0.431881
20.0521	20.7846	21.6521	-0.931373
20.0622	21.5639	21.6504	-0.294198
20.0724	21.0713	21.6489	-0.759975
20.0825	21.7486	21.6475	0.31793
20.0927	21.1424	21.6463	-0.709881
20.1028	21.095	21.6454	-0.741879
20.113	20.9762	21.6449	-0.817736
20.1231	21.3073	21.6448	-0.580938
20.1333	21.4476	21.6452	-0.444494
20.1434	21.3776	21.6462	-0.518346
20.1536	21.587	21.648	-0.246976
20.1637	21.4942	21.6503	-0.39516
20.1739	20.6398	21.6523	-1.00625
20.184	21.6333	21.6535	-0.142045
20.1941	20.9762	21.6542	-0.823407
20.2043	21.5639	21.6546	-0.301256
20.2144	22.1359	21.6549	0.693549
20.2246	21.7715	21.6553	0.341
20.2347	21.095	21.6557	-0.748776
20.2449	21.3776	21.6563	-0.527932
20.255	21.7025	21.657	0.213333
20.2652	20.6882	21.658	-0.984782
20.2753	20.6398	21.6591	-1.00961
20.2855	21.3776	21.6604	-0.531837
20.2956	21.8632	21.662	0.44862
20.3058	21.095	21.6637	-0.75412
20.3159	21.6795	21.6657	0.117265
20.3261	21.6564	21.668	-0.107675
20.3362	21.2368	21.6705	-0.658624
20.3464	20.5913	21.6734	-1.04025
20.3565	21.0238	21.6765	-0.80793
20.3667	22.3383	21.6801	0.811328
20.3768	22.4054	21.6839	0.849358
20.3869	20.9762	21.6883	-0.843858
20.3971	20.4939	21.6931	-1.09507
20.4072	21.8174	21.6985	0.344914
20.4174	22.0454	21.7045	0.583909
20.4275	22.383	21.7112	0.819678
20.4377	20.664	21.7186	-1.02697
20.4478	21.2838	21.727	-0.665762
20.458	21.0713	21.7364	-0.815536
20.4681	21.7486	21.7466	0.0446283
20.4783	21.0713	21.757	-0.828071
20.4884	22.1359	21.7679	0.606657
20.4986	22.4722	21.7795	0.832294
20.5087	21.9545	21.7919	0.403245
20.5189	22.1585	21.8053	0.594361
20.529	21.4243	21.8197	-0.628842
20.5392	21.587	21.8355	-0.498416
20.5493	22.2935	21.8526	0.664036
20.5595	21.587	21.8712	-0.533045
20.5696	22.2036	21.8915	0.558702
20.5797	22.1585	21.9136	0.494913
20.5899	21.8861	21.9377	-0.22732
20.6	22.9347	21.9642	0.985152
20.6102	22.6936	21.9931	0.836965
20.6203	22.5167	22.0248	0.701296
20.6305	22.6053	22.0597	0.738634
20.6406	22.0454	22.0981	-0.229649
20.6508	22.7816	22.1405	0.800639
20.6609	23.2379	22.1875	1.02491
20.6711	23.388	22.2395	1.07168
20.6812	23.0651	22.2975	0.876158
20.6914	23.0868	22.3622	0.851236
20.7015	23.2594	22.4347	0.908109
20.7117	23.8118	22.5164	1.13813
20.7218	23.6008	22.6088	0.996033
20.732	24.1247	22.7137	1.18786
20.7421	23.516	22.8333	0.826207
20.7523	24.8596	22.9705	1.37445
20.7624	24.0624	23.1283	0.966496
20.7725	26	23.3105	1.63998
20.7827	26.1916	23.5211	1.63415
20.7928	25.4951	23.765	1.31531
20.803	27.3496	24.0472	1.81726
20.8131	26.6083	24.3726	1.49522
20.8233	27.1293	24.7462	1.54372
20.8334	29.2233	25.1724	2.01269
20.8436	29.7658	25.6539	2.02778
20.8537	30.7083	26.1917	2.12524
20.8639	31.3369	26.7837	2.13381
20.874	32.2025	27.4243	2.1859
20.8842	32.5115	28.1031	2.09964
20.8943	33.7194	28.8043	2.217
20.9045	34.0147	29.5071	2.12312
20.9146	35.6791	30.185	2.34395
20.9248	35.8469	30.8079	2.24476
20.9349	37.2559	31.3436	2.43152
20.9451	37.5633	31.7611	2.40878
20.9552	37.3363	32.035	2.30246
20.9653	37.1753	32.1492	2.24188
20.9755	36.524	32.0993	2.1035
20.9856	35.9026	31.8919	2.00268
20.9958	36.0832	31.5426	2.13088
21.0059	35.5949	31.072	2.12672
21.0161	34.7994	30.5035	2.07267
21.0262	33.121	29.862	1.80526
21.0364	32.6803	29.1736	1.87262
21.0465	31.5436	28.4642	1.75482
21.0567	30.249	27.7584	1.57814
21.0668	28.9655	27.0773	1.37412
21.077	27.6767	26.4372	1.11335
21.0871	27.2947	25.8489	1.20239
21.0973	27.5318	25.3185	1.48772
21.1074	25.807	24.8472	0.979658
21.1176	25.2982	24.4335	0.929915
21.1277	25.04	24.0733	0.983217
21.1379	24.5561	23.7614	0.891424
21.148	23.516	23.4923	0.153632
21.1581	22.9565	23.2604	-0.551289
21.1683	23.2379	23.0603	0.421478
21.1784	23.4734	22.8871	0.765697
21.1886	23.4521	22.7367	0.845812
21.1987	22.0227	22.6054	-0.76331
21.2089	23.0434	22.49	0.743908
21.219	21.7945	22.3881	-0.770488
21.2292	22.383	22.2975	0.292381
21.2393	21.5639	22.2165	-0.807843
21.2495	22.4944	22.1435	0.592427
21.2596	21.3542	22.0774	-0.850419
21.2698	22.561	22.0172	0.737465
21.2799	21.9089	21.9621	-0.230577
21.2901	20.7123	21.9114	-1.09501
21.3002	21.2838	21.8645	-0.762015
21.3104	22.383	21.8212	0.749562
21.3205	21	21.7817	-0.884124
21.3307	22.2036	21.7454	0.676888
21.3408	21.166	21.712	-0.738895
21.3509	21.3073	21.681	-0.611317
21.3611	22.2036	21.6522	0.742591
21.3712	21.7715	21.6253	0.382477
21.3814	20.445	21.6	-1.07471
21.3915	21.095	21.5764	-0.693798
21.4017	21.5174	21.5541	-0.191518
21.4118	20.9045	21.5331	-0.792832
21.422	21.0713	21.5133	-0.664834
21.4321	21	21.4946	-0.703254
21.4423	20.567	21.4768	-0.953855
21.4524	21.6564	21.4599	0.443242
21.4626	20.664	21.4439	-0.883142
21.4727	21.1187	21.4287	-0.556728
21.4829	20.9523	21.4141	-0.679545
21.493	20.9284	21.4002	-0.686851
21.5032	21	21.3869	-0.622036
21.5133	21.2603	21.3742	-0.337513
21.5235	20.1494	21.362	-1.10117
21.5336	21.166	21.3503	-0.429289
21.5437	21.2603	21.339	-0.280628
21.5539	21.1187	21.3282	-0.457712
21.564	20.5426	21.3178	-0.880419
21.5742	20.4939	21.3077	-0.902114
21.5843	20.4206	21.298	-0.936704
21.5945	20.7123	21.2886	-0.759133
21.6046	21.4243	21.2795	0.380495
21.6148	20.4695	21.2707	-0.895107
21.6249	20.664	21.2622	-0.773429
21.6351	20.9523	21.2539	-0.549146
21.6452	21.3307	21.2458	0.291354
21.6554	21.2132	21.238	-0.157527
21.6655	20.4695	21.2304	-0.872302
21.6757	21.4476	21.223	0.473958
21.6858	20.025	21.2157	-1.09121
21.696	20.9045	21.2086	-0.551424
21.7061	21.3073	21.2016	0.325042
21.7163	20.6398	21.1947	-0.744949
21.7264	21.095	21.1878	-0.304673
21.7365	20.9762	21.181	-0.452554
21.7467	20.1246	21.1741	-1.02443
21.7568	20.4939	21.1671	-0.820483
21.767	20.8087	21.16	-0.592719
21.7771	21.1424	21.1527	-0.101478
21.7873	20.9523	21.1455	-0.439469
21.7974	20.6398	21.1389	-0.706495
21.8076	20.7123	21.1328	-0.648458
21.8177	21.5407	21.127	0.643173
21.8279	21.2132	21.1213	0.303146
21.838	21.166	21.1157	0.224377
21.8482	21.1896	21.11	0.28222
21.8583	21.2132	21.1041	0.330234
21.8685	19.8242	21.0981	-1.12867
21.8786	20.664	21.0919	-0.65416
21.8888	21.6102	21.0857	0.724195
21.8989	19.6977	21.0802	-1.17579
21.9091	21.2132	21.0752	0.371538
21.9192	20.9523	21.0704	-0.343671
21.9293	19.7484	21.0659	-1.14783
21.9395	21.095	21.0616	0.182856
21.9496	21.0238	21.0573	-0.183125
21.9598	20	21.0531	-1.02622
21.9699	20.347	21.049	-0.837844
21.9801	20.8806	21.0449	-0.405268
21.9902	20.7846	21.0408	-0.506131
22.0004	21.2132	21.0367	0.420075
22.0105	20.9045	21.0327	-0.358042
22.0207	21.0238	21.0288	-0.0705538
22.0308	20	21.0248	-1.01235
22.041	20.9045	21.0209	-0.341175
22.0511	20.8806	21.0171	-0.369414
22.0613	19.5448	21.0132	-1.21179
22.0714	20.3224	21.0094	-0.828878
22.0816	21.1187	21.0057	0.336225
22.0917	20.5183	21.0019	-0.695437
22.1019	20.7846	20.9982	-0.462156
22.112	19.4422	20.9945	-1.24591
22.1221	20.1742	20.9908	-0.903656
22.1323	20.6398	20.9872	-0.589427
22.1424	20.025	20.9836	-0.979075
22.1526	20.4695	20.98	-0.714483
22.1627	21.1896	20.9764	0.461755
22.1729	20.4206	20.9729	-0.743151
22.183	20.567	20.9693	-0.634316
22.1932	21.6102	20.9658	0.802728
22.2033	20.8806	20.9623	-0.285845
22.2135	20.3224	20.9589	-0.797777
22.2236	20.9284	20.9554	-0.164163
22.2338	20.4695	20.952	-0.694605
22.2439	20.9045	20.9486	-0.209777
22.2541	19.9249	20.9452	-1.0101
22.2642	20.2485	20.9418	-0.832656
22.2744	19.975	20.9384	-0.981542
22.2845	20.4206	20.9351	-0.717275
22.2947	21.3073	20.9317	0.612819
22.3048	20.9523	20.9284	0.154655
22.3149	20.8327	20.9251	-0.30403
22.3251	20.5426	20.9218	-0.615763
22.3352	20.0998	20.9185	-0.904852
22.3454	20.1246	20.9152	-0.889156
22.3555	20.9045	20.9119	-0.0857134
22.3657	20.2237	20.9085	-0.827516
22.3758	20.7846	20.9051	-0.34712
22.386	21.5174	20.9016	0.784773
22.3961	20.2237	20.8979	-0.821061
22.4063	19.5192	20.894	-1.17253
22.4164	20.1742	20.89	-0.846013
22.4266	19.975	20.8857	-0.954288
22.4367	21.2838	20.881	0.634638
22.4469	20.567	20.8764	-0.556267
22.457	20.5913	20.8724	-0.530193
22.4672	20.8567	20.8688	-0.110099
22.4773	19.975	20.8655	-0.943647
22.4875	20.1494	20.8623	-0.844318
22.4976	20.2485	20.8593	-0.781559
22.5077	20.5426	20.8563	-0.560074
22.5179	20.8806	20.8534	0.165059
22.528	19.9499	20.8504	-0.94894
22.5382	20.5913	20.8475	-0.506188
22.5483	20.5183	20.8446	-0.571202
22.5585	20.9762	20.8416	0.366802
22.5686	20.4939	20.8387	-0.58721
22.5788	20.445	20.8358	-0.625107
22.5889	21.3307	20.8329	0.705567
22.5991	21	20.83	0.412302
22.6092	21.1424	20.8271	0.561478
22.6194	20.1742	20.8242	-0.806221
22.6295	20.2978	20.8214	-0.723583
22.6397	20.3961	20.8185	-0.649928
22.6498	19.8997	20.8156	-0.957011
22.66	21.3542	20.8128	0.735797
22.6701	20.347	20.8099	-0.680379
22.6803	20.1742	20.8071	-0.795498
22.6904	20.0749	20.8042	-0.854023
22.7005	20.5426	20.8014	-0.508666
22.7107	20.2731	20.7985	-0.724855
22.7208	20.2237	20.7957	-0.756291
22.731	20.567	20.7929	-0.475332
22.7411	20.0749	20.7901	-0.845713
22.7513	20.9762	20.7873	0.434622
22.7614	20.9284	20.7845	0.379437
22.7716	20.5426	20.7817	-0.488917
22.7817	20.199	20.7789	-0.761496
22.7919	20.2978	20.7761	-0.691603
22.802	20.9284	20.7733	0.393872
22.8122	20.6155	20.7705	-0.39371
22.8223	19.8242	20.7678	-0.971357
22.8325	20.4695	20.765	-0.543604
22.8426	20.2237	20.7622	-0.733814
22.8528	19.9499	20.7595	-0.899741
22.8629	20.025	20.7567	-0.855414
22.8731	20.4206	20.754	-0.5774
22.8832	20.5426	20.7512	-0.456712
22.8933	19.8242	20.7485	-0.961383
22.9035	20.0749	20.7457	-0.819078
22.9136	20.6155	20.743	-0.357057
22.9238	20.2485	20.7403	-0.701309
22.9339	20.5183	20.7376	-0.468278
22.9441	19.8242	20.7349	-0.954266
22.9542	20.0499	20.7321	-0.825954
22.9644	21.1896	20.7294	0.678374
22.9745	20.4939	20.7267	-0.482517
22.9847	20.9762	20.724	0.502149
22.9948	19.7484	20.7213	-0.986362
23.005	20.4695	20.7186	-0.499143
23.0151	20.6882	20.7159	-0.166678
23.0253	20.0499	20.7133	-0.814441
23.0354	21.7945	20.7106	1.04112
23.0456	20.7364	20.7079	0.16905
23.0557	19.3649	20.7052	-1.15768
23.0659	19.4936	20.7024	-1.09946
23.076	19.8242	20.6996	-0.93562
23.0861	20.445	20.6967	-0.501686
23.0963	20.6398	20.6937	-0.232325
23.1064	21.2132	20.6906	0.722917
23.1166	21.0238	20.6873	0.580117
23.1267	19.7737	20.6837	-0.953927
23.1369	19.1833	20.6798	-1.22332
23.147	20.3224	20.6757	-0.594383
23.1572	19.4679	20.6715	-1.09708
23.1673	19.5959	20.6679	-1.03537
23.1775	20.7846	20.6648	0.346184
23.1876	19.7231	20.6619	-0.968917
23.1978	20.347	20.6592	-0.558739
23.2079	21.3776	20.6566	0.8491
23.2181	20.2237	20.654	-0.65597
23.2282	20.0998	20.6515	-0.742808
23.2384	20.1494	20.649	-0.706787
23.2485	19.5192	20.6465	-1.06172
23.2587	20.3224	20.6439	-0.567048
23.2688	20.7123	20.6414	0.26625
23.2789	20.199	20.6389	-0.66325
23.2891	19.7484	20.6364	-0.942326
23.2992	20.2237	20.6339	-0.64042
23.3094	19.8494	20.6314	-0.884276
23.3195	20.7364	20.6289	0.327978
23.3297	20.5426	20.6264	-0.289361
23.3398	20.4206	20.6239	-0.450877
23.35	20.5426	20.6214	-0.28059
23.3601	20.8327	20.6189	0.462378
23.3703	19.4936	20.6164	-1.05962
23.3804	19.7737	20.6139	-0.916608
23.3906	19.4679	20.6114	-1.06934
23.4007	20.2485	20.6089	-0.600382
23.4109	20.2237	20.6064	-0.618614
23.421	19.9499	20.604	-0.808711
23.4312	20.8087	20.6015	0.455169
23.4413	20.2978	20.599	-0.54883
23.4515	20.2731	20.5965	-0.568673
23.4616	20.0749	20.5941	-0.720551
23.4717	19.7737	20.5916	-0.904359
23.4819	19.6977	20.5891	-0.944142
23.492	20.1494	20.5867	-0.661222
23.5022	19.8997	20.5842	-0.827313
23.5123	20.8327	20.5817	0.500928
23.5225	19.975	20.5793	-0.777366
23.5326	20.3224	20.5768	-0.504408
23.5428	20.9045	20.5744	0.574602
23.5529	20.2978	20.5719	-0.52359
23.5631	20.6882	20.5695	0.344495
23.5732	20.5426	20.567	-0.156211
23.5834	19.6723	20.5646	-0.944608
23.5935	20.1742	20.5622	-0.622832
23.6037	19.1311	20.5597	-1.19524
23.6138	19.9499	20.5573	-0.77933
23.624	19.975	20.5549	-0.761496
23.6341	20.199	20.5524	-0.594493
23.6443	20.2978	20.55	-0.502218
23.6544	19.8494	20.5476	-0.835553
23.6645	20.7364	20.5452	0.437356
23.6747	20.347	20.5427	-0.44244
23.6848	19.6977	20.5403	-0.917938
23.695	20.199	20.5379	-0.582154
23.7051	20.199	20.5355	-0.580079
23.7153	19.3907	20.5331	-1.06882
23.7254	20.0499	20.5307	-0.69336
23.7356	20.2237	20.5283	-0.551846
23.7457	20.9762	20.5259	0.671041
23.7559	19.7484	20.5235	-0.880377
23.766	20.199	20.5211	-0.567517
23.7762	19.8242	20.5187	-0.833345
23.7863	20.3715	20.5163	-0.38046
23.7965	20.8567	20.5139	0.585443
23.8066	20.4206	20.5115	-0.301571
23.8168	19.6977	20.5091	-0.90079
23.8269	21.1424	20.5068	0.797257
23.8371	20.1494	20.5044	-0.595764
23.8472	19.4165	20.502	-1.04188
23.8573	20.445	20.4996	-0.233616
23.8675	19.975	20.4973	-0.722681
23.8776	20.445	20.4949	-0.223235
23.8878	20.9523	20.4925	0.678095
23.8979	21.0476	20.4901	0.746603
23.9081	19.2614	20.4878	-1.10744
23.9182	19.975	20.4854	-0.714452
23.9284	20.5913	20.4831	0.328925
23.9385	20.8087	20.4807	0.572659
23.9487	19.9499	20.4784	-0.726927
23.9588	20.9523	20.476	0.690158
23.969	19.9499	20.4737	-0.723688
23.9791	20.9762	20.4713	0.710536
23.9893	19.8997	20.469	-0.754469
23.9994	20.8327	20.4666	0.605009
24.0096	20.2485	20.4643	-0.464581
24.0197	19.8746	20.462	-0.766387
24.0299	20.2237	20.4596	-0.485668
24.04	21.0476	20.4573	0.768294
24.0501	20.3715	20.455	-0.288812
24.0603	18.9737	20.4526	-1.21613
24.0704	19.5448	20.4503	-0.951572
24.0806	21.0238	20.448	0.75882
24.0907	21.0713	20.4457	0.790974
24.1009	19.9499	20.4434	-0.702434
24.111	20.1494	20.441	-0.539995
24.1212	20.8087	20.4387	0.608217
24.1313	20.1742	20.4364	-0.512028
24.1415	20.6882	20.4341	0.504039
24.1516	20.0998	20.4318	-0.576237
24.1618	20.2485	20.4295	-0.425489
24.1719	20.4206	20.4272	-0.081356
24.1821	20.347	20.4249	-0.279121
24.1922	20.664	20.4226	0.4913
24.2024	19.5448	20.4203	-0.935675
24.2125	20.2485	20.418	-0.411778
24.2227	19.6469	20.4157	-0.876839
24.2328	20.6398	20.4134	0.475737
24.2429	19.4679	20.4112	-0.971203
24.2531	20.0998	20.4089	-0.55599
24.2632	19.6977	20.4066	-0.841951
24.2734	20.2978	20.4043	-0.326399
24.2835	19.8997	20.402	-0.708728
24.2937	19.9249	20.3998	-0.689139
24.3038	20.7123	20.3975	0.561082
24.314	20.567	20.3952	0.414403
24.3241	19.8997	20.393	-0.702296
24.3343	20.7605	20.3907	0.60814
24.3444	20.0749	20.3884	-0.559986
24.3546	20.2485	20.3862	-0.371119
24.3647	20.0749	20.3839	-0.55594
24.3749	20.2978	20.3817	-0.289642
24.385	20.0499	20.3794	-0.574009
24.3952	20.347	20.3772	-0.173738
24.4053	20.9523	20.3749	0.759868
24.4155	20.5426	20.3727	0.412256
24.4256	19.6723	20.3704	-0.835539
24.4357	20.347	20.3682	-0.14564
24.4459	19.6723	20.366	-0.832855
24.456	19.2354	20.3637	-1.06224
24.4662	20.2978	20.3615	-0.252412
24.4763	19.7737	20.3593	-0.765209
24.4865	20.3715	20.357	0.12047
24.4966	19.5704	20.3548	-0.885677
24.5068	20	20.3526	-0.593789
24.5169	19.8494	20.3504	-0.707765
24.5271	19.3132	20.3481	-1.01732
24.5372	19.7231	20.3459	-0.789205
24.5474	20.025	20.3437	-0.564561
24.5575	19.5704	20.3415	-0.878131
24.5677	20.6882	20.3393	0.590652
24.5778	19.3907	20.3371	-0.972812
24.588	19.8494	20.3349	-0.696738
24.5981	19.5448	20.3327	-0.887611
24.6083	19.6469	20.3305	-0.826795
24.6184	20.8567	20.3283	0.726897
24.6285	19.799	20.3261	-0.726008
24.6387	19.4679	20.3239	-0.925182
24.6488	20.4695	20.3217	0.384445
24.659	19.7231	20.3195	-0.772282
24.6691	19.6723	20.3173	-0.803118
24.6793	20.1246	20.3151	-0.436483
24.6894	20.0499	20.3129	-0.512844
24.6996	19.3132	20.3108	-0.998778
24.7097	20.025	20.3086	-0.532544
24.7199	20.6882	20.3064	0.617859
24.73	20.0499	20.3042	-0.504281
24.7402	20.2978	20.3021	-0.0654415
24.7503	20.8567	20.2999	0.746162
24.7605	19.1311	20.2977	-1.08009
24.7706	19.8746	20.2956	-0.648812
24.7808	19.6723	20.2934	-0.78809
24.7909	19.9249	20.2912	-0.605295
24.8011	19.3132	20.2891	-0.987864
24.8112	19.6977	20.2869	-0.767601
24.8213	19.6469	20.2848	-0.798681
24.8315	20.3961	20.2826	0.336832
24.8416	20.1494	20.2805	-0.361982
24.8518	20.1246	20.2783	-0.392064
24.8619	19.5192	20.2762	-0.870034
24.8721	19.9499	20.274	-0.569299
24.8822	20.2237	20.2719	-0.219431
24.8924	20.6398	20.2698	0.608282
24.9025	20.025	20.2676	-0.492585
24.9127	20.7364	20.2655	0.686258
24.9228	20.9284	20.2634	0.815531
[truncated: 6,535 more rows]

## Sheet: Fig. S1g
Parameter x	Parameter y
[truncated: 6,736 more rows]

[truncated: 1 more sheets: Fig. S1h]
