# Supplementary material for: Mitigating proton trapping in cubic perovskite oxides via ScO6 octahedral networks
Source: Nat Mater. 2025 Aug 8;24(12):1949–56. doi: 10.1038/s41563-025-02311-w (PMC12657236; doi:10.1038/s41563-025-02311-w)
Supplement: Supplementary file 2 — Statistical source data for Supplementary Figs. 1–20 and 24–26. [file 41563_2025_2311_MOESM2_ESM.zip › Source_Data_FigS2.xlsx]

## Sheet: Fig. S2
Parameter x	Parameter y
Sc content	Lattice volume (dry) / Å^3
0.7	71.1285	BSS70
0.2	70.2661	BSS20
0	69.731	BSO
0.8	72.0275	BTS80
0.6	71.445	BTS60
0	64.375	BTO
0.5	72.1752	BHS50
0.2	72.5665	BHS20
0	72.5639	BHO
0.6	72.4903	BZS60
0.2	73.4237	BZS20
0	73.6654	BZO
