# Supplementary material for: Mitigating proton trapping in cubic perovskite oxides via ScO6 octahedral networks
Source: Nat Mater. 2025 Aug 8;24(12):1949–56. doi: 10.1038/s41563-025-02311-w (PMC12657236; doi:10.1038/s41563-025-02311-w)
Supplement: Supplementary file 2 — Statistical source data for Supplementary Figs. 1–20 and 24–26. [file 41563_2025_2311_MOESM2_ESM.zip › Source_Data_FigS3.xlsx]

## Sheet: Fig. S3a
experiment		fitting		calclation
Parameter x	Parameter y	Parameter x	Parameter y	Parameter x	Parameter y
Z real / Ohm	-Z img / Ohm	Z real / Ohm	-Z img / Ohm	Z real / Ohm	-Z img / Ohm
359	425	357	402	0.721	4.03
438	421	437	423	0.749	4.18
522	431	521	432	0.778	4.34
606	431	606	430	0.807	4.5
688	419	688	417	0.839	4.67
764	397	764	395	0.871	4.85
833	367	831	365	0.904	5.03
889	332	888	331	0.939	5.22
934	297	934	296	0.976	5.41
969	263	971	263	1.01	5.62
997	234	998	234	1.05	5.83
1020	212	1020	211	1.09	6.05
1030	196	1040	194	1.14	6.27
1050	187	1050	185	1.18	6.51
1060	183	1060	182	1.23	6.75
1070	186	1070	186	1.27	7.01
1080	197	1080	197	1.32	7.27
1090	215	1090	215	1.37	7.54
1110	242	1110	242	1.43	7.83
1120	276	1120	278	1.48	8.12
1140	323	1140	324	1.54	8.42
1160	381	1160	382	1.6	8.74
1180	453	1180	454	1.67	9.07
1210	543	1210	543	1.73	9.41
1240	651	1240	651	1.8	9.76
1280	779	1290	778	1.87	10.1
1330	931	1340	929	1.95	10.5
1400	1120	1400	1120	2.02	10.9
1480	1370	1480	1370	2.1	11.3
1580	1650	1580	1650	2.19	11.7
1700	1990	1700	1990	2.28	12.2
1860	2400	1850	2390	2.37	12.6
2050	2880	2040	2880	2.46	13.1
2280	3460	2280	3460	2.56	13.6
2580	4140	2580	4150	2.67	14.1
2950	4940	2960	4960	2.77	14.6
3420	5890	3450	5930	2.89	15.2
4000	7000	4080	7050	3	15.7
4740	8280	4880	8350	3.13	16.3
5640	9720	5910	9830	3.25	16.9
6710	11400	7220	11500	3.39	17.6
7950	13300	8880	13300	3.53	18.2
9450	15400	11000	15200	3.67	18.9
11300	17800	13500	17200	3.82	19.6
13500	20500	16600	19000	3.98	20.4
16000	23600	20200	20600	4.15	21.1
18900	27300	24200	21800	4.32	21.9
22300	31200	28600	22500	4.5	22.7
26400	35000	33100	22500	4.69	23.6
31600	39600	37400	21900	4.89	24.4
37100	44100	41500	20800	5.1	25.4
43900	49400	45200	19200	5.31	26.3
51300	54400	48300	17400	5.54	27.3
59800	60100	51000	15500	5.78	28.3
69400	64500	53100	13500	6.03	29.3
79900	70600	54800	11700	6.29	30.4
91100	75100	56200	10000	6.56	31.6
104000	79500	57200	8520	6.85	32.7
116000	83400	58000	7200	7.15	33.9
131000	86200	58700	6050	7.46	35.2
144000	90600	59200	5070	7.79	36.5
158000	92700	59600	4240	8.13	37.9
174000	95000	59900	3530	8.49	39.3
189000	97800	60100	2940	8.87	40.7
205000	98700	60300	2440	9.27	42.2
220000	98800	60500	2030	9.69	43.8
236000	98700	60600	1680	10.1	45.4
252000	99000	60700	1390	10.6	47
267000	98600	60800	1160	11.1	48.8
280000	97900	60900	956	11.6	50.6
294000	96300	60900	792	12.1	52.4
309000	96100	61000	655	12.7	54.3
323000	96600	61000	542	13.3	56.3
336000	97600	61000	448	13.9	58.4
348000	98500	61100	371	14.5	60.5
				15.2	62.7
				16	65
				16.7	67.4
				17.5	69.8
				18.4	72.3
				19.3	75
				20.2	77.7
				21.2	80.4
				22.2	83.3
				23.3	86.3
				24.5	89.4
				25.7	92.6
				27	95.9
				28.3	99.3
				29.8	103
				31.3	106
				32.9	110
				34.6	114
				36.3	118
				38.2	122
				40.2	126
				42.3	130
				44.4	135
				46.8	140
				49.2	144
				51.8	149
				54.5	154
				57.4	159
				60.4	164
				63.6	170
				67	175
				70.5	181
				74.3	186
				78.2	192
				82.3	198
				86.7	204
				91.3	211
				96.1	217
				101	223
				106	230
				112	237
				118	243
				124	250
				130	257
				137	264
				144	271
				152	278
				159	285
				167	292
				176	299
				184	306
				193	313
				203	320
				212	326
				222	333
				233	340
				244	346
				255	353
				266	359
				278	365
				290	370
				302	376
				315	381
				328	386
				341	391
				355	396
				368	400
				382	404
				396	407
				411	410
				425	413
				440	416
				455	418
				470	419
				485	421
				500	422
				515	422
				530	423
				545	422
				560	422
				575	421
				590	420
				605	418
				619	416
				634	414
				649	411
				663	408
				677	405
				691	401
				705	397
				718	392
				732	388
				745	383
				758	378
				770	372
				782	367
				794	361
				806	355
				817	348
				828	342
				839	335
				849	328
				859	322
				869	315
				878	308
				887	300
				896	293
				904	286
				912	279
				919	272
				926	264
				933	257
				940	250
				946	243
				952	236
				957	229
				962	222
				967	216
				972	209
				977	203
				981	196
				985	190
				989	184
				992	178
				996	172
				999	166
				1000	161
				1000	155
				1010	150
				1010	145
				1010	140
				1010	135
				1020	131
				1020	126
				1020	122
				1020	117
				1020	113
				1030	109
				1030	105
				1030	102
				1030	98
				1030	94.5
				1030	91.1
				1030	87.9
				1030	84.7
				1040	81.6
				1040	78.7
				1040	75.8
				1040	73.1
				1040	70.4
				1040	67.8
				1040	65.4
				1040	63
				1040	60.7
				1040	58.4
				1040	56.3
				1040	54.2
				1040	52.2
				1040	50.3
				1040	48.5
				1040	46.7
				1040	45
				1050	43.3
				1050	41.7
				1050	40.2
				1050	38.7
				1050	37.3
				1050	35.9
				1050	34.5
				1050	33.3
				1050	32
				1050	30.8
				1050	29.7
				1050	28.6
				1050	27.5
				1050	26.5
				1050	25.5
				1050	24.6
				1050	23.7
				1050	22.8
				1050	22
				1050	21.1
				1050	20.4
				1050	19.6
				1050	18.9
				1050	18.2
				1050	17.5
				1050	16.8
				1050	16.2
				1050	15.6
				1050	15
				1050	14.5
				1050	13.9
				1050	13.4
				1050	12.9
				1050	12.4
				1050	12
				1050	11.5
				1050	11.1
				1050	10.7
				1050	10.3
				1050	9.91
				1050	9.54
				1050	9.18
				1050	8.84
				1050	8.51
				1050	8.2
				1050	7.89
				1050	7.6
				1050	7.31
				1050	7.04
				1050	6.78
				1050	6.53
				1050	6.29
				1050	6.05
				1050	5.83
				1050	5.61
				1050	5.4
				1050	5.2
				1050	5.01
				1050	4.82
				1050	4.64
				1050	4.47
				1050	4.3
				1050	4.14
				1050	3.99
				1050	3.84
				1050	3.7
				1050	3.56
				1050	3.43
				1050	3.3
				1050	3.18
				1050	3.06
				1050	2.95
				1050	2.84
				1050	2.73
				1050	2.63
				1050	2.53
				1050	2.44
				1050	2.35
				1050	2.26
				1050	2.18
				1050	2.1
				1050	2.02
				1050	1.94
				1050	1.87
				1050	1.8
				1050	1.73
				1050	1.67
				1050	1.61
				1050	1.55
				1050	1.49
				1050	1.44
				1050	1.38
				1050	1.33
				1050	1.28
				1050	1.23
				1050	1.19
				1050	1.14
				1050	1.1
				1050	1.06
				1050	1.02
				1050	0.983
				1050	0.947
				1050	0.912
				1050	0.878
				1050	0.845
				1050	0.814
				1050	0.784
				1050	0.755
				1050	0.727
				1050	0.7
				1050	0.674
				1050	0.649
				1050	0.625
				1050	0.602
				1050	0.579
				1050	0.558
				1050	0.537
				1050	0.517
				1050	0.498
				1050	0.48
				1050	0.462
				1050	0.445
				1050	0.428
				1050	0.412
				1050	0.397
				1050	0.382
				1050	0.368
				1050	0.355
				1050	0.342
				1050	0.329
				1050	0.317
				1050	0.305
				1050	0.294
				1050	0.283
				1050	0.272
				1050	0.262
				1050	0.253
				1050	0.243
				1050	0.234
				1050	0.226
				1050	0.217
				1050	0.209
				1050	0.201
				1050	0.194
				1050	0.187
				1050	0.18
				1050	0.173
				1050	0.167
				1050	0.161
				1050	0.155
				1050	0.149
				1050	0.144
				1050	0.138
				1050	0.133
				1050	0.128
				1050	0.123
				1050	0.119
				1050	0.114
				1050	0.11
				1050	0.106
				1050	0.102
				1050	0.0985
				1050	0.0948
				1050	0.0913
				1050	0.088
				1050	0.0847
				1050	0.0816
				1050	0.0786
				1050	0.0757
				1050	0.0729
				1050	0.0702
				1050	0.0676
				1050	0.0651
				1050	0.0627
				1050	0.0604
				1050	0.0582
				1050	0.056
				1050	0.054
				1050	0.052
				1050	0.05
				1050	0.0482
				1050	0.0464
				1050	0.0447
				1050	0.0431
				1050	0.0415
				1050	0.0399
				1050	0.0385
				1050	0.037
				1050	0.0357
				1050	0.0344
				1050	0.0331
				1050	0.0319
				1050	0.0307
				1050	0.0296
				1050	0.0285
				1050	0.0274
				1050	0.0264
				1050	0.0254
				1050	0.0245
				1050	0.0236
				1050	0.0227
				1050	0.0219
				1050	0.0211
				1050	0.0203
				1050	0.0196
				1050	0.0188
				1050	0.0182
				1050	0.0175
				1050	0.0168
				1050	0.0162
				1050	0.0156
				1050	0.015
				1050	0.0145
				1050	0.014
				1050	0.0134
				1050	0.013
				1050	0.0125
				1050	0.012
				1050	0.0116
				1050	0.0111
				1050	0.0107
				1050	0.0103
				1050	0.00996
				1050	0.0096
				1050	0.00924
				1050	0.0089
				1050	0.00858
				1050	0.00826
				1050	0.00796
				1050	0.00766
				1050	0.00738
				1050	0.00711
				1050	0.00685
				1050	0.0066
				1050	0.00636
				1050	0.00612
				1050	0.0059
				1050	0.00568
				1050	0.00547
				1050	0.00527
				1050	0.00508
				1050	0.00489
				1050	0.00471
				1050	0.00454
				1050	0.00437
				1050	0.00421
				1050	0.00406
				1050	0.00391
				1050	0.00376
				1050	0.00362
				1050	0.00349
				1050	0.00336
				1050	0.00324
				1050	0.00312
				1050	0.00301
				1050	0.0029
				1050	0.00279
				1050	0.00269
				1050	0.00259
				1050	0.00249
				1050	0.0024
				1050	0.00231
				1050	0.00223
				1050	0.00215
				1050	0.00207
				1050	0.00199
				1050	0.00192
				1050	0.00185
				1050	0.00178
				1050	0.00172
				1050	0.00165
				1050	0.00159
				1050	0.00153
				1050	0.00148
				1050	0.00142
				1050	0.00137
				1050	0.00132
				1050	0.00127
				1050	0.00123
				1050	0.00118
				1050	0.00114
				1050	0.0011
				1050	0.00106
				1050	0.00102
				1050	0.00098
				1050	0.000944
				1050	0.000909
				1050	0.000876
				1050	0.000844
				1050	0.000813
				1050	0.000783
				1050	0.000754
				1050	0.000727
				1050	0.0007
				1050	0.000674
				1050	0.00065
				1050	0.000626
				1050	0.000603
				1050	0.000581
				1050	0.00056
				1050	0.000539
				1050	0.000519
				1050	0.0005
				1050	0.000482
				1050	0.000464
				1050	0.000447
				1050	0.000431
				1050	0.000415
				1050	0.0004
				1050	0.000385
				1050	0.000371
				1050	0.000358
				1050	0.000345
				1050	0.000332
				1050	0.00032
				1050	0.000308
				1050	0.000297
				1050	0.000286
				1050	0.000276
				1050	0.000265
				1050	0.000256
				1050	0.000246
				1050	0.000237
				1050	0.000229
				1050	0.00022
				1050	0.000212
				1050	0.000204
				1050	0.000197
				1050	0.00019
				1050	0.000183
				1050	0.000176
				1050	0.00017
				1050	0.000164
				1050	0.000158
				1050	0.000152
				1050	0.000146
				1050	0.000141
				1050	0.000136
				1050	0.000131
				1050	0.000126
				1050	0.000121
				1050	0.000117
				1050	0.000113
				1050	0.000109
				1050	0.000105
				1050	0.000101
				1050	9.71e-05
				1050	9.36e-05
				1050	9.01e-05
				1050	8.68e-05
				1050	8.37e-05
				1050	8.06e-05
				1050	7.77e-05
				1050	7.48e-05
				1050	7.21e-05
				1050	6.95e-05
				1050	6.69e-05
				1050	6.45e-05
				1050	6.21e-05
				1050	5.99e-05
				1050	5.77e-05
				1050	5.56e-05
				1050	5.35e-05
				1050	5.16e-05
				1050	4.97e-05
				1050	4.79e-05
				1050	4.61e-05
				1050	4.45e-05
				1050	4.28e-05
				1050	4.13e-05
				1050	3.98e-05
				1050	3.83e-05
				1050	3.69e-05
				1050	3.56e-05
				1050	3.43e-05
				1050	3.3e-05
				1050	3.18e-05
				1050	3.07e-05
				1050	2.95e-05
				1050	2.85e-05
				1050	2.74e-05
				1050	2.64e-05
				1050	2.55e-05
				1050	2.45e-05
				1050	2.36e-05
				1050	2.28e-05
				1050	2.19e-05
				1050	2.11e-05
				1050	2.04e-05
				1050	1.96e-05
				1050	1.89e-05
				1050	1.82e-05
				1050	1.76e-05
				1050	1.69e-05
				1050	1.63e-05
				1050	1.57e-05
				1050	1.51e-05
				1050	1.46e-05
				1050	1.4e-05
				1050	1.35e-05
				1050	1.3e-05
				1050	1.26e-05
				1050	1.21e-05
				1050	1.17e-05
				1050	1.12e-05
				1050	1.08e-05
				1050	1.04e-05
				1050	1.01e-05
				1050	9.69e-06
				1050	9.34e-06
				1050	9e-06
				1050	8.67e-06
				1050	8.35e-06
				1050	8.05e-06
				1050	7.76e-06
				1050	7.47e-06
				1050	7.2e-06
				1050	6.94e-06
				1050	6.69e-06
				1050	6.44e-06
				1050	6.21e-06
				1050	5.98e-06
				1050	5.76e-06
				1050	5.55e-06
				1050	5.35e-06
				1050	5.16e-06
				1050	4.97e-06
				1050	4.79e-06
				1050	4.61e-06
				1050	4.45e-06
				1050	4.28e-06
				1050	4.13e-06
				1050	3.98e-06
				1050	3.83e-06
				1050	3.69e-06
				1050	3.56e-06
				1050	3.43e-06
				1050	3.3e-06
				1050	3.18e-06
				1050	3.07e-06
				1050	2.96e-06
				1050	2.85e-06
				1050	2.75e-06
				1050	2.65e-06
				1050	2.55e-06
				1050	2.46e-06
				1050	2.37e-06
				1050	2.28e-06
				1050	2.2e-06
				1050	2.12e-06
				1050	2.04e-06
				1050	1.97e-06
				1050	1.89e-06
				1050	1.83e-06
				1050	1.76e-06
				1050	1.7e-06
				1050	1.63e-06
				1050	1.57e-06
				1050	1.52e-06
				1050	1.46e-06
				1050	1.41e-06
				1050	1.36e-06
				1050	1.31e-06
				1050	1.26e-06
				1050	1.21e-06
				1050	1.17e-06
				1050	1.13e-06
				1050	1.09e-06
				1050	1.05e-06
				1050	1.01e-06
				1050	9.73e-07
				1050	9.37e-07
				1050	9.03e-07
				1050	8.7e-07
				1050	8.39e-07
				1050	8.08e-07
				1050	7.79e-07
				1050	7.51e-07
				1050	7.23e-07
				1050	6.97e-07
				1050	6.72e-07
				1050	6.47e-07
				1050	6.24e-07
				1050	6.01e-07
				1050	5.79e-07
				1050	5.58e-07
				1050	5.38e-07
				1050	5.18e-07
				1050	5e-07
				1050	4.81e-07
				1050	4.64e-07
				1050	4.47e-07
				1050	4.31e-07
				1050	4.15e-07
				1050	4e-07
				1050	3.86e-07
				1050	3.72e-07
				1050	3.58e-07
				1050	3.45e-07
				1050	3.32e-07
				1050	3.2e-07
				1050	3.09e-07
				1050	2.98e-07
				1050	2.87e-07
				1050	2.76e-07
				1050	2.66e-07
				1050	2.57e-07
				1050	2.47e-07
				1050	2.38e-07
				1050	2.3e-07
				1050	2.21e-07
				1050	2.13e-07
				1050	2.06e-07
				1050	1.98e-07
				1050	1.91e-07
				1050	1.84e-07
				1050	1.77e-07
				1050	1.71e-07
				1050	1.65e-07
				1050	1.59e-07
				1050	1.53e-07
				1050	1.47e-07
				1050	1.42e-07
				1050	1.37e-07
				1050	1.32e-07
				1050	1.27e-07
				1050	1.22e-07
				1050	1.18e-07
				1050	1.14e-07
				1050	1.1e-07
				1050	1.06e-07
				1050	1.02e-07
				1050	9.81e-08
				1050	9.46e-08
				1050	9.11e-08
				1050	8.78e-08
				1050	8.46e-08
				1050	8.16e-08
				1050	7.86e-08
				1050	7.57e-08
				1050	7.3e-08
				1050	7.04e-08
				1050	6.78e-08
				1050	6.53e-08
				1050	6.3e-08
				1050	6.07e-08
				1050	5.85e-08
				1050	5.64e-08
				1050	5.43e-08
				1050	5.23e-08
				1050	5.04e-08
				1050	4.86e-08
				1050	4.69e-08
				1050	4.52e-08
				1050	4.35e-08
				1050	4.19e-08
				1050	4.04e-08
				1050	3.9e-08
				1050	3.75e-08
				1050	3.62e-08
				1050	3.49e-08
				1050	3.36e-08
				1050	3.24e-08
				1050	3.12e-08
				1050	3.01e-08
				1050	2.9e-08
				1050	2.79e-08
				1050	2.69e-08
				1050	2.59e-08
				1050	2.5e-08
				1050	2.41e-08
				1050	2.32e-08
				1050	2.24e-08
				1050	2.16e-08
				1050	2.08e-08
				1050	2e-08
				1050	1.93e-08
				1050	1.86e-08
				1050	1.79e-08
				1050	1.73e-08
				1050	1.67e-08
				1050	1.61e-08
				1050	1.55e-08
				1050	1.49e-08
				1050	1.44e-08
				1050	1.39e-08
				1050	1.33e-08
				1050	1.29e-08
				1050	1.24e-08
				1050	1.19e-08
				1050	1.15e-08
				1050	1.11e-08
				1050	1.07e-08
				1050	1.03e-08
				1050	9.94e-09
				1050	9.58e-09
				1050	9.23e-09
				1050	8.89e-09
				1050	8.57e-09
				1050	8.26e-09
				1050	7.96e-09
				1050	7.67e-09
				1050	7.4e-09
				1050	7.13e-09
				1050	6.87e-09
				1050	6.62e-09
				1050	6.38e-09
				1050	6.15e-09
				1050	5.93e-09
				1050	5.71e-09
				1050	5.51e-09
				1050	5.31e-09
				1050	5.11e-09
				1050	4.93e-09
				1050	4.75e-09
				1050	4.58e-09
				1050	4.41e-09
				1050	4.25e-09
				1050	4.1e-09
				1050	3.95e-09
				1050	3.81e-09
				1050	3.67e-09
				1050	3.54e-09
				1050	3.41e-09
				1050	3.28e-09
				1050	3.17e-09
				1050	3.05e-09
				1050	2.94e-09
				1050	2.83e-09
				1050	2.73e-09
				1050	2.63e-09
				1050	2.54e-09
				1050	2.45e-09
				1050	2.36e-09
				1050	2.27e-09
				1050	2.19e-09
				1050	2.11e-09
				1050	2.03e-09
				1050	1.96e-09
				1050	1.89e-09
				1050	1.82e-09
				1050	1.75e-09
				1050	1.69e-09
				1050	1.63e-09
				1050	1.57e-09
				1050	1.51e-09
				1050	1.46e-09
				1050	1.41e-09
				1050	1.36e-09
				1050	1.31e-09
				1050	1.26e-09
				1050	1.21e-09
				1050	1.17e-09
				1050	1.13e-09
				1050	1.09e-09
				1050	1.05e-09
				1050	1.01e-09
				1050	9.73e-10
				1050	9.38e-10
				1050	9.04e-10
				1050	8.71e-10
				1050	8.4e-10
				1050	8.09e-10
				1050	7.8e-10
				1050	7.52e-10
				1050	7.24e-10
				1050	6.98e-10
				1050	6.73e-10
				1050	6.49e-10
				1050	6.25e-10
				1050	6.03e-10
				1050	5.81e-10
				1050	5.6e-10
				1050	5.4e-10
				1050	5.2e-10
				1050	5.01e-10
				1050	4.83e-10
				1050	4.66e-10
				1050	4.49e-10
				1050	4.32e-10
				1050	4.17e-10
				1050	4.02e-10
				1050	3.87e-10
				1050	3.73e-10
				1050	3.6e-10
				1050	3.47e-10
				1050	3.34e-10
				1050	3.22e-10
				1050	3.1e-10
				1050	2.99e-10
				1050	2.88e-10
				1050	2.78e-10
				1050	2.68e-10
				1050	2.58e-10
				1050	2.49e-10
				1050	2.4e-10
				1050	2.31e-10
				1050	2.23e-10
				1050	2.15e-10
				1050	2.07e-10
				1050	2e-10
				1050	1.92e-10
				1050	1.85e-10
				1050	1.79e-10
				1050	1.72e-10
				1050	1.66e-10
				1050	1.6e-10
				1050	1.54e-10
				1050	1.49e-10
				1050	1.43e-10
				1050	1.38e-10
				1050	1.33e-10
				1050	1.28e-10
				1050	1.24e-10
				1050	1.19e-10
				1050	1.15e-10
				1050	1.11e-10
				1050	1.07e-10
				1050	1.03e-10
				1050	9.91e-11
				1050	9.55e-11
				1050	9.21e-11
				1050	8.88e-11
				1050	8.55e-11
				1050	8.25e-11
				1050	7.95e-11
				1050	7.66e-11
				1050	7.38e-11
				1050	7.12e-11
				1050	6.86e-11
				1050	6.61e-11
				1050	6.37e-11
				1050	6.14e-11
				1050	5.92e-11
				1050	5.71e-11
				1050	5.5e-11
				1050	5.3e-11
				1050	5.11e-11
				1050	4.93e-11
				1050	4.74e-11
				1050	4.58e-11
				1050	4.41e-11
				1050	4.25e-11
				1050	4.1e-11
				1050	3.95e-11
				1050	3.81e-11
				1050	3.67e-11
				1050	3.54e-11
				1050	3.41e-11
				1050	3.29e-11
				1050	3.17e-11
				1050	3.05e-11
				1050	2.94e-11
				1050	2.84e-11
				1050	2.73e-11
				1050	2.63e-11
				1050	2.54e-11
				1050	2.44e-11
				1050	2.36e-11
				1050	2.27e-11
				1050	2.19e-11
				1050	2.11e-11
				1050	2.04e-11

## Sheet: Fig. S3b
experiment		fitting		calclation
Parameter x	Parameter y	Parameter x	Parameter y	Parameter x	Parameter y
Z real / Ohm	-Z img / Ohm	Z real / Ohm	-Z img / Ohm	Z real / Ohm	-Z img / Ohm
176	64.8	191	68.4	0.0474	2.6
196	55.8	200	59.9	0.0513	2.73
203	51	206	52.7	0.0555	2.86
210	46.6	211	46.7	0.06	3
215	42.8	215	42.2	0.0649	3.14
219	39.7	218	38.9	0.0702	3.29
222	37.9	221	37	0.0759	3.44
225	37	223	36.5	0.0821	3.6
227	37.3	225	37.3	0.0889	3.76
229	39.4	227	39.5	0.0962	3.94
231	42.5	230	43.1	0.104	4.11
234	47.4	232	48.4	0.113	4.3
237	54.1	235	55.4	0.122	4.49
240	63.1	239	64.4	0.132	4.69
244	73.6	243	75.7	0.143	4.9
248	87.7	248	89.6	0.155	5.11
253	105	254	107	0.168	5.34
260	126	261	127	0.182	5.57
268	151	270	152	0.197	5.82
278	182	281	183	0.214	6.07
291	220	294	219	0.232	6.33
306	265	310	263	0.251	6.61
325	319	329	316	0.272	6.89
349	384	353	379	0.295	7.19
378	462	382	455	0.32	7.5
415	552	417	543	0.346	7.82
458	657	459	645	0.376	8.16
516	787	513	772	0.407	8.51
593	952	587	935	0.441	8.87
685	1130	673	1120	0.479	9.25
800	1340	782	1330	0.519	9.64
937	1580	918	1580	0.563	10.1
1110	1860	1090	1860	0.611	10.5
1320	2180	1310	2200	0.662	10.9
1560	2530	1580	2570	0.718	11.4
1860	2940	1930	2990	0.779	11.9
2200	3400	2360	3440	0.845	12.4
2610	3920	2900	3930	0.916	12.9
3100	4500	3550	4410	0.994	13.4
3680	5150	4330	4880	1.08	14
4380	5860	5240	5290	1.17	14.6
5190	6640	6260	5610	1.27	15.2
6150	7470	7360	5800	1.38	15.8
7260	8340	8500	5850	1.49	16.5
8550	9230	9630	5750	1.62	17.2
10000	10100	10700	5500	1.76	17.9
11700	11100	11700	5150	1.9	18.7
13300	11900	12500	4710	2.06	19.4
15300	12600	13300	4230	2.24	20.2
17400	13400	13900	3750	2.43	21.1
19600	13900	14400	3270	2.63	21.9
21900	14600	14800	2830	2.85	22.8
24300	15000	15100	2430	3.09	23.8
26700	15400	15400	2070	3.36	24.7
29300	15600	15600	1750	3.64	25.8
31700	16000	15700	1480	3.94	26.8
34300	16100	15800	1250	4.27	27.9
36900	15900	15900	1050	4.63	29
39400	16100	16000	876	5.02	30.2
41700	15800	16100	732	5.43	31.4
44300	15700	16100	612	5.88	32.6
46600	15600	16200	510	6.37	33.9
48800	15400	16200	425	6.9	35.2
51000	15200	16200	354	7.47	36.6
53200	15100	16300	295	8.08	38
55300	15300	16300	245	8.74	39.5
57200	15400	16300	204	9.45	41
59200	15400	16300	170	10.2	42.5
61500	15800	16300	141	11	44.1
63700	16400	16300	117	11.9	45.8
65700	17200	16300	97.4	12.9	47.4
67800	17900	16300	81	13.9	49.1
70400	18600	16300	67.3	15	50.9
73200	19800	16300	55.9	16.2	52.7
75900	21300	16300	46.4	17.4	54.5
				18.8	56.3
				20.2	58.2
				21.7	60.1
				23.4	62
				25.1	64
				26.9	65.9
				28.9	67.8
				30.9	69.8
				33.1	71.7
				35.4	73.6
				37.8	75.4
				40.3	77.3
				42.9	79.1
				45.7	80.8
				48.6	82.5
				51.5	84.1
				54.6	85.6
				57.8	87
				61.1	88.4
				64.5	89.6
				67.9	90.7
				71.4	91.7
				75	92.5
				78.6	93.3
				82.3	93.9
				86	94.3
				89.7	94.6
				93.4	94.8
				97.1	94.8
				101	94.7
				104	94.5
				108	94.1
				112	93.7
				115	93.1
				119	92.4
				122	91.5
				125	90.6
				128	89.7
				132	88.6
				135	87.5
				138	86.3
				140	85.1
				143	83.8
				146	82.5
				148	81.2
				151	79.9
				153	78.5
				155	77.2
				158	75.9
				160	74.5
				162	73.2
				164	71.9
				166	70.6
				167	69.4
				169	68.1
				171	66.9
				173	65.7
				174	64.5
				176	63.4
				178	62.2
				179	61.1
				181	60
				182	58.9
				184	57.9
				185	56.8
				187	55.7
				188	54.7
				189	53.6
				191	52.6
				192	51.6
				193	50.5
				195	49.5
				196	48.5
				197	47.4
				198	46.4
				200	45.3
				201	44.3
				202	43.2
				203	42.2
				204	41.1
				205	40
				206	39
				207	37.9
				208	36.9
				209	35.8
				210	34.8
				210	33.8
				211	32.8
				212	31.8
				213	30.8
				213	29.8
				214	28.8
				214	27.9
				215	27
				215	26.1
				216	25.2
				216	24.3
				217	23.5
				217	22.6
				217	21.8
				218	21
				218	20.3
				218	19.5
				219	18.8
				219	18.1
				219	17.4
				219	16.8
				220	16.2
				220	15.5
				220	14.9
				220	14.4
				220	13.8
				221	13.3
				221	12.8
				221	12.3
				221	11.8
				221	11.3
				221	10.9
				221	10.5
				221	10.1
				221	9.66
				221	9.28
				221	8.91
				222	8.56
				222	8.22
				222	7.9
				222	7.58
				222	7.28
				222	6.99
				222	6.71
				222	6.44
				222	6.18
				222	5.94
				222	5.7
				222	5.47
				222	5.25
				222	5.04
				222	4.84
				222	4.65
				222	4.46
				222	4.28
				222	4.11
				222	3.94
				222	3.78
				222	3.63
				222	3.49
				222	3.34
				222	3.21
				222	3.08
				222	2.96
				222	2.84
				222	2.72
				222	2.61
				222	2.51
				222	2.41
				222	2.31
				222	2.22
				222	2.13
				222	2.04
				222	1.96
				222	1.88
				222	1.8
				222	1.73
				222	1.66
				222	1.59
				222	1.53
				222	1.47
				222	1.41
				222	1.35
				222	1.3
				222	1.25
				222	1.19
				222	1.15
				222	1.1
				222	1.06
				222	1.01
				222	0.972
				222	0.933
				222	0.895
				222	0.859
				222	0.825
				222	0.791
				222	0.759
				222	0.729
				222	0.699
				222	0.671
				222	0.644
				222	0.618
				222	0.593
				222	0.569
				222	0.546
				222	0.524
				222	0.503
				222	0.482
				222	0.463
				222	0.444
				222	0.426
				222	0.409
				222	0.393
				222	0.377
				222	0.361
				222	0.347
				222	0.333
				222	0.319
				222	0.307
				222	0.294
				222	0.282
				222	0.271
				222	0.26
				222	0.249
				222	0.239
				222	0.23
				222	0.22
				222	0.211
				222	0.203
				222	0.195
				222	0.187
				222	0.179
				222	0.172
				222	0.165
				222	0.158
				222	0.152
				222	0.146
				222	0.14
				222	0.134
				222	0.129
				222	0.124
				222	0.119
				222	0.114
				222	0.109
				222	0.105
				222	0.101
				222	0.0966
				222	0.0927
				222	0.089
				222	0.0854
				222	0.0819
				222	0.0786
				222	0.0754
				222	0.0724
				222	0.0695
				222	0.0667
				222	0.064
				222	0.0614
				222	0.0589
				222	0.0565
				222	0.0542
				222	0.052
				222	0.0499
				222	0.0479
				222	0.046
				222	0.0441
				222	0.0423
				222	0.0406
				222	0.039
				222	0.0374
				222	0.0359
				222	0.0345
				222	0.0331
				222	0.0317
				222	0.0304
				222	0.0292
				222	0.028
				222	0.0269
				222	0.0258
				222	0.0248
				222	0.0238
				222	0.0228
				222	0.0219
				222	0.021
				222	0.0202
				222	0.0193
				222	0.0186
				222	0.0178
				222	0.0171
				222	0.0164
				222	0.0157
				222	0.0151
				222	0.0145
				222	0.0139
				222	0.0133
				222	0.0128
				222	0.0123
				222	0.0118
				222	0.0113
				222	0.0109
				222	0.0104
				222	0.01
				222	0.0096
				222	0.00921
				222	0.00884
				222	0.00848
				222	0.00814
				222	0.00781
				222	0.00749
				222	0.00719
				222	0.0069
				222	0.00662
				222	0.00635
				222	0.0061
				222	0.00585
				222	0.00561
				222	0.00539
				222	0.00517
				222	0.00496
				222	0.00476
				222	0.00457
				222	0.00438
				222	0.00421
				222	0.00404
				222	0.00387
				222	0.00372
				222	0.00357
				222	0.00342
				222	0.00328
				222	0.00315
				222	0.00302
				222	0.0029
				222	0.00278
				222	0.00267
				222	0.00256
				222	0.00246
				222	0.00236
				222	0.00227
				222	0.00217
				222	0.00209
				222	0.002
				222	0.00192
				222	0.00184
				222	0.00177
				222	0.0017
				222	0.00163
				222	0.00156
				222	0.0015
				222	0.00144
				222	0.00138
				222	0.00133
				222	0.00127
				222	0.00122
				222	0.00117
				222	0.00112
				222	0.00108
				222	0.00104
				222	0.000993
				222	0.000953
				222	0.000915
				222	0.000878
				222	0.000842
				222	0.000808
				222	0.000776
				222	0.000744
				222	0.000714
				222	0.000685
				222	0.000658
				222	0.000631
				222	0.000606
				222	0.000581
				222	0.000558
				222	0.000535
				222	0.000513
				222	0.000493
				222	0.000473
				222	0.000454
				222	0.000435
				222	0.000418
				222	0.000401
				222	0.000385
				222	0.000369
				222	0.000354
				222	0.00034
				222	0.000326
				222	0.000313
				222	0.0003
				222	0.000288
				222	0.000277
				222	0.000265
				222	0.000255
				222	0.000244
				222	0.000235
				222	0.000225
				222	0.000216
				222	0.000207
				222	0.000199
				222	0.000191
				222	0.000183
				222	0.000176
				222	0.000169
				222	0.000162
				222	0.000155
				222	0.000149
				222	0.000143
				222	0.000137
				222	0.000132
				222	0.000126
				222	0.000121
				222	0.000116
				222	0.000112
				222	0.000107
				222	0.000103
				222	9.87e-05
				222	9.47e-05
				222	9.09e-05
				222	8.72e-05
				222	8.37e-05
				222	8.03e-05
				222	7.7e-05
				222	7.39e-05
				222	7.09e-05
				222	6.81e-05
				222	6.53e-05
				222	6.27e-05
				222	6.02e-05
				222	5.77e-05
				222	5.54e-05
				222	5.32e-05
				222	5.1e-05
				222	4.89e-05
				222	4.7e-05
				222	4.51e-05
				222	4.33e-05
				222	4.15e-05
				222	3.98e-05
				222	3.82e-05
				222	3.67e-05
				222	3.52e-05
				222	3.38e-05
				222	3.24e-05
				222	3.11e-05
				222	2.98e-05
				222	2.86e-05
				222	2.75e-05
				222	2.64e-05
				222	2.53e-05
				222	2.43e-05
				222	2.33e-05
				222	2.24e-05
				222	2.15e-05
				222	2.06e-05
				222	1.98e-05
				222	1.9e-05
				222	1.82e-05
				222	1.75e-05
				222	1.68e-05
				222	1.61e-05
				222	1.54e-05
				222	1.48e-05
				222	1.42e-05
				222	1.36e-05
				222	1.31e-05
				222	1.26e-05
				222	1.2e-05
				222	1.16e-05
				222	1.11e-05
				222	1.06e-05
				222	1.02e-05
				222	9.8e-06
				222	9.41e-06
				222	9.03e-06
				222	8.66e-06
				222	8.31e-06
				222	7.98e-06
				222	7.65e-06
				222	7.34e-06
				222	7.05e-06
				222	6.76e-06
				222	6.49e-06
				222	6.23e-06
				222	5.98e-06
				222	5.74e-06
				222	5.5e-06
				222	5.28e-06
				222	5.07e-06
				222	4.86e-06
				222	4.67e-06
				222	4.48e-06
				222	4.3e-06
				222	4.12e-06
				222	3.96e-06
				222	3.8e-06
				222	3.64e-06
				222	3.5e-06
				222	3.36e-06
				222	3.22e-06
				222	3.09e-06
				222	2.96e-06
				222	2.85e-06
				222	2.73e-06
				222	2.62e-06
				222	2.51e-06
				222	2.41e-06
				222	2.32e-06
				222	2.22e-06
				222	2.13e-06
				222	2.05e-06
				222	1.96e-06
				222	1.88e-06
				222	1.81e-06
				222	1.73e-06
				222	1.66e-06
				222	1.6e-06
				222	1.53e-06
				222	1.47e-06
				222	1.41e-06
				222	1.35e-06
				222	1.3e-06
				222	1.25e-06
				222	1.2e-06
				222	1.15e-06
				222	1.1e-06
				222	1.06e-06
				222	1.01e-06
				222	9.74e-07
				222	9.35e-07
				222	8.97e-07
				222	8.61e-07
				222	8.26e-07
				222	7.92e-07
				222	7.6e-07
				222	7.3e-07
				222	7e-07
				222	6.72e-07
				222	6.45e-07
				222	6.19e-07
				222	5.94e-07
				222	5.7e-07
				222	5.47e-07
				222	5.25e-07
				222	5.04e-07
				222	4.83e-07
				222	4.64e-07
				222	4.45e-07
				222	4.27e-07
				222	4.1e-07
				222	3.93e-07
				222	3.77e-07
				222	3.62e-07
				222	3.47e-07
				222	3.33e-07
				222	3.2e-07
				222	3.07e-07
				222	2.95e-07
				222	2.83e-07
				222	2.71e-07
				222	2.6e-07
				222	2.5e-07
				222	2.4e-07
				222	2.3e-07
				222	2.21e-07
				222	2.12e-07
				222	2.03e-07
				222	1.95e-07
				222	1.87e-07
				222	1.8e-07
				222	1.72e-07
				222	1.65e-07
				222	1.59e-07
				222	1.52e-07
				222	1.46e-07
				222	1.4e-07
				222	1.35e-07
				222	1.29e-07
				222	1.24e-07
				222	1.19e-07
				222	1.14e-07
				222	1.1e-07
				222	1.05e-07
				222	1.01e-07
				222	9.68e-08
				222	9.29e-08
				222	8.91e-08
				222	8.55e-08
				222	8.21e-08
				222	7.87e-08
				222	7.56e-08
				222	7.25e-08
				222	6.96e-08
				222	6.68e-08
				222	6.41e-08
				222	6.15e-08
				222	5.9e-08
				222	5.66e-08
				222	5.43e-08
				222	5.21e-08
				222	5e-08
				222	4.8e-08
				222	4.61e-08
				222	4.42e-08
				222	4.24e-08
				222	4.07e-08
				222	3.91e-08
				222	3.75e-08
				222	3.6e-08
				222	3.45e-08
				222	3.31e-08
				222	3.18e-08
				222	3.05e-08
				222	2.93e-08
				222	2.81e-08
				222	2.7e-08
				222	2.59e-08
				222	2.48e-08
				222	2.38e-08
				222	2.29e-08
				222	2.19e-08
				222	2.1e-08
				222	2.02e-08
				222	1.94e-08
				222	1.86e-08
				222	1.78e-08
				222	1.71e-08
				222	1.64e-08
				222	1.58e-08
				222	1.51e-08
				222	1.45e-08
				222	1.39e-08
				222	1.34e-08
				222	1.28e-08
				222	1.23e-08
				222	1.18e-08
				222	1.13e-08
				222	1.09e-08
				222	1.04e-08
				222	1e-08
				222	9.62e-09
				222	9.23e-09
				222	8.85e-09
				222	8.5e-09
				222	8.15e-09
				222	7.82e-09
				222	7.51e-09
				222	7.2e-09
				222	6.91e-09
				222	6.63e-09
				222	6.37e-09
				222	6.11e-09
				222	5.86e-09
				222	5.63e-09
				222	5.4e-09
				222	5.18e-09
				222	4.97e-09
				222	4.77e-09
				222	4.58e-09
				222	4.39e-09
				222	4.22e-09
				222	4.05e-09
				222	3.88e-09
				222	3.73e-09
				222	3.57e-09
				222	3.43e-09
				222	3.29e-09
				222	3.16e-09
				222	3.03e-09
				222	2.91e-09
				222	2.79e-09
				222	2.68e-09
				222	2.57e-09
				222	2.47e-09
				222	2.37e-09
				222	2.27e-09
				222	2.18e-09
				222	2.09e-09
				222	2.01e-09
				222	1.93e-09
				222	1.85e-09
				222	1.77e-09
				222	1.7e-09
				222	1.63e-09
				222	1.57e-09
				222	1.5e-09
				222	1.44e-09
				222	1.38e-09
				222	1.33e-09
				222	1.28e-09
				222	1.22e-09
				222	1.17e-09
				222	1.13e-09
				222	1.08e-09
				222	1.04e-09
				222	9.96e-10
				222	9.56e-10
				222	9.17e-10
				222	8.8e-10
				222	8.44e-10
				222	8.1e-10
				222	7.78e-10
				222	7.46e-10
				222	7.16e-10
				222	6.87e-10
				222	6.59e-10
				222	6.33e-10
				222	6.07e-10
				222	5.83e-10
				222	5.59e-10
				222	5.36e-10
				222	5.15e-10
				222	4.94e-10
				222	4.74e-10
				222	4.55e-10
				222	4.37e-10
				222	4.19e-10
				222	4.02e-10
				222	3.86e-10
				222	3.7e-10
				222	3.55e-10
				222	3.41e-10
				222	3.27e-10
				222	3.14e-10
				222	3.01e-10
				222	2.89e-10
				222	2.77e-10
				222	2.66e-10
				222	2.55e-10
				222	2.45e-10
				222	2.35e-10
				222	2.26e-10
				222	2.17e-10
				222	2.08e-10
				222	1.99e-10
				222	1.91e-10
				222	1.84e-10
				222	1.76e-10
				222	1.69e-10
				222	1.62e-10
				222	1.56e-10
				222	1.49e-10
				222	1.43e-10
				222	1.38e-10
				222	1.32e-10
				222	1.27e-10
				222	1.22e-10
				222	1.17e-10
				222	1.12e-10
				222	1.07e-10
				222	1.03e-10
				222	9.9e-11
				222	9.5e-11
				222	9.11e-11
				222	8.74e-11
				222	8.39e-11
				222	8.05e-11
				222	7.73e-11
				222	7.42e-11
				222	7.12e-11
				222	6.83e-11
				222	6.55e-11
				222	6.29e-11
				222	6.03e-11
				222	5.79e-11
				222	5.56e-11
				222	5.33e-11
				222	5.12e-11
				222	4.91e-11
				222	4.71e-11
				222	4.52e-11
				222	4.34e-11
				222	4.16e-11
				222	4e-11
				222	3.83e-11
				222	3.68e-11
				222	3.53e-11
				222	3.39e-11
				222	3.25e-11
				222	3.12e-11
				222	2.99e-11
				222	2.87e-11
				222	2.76e-11
				222	2.65e-11
				222	2.54e-11
				222	2.44e-11
				222	2.34e-11
				222	2.24e-11
				222	2.15e-11
				222	2.07e-11
				222	1.98e-11
				222	1.9e-11
				222	1.83e-11
				222	1.75e-11
				222	1.68e-11
				222	1.61e-11
				222	1.55e-11
				222	1.49e-11
				222	1.43e-11
				222	1.37e-11
				222	1.31e-11
				222	1.26e-11
				222	1.21e-11
				222	1.16e-11
				222	1.11e-11
				222	1.07e-11
				222	1.02e-11
				222	9.84e-12
				222	9.44e-12
				222	9.06e-12
				222	8.69e-12
				222	8.34e-12
				222	8e-12
				222	7.68e-12
				222	7.37e-12
				222	7.07e-12
				222	6.79e-12
				222	6.51e-12
				222	6.25e-12
				222	6e-12
				222	5.75e-12
				222	5.52e-12
				222	5.3e-12
				222	5.09e-12
				222	4.88e-12
				222	4.68e-12
				222	4.49e-12
				222	4.31e-12
				222	4.14e-12
				222	3.97e-12
				222	3.81e-12
				222	3.66e-12
				222	3.51e-12
				222	3.37e-12
				222	3.23e-12
				222	3.1e-12
				222	2.98e-12
				222	2.86e-12
				222	2.74e-12
				222	2.63e-12
				222	2.52e-12
				222	2.42e-12
				222	2.32e-12
				222	2.23e-12
				222	2.14e-12
				222	2.05e-12
				222	1.97e-12
				222	1.89e-12
				222	1.81e-12
				222	1.74e-12
				222	1.67e-12
				222	1.6e-12
				222	1.54e-12
				222	1.48e-12
				222	1.42e-12
				222	1.36e-12
				222	1.3e-12
				222	1.25e-12
				222	1.2e-12
				222	1.15e-12
				222	1.11e-12
				222	1.06e-12
				222	1.02e-12
				222	9.77e-13
				222	9.38e-13
				222	9e-13
				222	8.64e-13
				222	8.29e-13
				222	7.95e-13
				222	7.63e-13
				222	7.32e-13
				222	7.03e-13
				222	6.75e-13
				222	6.47e-13
				222	6.21e-13
				222	5.96e-13
				222	5.72e-13
				222	5.49e-13
				222	5.27e-13
				222	5.06e-13
				222	4.85e-13
				222	4.66e-13
				222	4.47e-13
				222	4.29e-13
				222	4.11e-13
				222	3.95e-13
				222	3.79e-13
				222	3.63e-13
				222	3.49e-13
				222	3.35e-13
				222	3.21e-13
				222	3.08e-13
				222	2.96e-13
				222	2.84e-13
				222	2.72e-13
				222	2.61e-13
				222	2.51e-13
				222	2.41e-13
				222	2.31e-13
				222	2.22e-13
				222	2.13e-13
				222	2.04e-13
				222	1.96e-13
				222	1.88e-13
				222	1.8e-13
				222	1.73e-13
				222	1.66e-13
				222	1.59e-13
				222	1.53e-13
				222	1.47e-13
				222	1.41e-13
				222	1.35e-13
				222	1.3e-13
				222	1.24e-13
				222	1.19e-13
				222	1.15e-13
				222	1.1e-13
				222	1.06e-13
				222	1.01e-13
				222	9.72e-14
				222	9.33e-14
				222	8.95e-14
				222	8.58e-14
				222	8.24e-14
				222	7.91e-14
				222	7.59e-14
				222	7.28e-14
				222	7e-14
				222	6.7e-14
				222	6.44e-14
				222	6.17e-14
				222	5.93e-14
				222	5.7e-14
				222	5.45e-14
				222	5.24e-14
				222	5.03e-14
				222	4.82e-14
				222	4.64e-14
				222	4.45e-14
				222	4.25e-14
				222	4.08e-14
				222	3.93e-14

## Sheet: Fig. S3c
experiment		fitting		calclation
Parameter x	Parameter y	Parameter x	Parameter y	Parameter x	Parameter y
Z real / Ohm	-Z img / Ohm	Z real / Ohm	-Z img / Ohm	Z real / Ohm	-Z img / Ohm
128	25.2	126	27.6	0.0912	3.32
129	23.8	130	24.8	0.0991	3.46
132	22.1	132	22.7	0.108	3.61
134	21.2	134	21.2	0.117	3.76
136	20.6	136	20.5	0.127	3.92
137	20.7	137	20.4	0.138	4.09
138	21.5	138	21.1	0.15	4.26
140	23	140	22.6	0.163	4.44
141	25.2	141	25	0.177	4.63
143	28.4	142	28.2	0.192	4.82
144	32.6	144	32.6	0.209	5.03
146	38.1	146	38.1	0.227	5.24
148	45	148	45.1	0.247	5.46
151	53.7	151	53.7	0.268	5.69
155	64.1	155	64.2	0.291	5.93
158	77	159	77.1	0.316	6.18
163	92.7	164	92.7	0.343	6.44
170	112	170	112	0.373	6.71
177	135	178	134	0.405	6.99
187	163	187	162	0.44	7.29
199	196	199	195	0.478	7.59
214	236	214	235	0.519	7.91
233	283	233	283	0.564	8.25
256	340	256	340	0.612	8.59
286	407	285	407	0.665	8.95
321	483	322	485	0.722	9.33
365	571	366	575	0.784	9.72
420	678	426	684	0.851	10.1
496	811	509	822	0.924	10.5
583	954	609	968	1	11
688	1120	737	1130	1.09	11.4
813	1300	899	1310	1.18	11.9
962	1510	1100	1510	1.28	12.4
1140	1750	1350	1700	1.39	12.9
1350	2020	1660	1890	1.51	13.5
1600	2330	2010	2050	1.64	14
1900	2670	2410	2180	1.78	14.6
2250	3040	2850	2250	1.93	15.2
2680	3450	3300	2270	2.1	15.8
3170	3890	3740	2220	2.28	16.5
3750	4350	4160	2110	2.47	17.1
4410	4820	4530	1960	2.68	17.8
5170	5300	4860	1780	2.9	18.5
6020	5770	5130	1580	3.15	19.3
6960	6210	5350	1390	3.41	20.1
7980	6630	5530	1200	3.7	20.9
9070	7040	5670	1030	4.01	21.7
10200	7370	5780	876	4.34	22.5
11400	7630	5860	741	4.7	23.4
12700	7870	5930	624	5.09	24.3
14000	8030	5980	523	5.51	25.3
15300	8180	6020	437	5.97	26.2
16600	8270	6050	365	6.45	27.2
17900	8340	6080	304	6.98	28.2
19300	8330	6100	252	7.54	29.3
20500	8300	6120	210	8.15	30.4
21800	8220	6130	174	8.8	31.5
23100	8070	6140	144	9.5	32.6
24300	8030	6150	119	10.3	33.7
25400	7820	6160	98.9	11.1	34.9
26600	7790	6160	81.9	11.9	36.1
27600	7790	6170	67.8	12.8	37.3
28600	7700	6170	56.1	13.8	38.5
29700	7700	6170	46.4	14.9	39.8
30800	7860	6170	38.4	16	41
31700	8110	6180	31.7	17.2	42.3
32700	8290	6180	26.2	18.4	43.5
33800	8480	6180	21.7	19.7	44.8
35000	8930	6180	17.9	21.1	46
36100	9520	6180	14.8	22.6	47.2
37200	10100	6180	12.2	24.2	48.5
38500	10600	6180	10.1	25.8	49.6
40000	11200	6180	8.37	27.5	50.8
41600	12200	6180	6.91	29.3	51.9
43000	13300	6180	5.72	31.2	53
				33.1	54
				35.1	55
				37.2	55.9
				39.4	56.8
				41.6	57.6
				43.8	58.3
				46.2	58.9
				48.5	59.4
				50.9	59.9
				53.3	60.2
				55.8	60.5
				58.2	60.6
				60.7	60.7
				63.1	60.7
				65.6	60.5
				68	60.3
				70.4	60
				72.7	59.6
				75.1	59.1
				77.3	58.5
				79.5	57.8
				81.7	57.1
				83.8	56.3
				85.8	55.5
				87.7	54.6
				89.6	53.7
				91.4	52.7
				93.2	51.7
				94.8	50.7
				96.4	49.6
				97.9	48.6
				99.4	47.5
				101	46.4
				102	45.4
				103	44.3
				104	43.2
				106	42.2
				107	41.2
				108	40.2
				109	39.2
				110	38.2
				110	37.3
				111	36.4
				112	35.5
				113	34.6
				114	33.8
				114	33
				115	32.2
				116	31.4
				116	30.7
				117	30
				118	29.3
				118	28.6
				119	28
				119	27.3
				120	26.7
				120	26.1
				121	25.6
				121	25
				122	24.4
				122	23.9
				123	23.4
				123	22.9
				124	22.3
				124	21.8
				125	21.3
				125	20.8
				126	20.3
				126	19.9
				127	19.4
				127	18.9
				128	18.4
				128	17.9
				128	17.4
				129	17
				129	16.5
				130	16
				130	15.6
				130	15.1
				130	14.7
				131	14.2
				131	13.8
				131	13.3
				132	12.9
				132	12.5
				132	12.1
				132	11.7
				132	11.3
				133	10.9
				133	10.5
				133	10.1
				133	9.77
				133	9.42
				133	9.08
				134	8.75
				134	8.42
				134	8.11
				134	7.81
				134	7.51
				134	7.23
				134	6.95
				134	6.69
				134	6.43
				134	6.18
				135	5.94
				135	5.71
				135	5.49
				135	5.28
				135	5.07
				135	4.87
				135	4.68
				135	4.49
				135	4.31
				135	4.14
				135	3.98
				135	3.82
				135	3.67
				135	3.52
				135	3.38
				135	3.24
				135	3.11
				135	2.99
				135	2.87
				135	2.75
				135	2.64
				135	2.54
				135	2.43
				135	2.34
				135	2.24
				135	2.15
				135	2.06
				135	1.98
				135	1.9
				135	1.82
				135	1.75
				135	1.68
				135	1.61
				135	1.55
				135	1.48
				135	1.42
				135	1.37
				135	1.31
				135	1.26
				135	1.21
				135	1.16
				135	1.11
				135	1.06
				135	1.02
				135	0.98
				135	0.941
				135	0.902
				135	0.866
				135	0.831
				135	0.797
				135	0.764
				135	0.733
				135	0.704
				135	0.675
				135	0.648
				135	0.621
				135	0.596
				135	0.572
				135	0.549
				135	0.526
				135	0.505
				135	0.484
				135	0.465
				135	0.446
				135	0.428
				135	0.41
				135	0.394
				135	0.378
				135	0.362
				135	0.348
				135	0.334
				135	0.32
				135	0.307
				135	0.295
				135	0.283
				135	0.271
				135	0.26
				135	0.249
				135	0.239
				135	0.23
				135	0.22
				135	0.211
				135	0.203
				135	0.195
				135	0.187
				135	0.179
				135	0.172
				135	0.165
				135	0.158
				135	0.152
				135	0.145
				135	0.14
				135	0.134
				135	0.128
				135	0.123
				135	0.118
				135	0.113
				135	0.109
				135	0.104
				135	0.1
				135	0.0961
				135	0.0922
				135	0.0884
				135	0.0848
				135	0.0814
				135	0.0781
				135	0.0749
				135	0.0719
				135	0.0689
				135	0.0661
				135	0.0635
				135	0.0609
				135	0.0584
				135	0.056
				135	0.0537
				135	0.0516
				135	0.0495
				135	0.0475
				135	0.0455
				135	0.0437
				135	0.0419
				135	0.0402
				135	0.0386
				135	0.037
				135	0.0355
				135	0.0341
				135	0.0327
				135	0.0313
				135	0.0301
				135	0.0288
				135	0.0277
				135	0.0266
				135	0.0255
				135	0.0244
				135	0.0234
				135	0.0225
				135	0.0216
				135	0.0207
				135	0.0199
				135	0.0191
				135	0.0183
				135	0.0175
				135	0.0168
				135	0.0161
				135	0.0155
				135	0.0149
				135	0.0142
				135	0.0137
				135	0.0131
				135	0.0126
				135	0.0121
				135	0.0116
				135	0.0111
				135	0.0107
				135	0.0102
				135	0.00981
				135	0.00941
				135	0.00903
				135	0.00866
				135	0.00831
				135	0.00797
				135	0.00765
				135	0.00734
				135	0.00704
				135	0.00675
				135	0.00648
				135	0.00621
				135	0.00596
				135	0.00572
				135	0.00549
				135	0.00526
				135	0.00505
				135	0.00485
				135	0.00465
				135	0.00446
				135	0.00428
				135	0.0041
				135	0.00394
				135	0.00378
				135	0.00362
				135	0.00348
				135	0.00334
				135	0.0032
				135	0.00307
				135	0.00295
				135	0.00283
				135	0.00271
				135	0.0026
				135	0.00249
				135	0.00239
				135	0.0023
				135	0.0022
				135	0.00211
				135	0.00203
				135	0.00195
				135	0.00187
				135	0.00179
				135	0.00172
				135	0.00165
				135	0.00158
				135	0.00152
				135	0.00145
				135	0.0014
				135	0.00134
				135	0.00128
				135	0.00123
				135	0.00118
				135	0.00113
				135	0.00109
				135	0.00104
				135	0.001
				135	0.000961
				135	0.000922
				135	0.000884
				135	0.000848
				135	0.000814
				135	0.000781
				135	0.000749
				135	0.000719
				135	0.000689
				135	0.000661
				135	0.000635
				135	0.000609
				135	0.000584
				135	0.00056
				135	0.000537
				135	0.000516
				135	0.000495
				135	0.000475
				135	0.000455
				135	0.000437
				135	0.000419
				135	0.000402
				135	0.000386
				135	0.00037
				135	0.000355
				135	0.000341
				135	0.000327
				135	0.000313
				135	0.000301
				135	0.000288
				135	0.000277
				135	0.000266
				135	0.000255
				135	0.000244
				135	0.000234
				135	0.000225
				135	0.000216
				135	0.000207
				135	0.000199
				135	0.000191
				135	0.000183
				135	0.000175
				135	0.000168
				135	0.000161
				135	0.000155
				135	0.000149
				135	0.000142
				135	0.000137
				135	0.000131
				135	0.000126
				135	0.000121
				135	0.000116
				135	0.000111
				135	0.000107
				135	0.000102
				135	9.81e-05
				135	9.41e-05
				135	9.03e-05
				135	8.66e-05
				135	8.31e-05
				135	7.97e-05
				135	7.65e-05
				135	7.34e-05
				135	7.04e-05
				135	6.75e-05
				135	6.48e-05
				135	6.21e-05
				135	5.96e-05
				135	5.72e-05
				135	5.49e-05
				135	5.26e-05
				135	5.05e-05
				135	4.85e-05
				135	4.65e-05
				135	4.46e-05
				135	4.28e-05
				135	4.1e-05
				135	3.94e-05
				135	3.78e-05
				135	3.62e-05
				135	3.48e-05
				135	3.34e-05
				135	3.2e-05
				135	3.07e-05
				135	2.95e-05
				135	2.83e-05
				135	2.71e-05
				135	2.6e-05
				135	2.49e-05
				135	2.39e-05
				135	2.3e-05
				135	2.2e-05
				135	2.11e-05
				135	2.03e-05
				135	1.95e-05
				135	1.87e-05
				135	1.79e-05
				135	1.72e-05
				135	1.65e-05
				135	1.58e-05
				135	1.52e-05
				135	1.45e-05
				135	1.4e-05
				135	1.34e-05
				135	1.28e-05
				135	1.23e-05
				135	1.18e-05
				135	1.13e-05
				135	1.09e-05
				135	1.04e-05
				135	1e-05
				135	9.61e-06
				135	9.22e-06
				135	8.84e-06
				135	8.48e-06
				135	8.14e-06
				135	7.81e-06
				135	7.49e-06
				135	7.19e-06
				135	6.89e-06
				135	6.61e-06
				135	6.35e-06
				135	6.09e-06
				135	5.84e-06
				135	5.6e-06
				135	5.37e-06
				135	5.16e-06
				135	4.95e-06
				135	4.75e-06
				135	4.55e-06
				135	4.37e-06
				135	4.19e-06
				135	4.02e-06
				135	3.86e-06
				135	3.7e-06
				135	3.55e-06
				135	3.41e-06
				135	3.27e-06
				135	3.13e-06
				135	3.01e-06
				135	2.88e-06
				135	2.77e-06
				135	2.66e-06
				135	2.55e-06
				135	2.44e-06
				135	2.34e-06
				135	2.25e-06
				135	2.16e-06
				135	2.07e-06
				135	1.99e-06
				135	1.91e-06
				135	1.83e-06
				135	1.75e-06
				135	1.68e-06
				135	1.61e-06
				135	1.55e-06
				135	1.49e-06
				135	1.42e-06
				135	1.37e-06
				135	1.31e-06
				135	1.26e-06
				135	1.21e-06
				135	1.16e-06
				135	1.11e-06
				135	1.07e-06
				135	1.02e-06
				135	9.81e-07
				135	9.41e-07
				135	9.03e-07
				135	8.66e-07
				135	8.31e-07
				135	7.97e-07
				135	7.65e-07
				135	7.34e-07
				135	7.04e-07
				135	6.75e-07
				135	6.48e-07
				135	6.21e-07
				135	5.96e-07
				135	5.72e-07
				135	5.49e-07
				135	5.26e-07
				135	5.05e-07
				135	4.85e-07
				135	4.65e-07
				135	4.46e-07
				135	4.28e-07
				135	4.1e-07
				135	3.94e-07
				135	3.78e-07
				135	3.62e-07
				135	3.48e-07
				135	3.34e-07
				135	3.2e-07
				135	3.07e-07
				135	2.95e-07
				135	2.83e-07
				135	2.71e-07
				135	2.6e-07
				135	2.49e-07
				135	2.39e-07
				135	2.3e-07
				135	2.2e-07
				135	2.11e-07
				135	2.03e-07
				135	1.95e-07
				135	1.87e-07
				135	1.79e-07
				135	1.72e-07
				135	1.65e-07
				135	1.58e-07
				135	1.52e-07
				135	1.45e-07
				135	1.4e-07
				135	1.34e-07
				135	1.28e-07
				135	1.23e-07
				135	1.18e-07
				135	1.13e-07
				135	1.09e-07
				135	1.04e-07
				135	1e-07
				135	9.61e-08
				135	9.22e-08
				135	8.84e-08
				135	8.48e-08
				135	8.14e-08
				135	7.81e-08
				135	7.49e-08
				135	7.19e-08
				135	6.89e-08
				135	6.61e-08
				135	6.35e-08
				135	6.09e-08
				135	5.84e-08
				135	5.6e-08
				135	5.37e-08
				135	5.16e-08
				135	4.95e-08
				135	4.75e-08
				135	4.55e-08
				135	4.37e-08
				135	4.19e-08
				135	4.02e-08
				135	3.86e-08
				135	3.7e-08
				135	3.55e-08
				135	3.41e-08
				135	3.27e-08
				135	3.13e-08
				135	3.01e-08
				135	2.88e-08
				135	2.77e-08
				135	2.66e-08
				135	2.55e-08
				135	2.44e-08
				135	2.34e-08
				135	2.25e-08
				135	2.16e-08
				135	2.07e-08
				135	1.99e-08
				135	1.91e-08
				135	1.83e-08
				135	1.75e-08
				135	1.68e-08
				135	1.61e-08
				135	1.55e-08
				135	1.49e-08
				135	1.42e-08
				135	1.37e-08
				135	1.31e-08
				135	1.26e-08
				135	1.21e-08
				135	1.16e-08
				135	1.11e-08
				135	1.07e-08
				135	1.02e-08
				135	9.81e-09
				135	9.41e-09
				135	9.03e-09
				135	8.66e-09
				135	8.31e-09
				135	7.97e-09
				135	7.65e-09
				135	7.34e-09
				135	7.04e-09
				135	6.75e-09
				135	6.48e-09
				135	6.21e-09
				135	5.96e-09
				135	5.72e-09
				135	5.49e-09
				135	5.26e-09
				135	5.05e-09
				135	4.85e-09
				135	4.65e-09
				135	4.46e-09
				135	4.28e-09
				135	4.1e-09
				135	3.94e-09
				135	3.78e-09
				135	3.62e-09
				135	3.48e-09
				135	3.34e-09
				135	3.2e-09
				135	3.07e-09
				135	2.95e-09
				135	2.83e-09
				135	2.71e-09
				135	2.6e-09
				135	2.49e-09
				135	2.39e-09
				135	2.3e-09
				135	2.2e-09
				135	2.11e-09
				135	2.03e-09
				135	1.95e-09
				135	1.87e-09
				135	1.79e-09
				135	1.72e-09
				135	1.65e-09
				135	1.58e-09
				135	1.52e-09
				135	1.45e-09
				135	1.4e-09
				135	1.34e-09
				135	1.28e-09
				135	1.23e-09
				135	1.18e-09
				135	1.13e-09
				135	1.09e-09
				135	1.04e-09
				135	1e-09
				135	9.61e-10
				135	9.22e-10
				135	8.84e-10
				135	8.48e-10
				135	8.14e-10
				135	7.81e-10
				135	7.49e-10
				135	7.19e-10
				135	6.89e-10
				135	6.61e-10
				135	6.35e-10
				135	6.09e-10
				135	5.84e-10
				135	5.6e-10
				135	5.37e-10
				135	5.16e-10
				135	4.95e-10
				135	4.75e-10
				135	4.55e-10
				135	4.37e-10
				135	4.19e-10
				135	4.02e-10
				135	3.86e-10
				135	3.7e-10
				135	3.55e-10
				135	3.41e-10
				135	3.27e-10
				135	3.13e-10
				135	3.01e-10
				135	2.88e-10
				135	2.77e-10
				135	2.66e-10
				135	2.55e-10
				135	2.44e-10
				135	2.34e-10
				135	2.25e-10
				135	2.16e-10
				135	2.07e-10
				135	1.99e-10
				135	1.91e-10
				135	1.83e-10
				135	1.75e-10
				135	1.68e-10
				135	1.61e-10
				135	1.55e-10
				135	1.49e-10
				135	1.42e-10
				135	1.37e-10
				135	1.31e-10
				135	1.26e-10
				135	1.21e-10
				135	1.16e-10
				135	1.11e-10
				135	1.07e-10
				135	1.02e-10
				135	9.81e-11
				135	9.41e-11
				135	9.03e-11
				135	8.66e-11
				135	8.31e-11
				135	7.97e-11
				135	7.65e-11
				135	7.34e-11
				135	7.04e-11
				135	6.75e-11
				135	6.48e-11
				135	6.21e-11
				135	5.96e-11
				135	5.72e-11
				135	5.49e-11
				135	5.26e-11
				135	5.05e-11
				135	4.85e-11
				135	4.65e-11
				135	4.46e-11
				135	4.28e-11
				135	4.1e-11
				135	3.94e-11
				135	3.78e-11
				135	3.62e-11
				135	3.48e-11
				135	3.34e-11
				135	3.2e-11
				135	3.07e-11
				135	2.95e-11
				135	2.83e-11
				135	2.71e-11
				135	2.6e-11
				135	2.49e-11
				135	2.39e-11
				135	2.3e-11
				135	2.2e-11
				135	2.11e-11
				135	2.03e-11
				135	1.95e-11
				135	1.87e-11
				135	1.79e-11
				135	1.72e-11
				135	1.65e-11
				135	1.58e-11
				135	1.52e-11
				135	1.45e-11
				135	1.4e-11
				135	1.34e-11
				135	1.28e-11
				135	1.23e-11
				135	1.18e-11
				135	1.13e-11
				135	1.09e-11
				135	1.04e-11
				135	1e-11
				135	9.61e-12
				135	9.22e-12
				135	8.84e-12
				135	8.48e-12
				135	8.14e-12
				135	7.81e-12
				135	7.49e-12
				135	7.19e-12
				135	6.89e-12
				135	6.61e-12
				135	6.35e-12
				135	6.09e-12
				135	5.84e-12
				135	5.6e-12
				135	5.37e-12
				135	5.16e-12
				135	4.95e-12
				135	4.75e-12
				135	4.55e-12
				135	4.37e-12
				135	4.19e-12
				135	4.02e-12
				135	3.86e-12
				135	3.7e-12
				135	3.55e-12
				135	3.41e-12
				135	3.27e-12
				135	3.13e-12
				135	3.01e-12
				135	2.88e-12
				135	2.77e-12
				135	2.66e-12
				135	2.55e-12
				135	2.44e-12
				135	2.34e-12
				135	2.25e-12
				135	2.16e-12
				135	2.07e-12
				135	1.99e-12
				135	1.91e-12
				135	1.83e-12
				135	1.75e-12
				135	1.68e-12
				135	1.61e-12
				135	1.55e-12
				135	1.49e-12
				135	1.42e-12
				135	1.37e-12
				135	1.31e-12
				135	1.26e-12
				135	1.21e-12
				135	1.16e-12
				135	1.11e-12
				135	1.07e-12
				135	1.02e-12
				135	9.81e-13
				135	9.41e-13
				135	9.03e-13
				135	8.66e-13
				135	8.31e-13
				135	7.97e-13
				135	7.65e-13
				135	7.34e-13
				135	7.04e-13
				135	6.75e-13
				135	6.48e-13
				135	6.21e-13
				135	5.96e-13
				135	5.72e-13
				135	5.49e-13
				135	5.26e-13
				135	5.05e-13
				135	4.85e-13
				135	4.65e-13
				135	4.46e-13
				135	4.28e-13
				135	4.1e-13
				135	3.94e-13
				135	3.78e-13
				135	3.62e-13
				135	3.48e-13
				135	3.34e-13
				135	3.2e-13
				135	3.07e-13
				135	2.95e-13
				135	2.83e-13
				135	2.71e-13
				135	2.6e-13
				135	2.49e-13
				135	2.39e-13
				135	2.3e-13
				135	2.2e-13
				135	2.11e-13
				135	2.03e-13
				135	1.95e-13
				135	1.87e-13
				135	1.79e-13
				135	1.72e-13
				135	1.65e-13
				135	1.58e-13
				135	1.52e-13
				135	1.45e-13
				135	1.4e-13
				135	1.34e-13
				135	1.28e-13
				135	1.23e-13
				135	1.18e-13
				135	1.13e-13
				135	1.09e-13
				135	1.04e-13
				135	1e-13
				135	9.61e-14
				135	9.22e-14
				135	8.84e-14
				135	8.48e-14
				135	8.14e-14
				135	7.81e-14
				135	7.49e-14
				135	7.19e-14
				135	6.89e-14
				135	6.61e-14
				135	6.35e-14
				135	6.09e-14
				135	5.84e-14
				135	5.6e-14
				135	5.37e-14
				135	5.16e-14
				135	4.95e-14
				135	4.75e-14
				135	4.55e-14
				135	4.37e-14
				135	4.19e-14
				135	4.02e-14
				135	3.86e-14
				135	3.7e-14
				135	3.55e-14
				135	3.41e-14
				135	3.27e-14
				135	3.13e-14
				135	3.01e-14
				135	2.88e-14
				135	2.77e-14
				135	2.66e-14
				135	2.55e-14
				135	2.44e-14
				135	2.34e-14
				135	2.25e-14
				135	2.16e-14
				135	2.07e-14
				135	1.99e-14
				135	1.91e-14
				135	1.83e-14
				135	1.75e-14
				135	1.68e-14
				135	1.61e-14
				135	1.55e-14
				135	1.49e-14
				135	1.42e-14
				135	1.37e-14
				135	1.31e-14
				135	1.26e-14
				135	1.21e-14
				135	1.16e-14
				135	1.11e-14
				135	1.07e-14
				135	1.02e-14

## Sheet: Fig. S3d
experiment		fitting		calclation
Parameter x	Parameter y	Parameter x	Parameter y	Parameter x	Parameter y
Z real / Ohm	-Z img / Ohm	Z real / Ohm	-Z img / Ohm	Z real / Ohm	-Z img / Ohm
78.1	11.9	79.1	8.47	1.89	11.4
79.3	8.4	79.6	8.48	2.05	11.9
80.1	8.75	80.1	8.81	2.22	12.3
80.9	9.66	80.6	9.47	2.41	12.8
81.6	10.7	81.2	10.5	2.61	13.3
82.2	12.1	81.8	11.9	2.83	13.8
82.8	13.9	82.5	13.7	3.06	14.4
83.7	16.1	83.4	16.1	3.31	14.9
84.6	18.9	84.4	19	3.58	15.5
85.7	22.4	85.6	22.6	3.87	16.1
87.1	26.8	87.1	27	4.19	16.7
88.7	32.1	88.9	32.3	4.53	17.3
90.8	38.6	91.1	38.8	4.89	17.9
93.3	46.5	93.7	46.6	5.28	18.6
96.4	56.1	97	56.1	5.7	19.2
100	67.6	101	67.5	6.15	19.9
105	81.5	106	81.2	6.63	20.6
111	98.3	112	97.6	7.14	21.3
119	118	119	117	7.69	22
128	142	129	141	8.28	22.7
140	171	140	169	8.9	23.4
155	204	154	203	9.56	24.2
173	244	172	242	10.3	24.9
196	291	195	289	11	25.6
225	344	224	345	11.8	26.4
259	404	259	407	12.6	27.1
300	472	303	477	13.5	27.8
353	554	362	561	14.4	28.5
419	653	442	663	15.4	29.2
494	758	536	767	16.4	29.9
583	877	655	878	17.5	30.5
690	1010	800	991	18.6	31.1
815	1160	974	1100	19.8	31.7
966	1330	1180	1200	21	32.3
1140	1520	1410	1270	22.2	32.8
1360	1720	1660	1320	23.5	33.3
1610	1940	1920	1340	24.8	33.8
1900	2170	2180	1310	26.1	34.1
2230	2400	2430	1260	27.5	34.5
2610	2630	2660	1180	28.9	34.8
3040	2860	2850	1070	30.3	35
3510	3070	3020	964	31.8	35.2
4020	3260	3160	850	33.2	35.3
4560	3440	3270	741	34.6	35.4
5130	3580	3360	639	36.1	35.4
5720	3710	3430	546	37.5	35.3
6330	3820	3490	464	39	35.2
6950	3900	3530	392	40.4	35
7570	3940	3570	330	41.8	34.8
8210	3960	3590	277	43.2	34.5
8830	3980	3610	232	44.6	34.2
9470	3950	3630	194	45.9	33.8
10100	3920	3650	162	47.2	33.4
10700	3890	3660	135	48.5	32.9
11200	3820	3670	112	49.7	32.4
11800	3770	3670	93.2	50.9	31.9
12400	3680	3680	77.4	52	31.3
12900	3690	3680	64.3	53.1	30.7
13400	3610	3690	53.4	54.1	30.1
13900	3650	3690	44.3	55.1	29.5
14300	3700	3690	36.8	56.1	28.8
14800	3710	3690	30.5	57	28.1
15300	3800	3700	25.3	57.9	27.5
15800	3990	3700	21	58.7	26.8
16300	4150	3700	17.4	59.5	26.1
16800	4300	3700	14.4	60.2	25.4
17400	4540	3700	11.9	60.9	24.7
18000	4890	3700	9.89	61.6	24
18600	5250	3700	8.2	62.2	23.4
19200	5570	3700	6.79	62.8	22.7
20000	5950	3700	5.63	63.3	22.1
20800	6510	3700	4.66	63.8	21.4
21600	7160	3700	3.87	64.3	20.8
22400	7780	3700	3.2	64.8	20.2
23300	8390	3700	2.65	65.2	19.6
				65.6	19
				66	18.5
				66.3	17.9
				66.7	17.4
				67	16.9
				67.3	16.4
				67.5	15.9
				67.8	15.4
				68	15
				68.3	14.6
				68.5	14.2
				68.7	13.8
				68.9	13.4
				69.1	13.1
				69.3	12.7
				69.5	12.4
				69.7	12.1
				69.8	11.8
				70	11.5
				70.2	11.3
				70.3	11
				70.5	10.8
				70.7	10.5
				70.8	10.3
				71	10.1
				71.1	9.94
				71.3	9.75
				71.4	9.57
				71.6	9.41
				71.8	9.25
				71.9	9.09
				72.1	8.94
				72.2	8.8
				72.4	8.67
				72.6	8.53
				72.8	8.4
				72.9	8.28
				73.1	8.15
				73.3	8.03
				73.5	7.91
				73.6	7.79
				73.8	7.67
				74	7.55
				74.2	7.43
				74.3	7.32
				74.5	7.2
				74.7	7.07
				74.9	6.95
				75	6.83
				75.2	6.7
				75.4	6.58
				75.6	6.45
				75.7	6.32
				75.9	6.19
				76	6.06
				76.2	5.93
				76.3	5.79
				76.5	5.66
				76.6	5.53
				76.8	5.39
				76.9	5.26
				77	5.12
				77.1	4.99
				77.3	4.86
				77.4	4.72
				77.5	4.59
				77.6	4.46
				77.7	4.33
				77.8	4.21
				77.9	4.08
				78	3.96
				78	3.84
				78.1	3.72
				78.2	3.6
				78.3	3.48
				78.3	3.37
				78.4	3.26
				78.4	3.15
				78.5	3.05
				78.5	2.95
				78.6	2.85
				78.6	2.75
				78.7	2.66
				78.7	2.56
				78.8	2.47
				78.8	2.39
				78.8	2.3
				78.9	2.22
				78.9	2.14
				78.9	2.07
				78.9	1.99
				79	1.92
				79	1.85
				79	1.78
				79	1.72
				79.1	1.65
				79.1	1.59
				79.1	1.54
				79.1	1.48
				79.1	1.42
				79.1	1.37
				79.2	1.32
				79.2	1.27
				79.2	1.22
				79.2	1.18
				79.2	1.13
				79.2	1.09
				79.2	1.05
				79.2	1.01
				79.2	0.973
				79.2	0.936
				79.3	0.901
				79.3	0.867
				79.3	0.834
				79.3	0.802
				79.3	0.772
				79.3	0.742
				79.3	0.714
				79.3	0.687
				79.3	0.661
				79.3	0.636
				79.3	0.612
				79.3	0.588
				79.3	0.566
				79.3	0.544
				79.3	0.524
				79.3	0.504
				79.3	0.484
				79.3	0.466
				79.3	0.448
				79.3	0.431
				79.3	0.414
				79.3	0.399
				79.3	0.383
				79.3	0.369
				79.3	0.355
				79.3	0.341
				79.3	0.328
				79.3	0.315
				79.3	0.303
				79.4	0.292
				79.4	0.28
				79.4	0.27
				79.4	0.259
				79.4	0.249
				79.4	0.24
				79.4	0.231
				79.4	0.222
				79.4	0.213
				79.4	0.205
				79.4	0.197
				79.4	0.19
				79.4	0.182
				79.4	0.175
				79.4	0.169
				79.4	0.162
				79.4	0.156
				79.4	0.15
				79.4	0.144
				79.4	0.139
				79.4	0.133
				79.4	0.128
				79.4	0.123
				79.4	0.118
				79.4	0.114
				79.4	0.11
				79.4	0.105
				79.4	0.101
				79.4	0.0974
				79.4	0.0936
				79.4	0.09
				79.4	0.0866
				79.4	0.0833
				79.4	0.0801
				79.4	0.077
				79.4	0.074
				79.4	0.0712
				79.4	0.0684
				79.4	0.0658
				79.4	0.0633
				79.4	0.0608
				79.4	0.0585
				79.4	0.0562
				79.4	0.0541
				79.4	0.052
				79.4	0.05
				79.4	0.0481
				79.4	0.0462
				79.4	0.0445
				79.4	0.0427
				79.4	0.0411
				79.4	0.0395
				79.4	0.038
				79.4	0.0365
				79.4	0.0351
				79.4	0.0338
				79.4	0.0325
				79.4	0.0312
				79.4	0.03
				79.4	0.0289
				79.4	0.0278
				79.4	0.0267
				79.4	0.0257
				79.4	0.0247
				79.4	0.0237
				79.4	0.0228
				79.4	0.0219
				79.4	0.0211
				79.4	0.0203
				79.4	0.0195
				79.4	0.0188
				79.4	0.018
				79.4	0.0173
				79.4	0.0167
				79.4	0.016
				79.4	0.0154
				79.4	0.0148
				79.4	0.0143
				79.4	0.0137
				79.4	0.0132
				79.4	0.0127
				79.4	0.0122
				79.4	0.0117
				79.4	0.0113
				79.4	0.0108
				79.4	0.0104
				79.4	0.01
				79.4	0.00963
				79.4	0.00926
				79.4	0.00891
				79.4	0.00857
				79.4	0.00824
				79.4	0.00792
				79.4	0.00762
				79.4	0.00732
				79.4	0.00704
				79.4	0.00677
				79.4	0.00651
				79.4	0.00626
				79.4	0.00602
				79.4	0.00579
				79.4	0.00557
				79.4	0.00535
				79.4	0.00515
				79.4	0.00495
				79.4	0.00476
				79.4	0.00458
				79.4	0.0044
				79.4	0.00423
				79.4	0.00407
				79.4	0.00391
				79.4	0.00376
				79.4	0.00362
				79.4	0.00348
				79.4	0.00334
				79.4	0.00322
				79.4	0.00309
				79.4	0.00297
				79.4	0.00286
				79.4	0.00275
				79.4	0.00264
				79.4	0.00254
				79.4	0.00244
				79.4	0.00235
				79.4	0.00226
				79.4	0.00217
				79.4	0.00209
				79.4	0.00201
				79.4	0.00193
				79.4	0.00186
				79.4	0.00179
				79.4	0.00172
				79.4	0.00165
				79.4	0.00159
				79.4	0.00153
				79.4	0.00147
				79.4	0.00141
				79.4	0.00136
				79.4	0.00131
				79.4	0.00126
				79.4	0.00121
				79.4	0.00116
				79.4	0.00112
				79.4	0.00107
				79.4	0.00103
				79.4	0.000993
				79.4	0.000955
				79.4	0.000919
				79.4	0.000883
				79.4	0.000849
				79.4	0.000817
				79.4	0.000785
				79.4	0.000755
				79.4	0.000726
				79.4	0.000698
				79.4	0.000672
				79.4	0.000646
				79.4	0.000621
				79.4	0.000597
				79.4	0.000574
				79.4	0.000552
				79.4	0.000531
				79.4	0.000511
				79.4	0.000491
				79.4	0.000472
				79.4	0.000454
				79.4	0.000437
				79.4	0.00042
				79.4	0.000404
				79.4	0.000388
				79.4	0.000373
				79.4	0.000359
				79.4	0.000345
				79.4	0.000332
				79.4	0.000319
				79.4	0.000307
				79.4	0.000295
				79.4	0.000284
				79.4	0.000273
				79.4	0.000263
				79.4	0.000253
				79.4	0.000243
				79.4	0.000234
				79.4	0.000225
				79.4	0.000216
				79.4	0.000208
				79.4	0.0002
				79.4	0.000192
				79.4	0.000185
				79.4	0.000178
				79.4	0.000171
				79.4	0.000164
				79.4	0.000158
				79.4	0.000152
				79.4	0.000146
				79.4	0.00014
				79.4	0.000135
				79.4	0.00013
				79.4	0.000125
				79.4	0.00012
				79.4	0.000115
				79.4	0.000111
				79.4	0.000107
				79.4	0.000103
				79.4	9.88e-05
				79.4	9.5e-05
				79.4	9.13e-05
				79.4	8.78e-05
				79.4	8.45e-05
				79.4	8.12e-05
				79.4	7.81e-05
				79.4	7.51e-05
				79.4	7.22e-05
				79.4	6.95e-05
				79.4	6.68e-05
				79.4	6.43e-05
				79.4	6.18e-05
				79.4	5.94e-05
				79.4	5.71e-05
				79.4	5.5e-05
				79.4	5.28e-05
				79.4	5.08e-05
				79.4	4.89e-05
				79.4	4.7e-05
				79.4	4.52e-05
				79.4	4.35e-05
				79.4	4.18e-05
				79.4	4.02e-05
				79.4	3.87e-05
				79.4	3.72e-05
				79.4	3.57e-05
				79.4	3.44e-05
				79.4	3.31e-05
				79.4	3.18e-05
				79.4	3.06e-05
				79.4	2.94e-05
				79.4	2.83e-05
				79.4	2.72e-05
				79.4	2.62e-05
				79.4	2.51e-05
				79.4	2.42e-05
				79.4	2.33e-05
				79.4	2.24e-05
				79.4	2.15e-05
				79.4	2.07e-05
				79.4	1.99e-05
				79.4	1.91e-05
				79.4	1.84e-05
				79.4	1.77e-05
				79.4	1.7e-05
				79.4	1.64e-05
				79.4	1.57e-05
				79.4	1.51e-05
				79.4	1.46e-05
				79.4	1.4e-05
				79.4	1.35e-05
				79.4	1.29e-05
				79.4	1.24e-05
				79.4	1.2e-05
				79.4	1.15e-05
				79.4	1.11e-05
				79.4	1.06e-05
				79.4	1.02e-05
				79.4	9.85e-06
				79.4	9.47e-06
				79.4	9.11e-06
				79.4	8.76e-06
				79.4	8.42e-06
				79.4	8.1e-06
				79.4	7.79e-06
				79.4	7.49e-06
				79.4	7.21e-06
				79.4	6.93e-06
				79.4	6.66e-06
				79.4	6.41e-06
				79.4	6.16e-06
				79.4	5.93e-06
				79.4	5.7e-06
				79.4	5.48e-06
				79.4	5.27e-06
				79.4	5.07e-06
				79.4	4.88e-06
				79.4	4.69e-06
				79.4	4.51e-06
				79.4	4.34e-06
				79.4	4.17e-06
				79.4	4.01e-06
				79.4	3.86e-06
				79.4	3.71e-06
				79.4	3.57e-06
				79.4	3.43e-06
				79.4	3.3e-06
				79.4	3.17e-06
				79.4	3.05e-06
				79.4	2.94e-06
				79.4	2.82e-06
				79.4	2.71e-06
				79.4	2.61e-06
				79.4	2.51e-06
				79.4	2.41e-06
				79.4	2.32e-06
				79.4	2.23e-06
				79.4	2.15e-06
				79.4	2.07e-06
				79.4	1.99e-06
				79.4	1.91e-06
				79.4	1.84e-06
				79.4	1.77e-06
				79.4	1.7e-06
				79.4	1.63e-06
				79.4	1.57e-06
				79.4	1.51e-06
				79.4	1.45e-06
				79.4	1.4e-06
				79.4	1.34e-06
				79.4	1.29e-06
				79.4	1.24e-06
				79.4	1.2e-06
				79.4	1.15e-06
				79.4	1.11e-06
				79.4	1.06e-06
				79.4	1.02e-06
				79.4	9.84e-07
				79.4	9.46e-07
				79.4	9.1e-07
				79.4	8.75e-07
				79.4	8.42e-07
				79.4	8.1e-07
				79.4	7.79e-07
				79.4	7.49e-07
				79.4	7.2e-07
				79.4	6.93e-07
				79.4	6.66e-07
				79.4	6.41e-07
				79.4	6.16e-07
				79.4	5.93e-07
				79.4	5.7e-07
				79.4	5.48e-07
				79.4	5.27e-07
				79.4	5.07e-07
				79.4	4.88e-07
				79.4	4.69e-07
				79.4	4.51e-07
				79.4	4.34e-07
				79.4	4.17e-07
				79.4	4.01e-07
				79.4	3.86e-07
				79.4	3.71e-07
				79.4	3.57e-07
				79.4	3.43e-07
				79.4	3.3e-07
				79.4	3.17e-07
				79.4	3.05e-07
				79.4	2.94e-07
				79.4	2.82e-07
				79.4	2.72e-07
				79.4	2.61e-07
				79.4	2.51e-07
				79.4	2.42e-07
				79.4	2.32e-07
				79.4	2.24e-07
				79.4	2.15e-07
				79.4	2.07e-07
				79.4	1.99e-07
				79.4	1.91e-07
				79.4	1.84e-07
				79.4	1.77e-07
				79.4	1.7e-07
				79.4	1.64e-07
				79.4	1.57e-07
				79.4	1.51e-07
				79.4	1.46e-07
				79.4	1.4e-07
				79.4	1.35e-07
				79.4	1.29e-07
				79.4	1.25e-07
				79.4	1.2e-07
				79.4	1.15e-07
				79.4	1.11e-07
				79.4	1.07e-07
				79.4	1.02e-07
				79.4	9.86e-08
				79.4	9.48e-08
				79.4	9.12e-08
				79.4	8.77e-08
				79.4	8.43e-08
				79.4	8.11e-08
				79.4	7.8e-08
				79.4	7.5e-08
				79.4	7.22e-08
				79.4	6.94e-08
				79.4	6.67e-08
				79.4	6.42e-08
				79.4	6.17e-08
				79.4	5.94e-08
				79.4	5.71e-08
				79.4	5.49e-08
				79.4	5.28e-08
				79.4	5.08e-08
				79.4	4.89e-08
				79.4	4.7e-08
				79.4	4.52e-08
				79.4	4.35e-08
				79.4	4.18e-08
				79.4	4.02e-08
				79.4	3.87e-08
				79.4	3.72e-08
				79.4	3.58e-08
				79.4	3.44e-08
				79.4	3.31e-08
				79.4	3.18e-08
				79.4	3.06e-08
				79.4	2.94e-08
				79.4	2.83e-08
				79.4	2.72e-08
				79.4	2.62e-08
				79.4	2.52e-08
				79.4	2.42e-08
				79.4	2.33e-08
				79.4	2.24e-08
				79.4	2.16e-08
				79.4	2.07e-08
				79.4	1.99e-08
				79.4	1.92e-08
				79.4	1.84e-08
				79.4	1.77e-08
				79.4	1.71e-08
				79.4	1.64e-08
				79.4	1.58e-08
				79.4	1.52e-08
				79.4	1.46e-08
				79.4	1.4e-08
				79.4	1.35e-08
				79.4	1.3e-08
				79.4	1.25e-08
				79.4	1.2e-08
				79.4	1.16e-08
				79.4	1.11e-08
				79.4	1.07e-08
				79.4	1.03e-08
				79.4	9.89e-09
				79.4	9.51e-09
				79.4	9.15e-09
				79.4	8.8e-09
				79.4	8.46e-09
				79.4	8.14e-09
				79.4	7.83e-09
				79.4	7.53e-09
				79.4	7.24e-09
				79.4	6.96e-09
				79.4	6.7e-09
				79.4	6.44e-09
				79.4	6.2e-09
				79.4	5.96e-09
				79.4	5.73e-09
				79.4	5.51e-09
				79.4	5.3e-09
				79.4	5.1e-09
				79.4	4.9e-09
				79.4	4.72e-09
				79.4	4.54e-09
				79.4	4.36e-09
				79.4	4.2e-09
				79.4	4.04e-09
				79.4	3.88e-09
				79.4	3.73e-09
				79.4	3.59e-09
				79.4	3.45e-09
				79.4	3.32e-09
				79.4	3.2e-09
				79.4	3.07e-09
				79.4	2.96e-09
				79.4	2.84e-09
				79.4	2.73e-09
				79.4	2.63e-09
				79.4	2.53e-09
				79.4	2.43e-09
				79.4	2.34e-09
				79.4	2.25e-09
				79.4	2.16e-09
				79.4	2.08e-09
				79.4	2e-09
				79.4	1.93e-09
				79.4	1.85e-09
				79.4	1.78e-09
				79.4	1.71e-09
				79.4	1.65e-09
				79.4	1.59e-09
				79.4	1.52e-09
				79.4	1.47e-09
				79.4	1.41e-09
				79.4	1.36e-09
				79.4	1.3e-09
				79.4	1.26e-09
				79.4	1.21e-09
				79.4	1.16e-09
				79.4	1.12e-09
				79.4	1.07e-09
				79.4	1.03e-09
				79.4	9.94e-10
				79.4	9.56e-10
				79.4	9.19e-10
				79.4	8.84e-10
				79.4	8.5e-10
				79.4	8.18e-10
				79.4	7.87e-10
				79.4	7.57e-10
				79.4	7.28e-10
				79.4	7e-10
				79.4	6.73e-10
				79.4	6.48e-10
				79.4	6.23e-10
				79.4	5.99e-10
				79.4	5.76e-10
				79.4	5.54e-10
				79.4	5.33e-10
				79.4	5.13e-10
				79.4	4.93e-10
				79.4	4.74e-10
				79.4	4.56e-10
				79.4	4.39e-10
				79.4	4.22e-10
				79.4	4.06e-10
				79.4	3.9e-10
				79.4	3.75e-10
				79.4	3.61e-10
				79.4	3.47e-10
				79.4	3.34e-10
				79.4	3.21e-10
				79.4	3.09e-10
				79.4	2.97e-10
				79.4	2.86e-10
				79.4	2.75e-10
				79.4	2.65e-10
				79.4	2.54e-10
				79.4	2.45e-10
				79.4	2.35e-10
				79.4	2.26e-10
				79.4	2.18e-10
				79.4	2.09e-10
				79.4	2.01e-10
				79.4	1.94e-10
				79.4	1.86e-10
				79.4	1.79e-10
				79.4	1.72e-10
				79.4	1.66e-10
				79.4	1.59e-10
				79.4	1.53e-10
				79.4	1.48e-10
				79.4	1.42e-10
				79.4	1.37e-10
				79.4	1.31e-10
				79.4	1.26e-10
				79.4	1.21e-10
				79.4	1.17e-10
				79.4	1.12e-10
				79.4	1.08e-10
				79.4	1.04e-10
				79.4	1e-10
				79.4	9.62e-11
				79.4	9.25e-11
				79.4	8.9e-11
				79.4	8.56e-11
				79.4	8.23e-11
				79.4	7.92e-11
				79.4	7.62e-11
				79.4	7.32e-11
				79.4	7.05e-11
				79.4	6.78e-11
				79.4	6.52e-11
				79.4	6.27e-11
				79.4	6.03e-11
				79.4	5.8e-11
				79.4	5.58e-11
				79.4	5.37e-11
				79.4	5.16e-11
				79.4	4.96e-11
				79.4	4.77e-11
				79.4	4.59e-11
				79.4	4.42e-11
				79.4	4.25e-11
				79.4	4.09e-11
				79.4	3.93e-11
				79.4	3.78e-11
				79.4	3.64e-11
				79.4	3.5e-11
				79.4	3.36e-11
				79.4	3.24e-11
				79.4	3.11e-11
				79.4	2.99e-11
				79.4	2.88e-11
				79.4	2.77e-11
				79.4	2.66e-11
				79.4	2.56e-11
				79.4	2.46e-11
				79.4	2.37e-11
				79.4	2.28e-11
				79.4	2.19e-11
				79.4	2.11e-11
				79.4	2.03e-11
				79.4	1.95e-11
				79.4	1.88e-11
				79.4	1.81e-11
				79.4	1.74e-11
				79.4	1.67e-11
				79.4	1.61e-11
				79.4	1.55e-11
				79.4	1.49e-11
				79.4	1.43e-11
				79.4	1.38e-11
				79.4	1.32e-11
				79.4	1.27e-11
				79.4	1.22e-11
				79.4	1.18e-11
				79.4	1.13e-11
				79.4	1.09e-11
				79.4	1.05e-11
				79.4	1.01e-11
				79.4	9.69e-12
				79.4	9.32e-12
				79.4	8.97e-12
				79.4	8.62e-12
				79.4	8.29e-12
				79.4	7.98e-12
				79.4	7.67e-12
				79.4	7.38e-12
				79.4	7.1e-12
				79.4	6.83e-12
				79.4	6.57e-12
				79.4	6.32e-12
				79.4	6.08e-12
				79.4	5.85e-12
				79.4	5.62e-12
				79.4	5.41e-12
				79.4	5.2e-12
				79.4	5e-12
				79.4	4.81e-12
				79.4	4.63e-12
				79.4	4.45e-12
				79.4	4.28e-12
				79.4	4.12e-12
				79.4	3.96e-12
				79.4	3.81e-12
				79.4	3.67e-12
				79.4	3.53e-12
				79.4	3.39e-12
				79.4	3.26e-12
				79.4	3.14e-12
				79.4	3.02e-12
				79.4	2.9e-12
				79.4	2.79e-12
				79.4	2.69e-12
				79.4	2.58e-12
				79.4	2.48e-12
				79.4	2.39e-12
				79.4	2.3e-12
				79.4	2.21e-12
				79.4	2.13e-12
				79.4	2.05e-12
				79.4	1.97e-12
				79.4	1.89e-12
				79.4	1.82e-12
				79.4	1.75e-12
				79.4	1.68e-12
				79.4	1.62e-12
				79.4	1.56e-12
				79.4	1.5e-12
				79.4	1.44e-12
				79.4	1.39e-12
				79.4	1.33e-12
				79.4	1.28e-12
				79.4	1.23e-12
				79.4	1.19e-12
				79.4	1.14e-12
				79.4	1.1e-12
				79.4	1.06e-12
				79.4	1.02e-12
				79.4	9.77e-13
				79.4	9.4e-13
				79.4	9.04e-13
				79.4	8.7e-13
				79.4	8.37e-13
				79.4	8.05e-13
				79.4	7.74e-13
				79.4	7.44e-13
				79.4	7.16e-13
				79.4	6.89e-13
				79.4	6.63e-13
				79.4	6.37e-13
				79.4	6.13e-13
				79.4	5.9e-13
				79.4	5.67e-13
				79.4	5.46e-13
				79.4	5.25e-13
				79.4	5.05e-13
				79.4	4.86e-13
				79.4	4.67e-13
				79.4	4.49e-13
				79.4	4.32e-13
				79.4	4.16e-13
				79.4	4e-13
				79.4	3.84e-13
				79.4	3.7e-13
				79.4	3.56e-13
				79.4	3.42e-13
				79.4	3.29e-13
				79.4	3.17e-13
				79.4	3.05e-13
				79.4	2.93e-13
				79.4	2.82e-13
				79.4	2.71e-13
				79.4	2.61e-13
				79.4	2.51e-13
				79.4	2.41e-13
				79.4	2.32e-13
				79.4	2.23e-13
				79.4	2.15e-13
				79.4	2.07e-13
				79.4	1.99e-13
				79.4	1.91e-13
				79.4	1.84e-13
				79.4	1.77e-13
				79.4	1.7e-13
				79.4	1.64e-13
				79.4	1.57e-13
				79.4	1.51e-13
				79.4	1.46e-13
				79.4	1.4e-13
				79.4	1.34e-13
				79.4	1.3e-13
				79.4	1.25e-13
				79.4	1.2e-13
				79.4	1.15e-13
				79.4	1.11e-13
				79.4	1.07e-13
				79.4	1.02e-13
				79.4	9.88e-14
				79.4	9.48e-14
				79.4	9.13e-14
				79.4	8.78e-14
				79.4	8.45e-14
				79.4	8.13e-14
				79.4	7.81e-14
				79.4	7.51e-14
				79.4	7.24e-14
				79.4	6.94e-14
				79.4	6.7e-14
				79.4	6.45e-14
				79.4	6.2e-14
				79.4	5.97e-14
				79.4	5.74e-14
				79.4	5.51e-14
				79.4	5.31e-14
				79.4	5.1e-14
				79.4	4.91e-14
				79.4	4.7e-14
				79.4	4.54e-14
				79.4	4.38e-14
				79.4	4.19e-14
				79.4	4.04e-14
				79.4	3.88e-14
				79.4	3.76e-14
				79.4	3.61e-14
				79.4	3.44e-14
				79.4	3.34e-14
				79.4	3.2e-14
				79.4	3.09e-14
				79.4	2.97e-14
				79.4	2.84e-14
				79.4	2.75e-14
				79.4	2.63e-14
				79.4	2.54e-14
				79.4	2.44e-14
				79.4	2.35e-14
				79.4	2.27e-14
				79.4	2.18e-14
				79.4	2.09e-14
				79.4	2.01e-14
				79.4	1.94e-14
				79.4	1.85e-14
				79.4	1.78e-14
				79.4	1.72e-14
				79.4	1.65e-14
				79.4	1.57e-14
				79.4	1.52e-14

## Sheet: Fig. S3e
experiment		fitting
Parameter x	Parameter y	Parameter x	Parameter y
Z real / Ohm	-Z img / Ohm	Z real / Ohm	-Z img / Ohm
40.3	0.243	41.3	0.28
42.1	1.77	41.6	1.68
42.4	3.06	41.9	3.09
42.8	4.61	42.2	4.57
43.1	6.2	42.6	6.17
43.5	7.96	43.2	7.96
43.9	9.97	43.8	9.99
44.5	12.3	44.5	12.4
45.3	15	45.4	15.1
46.3	18.3	46.5	18.4
47.5	22.2	47.9	22.3
49.1	27	49.5	27
51	32.6	51.5	32.5
53.5	39.3	53.9	39.2
56.5	47.4	57	47.1
60.3	57	60.7	56.6
65	68.4	65.3	67.9
71	81.9	71.1	81.3
78.5	97.8	78.3	97.2
87.8	117	87.3	116
99.3	138	98.6	138
114	163	113	163
131	192	130	192
152	224	152	226
177	262	178	263
207	302	208	304
240	347	243	348
282	401	286	400
337	466	340	463
397	533	399	528
470	607	469	602
555	688	551	682
656	773	649	770
773	862	765	862
907	952	901	957
1060	1040	1060	1050
1230	1130	1230	1140
1420	1200	1430	1210
1620	1280	1640	1280
1830	1340	1850	1330
2060	1390	2070	1370
2290	1430	2290	1400
2520	1460	2520	1430
2760	1470	2740	1450
3000	1480	2980	1470
3240	1480	3210	1480
3470	1480	3460	1480
3700	1460	3710	1470
3930	1440	3960	1450
4140	1410	4200	1400
4350	1380	4440	1340
4550	1360	4660	1260
4740	1340	4860	1170
4920	1320	5040	1070
5100	1310	5190	963
5270	1310	5330	859
5450	1340	5440	759
5610	1340	5530	665
5800	1400	5610	578
5950	1450	5670	500
6150	1500	5730	430
6360	1610	5770	369
6540	1720	5800	315
6750	1810	5830	269
7020	1940	5860	228
7280	2120	5880	194
7520	2310	5890	164
7780	2480	5900	139
8130	2680	5920	118
8500	2960	5920	99.4
8830	3290	5930	83.9
9170	3580	5940	70.8
9620	3910	5940	59.8
10100	4360	5950	50.4
10600	4930	5950	42.5

## Sheet: Fig. S3f
experiment		fitting
Parameter x	Parameter y	Parameter x	Parameter y
Z real / Ohm	-Z img / Ohm	Z real / Ohm	-Z img / Ohm
14.3	-1.58	14.5	-1.89
15.2	-0.14	14.8	-0.259
15.5	1.1	15.1	1.26
15.8	2.5	15.5	2.73
16.1	3.92	15.9	4.21
16.5	5.46	16.5	5.76
16.9	7.13	17.1	7.43
17.6	9.01	17.9	9.27
18.3	11.2	18.8	11.3
19.3	13.6	19.9	13.7
20.6	16.5	21.2	16.4
22.1	19.9	22.7	19.6
24.1	23.8	24.6	23.3
26.5	28.3	26.9	27.6
29.4	33.4	29.6	32.5
33	39.3	32.9	38.4
37.5	46	36.9	45.1
42.7	53.6	41.8	52.9
49	62.3	47.7	61.8
56.4	72	55	72
65.3	83	63.8	83.6
75.9	95.3	74.5	96.4
88.6	109	87.5	111
104	124	103	126
121	140	122	142
142	156	143	158
165	173	167	174
192	190	195	191
226	208	230	207
261	223	264	221
299	237	301	233
339	248	340	244
381	257	381	253
425	264	422	260
470	268	465	265
514	270	509	269
558	269	553	271
602	267	598	271
644	263	642	269
685	257	685	264
724	251	727	257
761	244	766	249
796	237	803	241
829	231	837	232
861	226	868	225
891	222	898	219
919	219	926	214
947	220	952	212
974	222	978	213
1000	226	1000	216
1030	233	1030	223
1060	243	1060	233
1090	254	1080	245
1120	270	1110	262
1160	288	1150	281
1190	308	1180	304
1230	334	1220	331
1280	355	1260	361
1320	394	1310	396
1370	422	1370	433
1430	465	1420	475
1480	519	1490	520
1540	566	1560	569
1620	620	1650	621
1700	698	1740	676
1770	785	1840	734
1860	868	1950	794
1970	960	2070	854
2090	1090	2200	915
2200	1250	2350	974
2320	1400	2500	1030
2480	1570	2670	1080
2680	1790	2850	1130
2880	2070	3030	1170
3080	2370	3230	1210

## Sheet: Fig. S3g
experiment		fitting
Parameter x	Parameter y	Parameter x	Parameter y
Z real / Ohm	-Z img / Ohm	Z real / Ohm	-Z img / Ohm
4.83	-2.64	4.57	-3
4.85	-1.5	4.77	-1.62
5.08	-0.428	5.02	-0.408
5.35	0.679	5.31	0.695
5.66	1.74	5.65	1.73
6.04	2.77	6.06	2.74
6.5	3.8	6.54	3.75
7.07	4.84	7.12	4.8
7.75	5.95	7.81	5.89
8.57	7.11	8.63	7.06
9.56	8.37	9.62	8.31
10.7	9.72	10.8	9.66
12.1	11.2	12.2	11.1
13.8	12.7	13.8	12.6
15.7	14.2	15.8	14.2
18	15.8	18	15.8
20.7	17.4	20.6	17.4
23.6	18.9	23.6	19
26.9	20.3	26.9	20.3
30.4	21.4	30.5	21.5
34.3	22.3	34.3	22.4
38.2	22.8	38.3	23
42.2	23.1	42.4	23.2
46.3	23	46.5	23
50.2	22.6	50.4	22.6
53.8	22	54	21.9
57.2	21.2	57.3	21.1
60.5	20.3	60.6	20.1
63.7	19.2	63.7	19
66.5	18.2	66.4	18
68.9	17.3	68.8	17.1
71.2	16.4	71.1	16.4
73.3	15.8	73.2	15.7
75.3	15.2	75.1	15.2
77.1	14.9	77	14.9
79	14.7	78.9	14.7
80.8	14.7	80.8	14.7
82.6	14.8	82.6	14.9
84.5	15	84.5	15.2
86.4	15.5	86.4	15.6
88.3	16.1	88.4	16.1
90.4	16.8	90.5	16.9
92.6	17.7	92.7	17.7
94.8	18.8	95	18.8
97.3	20.1	97.4	20
99.9	21.5	99.9	21.4
103	23.2	103	23.1
106	25.1	106	25
109	27.3	109	27.2
112	29.8	112	29.7
116	32.7	116	32.6
120	35.9	120	35.9
124	39.9	124	39.7
129	43.9	129	44.1
135	48.7	134	49
140	54.3	140	54.6
147	61.3	147	61
155	67.1	155	68.1
163	77	163	76.3
171	85.3	172	85.5
183	95.8	183	95.8
193	110	195	107
205	123	208	121
221	137	223	135
239	157	240	152
256	179	258	171
275	201	280	192
300	224	304	215
329	255	331	241
357	291	361	271
386	328	395	303
422	369	433	340
466	417	476	381
512	479	525	426
557	550	580	477

## Sheet: Fig. S3h
experiment		fitting
Parameter x	Parameter y	Parameter x	Parameter y
Z real / Ohm	-Z img / Ohm	Z real / Ohm	-Z img / Ohm
2.65	-3.12	2.5	-3.18
2.69	-2.35	2.65	-2.09
2.87	-1.07	2.83	-1.17
3.01	-0.327	3.04	-0.373
3.26	0.378	3.29	0.324
3.55	1	3.59	0.945
3.87	1.57	3.94	1.51
4.31	2.07	4.36	2.01
4.86	2.42	4.83	2.47
5.39	2.83	5.38	2.87
5.99	3.16	5.98	3.21
6.63	3.43	6.64	3.48
7.32	3.63	7.34	3.66
8.02	3.74	8.05	3.77
8.74	3.78	8.77	3.8
9.43	3.74	9.47	3.75
10.1	3.64	10.1	3.64
10.7	3.5	10.7	3.48
11.3	3.31	11.3	3.29
11.8	3.11	11.8	3.09
12.2	2.9	12.2	2.89
12.6	2.71	12.6	2.7
13	2.53	13	2.53
13.3	2.37	13.3	2.37
13.6	2.25	13.6	2.25
13.9	2.15	13.9	2.15
14.1	2.08	14.1	2.07
14.4	2.02	14.4	2.02
14.6	2	14.6	1.99
14.9	2	14.9	1.98
15.1	2.02	15.1	2
15.4	2.06	15.4	2.04
15.6	2.12	15.6	2.09
15.9	2.2	15.9	2.17
16.2	2.29	16.2	2.26
16.5	2.41	16.5	2.38
16.8	2.54	16.8	2.52
17.2	2.69	17.1	2.67
17.5	2.86	17.5	2.85
17.9	3.05	17.9	3.05
18.3	3.27	18.3	3.28
18.7	3.51	18.7	3.53
19.2	3.79	19.2	3.81
19.7	4.09	19.7	4.13
20.2	4.43	20.2	4.48
20.8	4.81	20.8	4.88
21.4	5.24	21.4	5.32
22.1	5.73	22.1	5.81
22.8	6.27	22.9	6.36
23.6	6.9	23.7	6.98
24.5	7.62	24.6	7.68
25.4	8.43	25.5	8.46
26.4	9.35	26.6	9.35
27.6	10.4	27.8	10.4
28.9	11.5	29	11.5
30.3	12.9	30.4	12.8
32	14.5	32	14.3
33.8	15.9	33.7	15.9
35.8	18.1	35.6	17.8
37.7	20	37.7	20
40.4	22.4	40	22.5
43	25.5	42.6	25.4
45.5	28.5	45.5	28.7
49	31.8	48.8	32.4
52.9	36.3	52.5	36.7
56.6	41.7	56.6	41.7
60.7	47.1	61.3	47.4
66.2	53.1	66.5	54
72.6	61.1	72.5	61.5
79.1	70.6	79.3	70.3
86.1	80.2	87	80.3
95.4	91.5	95.8	91.8
107	105	106	105
119	122	117	121
132	139	130	138
