# Supplementary material for: Mitigating proton trapping in cubic perovskite oxides via ScO6 octahedral networks
Source: Nat Mater. 2025 Aug 8;24(12):1949–56. doi: 10.1038/s41563-025-02311-w (PMC12657236; doi:10.1038/s41563-025-02311-w)
Supplement: Supplementary file 2 — Statistical source data for Supplementary Figs. 1–20 and 24–26. [file 41563_2025_2311_MOESM2_ESM.zip › Source_Data_FigS4.xlsx]

## Sheet: Fig. S4a
experiment		fitting		calclation
Parameter x	Parameter y	Parameter x	Parameter y	Parameter x	Parameter y
Z real / Ohm	-Z img / Ohm	Z real / Ohm	-Z img / Ohm	Z real / Ohm	-Z img / Ohm
679	2270	963	2780	16.9	1.79
930	2660	1200	3340	20.4	25.3
1010	3140	1490	4000	24.7	48.9
1210	3810	1860	4780	29.9	73.7
1480	4690	2340	5700	36.1	101
2490	6940	2950	6770	43.7	131
3450	8300	3730	8010	53	165
4550	9950	4730	9410	64.1	205
5990	11400	6000	11000	77.7	253
7690	12900	7600	12700	94.2	253
9960	14500	9580	14400	114	376
12300	16000	12000	16200	139	456
15000	17500	14900	17900	169	552
18000	18800	18100	19400	205	668
21400	20000	21800	20500	250	807
25000	20800	25600	21100	305	975
28800	21200	29500	21400	372	1180
32700	21200	33200	21200	456	1420
36000	20900	36600	20700	559	1710
39200	20100	39700	20100	688	2060
42000	19600	42400	19500	849	2470
44200	19200	44600	19100	1050	2970
46000	19200	46500	19000	1310	3560
47600	19700	48100	19400	1630	4250
49000	20800	49500	20300	2040	5070
50400	22600	50700	22000	2560	6030
51800	25200	51900	24500	3230	7140
53100	28800	53100	27900	4080	8410
54500	33400	54200	32500	5170	9840
56200	39400	55500	38600	6540	11400
58000	46900	57000	46300	8270	13100
60000	56300	58600	56000	10400	14800
62200	68200	60600	68200	13000	16500
64700	83000	62900	83400	16000	18000
67400	101000	65800	102000	19400	19200
70600	124000	69200	126000	23000	20100
74200	152000	73400	155000	26900	20400
78600	188000	78500	191000	30700	20300
84700	233000	84800	236000	34300	19700
89900	287000	92600	291000	37600	18900
98800	356000	102000	360000	40500	17800
109000	442000	114000	445000	42900	16800
123000	549000	129000	550000	45000	15800
140000	680000	147000	680000	46700	15100
162000	846000	171000	841000	48200	14600
199000	1050000	200000	1040000	49500	14500
224000	1360000	238000	1290000	50600	14900
209000	1620000	285000	1590000	51600	15700
324000	1950000	347000	1970000	52600	17100
443000	2480000	428000	2430000	53600	19000
548000	2990000	534000	3010000	54700	21700
697000	3580000	676000	3710000	55900	25200
937000	4440000	866000	4580000	57200	29700
1040000	5820000	1120000	5640000	58800	35300
1610000	6750000	1470000	6930000	60600	42300
1850000	8740000	1950000	8480000	62800	50900
2470000	10200000	2580000	10300000	65500	61500
3600000	11300000	3400000	12500000	68700	74400
4520000	15100000	4430000	15000000	72600	90300
5450000	18200000	5680000	18000000	77300	110000
8580000	20300000	7160000	21400000	83100	133000
8560000	26500000	8910000	25600000	90200	162000
11500000	30300000	11000000	30500000	98800	197000
11600000	34400000	13500000	36300000	109000	240000
19500000	39700000	16600000	43300000	122000	292000
23800000	49600000	20400000	51600000	138000	355000
30800000	58100000	25000000	61300000	158000	432000
36700000	80900000	30800000	72700000	183000	525000
35900000	91500000	37700000	86100000	213000	638000
49900000	98800000	46200000	102000000	251000	776000
62100000	120000000	56900000	121000000	298000	943000
73700000	140000000	70600000	143000000	357000	1150000
97100000	171000000	88400000	169000000	431000	1390000
113000000	184000000	112000000	198000000	526000	1690000
156000000	220000000	144000000	230000000	647000	2040000
177000000	287000000	185000000	262000000	801000	2470000
285000000	348000000	238000000	291000000	1000000	2980000
325000000	407000000	300000000	312000000	1260000	3600000
349000000	411000000	368000000	322000000	1600000	4320000
496000000	425000000	438000000	318000000	2040000	5170000
582000000	507000000	504000000	301000000	2620000	6160000
625000000	509000000	561000000	274000000	3370000	7290000
629000000	495000000	608000000	242000000	4360000	8550000
864000000	532000000	644000000	208000000	5620000	9930000
873000000	477000000	671000000	175000000	7230000	11400000
				9220000	12800000
				11600000	14100000
				14400000	15100000
				17400000	15700000
				20600000	15900000
				23800000	15600000
				26800000	14800000
				29500000	13700000
				31700000	12300000
				33600000	10900000
				35100000	9480000
				36300000	8140000
				37200000	6920000
				37900000	5830000
				38400000	4890000
				38800000	4080000
				39100000	3390000
				39300000	2810000
				39500000	2330000
				39700000	1920000
				39800000	1590000

## Sheet: Fig. S4b
experiment		fitting		calclation
Parameter x	Parameter y	Parameter x	Parameter y	Parameter x	Parameter y
Z real / Ohm	-Z img / Ohm	Z real / Ohm	-Z img / Ohm	Z real / Ohm	-Z img / Ohm
1040	1340	920	1310	15.1	-3000
1220	1430	1160	1470	17	-2370
1460	1590	1430	1600	19.3	-1860
1730	1700	1740	1710	22.2	-1460
2060	1790	2070	1770	25.7	-1130
2400	1830	2410	1790	30.1	-869
2740	1790	2730	1770	35.5	-654
3080	1720	3030	1710	42.3	-475
3300	1640	3280	1650	50.9	-325
3510	1560	3500	1580	61.7	-194
3680	1500	3690	1530	75.4	-77.5
3820	1470	3840	1500	92.9	30.6
3930	1490	3970	1510	115	135
4030	1560	4080	1570	144	239
4130	1690	4180	1680	182	348
4220	1880	4270	1850	231	463
4330	2140	4360	2100	294	587
4440	2480	4450	2440	377	721
4560	2920	4550	2870	483	865
4700	3480	4670	3430	619	1020
4860	4170	4800	4140	790	1170
5040	5030	4970	5030	1000	1330
5240	6100	5160	6130	1250	1460
5480	7430	5400	7500	1540	1570
5750	9080	5690	9190	1850	1640
6160	11100	6060	11300	2180	1670
6560	13700	6500	13900	2510	1640
7050	16800	7060	17100	2810	1580
7660	20800	7750	21000	3090	1480
8410	25700	8620	25800	3320	1360
9480	31700	9720	31800	3520	1240
10800	39100	11100	39100	3680	1120
12500	48300	12900	48100	3800	1020
14700	59500	15100	59100	3900	935
17600	73500	18000	72600	3980	874
21800	90000	21800	89200	4050	840
27700	110000	26700	110000	4100	833
34600	135000	33200	134000	4150	857
43600	165000	41700	164000	4190	915
55500	201000	53000	200000	4230	1010
70400	243000	67900	244000	4270	1150
90300	294000	87500	295000	4310	1340
115000	353000	113000	356000	4360	1580
146000	423000	145000	426000	4410	1900
183000	504000	185000	508000	4480	2300
235000	614000	234000	601000	4560	2810
255000	713000	291000	710000	4660	3440
375000	825000	358000	836000	4790	4230
441000	991000	436000	985000	4950	5200
510000	1170000	531000	1160000	5160	6400
660000	1380000	647000	1370000	5430	7890
785000	1620000	794000	1620000	5790	9730
951000	1850000	983000	1910000	6270	12000
1310000	2180000	1220000	2230000	6910	14800
1630000	2480000	1530000	2590000	7790	18200
1840000	2940000	1910000	2960000	8990	22300
2430000	3460000	2370000	3350000	10700	27300
2920000	3690000	2900000	3730000	13000	33400
3400000	4250000	3500000	4100000	16200	40600
4180000	4270000	4150000	4460000	20600	49100
5560000	4790000	4860000	4810000	26800	58900
5250000	5160000	5630000	5170000	35300	69800
6620000	5590000	6480000	5520000	46600	81300
7750000	6070000	7440000	5860000	61300	92800
8310000	6400000	8510000	6130000	79600	103000
9450000	6100000	9680000	6300000	101000	111000
11300000	6480000	10900000	6300000	125000	115000
11900000	6030000	12200000	6120000	150000	114000
13400000	5730000	13300000	5760000	173000	110000
14200000	5350000	14400000	5260000	194000	101000
15100000	5160000	15200000	4680000	212000	90400
16200000	4590000	15900000	4070000	226000	78800
16800000	4180000	16400000	3480000	236000	67400
17200000	3720000	16800000	2930000	244000	56700
17600000	3330000	17100000	2450000	250000	47200
18100000	2920000	17300000	2030000	254000	39000
18500000	2610000	17500000	1670000	257000	32000
20400000	2250000	17600000	1370000	259000	26200
20300000	629000	17700000	1120000	261000	21400
21500000	3720000	17800000	915000	262000	17400
22100000	29300	17800000	746000	263000	14100
24000000	594000	17800000	607000	263000	11500
22400000	936000	17900000	494000	264000	9280
23000000	1350000	17900000	401000	264000	7520
22900000	942000	17900000	326000	265000	6090
23200000	1120000	17900000	265000	265000	4930
23000000	811000	17900000	215000	265000	3990
23300000	807000	17900000	175000	265000	3230
23200000	883000	17900000	142000	265000	2610
23400000	613000	17900000	115000	265000	2110
23500000	571000	17900000	93200	265000	1710
23500000	785000	17900000	75600	265000	1380
23600000	773000	17900000	61300	265000	1120
23500000	613000	17900000	49700	265000	903
23700000	604000	17900000	40300	265000	730
				265000	590
				265000	477
				265000	386
				265000	312
				265000	252
				265000	204
				265000	165
				265000	133
				265000	108
				265000	87.1
				265000	70.4
				265000	56.9
				265000	46
				265000	37.2
				265000	30.1
				265000	24.3
				265000	19.7
				265000	15.9
				265000	12.8
				265000	10.4
				265000	8.4
				265000	6.79
				265000	5.49
				265000	4.44
				265000	3.59
				265000	2.9
				265000	2.34
				265000	1.89
				265000	1.53
				265000	1.24
				265000	1
				265000	0.809
				265000	0.654
				265000	0.529
				265000	0.428
				265000	0.346
				265000	0.279
				265000	0.226
				265000	0.183
				265000	0.148
				265000	0.119

## Sheet: Fig. S4c
experiment		fitting		calclation
Parameter x	Parameter y	Parameter x	Parameter y	Parameter x	Parameter y
Z real / Ohm	-Z img / Ohm	Z real / Ohm	-Z img / Ohm	Z real / Ohm	-Z img / Ohm
789	490	752	473	2.47	-4570
860	433	839	453	3.17	-3620
918	419	912	427	4.08	-2860
969	397	970	401	5.3	-2260
1010	385	1020	381	6.93	-1780
1050	378	1050	369	9.14	-1390
1080	378	1080	369	12.2	-1080
1100	388	1100	381	16.4	-825
1130	412	1130	409	22.2	-618
1150	456	1150	452	30.4	-444
1170	516	1170	514	41.9	-297
1200	598	1190	597	58.2	-169
1220	704	1220	704	80.9	-54.1
1260	838	1250	841	113	50.3
1300	1010	1290	1010	156	146
1340	1210	1340	1220	213	234
1400	1470	1390	1490	285	311
1460	1790	1460	1810	373	373
1530	2180	1540	2210	473	415
1630	2670	1640	2700	578	434
1740	3280	1770	3310	681	430
1880	4020	1920	4050	774	408
2120	4930	2110	4960	852	372
2350	6070	2350	6080	915	330
2640	7460	2660	7450	962	287
3040	9180	3050	9130	998	247
3560	11300	3540	11200	1020	212
4220	13800	4190	13700	1040	183
5110	16800	5030	16700	1050	159
6300	20500	6140	20400	1060	142
7800	24900	7620	24900	1070	131
9740	30100	9560	30200	1080	126
12600	36100	12100	36400	1080	127
15600	43300	15300	43600	1080	133
19300	51800	19100	52000	1080	147
23700	61800	23800	61700	1090	168
29100	73600	29100	73000	1090	198
35400	87500	35300	86500	1090	238
43300	104000	42600	103000	1090	290
52800	123000	51700	122000	1100	358
64400	146000	63000	145000	1100	445
79400	173000	77500	173000	1110	556
97700	204000	96100	205000	1120	696
120000	240000	120000	241000	1140	873
149000	280000	150000	281000	1170	1090
174000	328000	186000	325000	1220	1370
245000	387000	230000	372000	1290	1720
250000	420000	280000	423000	1410	2150
355000	436000	338000	478000	1590	2670
378000	549000	403000	538000	1860	3300
491000	620000	479000	604000	2280	4030
587000	678000	567000	676000	2890	4850
644000	714000	672000	753000	3760	5710
828000	900000	796000	830000	4930	6500
992000	920000	942000	905000	6380	7110
1140000	931000	1110000	969000	8030	7410
1310000	1000000	1300000	1010000	9730	7320
1530000	1090000	1500000	1040000	11300	6870
1640000	999000	1700000	1030000	12600	6160
2010000	1040000	1900000	996000	13700	5330
2010000	1120000	2080000	939000	14400	4480
2270000	758000	2240000	864000	14900	3700
2440000	764000	2380000	778000	15300	3010
2400000	663000	2490000	689000	15500	2430
2530000	618000	2590000	600000	15700	1940
2540000	610000	2660000	518000	15800	1550
2690000	482000	2720000	442000	15800	1240
2750000	441000	2760000	375000	15900	986
2770000	391000	2800000	316000	15900	784
2810000	323000	2830000	265000	15900	623
2830000	297000	2850000	222000	15900	494
2870000	260000	2870000	185000	15900	393
2890000	239000	2880000	154000	15900	312
2890000	194000	2890000	128000	15900	247
2910000	188000	2900000	106000	15900	196
2920000	165000	2900000	88200	15900	156
2930000	148000	2910000	73000	15900	124
2960000	134000	2910000	60500	15900	98.2
2990000	123000	2920000	50100	15900	78
3030000	122000	2920000	41400	15900	61.9
3060000	117000	2920000	34200	15900	49.1
3040000	107000	2920000	28300	15900	39
3010000	103000	2930000	23400	15900	31
3060000	106000	2930000	19300	15900	24.6
3060000	92400	2930000	16000	15900	19.5
3060000	82700	2930000	13200	15900	15.5
3070000	84600	2930000	10900	15900	12.3
3080000	104000	2930000	9000	15900	9.75
3100000	111000	2930000	7430	15900	7.74
3100000	91200	2930000	6140	15900	6.14
3100000	140000	2930000	5070	15900	4.88
3090000	137000	2930000	4190	15900	3.87
3070000	130000	2930000	3460	15900	3.07
3060000	131000	2930000	2850	15900	2.44
3060000	135000	2930000	2360	15900	1.94
				15900	1.54
				15900	1.22
				15900	0.968
				15900	0.768
				15900	0.61
				15900	0.484
				15900	0.384
				15900	0.305
				15900	0.242
				15900	0.192
				15900	0.152
				15900	0.121
				15900	0.0961
				15900	0.0762
				15900	0.0605
				15900	0.048
				15900	0.0381
				15900	0.0303
				15900	0.024
				15900	0.0191
				15900	0.0151
				15900	0.012
				15900	0.00953
				15900	0.00757
				15900	0.00601
				15900	0.00477
				15900	0.00378
				15900	0.003
				15900	0.00238
				15900	0.00189
				15900	0.0015
				15900	0.00119
				15900	0.000946
				15900	0.000751
				15900	0.000596
				15900	0.000473
				15900	0.000376
				15900	0.000298
				15900	0.000237
				15900	0.000188
				15900	0.000149

## Sheet: Fig. S4d
experiment		fitting		calclation
Parameter x	Parameter y	Parameter x	Parameter y	Parameter x	Parameter y
Z real / Ohm	-Z img / Ohm	Z real / Ohm	-Z img / Ohm	Z real / Ohm	-Z img / Ohm
384	130	375	119	8.98	-321
390	121	385	119	11.5	-243
397	124	394	123	14.7	-178
404	132	402	131	19	-124
409	145	410	144	24.6	-78.3
417	165	417	163	32	-38.3
426	190	426	187	41.7	-2.81
435	221	435	220	54.2	29.1
446	260	446	261	70.1	57.9
458	311	459	312	89.9	83.6
474	373	475	376	114	106
491	452	493	455	142	123
512	548	516	552	172	135
539	667	543	672	204	142
570	814	577	819	236	142
609	995	619	999	265	137
660	1220	671	1220	292	128
723	1490	736	1490	314	117
806	1820	819	1820	332	105
915	2230	924	2220	347	92.4
1060	2720	1060	2710	358	80.8
1230	3310	1230	3300	367	70.6
1480	4030	1460	4020	374	61.9
1840	4860	1760	4870	379	54.8
2220	5860	2140	5890	383	49.5
2700	7040	2640	7100	386	46
3290	8410	3260	8490	388	44.1
4010	10000	4020	10100	390	44.1
4870	12000	4930	12000	392	45.9
5910	14200	5990	14200	393	49.9
7180	16900	7250	16800	395	56.1
8720	20100	8740	19900	396	65.1
10700	23800	10600	23600	398	77.2
13100	28200	12800	28100	400	93.1
16100	33300	15700	33200	402	114
19800	39100	19400	39200	406	140
24700	45600	24100	46100	411	173
30300	53100	30000	53600	418	215
37100	61200	37200	61800	429	266
45400	70100	45800	70600	446	331
55200	80000	55800	80000	470	410
66700	90300	67500	89900	507	505
80500	101000	80800	100000	562	619
96300	113000	96200	111000	642	750
115000	124000	114000	123000	757	896
137000	137000	135000	134000	917	1050
156000	143000	159000	144000	1130	1190
192000	151000	186000	152000	1390	1300
216000	164000	215000	158000	1680	1360
252000	156000	245000	159000	1990	1350
276000	153000	276000	157000	2280	1280
304000	147000	306000	150000	2530	1160
338000	145000	332000	140000	2720	1020
350000	124000	356000	128000	2870	866
368000	118000	376000	115000	2980	723
386000	106000	393000	101000	3060	594
394000	93700	406000	88300	3110	484
413000	77300	417000	75900	3140	391
424000	75200	425000	64800	3160	315
428000	62300	431000	54900	3180	253
441000	56400	437000	46300	3190	203
441000	54200	441000	38900	3200	162
452000	48900	444000	32500	3200	130
458000	42900	446000	27200	3200	103
460000	40400	448000	22600	3210	82.6
466000	34600	450000	18800	3210	66
470000	30900	451000	15600	3210	52.7
474000	27200	452000	13000	3210	42
478000	24800	452000	10800	3210	33.5
480000	23400	453000	8910	3210	26.8
482000	21200	454000	7390	3210	21.3
484000	19100	454000	6110	3210	17
486000	18000	454000	5060	3210	13.6
489000	16800	455000	4190	3210	10.8
490000	15900	455000	3470	3210	8.65
493000	15200	455000	2870	3210	6.9
495000	14600	455000	2370	3210	5.5
496000	14900	455000	1960	3210	4.39
497000	15500	455000	1620	3210	3.5
497000	15900	456000	1340	3210	2.79
499000	16100	456000	1110	3210	2.23
501000	16500	456000	916	3210	1.78
503000	17000	456000	757	3210	1.42
503000	17800	456000	626	3210	1.13
506000	19200	456000	517	3210	0.903
507000	21000	456000	427	3210	0.72
509000	24000	456000	353	3210	0.574
511000	28100	456000	292	3210	0.458
512000	32600	456000	241	3210	0.366
511000	36500	456000	199	3210	0.292
513000	40000	456000	165	3210	0.233
514000	44900	456000	136	3210	0.186
516000	52100	456000	113	3210	0.148
519000	60500	456000	93.1	3210	0.118
523000	69200	456000	76.9	3210	0.0942
				3210	0.0751
				3210	0.0599
				3210	0.0478
				3210	0.0381
				3210	0.0304
				3210	0.0243
				3210	0.0194
				3210	0.0154
				3210	0.0123
				3210	0.00983
				3210	0.00784
				3210	0.00626
				3210	0.00499
				3210	0.00398
				3210	0.00318
				3210	0.00253
				3210	0.00202
				3210	0.00161
				3210	0.00129
				3210	0.00103
				3210	0.000819
				3210	0.000653
				3210	0.000521
				3210	0.000416
				3210	0.000331
				3210	0.000264
				3210	0.000211
				3210	0.000168
				3210	0.000134
				3210	0.000107
				3210	8.54e-05
				3210	6.82e-05
				3210	5.44e-05
				3210	4.34e-05
				3210	3.46e-05
				3210	2.76e-05
				3210	2.2e-05
				3210	1.76e-05
				3210	1.4e-05
				3210	1.12e-05
				3210	8.92e-06

## Sheet: Fig. S4e
experiment		fitting		calclation
Parameter x	Parameter y	Parameter x	Parameter y	Parameter x	Parameter y
Z real / Ohm	-Z img / Ohm	Z real / Ohm	-Z img / Ohm	Z real / Ohm	-Z img / Ohm
186	54.9	187	53.4	8.47	37.5
190	61.7	190	62	13.1	45.9
194	72.7	193	73	19.9	55.4
198	86.3	197	86.7	29.5	65.4
203	103	202	104	42.7	75
208	124	208	125	59.2	82.6
215	150	215	151	78.3	86.8
223	180	224	182	98.3	86.5
233	218	235	220	117	81.9
245	265	247	267	133	74
260	321	263	324	146	64.4
278	391	283	393	155	54.5
312	475	307	477	162	45.2
341	578	337	579	166	37
378	703	374	702	169	30.1
425	854	421	852	171	24.5
487	1040	480	1030	172	19.9
567	1250	556	1250	173	16.4
666	1510	653	1510	173	13.6
792	1810	778	1820	174	11.6
945	2170	935	2180	174	10.2
1130	2590	1130	2600	174	9.32
1360	3080	1370	3090	174	8.94
1640	3660	1660	3670	174	9.03
2010	4340	2000	4340	174	9.61
2420	5150	2410	5130	174	10.7
2940	6110	2910	6070	174	12.4
3580	7210	3530	7170	175	14.7
4390	8490	4310	8450	175	17.8
5390	9930	5300	9930	175	21.9
6630	11600	6540	11600	176	27.1
8160	13400	8080	13400	176	33.7
10000	15300	9970	15400	178	42.1
12200	17400	12300	17500	179	52.6
14800	19700	14900	19700	182	65.7
17900	22000	18000	21900	187	81.9
21600	24200	21600	24100	195	102
25800	26400	25700	26200	206	125
30500	28600	30300	28200	223	152
35700	30300	35400	29900	247	182
41300	31500	40900	31100	281	212
47300	31900	46800	31700	326	238
53300	31900	52900	31600	380	256
59000	31000	58800	30800	440	262
64900	29700	64400	29400	499	255
69400	27800	69500	27300	553	235
71300	23300	74000	25000	596	208
75000	20600	77800	22400	629	178
81200	19900	81000	19800	653	149
83000	20900	83600	17300	669	122
85900	17000	85700	15000	679	99
88600	15200	87300	12800	686	79.6
90200	14800	88700	10900	691	63.8
92300	12500	89700	9270	694	50.9
95200	12600	90500	7830	696	40.5
95800	10700	91200	6590	697	32.3
97200	9580	91700	5530	698	25.6
98400	8650	92100	4640	698	20.4
99000	8060	92500	3880	698	16.2
100000	6600	92800	3240	698	12.8
101000	5980	93000	2710	699	10.2
101000	5240	93200	2260	699	8.09
102000	4640	93300	1880	699	6.43
102000	4030	93400	1570	699	5.1
103000	3920	93500	1300	699	4.05
103000	3390	93600	1090	699	3.21
104000	3100	93700	903	699	2.55
104000	2890	93700	751	699	2.02
104000	2690	93800	625	699	1.61
105000	2620	93800	519	699	1.28
105000	2660	93800	432	699	1.01
105000	2630	93800	359	699	0.804
105000	2610	93900	298	699	0.638
105000	2560	93900	248	699	0.506
106000	2610	93900	206	699	0.402
				699	0.319
				699	0.253
				699	0.201
				699	0.159
				699	0.127
				699	0.1
				699	0.0798
				699	0.0633
				699	0.0502
				699	0.0399
				699	0.0317
				699	0.0251
				699	0.0199
				699	0.0158
				699	0.0126
				699	0.00997
				699	0.00792
				699	0.00628
				699	0.00499
				699	0.00396
				699	0.00314
				699	0.00249
				699	0.00198
				699	0.00157
				699	0.00125
				699	0.00099
				699	0.000786
				699	0.000624
				699	0.000495
				699	0.000393
				699	0.000312
				699	0.000248
				699	0.000196
				699	0.000156
				699	0.000124
				699	9.82e-05
				699	7.8e-05
				699	6.19e-05
				699	4.91e-05
				699	3.9e-05
				699	3.09e-05
				699	2.46e-05
				699	1.95e-05
				699	1.55e-05
				699	1.23e-05
				699	9.75e-06
				699	7.74e-06
				699	6.14e-06
				699	4.88e-06
				699	3.87e-06
				699	3.07e-06
				699	2.44e-06
				699	1.94e-06
				699	1.54e-06
				699	1.22e-06
				699	9.68e-07
				699	7.68e-07
				699	6.1e-07
				699	4.84e-07
				699	3.84e-07
				699	3.05e-07

## Sheet: Fig. S4f
experiment		fitting		calclation
Parameter x	Parameter y	Parameter x	Parameter y	Parameter x	Parameter y
Z real / Ohm	-Z img / Ohm	Z real / Ohm	-Z img / Ohm	Z real / Ohm	-Z img / Ohm
104	38.5	105	38	94.8	-139
108	46.2	107	46.6	94.8	-110
110	56.8	110	57.1	94.8	-87.2
114	69.6	113	69.8	94.8	-69.2
117	85.3	117	85.2	94.8	-54.9
123	104	123	104	94.8	-43.5
129	127	129	127	94.8	-34.5
137	154	137	154	94.8	-27.3
147	187	147	187	94.8	-21.6
160	227	160	228	94.8	-17.1
176	275	176	276	94.8	-13.4
197	332	198	334	94.8	-10.5
225	401	225	403	94.8	-8.13
266	480	261	484	94.8	-6.2
309	575	305	579	94.8	-4.6
361	685	360	688	94.8	-3.26
426	814	425	815	94.8	-2.08
505	965	504	963	94.8	-1.02
604	1140	599	1140	94.8	-0.0189
721	1350	715	1340	94.8	0.985
869	1580	860	1580	94.9	2.04
1050	1850	1040	1860	94.9	3.2
1280	2160	1270	2170	95	4.54
1560	2500	1550	2510	95.1	6.11
1890	2880	1900	2890	95.3	8
2310	3290	2310	3290	95.7	10.3
2820	3710	2810	3720	96.2	13.1
3400	4160	3390	4160	97	16.6
4080	4600	4060	4600	98.2	20.8
4860	5050	4840	5040	100	25.9
5770	5430	5730	5440	103	31.9
6750	5750	6720	5770	108	38.9
7820	5990	7800	6010	114	46.4
8940	6110	8930	6130	123	53.9
10100	6100	10100	6110	134	60.4
11200	5970	11200	5980	148	64.8
12200	5760	12200	5750	163	66.1
13100	5480	13200	5450	178	63.9
14000	5120	14000	5120	191	58.8
14800	4820	14800	4770	202	51.9
15500	4450	15500	4410	210	44.4
16100	4130	16100	4070	216	37
16700	3710	16700	3730	220	30.3
17200	3350	17200	3400	222	24.6
17700	3040	17600	3080	224	19.8
18000	2620	18000	2770	225	15.8
18600	2750	18400	2480	226	12.6
18800	2500	18700	2200	226	10.1
18900	2010	19000	1950	227	8.02
19300	1610	19200	1710	227	6.38
19300	1500	19400	1490	227	5.07
19400	1350	19600	1300	227	4.02
19700	1130	19700	1130	227	3.2
19700	1030	19800	973	227	2.54
19800	703	19900	837	227	2.02
19900	671	20000	719	227	1.6
19900	621	20000	616	227	1.27
20000	495	20100	527	227	1.01
20100	480	20200	451	227	0.801
20100	417	20200	384	227	0.636
20200	380	20200	328	227	0.505
20200	373	20200	279	227	0.401
20200	321	20300	238	227	0.318
20200	350	20300	202	227	0.253
20300	299	20300	172	227	0.201
20300	305	20300	146	227	0.159
20300	304	20300	124	227	0.126
20400	314	20300	105	227	0.1
20400	331	20300	89.7	227	0.0797
20400	353	20400	76.1	227	0.0633
20500	374	20400	64.6	227	0.0502
20500	407	20400	54.9	227	0.0399
20600	442			227	0.0317
20600	490			227	0.0251
20700	549			227	0.02
				227	0.0158
				227	0.0126
				227	0.00999
				227	0.00793
				227	0.0063
				227	0.005
				227	0.00397
				227	0.00315
				227	0.0025
				227	0.00199
				227	0.00158
				227	0.00125
				227	0.000994
				227	0.000789
				227	0.000627
				227	0.000497
				227	0.000395
				227	0.000314
				227	0.000249
				227	0.000198
				227	0.000157
				227	0.000125
				227	9.89e-05
				227	7.85e-05
				227	6.23e-05
				227	4.95e-05
				227	3.93e-05
				227	3.12e-05
				227	2.48e-05
				227	1.97e-05
				227	1.56e-05
				227	1.24e-05
				227	9.84e-06
				227	7.81e-06
				227	6.2e-06
				227	4.92e-06
				227	3.91e-06
				227	3.1e-06
				227	2.46e-06
				227	1.96e-06
				227	1.55e-06
				227	1.23e-06
				227	9.79e-07
				227	7.77e-07
				227	6.17e-07
				227	4.9e-07
				227	3.89e-07
				227	3.09e-07
				227	2.45e-07
				227	1.95e-07
				227	1.55e-07
				227	1.23e-07
				227	9.74e-08
				227	7.74e-08
				227	6.14e-08
				227	4.88e-08
				227	3.87e-08
				227	3.07e-08
				227	2.44e-08
				227	1.94e-08
				227	1.54e-08

## Sheet: Fig. S4g
experiment		fitting		calclation
Parameter x	Parameter y	Parameter x	Parameter y	Parameter x	Parameter y
Z real / Ohm	-Z img / Ohm	Z real / Ohm	-Z img / Ohm	Z real / Ohm	-Z img / Ohm
75.7	33.9	76.5	33.2	94.8	-139
79.3	41.2	78.8	41.6	94.8	-110
82.1	50.9	81.7	51.5	94.8	-87.2
85.5	62.7	85.3	63.1	94.8	-69.2
89.6	76.9	89.7	77.1	94.8	-54.9
94.9	93.8	95.2	93.7	94.8	-43.5
102	114	102	114	94.8	-34.5
111	138	111	138	94.8	-27.3
122	166	122	166	94.8	-21.6
137	200	137	200	94.8	-17.1
155	239	155	240	94.8	-13.4
179	285	179	286	94.8	-10.5
208	338	209	340	94.8	-8.13
244	399	246	400	94.8	-6.2
295	467	291	470	94.8	-4.6
348	546	345	548	94.8	-3.26
414	636	411	638	94.8	-2.08
494	737	490	738	94.8	-1.02
590	850	588	851	94.8	-0.0189
709	973	706	974	94.8	0.985
853	1110	849	1110	94.9	2.04
1020	1240	1020	1240	94.9	3.2
1220	1380	1220	1380	95	4.54
1450	1520	1450	1520	95.1	6.11
1720	1650	1710	1650	95.3	8
2020	1760	2010	1760	95.7	10.3
2340	1850	2330	1850	96.2	13.1
2680	1900	2680	1910	97	16.6
3040	1910	3040	1930	98.2	20.8
3390	1890	3390	1900	100	25.9
3720	1840	3730	1840	103	31.9
4040	1760	4040	1760	108	38.9
4320	1660	4320	1660	114	46.4
4590	1550	4580	1550	123	53.9
4820	1440	4810	1440	134	60.4
5030	1320	5020	1320	148	64.8
5220	1200	5210	1210	163	66.1
5390	1080	5380	1090	178	63.9
5530	971	5530	979	191	58.8
5660	858	5650	871	202	51.9
5770	756	5760	770	210	44.4
5850	662	5850	676	216	37
5930	577	5930	589	220	30.3
5990	496	5990	511	222	24.6
6030	429	6050	441	224	19.8
6080	369	6090	380	225	15.8
6160	333	6130	326	226	12.6
6170	287	6160	279	226	10.1
6170	241	6180	238	227	8.02
6180	189	6210	203	227	6.38
6210	169	6220	173	227	5.07
6220	151	6240	147	227	4.02
6220	122	6250	125	227	3.2
6240	111	6260	106	227	2.54
6240	109	6270	89.7	227	2.02
6250	89.5	6270	76	227	1.6
6270	81.7	6280	64.4	227	1.27
6270	70.8	6280	54.5	227	1.01
6270	70.7	6290	46.1	227	0.801
6280	74.7	6290	39	227	0.636
6290	68.4	6290	33	227	0.505
6300	67	6300	27.9	227	0.401
6300	68.4	6300	23.6	227	0.318
6310	70.8	6300	20	227	0.253
6320	75.7	6300	16.9	227	0.201
6330	80.6	6300	14.3	227	0.159
6330	85.5	6300	12.1	227	0.126
6340	97.9	6310	10.2	227	0.1
6350	109	6310	8.66	227	0.0797
6360	121	6310	7.33	227	0.0633
6380	136	6310	6.2	227	0.0502
6390	155	6310	5.24	227	0.0399
6410	180	6310	4.44	227	0.0317
6420	210	6310	3.75	227	0.0251
6440	239	6310	3.18	227	0.02
				227	0.0158
		76.5	33.2	227	0.0126
		78.8	41.6	227	0.00999
		81.7	51.5	227	0.00793
		85.3	63.1	227	0.0063
		89.7	77.1	227	0.005
		95.2	93.7	227	0.00397
		102	114	227	0.00315
		111	138	227	0.0025
		122	166	227	0.00199
		137	200	227	0.00158
		155	240	227	0.00125
		179	286	227	0.000994
		209	340	227	0.000789
		246	400	227	0.000627
		291	470	227	0.000497
		345	548	227	0.000395
		411	638	227	0.000314
		490	738	227	0.000249
		588	851	227	0.000198
		706	974	227	0.000157
		849	1110	227	0.000125
		1020	1240	227	9.89e-05
		1220	1380	227	7.85e-05
		1450	1520	227	6.23e-05
		1710	1650	227	4.95e-05
		2010	1760	227	3.93e-05
		2330	1850	227	3.12e-05
		2680	1910	227	2.48e-05
		3040	1930	227	1.97e-05
		3390	1900	227	1.56e-05
		3730	1840	227	1.24e-05
		4040	1760	227	9.84e-06
		4320	1660	227	7.81e-06
		4580	1550	227	6.2e-06
		4810	1440	227	4.92e-06
		5020	1320	227	3.91e-06
		5210	1210	227	3.1e-06
		5380	1090	227	2.46e-06
		5530	979	227	1.96e-06
		5650	871	227	1.55e-06
		5760	770	227	1.23e-06
		5850	676	227	9.79e-07
		5930	589	227	7.77e-07
		5990	511	227	6.17e-07
		6050	441	227	4.9e-07
		6090	380	227	3.89e-07
		6130	326	227	3.09e-07
		6160	279	227	2.45e-07
		6180	238	227	1.95e-07
		6210	203	227	1.55e-07
		6220	173	227	1.23e-07
		6240	147	227	9.74e-08
		6250	125	227	7.74e-08
		6260	106	227	6.14e-08
		6270	89.7	227	4.88e-08
		6270	76	227	3.87e-08
		6280	64.4	227	3.07e-08
		6280	54.5	227	2.44e-08
		6290	46.1	227	1.94e-08
		6290	39	227	1.54e-08
		6290	33
		6300	27.9
		6300	23.6
		6300	20
		6300	16.9
		6300	14.3
		6300	12.1
		6310	10.2
		6310	8.66
		6310	7.33
		6310	6.2
		6310	5.24
		6310	4.44
		6310	3.75
		6310	3.18
