# Supplementary material for: Mitigating proton trapping in cubic perovskite oxides via ScO6 octahedral networks
Source: Nat Mater. 2025 Aug 8;24(12):1949–56. doi: 10.1038/s41563-025-02311-w (PMC12657236; doi:10.1038/s41563-025-02311-w)
Supplement: Supplementary file 2 — Statistical source data for Supplementary Figs. 1–20 and 24–26. [file 41563_2025_2311_MOESM2_ESM.zip › Source_Data_FigS5.xlsx]

## Sheet: Fig. S5a
experiment		fitting		calclation
Parameter x	Parameter y	Parameter x	Parameter y	Parameter x	Parameter y
Z real / Ohm	-Z img / Ohm	Z real / Ohm	-Z img / Ohm	Z real / Ohm	-Z img / Ohm
280	566	282	551	0.034	0.189
378	640	373	635	0.0347	0.193
491	721	488	717	0.0354	0.197
627	789	628	791	0.0362	0.201
787	847	790	846	0.0369	0.205
959	878	967	875	0.0377	0.209
1140	877	1150	875	0.0384	0.214
1310	850	1320	845	0.0392	0.218
1470	797	1480	791	0.04	0.223
1610	727	1620	720	0.0409	0.227
1720	651	1730	643	0.0417	0.232
1810	575	1820	565	0.0426	0.237
1890	503	1890	493	0.0435	0.242
1940	439	1940	429	0.0444	0.247
1990	385	1980	375	0.0453	0.252
2020	340	2020	331	0.0462	0.257
2050	305	2040	297	0.0472	0.262
2070	279	2070	273	0.0481	0.268
2090	260	2080	258	0.0491	0.273
2110	252	2100	252	0.0501	0.279
2130	251	2120	254	0.0512	0.285
2150	260	2140	264	0.0522	0.29
2160	276	2160	283	0.0533	0.296
2180	302	2180	310	0.0544	0.303
2210	337	2200	348	0.0555	0.309
2230	384	2230	395	0.0567	0.315
2260	443	2260	455	0.0579	0.322
2290	517	2300	528	0.0591	0.328
2330	607	2340	617	0.0603	0.335
2380	717	2390	724	0.0615	0.342
2440	849	2450	853	0.0628	0.349
2510	1010	2530	1010	0.0641	0.356
2600	1190	2610	1190	0.0654	0.364
2700	1420	2720	1410	0.0668	0.371
2830	1680	2850	1660	0.0681	0.379
2990	1990	3000	1970	0.0695	0.387
3180	2350	3190	2330	0.071	0.395
3420	2780	3420	2740	0.0725	0.403
3720	3260	3710	3230	0.0739	0.411
4080	3810	4060	3780	0.0755	0.42
4520	4430	4490	4410	0.077	0.428
5030	5120	5010	5120	0.0786	0.437
5630	5880	5620	5900	0.0803	0.446
6300	6730	6320	6760	0.0819	0.455
7050	7700	7100	7720	0.0836	0.465
7880	8800	7980	8800	0.0853	0.474
8810	10100	8940	10000	0.0871	0.484
9870	11600	10000	11500	0.0889	0.494
11100	13300	11200	13100	0.0907	0.504
12500	15400	12600	15100	0.0926	0.515
14200	17700	14200	17400	0.0945	0.525
16100	20400	16100	20100	0.0965	0.536
18500	23600	18300	23200	0.0985	0.547
21200	27100	21000	26800	0.101	0.558
24300	31000	24100	30900	0.103	0.57
28200	35500	27900	35600	0.105	0.582
32500	40800	32400	40800	0.107	0.594
37700	46000	37800	46600	0.109	0.606
43400	52600	44200	53000	0.111	0.618
50100	59000	51800	59900	0.114	0.631
58200	66900	60700	67200	0.116	0.644
66500	75500			0.118	0.658
76300	84000			0.121	0.671
88300	94300			0.123	0.685
100000	105000			0.126	0.699
114000	116000			0.128	0.714
131000	128000			0.131	0.728
150000	142000			0.134	0.743
169000	157000			0.137	0.759
190000	171000			0.139	0.774
214000	185000			0.142	0.79
241000	202000			0.145	0.807
271000	221000			0.148	0.823
300000	241000			0.151	0.84
332000	260000			0.154	0.858
				0.158	0.875
				0.161	0.893
				0.164	0.912
				0.168	0.931
				0.171	0.95
				0.175	0.969
				0.178	0.989
				0.182	1.01
				0.186	1.03
				0.19	1.05
				0.194	1.07
				0.198	1.1
				0.202	1.12
				0.206	1.14
				0.21	1.17
				0.214	1.19
				0.219	1.21
				0.223	1.24
				0.228	1.26
				0.233	1.29
				0.238	1.32
				0.242	1.34
				0.247	1.37
				0.253	1.4
				0.258	1.43
				0.263	1.46
				0.269	1.49
				0.274	1.52
				0.28	1.55
				0.286	1.58
				0.292	1.62
				0.298	1.65
				0.304	1.68
				0.31	1.72
				0.317	1.75
				0.323	1.79
				0.33	1.83
				0.337	1.86
				0.344	1.9
				0.351	1.94
				0.358	1.98
				0.365	2.02
				0.373	2.06
				0.381	2.11
				0.389	2.15
				0.397	2.19
				0.405	2.24
				0.413	2.29
				0.422	2.33
				0.431	2.38
				0.44	2.43
				0.449	2.48
				0.458	2.53
				0.468	2.58
				0.477	2.64
				0.487	2.69
				0.497	2.75
				0.508	2.8
				0.518	2.86
				0.529	2.92
				0.54	2.98
				0.551	3.04
				0.563	3.11
				0.575	3.17
				0.586	3.23
				0.599	3.3
				0.611	3.37
				0.624	3.44
				0.637	3.51
				0.65	3.58
				0.664	3.66
				0.677	3.73
				0.692	3.81
				0.706	3.89
				0.721	3.97
				0.736	4.05
				0.751	4.13
				0.767	4.22
				0.783	4.3
				0.799	4.39
				0.816	4.48
				0.833	4.58
				0.85	4.67
				0.868	4.77
				0.886	4.87
				0.905	4.97
				0.924	5.07
				0.943	5.17
				0.963	5.28
				0.983	5.39
				1	5.5
				1.02	5.61
				1.05	5.73
				1.07	5.85
				1.09	5.97
				1.11	6.09
				1.14	6.22
				1.16	6.34
				1.18	6.48
				1.21	6.61
				1.23	6.74
				1.26	6.88
				1.29	7.03
				1.31	7.17
				1.34	7.32
				1.37	7.47
				1.4	7.62
				1.43	7.78
				1.46	7.94
				1.49	8.1
				1.52	8.27
				1.55	8.44
				1.59	8.62
				1.62	8.79
				1.65	8.97
				1.69	9.16
				1.72	9.35
				1.76	9.54
				1.8	9.74
				1.84	9.94
				1.87	10.1
				1.91	10.4
				1.95	10.6
				2	10.8
				2.04	11
				2.08	11.2
				2.13	11.5
				2.17	11.7
				2.22	11.9
				2.26	12.2
				2.31	12.4
				2.36	12.7
				2.41	13
				2.46	13.2
				2.52	13.5
				2.57	13.8
				2.62	14.1
				2.68	14.3
				2.74	14.6
				2.8	14.9
				2.86	15.2
				2.92	15.6
				2.98	15.9
				3.04	16.2
				3.11	16.5
				3.18	16.9
				3.24	17.2
				3.31	17.6
				3.39	17.9
				3.46	18.3
				3.53	18.7
				3.61	19.1
				3.69	19.5
				3.77	19.9
				3.85	20.3
				3.93	20.7
				4.02	21.1
				4.11	21.6
				4.2	22
				4.29	22.5
				4.38	22.9
				4.48	23.4
				4.57	23.9
				4.67	24.4
				4.78	24.9
				4.88	25.4
				4.99	25.9
				5.1	26.4
				5.21	27
				5.32	27.5
				5.44	28.1
				5.56	28.7
				5.68	29.2
				5.81	29.8
				5.94	30.5
				6.07	31.1
				6.2	31.7
				6.34	32.4
				6.48	33
				6.63	33.7
				6.78	34.4
				6.93	35.1
				7.08	35.8
				7.24	36.6
				7.4	37.3
				7.57	38.1
				7.74	38.9
				7.91	39.7
				8.09	40.5
				8.28	41.3
				8.46	42.1
				8.66	43
				8.85	43.9
				9.05	44.8
				9.26	45.7
				9.47	46.6
				9.69	47.6
				9.91	48.6
				10.1	49.5
				10.4	50.6
				10.6	51.6
				10.9	52.6
				11.1	53.7
				11.4	54.8
				11.6	55.9
				11.9	57.1
				12.2	58.2
				12.5	59.4
				12.8	60.6
				13.1	61.9
				13.4	63.1
				13.7	64.4
				14	65.7
				14.3	67.1
				14.7	68.4
				15	69.8
				15.4	71.3
				15.7	72.7
				16.1	74.2
				16.5	75.7
				16.9	77.2
				17.3	78.8
				17.7	80.4
				18.1	82
				18.6	83.7
				19	85.4
				19.5	87.1
				20	88.9
				20.5	90.7
				21	92.5
				21.5	94.4
				22	96.3
				22.6	98.2
				23.1	100
				23.7	102
				24.3	104
				24.9	106
				25.5	109
				26.1	111
				26.8	113
				27.5	115
				28.2	118
				28.9	120
				29.6	122
				30.4	125
				31.1	127
				31.9	130
				32.8	132
				33.6	135
				34.5	138
				35.4	140
				36.3	143
				37.2	146
				38.2	149
				39.2	152
				40.2	155
				41.3	158
				42.4	161
				43.5	164
				44.6	168
				45.8	171
				47.1	174
				48.3	178
				49.6	181
				50.9	185
				52.3	188
				53.7	192
				55.2	196
				56.7	200
				58.2	204
				59.8	207
				61.4	212
				63.1	216
				64.9	220
				66.6	224
				68.5	228
				70.4	233
				72.3	237
				74.3	242
				76.4	246
				78.6	251
				80.8	256
				83	261
				85.4	266
				87.8	271
				90.2	276
				92.8	281
				95.4	286
				98.1	292
				101	297
				104	303
				107	308
				110	314
				113	320
				116	325
				120	331
				123	337
				126	344
				130	350
				134	356
				138	362
				142	369
				146	375
				150	382
				154	389
				159	396
				163	402
				168	409
				173	417
				178	424
				183	431
				189	438
				194	445
				200	453
				206	460
				211	468
				218	476
				224	483
				230	491
				237	499
				244	507
				251	515
				258	523
				266	531
				273	539
				281	547
				289	555
				297	563
				306	572
				314	580
				323	588
				332	596
				342	605
				351	613
				361	621
				371	629
				381	638
				392	646
				402	654
				413	662
				424	670
				436	678
				448	686
				460	694
				472	702
				484	710
				497	718
				510	725
				523	733
				536	740
				550	747
				564	754
				578	761
				592	768
				607	775
				622	781
				637	787
				652	793
				667	799
				683	805
				699	811
				715	816
				731	821
				747	826
				764	830
				781	835
				798	839
				815	842
				832	846
				849	849
				866	852
				884	855
				902	857
				919	859
				937	861
				955	863
				973	864
				991	865
				1010	866
				1030	866
				1040	866
				1060	866
				1080	865
				1100	864
				1120	863
				1130	861
				1150	859
				1170	857
				1190	855
				1200	852
				1220	849
				1240	846
				1260	842
				1270	839
				1290	835
				1310	830
				1320	826
				1340	821
				1360	816
				1370	811
				1390	805
				1400	799
				1420	794
				1430	787
				1450	781
				1460	775
				1480	768
				1490	761
				1510	754
				1520	747
				1530	740
				1550	733
				1560	725
				1570	718
				1590	710
				1600	703
				1610	695
				1620	687
				1630	679
				1650	671
				1660	663
				1670	655
				1680	647
				1690	638
				1700	630
				1710	622
				1720	614
				1730	605
				1740	597
				1750	589
				1760	581
				1760	573
				1770	564
				1780	556
				1790	548
				1800	540
				1800	532
				1810	524
				1820	516
				1830	508
				1830	501
				1840	493
				1850	485
				1850	477
				1860	470
				1860	462
				1870	455
				1880	448
				1880	440
				1890	433
				1890	426
				1900	419
				1900	412
				1910	405
				1910	398
				1920	392
				1920	385
				1920	378
				1930	372
				1930	366
				1940	359
				1940	353
				1940	347
				1950	341
				1950	335
				1950	329
				1960	323
				1960	318
				1960	312
				1970	307
				1970	301
				1970	296
				1970	291
				1980	286
				1980	281
				1980	276
				1980	271
				1990	266
				1990	261
				1990	256
				1990	252
				2000	247
				2000	243
				2000	239
				2000	234
				2000	230
				2010	226
				2010	222
				2010	218
				2010	214
				2010	211
				2010	207
				2010	203
				2020	200
				2020	196
				2020	193
				2020	189
				2020	186
				2020	183
				2020	180
				2030	177
				2030	173
				2030	171
				2030	168
				2030	165
				2030	162
				2030	159
				2030	157
				2030	154
				2040	151
				2040	149
				2040	146
				2040	144
				2040	142
				2040	139
				2040	137
				2040	135
				2040	133
				2040	131
				2040	129
				2040	127
				2040	125
				2050	123
				2050	121
				2050	120
				2050	118
				2050	116
				2050	115
				2050	113
				2050	111
				2050	110
				2050	109
				2050	107
				2050	106
				2050	104
				2050	103
				2050	102
				2050	101
				2050	99.6
				2050	98.5
				2060	97.4
				2060	96.4
				2060	95.4
				2060	94.4
				2060	93.5
				2060	92.6
				2060	91.8
				2060	91
				2060	90.2
				2060	89.5
				2060	88.8
				2060	88.2
				2060	87.6
				2060	87
				2060	86.5
				2060	85.9
				2060	85.5
				2060	85.1
				2060	84.7
				2060	84.3
				2060	84
				2060	83.7
				2060	83.4
				2060	83.2
				2060	83
				2060	82.9
				2060	82.8
				2070	82.7
				2070	82.7
				2070	82.7
				2070	82.7
				2070	82.8
				2070	82.9
				2070	83
				2070	83.2
				2070	83.4
				2070	83.7
				2070	83.9
				2070	84.3
				2070	84.6
				2070	85
				2070	85.4
				2070	85.9
				2070	86.4
				2070	87
				2070	87.5
				2070	88.2
				2070	88.8
				2070	89.5
				2070	90.2
				2070	91
				2070	91.8
				2070	92.7
				2070	93.6
				2070	94.5
				2070	95.5
				2070	96.5
				2070	97.6
				2080	98.7
				2080	99.8
				2080	101
				2080	102
				2080	104
				2080	105
				2080	106
				2080	108
				2080	109
				2080	111
				2080	112
				2080	114
				2080	115
				2080	117
				2080	119
				2080	121
				2080	123
				2080	125
				2080	127
				2080	129
				2080	131
				2080	133
				2090	135
				2090	137
				2090	140
				2090	142
				2090	144
				2090	147
				2090	149
				2090	152
				2090	155
				2090	158
				2090	160
				2090	163
				2090	166
				2090	169
				2100	172
				2100	176
				2100	179
				2100	182
				2100	186
				2100	189
				2100	193
				2100	196
				2100	200
				2100	204
				2110	208
				2110	212
				2110	216
				2110	220
				2110	224
				2110	228
				2110	233
				2120	237
				2120	242
				2120	247
				2120	251
				2120	256
				2120	261
				2120	266
				2130	272
				2130	277
				2130	282
				2130	288
				2130	294
				2140	299
				2140	305
				2140	311
				2140	317
				2150	324
				2150	330
				2150	336
				2150	343
				2160	349
				2160	356
				2160	363
				2170	370
				2170	377
				2170	385
				2180	392
				2180	400
				2180	407
				2190	415
				2190	423
				2200	431
				2200	439
				2200	448
				2210	456
				2210	465
				2220	473
				2220	482
				2230	491
				2230	500
				2240	510
				2240	519
				2250	528
				2260	538
				2260	548
				2270	557
				2280	567
				2280	577
				2290	588
				2300	598
				2310	608
				2310	619
				2320	629
				2330	640
				2340	651
				2350	662
				2360	673
				2370	684
				2380	695
				2390	706
				2400	717
				2410	728
				2420	740
				2430	751
				2440	762
				2450	774
				2470	785
				2480	796
				2490	808
				2500	819
				2520	830
				2530	842
				2550	853
				2560	864
				2580	875
				2590	886
				2610	897
				2620	908
				2640	918
				2660	929
				2670	939
				2690	949
				2710	959
				2730	969
				2750	979
				2760	988
				2780	997
				2800	1010
				2820	1010
				2840	1020
				2860	1030
				2890	1040
				2910	1050
				2930	1050
				2950	1060
				2970	1070
				2990	1070
				3020	1080
				3040	1080
				3060	1090
				3090	1090
				3110	1100
				3130	1100
				3160	1100
				3180	1110
				3200	1110
				3230	1110
				3250	1110
				3270	1110
				3300	1110
				3320	1110
				3350	1110
				3370	1110
				3390	1110
				3420	1110
				3440	1110
				3470	1100
				3490	1100
				3510	1100
				3540	1090
				3560	1090
				3580	1080
				3600	1080
				3630	1070
				3650	1070
				3670	1060
				3690	1050
				3710	1050
				3740	1040
				3760	1030
				3780	1020
				3800	1010
				3820	1010
				3840	997
				3860	988
				3870	978
				3890	969
				3910	959
				3930	949
				3950	938
				3960	928
				3980	918
				4000	907
				4010	896
				4030	885
				4050	874
				4060	863
				4080	852
				4090	841
				4100	829
				4120	818
				4130	806
				4140	795
				4160	784
				4170	772
				4180	761
				4190	749
				4200	738
				4210	727
				4220	715
				4240	704
				4250	693
				4250	682
				4260	671
				4270	660
				4280	649
				4290	638
				4300	627
				4310	617
				4320	606
				4320	596
				4330	585
				4340	575
				4340	565
				4350	555
				4360	545
				4360	535
				4370	526
				4380	516
				4380	507
				4390	497
				4390	488
				4400	479
				4400	470
				4410	461
				4410	453
				4420	444
				4420	436
				4430	427
				4430	419
				4430	411
				4440	403
				4440	396
				4440	388
				4450	380
				4450	373
				4450	366
				4460	359
				4460	352
				4460	345
				4470	338
				4470	331
				4470	325
				4470	318
				4480	312
				4480	306
				4480	299
				4480	294
				4490	288
				4490	282
				4490	276
				4490	271
				4490	265
				4500	260
				4500	255
				4500	249
				4500	244
				4500	239
				4500	234
				4510	230
				4510	225
				4510	220
				4510	216
				4510	211
				4510	207
				4510	203
				4510	199
				4520	195
				4520	191
				4520	187
				4520	183
				4520	179
				4520	175
				4520	172
				4520	168
				4520	165
				4520	161
				4530	158
				4530	155
				4530	152
				4530	148
				4530	145
				4530	142
				4530	139
				4530	136
				4530	134
				4530	131
				4530	128
				4530	125
				4530	123
				4530	120
				4530	118
				4530	115
				4540	113
				4540	110
				4540	108
				4540	106
				4540	104
				4540	102
				4540	99.4
				4540	97.3
				4540	95.3
				4540	93.3
				4540	91.3
				4540	89.4
				4540	87.5
				4540	85.7
				4540	83.9
				4540	82.1
				4540	80.4
				4540	78.7
				4540	77.1
				4540	75.4
				4540	73.9
				4540	72.3
				4540	70.8
				4540	69.3
				4540	67.8
				4540	66.4
				4540	65
				4540	63.6
				4540	62.3
				4540	61
				4540	59.7
				4550	58.5
				4550	57.2
				4550	56
				4550	54.8
				4550	53.7
				4550	52.6
				4550	51.4
				4550	50.4
				4550	49.3
				4550	48.3
				4550	47.2
				4550	46.2
				4550	45.3
				4550	44.3
				4550	43.4
				4550	42.5
				4550	41.6
				4550	40.7
				4550	39.8
				4550	39
				4550	38.2
				4550	37.4
				4550	36.6
				4550	35.8
				4550	35
				4550	34.3
				4550	33.6
				4550	32.9
				4550	32.2
				4550	31.5
				4550	30.8
				4550	30.2
				4550	29.5
				4550	28.9
				4550	28.3
				4550	27.7
				4550	27.1
				4550	26.5
				4550	26
				4550	25.4
				4550	24.9
				4550	24.4
				4550	23.9
				4550	23.4
				4550	22.9
				4550	22.4
				4550	21.9
				4550	21.4
				4550	21
				4550	20.5
				4550	20.1
				4550	19.7
				4550	19.3
				4550	18.9
				4550	18.5
				4550	18.1
				4550	17.7
				4550	17.3
				4550	16.9
				4550	16.6
				4550	16.2
				4550	15.9
				4550	15.6
				4550	15.2
				4550	14.9
				4550	14.6
				4550	14.3
				4550	14
				4550	13.7
				4550	13.4
				4550	13.1
				4550	12.8
				4550	12.6
				4550	12.3
				4550	12
				4550	11.8
				4550	11.5
				4550	11.3
				4550	11
				4550	10.8
				4550	10.6
				4550	10.4
				4550	10.1
				4550	9.92
				4550	9.71
				4550	9.51
				4550	9.31
				4550	9.11
				4550	8.92
				4550	8.73
				4550	8.54
				4550	8.36
				4550	8.19
				4550	8.01
				4550	7.84
				4550	7.68
				4550	7.51
				4550	7.35
				4550	7.2
				4550	7.05
				4550	6.9
				4550	6.75
				4550	6.61
				4550	6.47
				4550	6.33
				4550	6.2
				4550	6.07
				4550	5.94
				4550	5.81
				4550	5.69
				4550	5.57
				4550	5.45
				4550	5.33
				4550	5.22
				4550	5.11
				4550	5
				4550	4.9
				4550	4.79
				4550	4.69
				4550	4.59
				4550	4.49
				4550	4.4
				4550	4.31
				4550	4.22
				4550	4.13
				4550	4.04
				4550	3.95
				4550	3.87
				4550	3.79
				4550	3.71
				4550	3.63
				4550	3.55
				4550	3.48
				4550	3.4
				4550	3.33
				4550	3.26
				4550	3.19
				4550	3.12
				4550	3.06
				4550	2.99
				4550	2.93
				4550	2.87
				4550	2.81
				4550	2.75
				4550	2.69
				4550	2.63
				4550	2.58
				4550	2.52
				4550	2.47
				4550	2.42
				4550	2.36
				4550	2.31
				4550	2.27
				4550	2.22
				4550	2.17
				4550	2.12
				4550	2.08
				4550	2.04
				4550	1.99
				4550	1.95
				4550	1.91
				4550	1.87
				4550	1.83
				4550	1.79
				4550	1.75
				4550	1.71
				4550	1.68
				4550	1.64
				4550	1.61
				4550	1.57
				4550	1.54
				4550	1.51
				4550	1.48
				4550	1.44
				4550	1.41
				4550	1.38
				4550	1.35
				4550	1.33
				4550	1.3
				4550	1.27
				4550	1.24
				4550	1.22
				4550	1.19
				4550	1.17
				4550	1.14
				4550	1.12
				4550	1.09
				4550	1.07
				4550	1.05
				4550	1.03
				4550	1
				4550	0.982
				4550	0.962
				4550	0.941
				4550	0.921
				4550	0.902
				4550	0.883
				4550	0.864
				4550	0.846
				4550	0.828
				4550	0.81
				4550	0.793
				4550	0.776
				4550	0.76
				4550	0.744
				4550	0.728
				4550	0.712
				4550	0.697
				4550	0.683
				4550	0.668
				4550	0.654
				4550	0.64
				4550	0.626
				4550	0.613
				4550	0.6
				4550	0.587
				4550	0.575
				4550	0.563
				4550	0.551
				4550	0.539
				4550	0.528
				4550	0.517
				4550	0.506
				4550	0.495
				4550	0.484
				4550	0.474
				4550	0.464
				4550	0.454
				4550	0.445
				4550	0.435
				4550	0.426
				4550	0.417
				4550	0.408
				4550	0.4
				4550	0.391
				4550	0.383
				4550	0.375
				4550	0.367
				4550	0.359
				4550	0.351
				4550	0.344
				4550	0.337
				4550	0.329
				4550	0.322
				4550	0.316
				4550	0.309
				4550	0.302
				4550	0.296
				4550	0.29
				4550	0.284
				4550	0.278
				4550	0.272
				4550	0.266
				4550	0.26
				4550	0.255
				4550	0.249
				4550	0.244
				4550	0.239
				4550	0.234
				4550	0.229
				4550	0.224
				4550	0.219
				4550	0.215
				4550	0.21
				4550	0.206
				4550	0.201
				4550	0.197
				4550	0.193
				4550	0.189
				4550	0.185
				4550	0.181
				4550	0.177
				4550	0.173
				4550	0.17
				4550	0.166
				4550	0.162
				4550	0.159
				4550	0.156
				4550	0.152
				4550	0.149
				4550	0.146
				4550	0.143
				4550	0.14
				4550	0.137
				4550	0.134
				4550	0.131
				4550	0.128
				4550	0.126
				4550	0.123
				4550	0.12
				4550	0.118
				4550	0.115
				4550	0.113
				4550	0.11
				4550	0.108
				4550	0.106
				4550	0.104
				4550	0.101
				4550	0.0993
				4550	0.0972
				4550	0.0951
				4550	0.0931
				4550	0.0911
				4550	0.0892
				4550	0.0873
				4550	0.0854
				4550	0.0836
				4550	0.0819
				4550	0.0801
				4550	0.0784
				4550	0.0768
				4550	0.0751
				4550	0.0735
				4550	0.072
				4550	0.0705
				4550	0.069
				4550	0.0675
				4550	0.0661
				4550	0.0647
				4550	0.0633
				4550	0.062
				4550	0.0607
				4550	0.0594
				4550	0.0581
				4550	0.0569
				4550	0.0557
				4550	0.0545
				4550	0.0533
				4550	0.0522
				4550	0.0511
				4550	0.05
				4550	0.049
				4550	0.0479
				4550	0.0469
				4550	0.0459
				4550	0.0449
				4550	0.044
				4550	0.0431

## Sheet: Fig. S5b
experiment		fitting		calclation
Parameter x	Parameter y	Parameter x	Parameter y	Parameter x	Parameter y
Z real / Ohm	-Z img / Ohm	Z real / Ohm	-Z img / Ohm	Z real / Ohm	-Z img / Ohm
134	34.4	136	35.4	0.0319	0.167
139	29.7	140	30.6	0.0326	0.17
142	26.4	142	26.5	0.0332	0.174
145	23.7	145	23.2	0.0339	0.177
147	21.4	146	20.6	0.0346	0.181
149	19.6	148	18.8	0.0353	0.185
150	18.4	149	17.6	0.0361	0.189
152	17.5	150	17	0.0368	0.192
153	17.3	151	17	0.0376	0.196
154	17.6	153	17.6	0.0383	0.2
155	18.4	154	18.8	0.0391	0.204
156	19.9	155	20.5	0.0399	0.209
158	22.1	157	22.9	0.0408	0.213
159	25	159	26	0.0416	0.217
161	28.7	161	29.8	0.0425	0.222
163	33.3	163	34.6	0.0433	0.226
166	39.1	166	40.3	0.0442	0.231
169	46.1	169	47.3	0.0452	0.236
172	54.6	173	55.6	0.0461	0.241
177	64.7	178	65.5	0.047	0.245
182	76.8	184	77.4	0.048	0.25
189	91.2	190	91.4	0.049	0.256
197	108	198	108	0.05	0.261
207	129	208	128	0.051	0.266
219	152	220	151	0.0521	0.272
233	180	234	179	0.0532	0.277
251	213	252	211	0.0543	0.283
274	251	274	248	0.0554	0.289
302	294	300	292	0.0566	0.295
336	342	333	341	0.0577	0.301
376	396	373	396	0.0589	0.307
424	455	420	458	0.0601	0.313
477	521	475	526	0.0614	0.319
537	594	538	600	0.0627	0.326
603	677	609	683	0.064	0.333
677	773	686	777	0.0653	0.339
761	885	772	884	0.0666	0.346
856	1020	867	1010	0.068	0.353
966	1170	975	1160	0.0694	0.361
1090	1340	1100	1330	0.0709	0.368
1250	1550	1240	1530	0.0723	0.376
1420	1780	1410	1760	0.0738	0.383
1630	2040	1610	2030	0.0754	0.391
1880	2340	1840	2340	0.0769	0.399
2160	2680	2120	2690	0.0785	0.407
2500	3050	2460	3090	0.0802	0.416
2880	3470	2860	3530	0.0818	0.424
3320	3920	3330	4020	0.0835	0.433
3830	4430	558	187	0.0853	0.442
4410	4990	588	175	0.087	0.451
5080	5600	615	162	0.0889	0.46
5830	6260	639	149	0.0907	0.469
6680	6980	661	135	0.0926	0.479
7650	7750	679	122	0.0945	0.489
8740	8570	695	110	0.0965	0.499
9930	9450	709	97.6	0.0985	0.509
11300	10400	721	86.5	0.101	0.519
12800	11400	731	76.4	0.103	0.53
14400	12500	740	67.2	0.105	0.541
16200	13500	747	58.9	0.107	0.552
18200	14700	754	51.5	0.109	0.563
20100	16000	759	44.9	0.112	0.575
22300	17100	764	39.1	0.114	0.587
24900	18600	768	34	0.116	0.599
27400	20200	771	29.5	0.119	0.611
29900	21900	774	25.6	0.121	0.623
32900	23500	776	22.1	0.124	0.636
36400	25500	779	19.2	0.126	0.649
39600	28000	780	16.6	0.129	0.662
43000	30300	782	14.3	0.132	0.676
47000	32700	783	12.4	0.134	0.69
51500	35700	784	10.7	0.137	0.704
56200	39500	785	9.2	0.14	0.718
60700	43500	786	7.93	0.143	0.733
65700	47500	787	6.84	0.146	0.748
				0.149	0.763
				0.152	0.779
				0.155	0.795
				0.159	0.811
				0.162	0.828
				0.165	0.845
				0.169	0.862
				0.172	0.879
				0.176	0.897
				0.18	0.916
				0.184	0.934
				0.188	0.954
				0.191	0.973
				0.196	0.993
				0.2	1.01
				0.204	1.03
				0.208	1.06
				0.213	1.08
				0.217	1.1
				0.222	1.12
				0.226	1.14
				0.231	1.17
				0.236	1.19
				0.241	1.22
				0.246	1.24
				0.252	1.27
				0.257	1.29
				0.263	1.32
				0.268	1.34
				0.274	1.37
				0.28	1.4
				0.286	1.43
				0.292	1.46
				0.298	1.49
				0.305	1.52
				0.311	1.55
				0.318	1.58
				0.325	1.61
				0.332	1.65
				0.339	1.68
				0.346	1.71
				0.354	1.75
				0.361	1.78
				0.369	1.82
				0.377	1.86
				0.385	1.9
				0.394	1.93
				0.402	1.97
				0.411	2.01
				0.42	2.06
				0.429	2.1
				0.439	2.14
				0.448	2.18
				0.458	2.23
				0.468	2.27
				0.478	2.32
				0.489	2.37
				0.5	2.41
				0.511	2.46
				0.522	2.51
				0.534	2.57
				0.545	2.62
				0.558	2.67
				0.57	2.72
				0.583	2.78
				0.596	2.84
				0.609	2.89
				0.623	2.95
				0.636	3.01
				0.651	3.07
				0.665	3.14
				0.68	3.2
				0.696	3.27
				0.711	3.33
				0.727	3.4
				0.744	3.47
				0.761	3.54
				0.778	3.61
				0.796	3.68
				0.814	3.76
				0.832	3.83
				0.851	3.91
				0.871	3.99
				0.891	4.07
				0.911	4.15
				0.932	4.24
				0.954	4.32
				0.976	4.41
				0.999	4.5
				1.02	4.59
				1.05	4.68
				1.07	4.78
				1.09	4.88
				1.12	4.97
				1.15	5.07
				1.17	5.18
				1.2	5.28
				1.23	5.39
				1.26	5.5
				1.29	5.61
				1.32	5.72
				1.35	5.84
				1.38	5.95
				1.42	6.07
				1.45	6.19
				1.48	6.32
				1.52	6.45
				1.56	6.57
				1.6	6.71
				1.63	6.84
				1.67	6.98
				1.71	7.12
				1.76	7.26
				1.8	7.41
				1.84	7.55
				1.89	7.7
				1.94	7.86
				1.98	8.01
				2.03	8.17
				2.08	8.34
				2.13	8.5
				2.19	8.67
				2.24	8.84
				2.3	9.02
				2.36	9.2
				2.42	9.38
				2.48	9.57
				2.54	9.76
				2.6	9.95
				2.67	10.1
				2.74	10.3
				2.81	10.5
				2.88	10.8
				2.96	11
				3.03	11.2
				3.11	11.4
				3.19	11.6
				3.27	11.9
				3.36	12.1
				3.45	12.3
				3.54	12.6
				3.63	12.8
				3.73	13.1
				3.83	13.3
				3.93	13.6
				4.03	13.8
				4.14	14.1
				4.25	14.4
				4.36	14.7
				4.48	14.9
				4.6	15.2
				4.72	15.5
				4.85	15.8
				4.98	16.1
				5.12	16.4
				5.26	16.7
				5.4	17
				5.55	17.4
				5.7	17.7
				5.86	18
				6.02	18.4
				6.18	18.7
				6.35	19.1
				6.53	19.4
				6.71	19.8
				6.9	20.2
				7.09	20.5
				7.29	20.9
				7.49	21.3
				7.7	21.7
				7.92	22.1
				8.14	22.5
				8.37	22.9
				8.6	23.3
				8.85	23.7
				9.09	24.2
				9.35	24.6
				9.62	25
				9.89	25.5
				10.2	25.9
				10.5	26.4
				10.8	26.8
				11.1	27.3
				11.4	27.8
				11.7	28.3
				12	28.8
				12.4	29.2
				12.7	29.7
				13.1	30.2
				13.5	30.8
				13.8	31.3
				14.2	31.8
				14.6	32.3
				15.1	32.8
				15.5	33.4
				15.9	33.9
				16.4	34.4
				16.8	35
				17.3	35.5
				17.8	36.1
				18.3	36.7
				18.8	37.2
				19.4	37.8
				19.9	38.3
				20.5	38.9
				21	39.5
				21.6	40.1
				22.2	40.6
				22.8	41.2
				23.5	41.8
				24.1	42.4
				24.8	42.9
				25.5	43.5
				26.2	44.1
				26.9	44.7
				27.6	45.3
				28.3	45.8
				29.1	46.4
				29.9	47
				30.7	47.5
				31.5	48.1
				32.3	48.7
				33.2	49.2
				34	49.8
				34.9	50.3
				35.8	50.8
				36.7	51.4
				37.6	51.9
				38.6	52.4
				39.6	52.9
				40.5	53.4
				41.5	53.9
				42.5	54.4
				43.6	54.8
				44.6	55.3
				45.7	55.7
				46.7	56.1
				47.8	56.5
				48.9	56.9
				50	57.3
				51.2	57.7
				52.3	58
				53.5	58.4
				54.6	58.7
				55.8	59
				57	59.3
				58.2	59.6
				59.4	59.8
				60.6	60
				61.8	60.2
				63.1	60.4
				64.3	60.6
				65.6	60.8
				66.8	60.9
				68.1	61
				69.3	61.1
				70.6	61.1
				71.8	61.2
				73.1	61.2
				74.4	61.2
				75.6	61.2
				76.9	61.2
				78.1	61.1
				79.4	61
				80.7	60.9
				81.9	60.8
				83.2	60.7
				84.4	60.5
				85.6	60.3
				86.8	60.1
				88.1	59.9
				89.3	59.7
				90.5	59.4
				91.7	59.1
				92.8	58.8
				94	58.5
				95.2	58.2
				96.3	57.8
				97.4	57.5
				98.6	57.1
				99.7	56.7
				101	56.3
				102	55.9
				103	55.4
				104	55
				105	54.5
				106	54.1
				107	53.6
				108	53.1
				109	52.6
				110	52.1
				111	51.6
				112	51.1
				113	50.5
				114	50
				114	49.4
				115	48.9
				116	48.3
				117	47.8
				118	47.2
				118	46.7
				119	46.1
				120	45.5
				121	44.9
				121	44.4
				122	43.8
				123	43.2
				124	42.6
				124	42.1
				125	41.5
				125	40.9
				126	40.3
				127	39.8
				127	39.2
				128	38.6
				128	38.1
				129	37.5
				129	36.9
				130	36.4
				130	35.8
				131	35.3
				131	34.7
				132	34.2
				132	33.7
				133	33.1
				133	32.6
				133	32.1
				134	31.6
				134	31.1
				135	30.6
				135	30.1
				135	29.6
				136	29.1
				136	28.6
				136	28.1
				137	27.7
				137	27.2
				137	26.7
				138	26.3
				138	25.8
				138	25.4
				138	25
				139	24.5
				139	24.1
				139	23.7
				139	23.3
				140	22.9
				140	22.5
				140	22.1
				140	21.7
				140	21.3
				141	20.9
				141	20.6
				141	20.2
				141	19.8
				141	19.5
				142	19.2
				142	18.8
				142	18.5
				142	18.2
				142	17.8
				142	17.5
				143	17.2
				143	16.9
				143	16.6
				143	16.3
				143	16
				143	15.7
				143	15.5
				143	15.2
				144	14.9
				144	14.6
				144	14.4
				144	14.1
				144	13.9
				144	13.6
				144	13.4
				144	13.2
				144	12.9
				144	12.7
				145	12.5
				145	12.3
				145	12.1
				145	11.9
				145	11.6
				145	11.4
				145	11.3
				145	11.1
				145	10.9
				145	10.7
				145	10.5
				145	10.3
				145	10.2
				146	10
				146	9.84
				146	9.68
				146	9.52
				146	9.37
				146	9.22
				146	9.08
				146	8.94
				146	8.8
				146	8.66
				146	8.53
				146	8.4
				146	8.28
				146	8.15
				146	8.04
				146	7.92
				146	7.81
				146	7.7
				146	7.59
				146	7.49
				146	7.39
				147	7.29
				147	7.2
				147	7.11
				147	7.02
				147	6.93
				147	6.85
				147	6.77
				147	6.69
				147	6.62
				147	6.54
				147	6.47
				147	6.41
				147	6.34
				147	6.28
				147	6.22
				147	6.16
				147	6.11
				147	6.06
				147	6.01
				147	5.96
				147	5.92
				147	5.88
				147	5.84
				147	5.8
				147	5.77
				147	5.74
				147	5.71
				147	5.68
				147	5.66
				147	5.63
				147	5.61
				147	5.6
				147	5.58
				147	5.57
				147	5.56
				147	5.55
				147	5.54
				147	5.54
				148	5.54
				148	5.54
				148	5.55
				148	5.55
				148	5.56
				148	5.57
				148	5.59
				148	5.6
				148	5.62
				148	5.64
				148	5.66
				148	5.69
				148	5.72
				148	5.75
				148	5.78
				148	5.82
				148	5.86
				148	5.9
				148	5.94
				148	5.99
				148	6.04
				148	6.09
				148	6.14
				148	6.2
				148	6.26
				148	6.32
				148	6.39
				148	6.45
				148	6.52
				148	6.6
				148	6.67
				148	6.75
				148	6.84
				148	6.92
				148	7.01
				148	7.1
				148	7.2
				148	7.3
				148	7.4
				148	7.5
				148	7.61
				148	7.72
				148	7.84
				148	7.96
				148	8.08
				149	8.2
				149	8.33
				149	8.47
				149	8.6
				149	8.74
				149	8.89
				149	9.04
				149	9.19
				149	9.34
				149	9.5
				149	9.67
				149	9.84
				149	10
				149	10.2
				149	10.4
				149	10.6
				149	10.8
				149	10.9
				149	11.1
				149	11.4
				149	11.6
				149	11.8
				149	12
				149	12.2
				149	12.5
				150	12.7
				150	12.9
				150	13.2
				150	13.4
				150	13.7
				150	14
				150	14.2
				150	14.5
				150	14.8
				150	15.1
				150	15.4
				150	15.7
				150	16
				150	16.3
				151	16.7
				151	17
				151	17.3
				151	17.7
				151	18
				151	18.4
				151	18.8
				151	19.1
				151	19.5
				151	19.9
				152	20.3
				152	20.7
				152	21.1
				152	21.6
				152	22
				152	22.4
				152	22.9
				153	23.4
				153	23.8
				153	24.3
				153	24.8
				153	25.3
				153	25.8
				154	26.3
				154	26.9
				154	27.4
				154	27.9
				154	28.5
				155	29.1
				155	29.7
				155	30.2
				155	30.8
				156	31.5
				156	32.1
				156	32.7
				156	33.4
				157	34
				157	34.7
				157	35.4
				158	36.1
				158	36.8
				158	37.5
				159	38.2
				159	39
				159	39.7
				160	40.5
				160	41.3
				161	42
				161	42.8
				161	43.7
				162	44.5
				162	45.3
				163	46.2
				163	47
				164	47.9
				165	48.8
				165	49.7
				166	50.6
				166	51.5
				167	52.4
				168	53.3
				168	54.3
				169	55.2
				170	56.2
				170	57.2
				171	58.2
				172	59.1
				173	60.1
				174	61.1
				175	62.2
				175	63.2
				176	64.2
				177	65.2
				178	66.3
				179	67.3
				180	68.3
				181	69.4
				182	70.4
				184	71.5
				185	72.5
				186	73.5
				187	74.6
				188	75.6
				190	76.6
				191	77.7
				192	78.7
				194	79.7
				195	80.7
				197	81.7
				198	82.7
				200	83.7
				201	84.6
				203	85.6
				204	86.5
				206	87.4
				208	88.3
				209	89.2
				211	90
				213	90.9
				215	91.7
				216	92.4
				218	93.2
				220	93.9
				222	94.6
				224	95.3
				226	95.9
				228	96.5
				230	97.1
				232	97.6
				234	98.1
				236	98.6
				238	99
				240	99.4
				243	99.7
				245	100
				247	100
				249	101
				251	101
				253	101
				256	101
				258	101
				260	101
				262	101
				264	101
				266	101
				269	101
				271	100
				273	100
				275	100
				277	99.6
				279	99.3
				281	98.9
				284	98.5
				286	98
				288	97.5
				290	96.9
				292	96.3
				294	95.7
				296	95.1
				298	94.4
				300	93.7
				301	93
				303	92.2
				305	91.4
				307	90.6
				309	89.8
				310	88.9
				312	88
				314	87.1
				315	86.2
				317	85.3
				319	84.3
				320	83.4
				322	82.4
				323	81.4
				325	80.4
				326	79.4
				327	78.4
				329	77.3
				330	76.3
				331	75.3
				332	74.2
				334	73.2
				335	72.2
				336	71.1
				337	70.1
				338	69
				339	68
				340	66.9
				341	65.9
				342	64.9
				343	63.8
				344	62.8
				345	61.8
				346	60.8
				347	59.8
				347	58.8
				348	57.8
				349	56.8
				350	55.8
				350	54.9
				351	53.9
				352	53
				352	52
				353	51.1
				354	50.2
				354	49.3
				355	48.4
				355	47.5
				356	46.6
				356	45.8
				357	44.9
				357	44.1
				358	43.3
				358	42.5
				359	41.7
				359	40.9
				360	40.1
				360	39.3
				360	38.6
				361	37.8
				361	37.1
				361	36.4
				362	35.7
				362	35
				362	34.3
				363	33.6
				363	33
				363	32.3
				363	31.7
				364	31
				364	30.4
				364	29.8
				364	29.2
				365	28.6
				365	28.1
				365	27.5
				365	26.9
				366	26.4
				366	25.9
				366	25.3
				366	24.8
				366	24.3
				366	23.8
				367	23.3
				367	22.9
				367	22.4
				367	21.9
				367	21.5
				367	21.1
				367	20.6
				368	20.2
				368	19.8
				368	19.4
				368	19
				368	18.6
				368	18.2
				368	17.8
				368	17.5
				368	17.1
				368	16.7
				369	16.4
				369	16.1
				369	15.7
				369	15.4
				369	15.1
				369	14.8
				369	14.4
				369	14.1
				369	13.9
				369	13.6
				369	13.3
				369	13
				369	12.7
				370	12.5
				370	12.2
				370	11.9
				370	11.7
				370	11.5
				370	11.2
				370	11
				370	10.7
				370	10.5
				370	10.3
				370	10.1
				370	9.87
				370	9.66
				370	9.46
				370	9.26
				370	9.06
				370	8.87
				370	8.69
				370	8.5
				370	8.32
				370	8.15
				370	7.98
				370	7.81
				370	7.64
				370	7.48
				371	7.32
				371	7.17
				371	7.02
				371	6.87
				371	6.72
				371	6.58
				371	6.44
				371	6.31
				371	6.17
				371	6.04
				371	5.91
				371	5.79
				371	5.67
				371	5.55
				371	5.43
				371	5.31
				371	5.2
				371	5.09
				371	4.98
				371	4.88
				371	4.77
				371	4.67
				371	4.57
				371	4.48
				371	4.38
				371	4.29
				371	4.2
				371	4.11
				371	4.02
				371	3.94
				371	3.85
				371	3.77
				371	3.69
				371	3.61
				371	3.54
				371	3.46
				371	3.39
				371	3.32
				371	3.24
				371	3.18
				371	3.11
				371	3.04
				371	2.98
				371	2.91
				371	2.85
				371	2.79
				371	2.73
				371	2.67
				371	2.62
				371	2.56
				371	2.51
				371	2.45
				371	2.4
				371	2.35
				371	2.3
				371	2.25
				371	2.2
				371	2.16
				371	2.11
				371	2.07
				371	2.02
				371	1.98
				371	1.94
				371	1.9
				371	1.86
				371	1.82
				371	1.78
				371	1.74
				371	1.7
				371	1.67
				371	1.63
				371	1.6
				371	1.56
				371	1.53
				371	1.5
				371	1.46
				371	1.43
				371	1.4
				371	1.37
				371	1.34
				371	1.32
				371	1.29
				371	1.26
				371	1.23
				371	1.21
				371	1.18
				371	1.16
				371	1.13
				371	1.11
				371	1.08
				371	1.06
				371	1.04
				371	1.02
				371	0.995
				371	0.973
				371	0.953
				371	0.932
				371	0.913
				371	0.893
				371	0.874
				371	0.855
				371	0.837
				371	0.819
				371	0.802
				371	0.785
				371	0.768
				371	0.752
				371	0.736
				371	0.72
				371	0.705
				371	0.69
				371	0.675
				371	0.661
				371	0.647
				371	0.633
				371	0.619
				371	0.606
				371	0.593
				371	0.581
				371	0.568
				371	0.556
				371	0.544
				371	0.533
				371	0.521
				371	0.51
				371	0.499
				371	0.489
				371	0.478
				371	0.468
				371	0.458
				371	0.448
				371	0.439
				371	0.43
				371	0.42
				371	0.411
				371	0.403
				371	0.394
				371	0.386
				371	0.377
				371	0.369
				371	0.362
				371	0.354
				371	0.346
				371	0.339
				371	0.332
				371	0.325
				371	0.318
				371	0.311
				371	0.304
				371	0.298
				371	0.291
				371	0.285
				371	0.279
				371	0.273
				371	0.267
				371	0.262
				371	0.256
				371	0.251
				371	0.245
				371	0.24
				371	0.235
				371	0.23
				371	0.225
				371	0.22
				371	0.216
				371	0.211
				371	0.207
				371	0.202
				371	0.198
				371	0.194
				371	0.189
				371	0.185
				371	0.181
				371	0.178
				371	0.174
				371	0.17
				371	0.167
				371	0.163
				371	0.159
				371	0.156
				371	0.153
				371	0.15
				371	0.146
				371	0.143
				371	0.14
				371	0.137
				371	0.134
				371	0.131
				371	0.129
				371	0.126
				371	0.123
				371	0.121
				371	0.118
				371	0.115
				371	0.113
				371	0.111
				371	0.108
				371	0.106
				371	0.104
				371	0.101
				371	0.0993
				371	0.0972
				371	0.0951
				371	0.0931
				371	0.0911
				371	0.0892
				371	0.0873
				371	0.0854
				371	0.0836
				371	0.0818
				371	0.0801
				371	0.0783
				371	0.0767
				371	0.075
				371	0.0734
				371	0.0719
				371	0.0703
				371	0.0688
				371	0.0674
				371	0.0659
				371	0.0645
				371	0.0632
				371	0.0618
				371	0.0605
				371	0.0592
				371	0.0579
				371	0.0567
				371	0.0555
				371	0.0543
				371	0.0532
				371	0.052
				371	0.0509
				371	0.0498
				371	0.0488
				371	0.0477
				371	0.0467
				371	0.0457
				371	0.0447
				371	0.0438
				371	0.0429
				371	0.0419
				371	0.0411
				371	0.0402
				371	0.0393
				371	0.0385
				371	0.0377
				371	0.0369
				371	0.0361
				371	0.0353
				371	0.0346
				371	0.0338
				371	0.0331
				371	0.0324
				371	0.0317
				371	0.031
				371	0.0304
				371	0.0297
				371	0.0291
				371	0.0285
				371	0.0279
				371	0.0273
				371	0.0267
				371	0.0261
				371	0.0256
				371	0.025
				371	0.0245
				371	0.024
				371	0.0234
				371	0.0229
				371	0.0225
				371	0.022
				371	0.0215
				371	0.0211
				371	0.0206
				371	0.0202
				371	0.0197
				371	0.0193
				371	0.0189
				371	0.0185
				371	0.0181
				371	0.0177
				371	0.0173
				371	0.017
				371	0.0166
				371	0.0163
				371	0.0159
				371	0.0156
				371	0.0152
				371	0.0149
				371	0.0146
				371	0.0143
				371	0.014
				371	0.0137
				371	0.0134
				371	0.0131
				371	0.0128
				371	0.0126
				371	0.0123
				371	0.012
				371	0.0118
				371	0.0115
				371	0.0113
				371	0.011
				371	0.0108
				371	0.0106
				371	0.0103
				371	0.0101
				371	0.00991
				371	0.00969
				371	0.00949
				371	0.00929
				371	0.00909
				371	0.00889
				371	0.0087
				371	0.00852
				371	0.00834
				371	0.00816
				371	0.00799
				371	0.00782
				371	0.00765
				371	0.00749
				371	0.00733
				371	0.00717
				371	0.00702
				371	0.00687
				371	0.00672
				371	0.00658
				371	0.00644
				371	0.0063
				371	0.00617
				371	0.00604
				371	0.00591
				371	0.00578
				371	0.00566
				371	0.00554
				371	0.00542
				371	0.0053
				371	0.00519
				371	0.00508
				371	0.00497
				371	0.00487
				371	0.00476
				371	0.00466
				371	0.00456
				371	0.00446
				371	0.00437
				371	0.00428
				371	0.00418
				371	0.0041
				371	0.00401
				371	0.00392
				371	0.00384
				371	0.00376
				371	0.00368
				371	0.0036
				371	0.00352
				371	0.00345
				371	0.00337
				371	0.0033
				371	0.00323
				371	0.00316
				371	0.0031
				371	0.00303
				371	0.00296
				371	0.0029
				371	0.00284
				371	0.00278
				371	0.00272
				371	0.00266
				371	0.00261
				371	0.00255
				371	0.0025
				371	0.00244
				371	0.00239
				371	0.00234
				371	0.00229
				371	0.00224
				371	0.00219
				371	0.00215
				371	0.0021
				371	0.00206
				371	0.00201
				371	0.00197
				371	0.00193
				371	0.00189
				371	0.00185
				371	0.00181
				371	0.00177
				371	0.00173
				371	0.00169
				371	0.00166
				371	0.00162
				371	0.00159
				371	0.00155
				371	0.00152
				371	0.00149
				371	0.00146
				371	0.00143
				371	0.00139
				371	0.00137
				371	0.00134
				371	0.00131
				371	0.00128
				371	0.00125
				371	0.00123
				371	0.0012
				371	0.00117
				371	0.00115
				371	0.00112
				371	0.0011
				371	0.00108
				371	0.00105
				371	0.00103
				371	0.00101
				371	0.000988
				371	0.000967
				371	0.000946
				371	0.000926
				371	0.000907
				371	0.000887
				371	0.000868
				371	0.00085
				371	0.000832
				371	0.000814
				371	0.000797
				371	0.00078
				371	0.000763
				371	0.000747
				371	0.000731
				371	0.000715
				371	0.0007
				371	0.000685
				371	0.000671
				371	0.000656
				371	0.000642
				371	0.000629
				371	0.000615
				371	0.000602
				371	0.000589
				371	0.000577
				371	0.000564
				371	0.000552
				371	0.000541
				371	0.000529
				371	0.000518
				371	0.000507
				371	0.000496
				371	0.000485
				371	0.000475
				371	0.000465
				371	0.000455
				371	0.000445
				371	0.000436
				371	0.000427
				371	0.000417
				371	0.000409
				371	0.0004
				371	0.000391

## Sheet: Fig. S5c
experiment		fitting		calclation		calclation
Parameter x	Parameter y	Parameter x	Parameter y	Parameter x	Parameter y	Parameter x	Parameter y
Z real / Ohm	-Z img / Ohm	Z real / Ohm	-Z img / Ohm	Z real bulk / Ohm	-Z img bulk / Ohm	Z real GB / Ohm	-Z img GB / Ohm
29	3.06	29.1	2.6	0.0200747	0.7532	28.2801	0.000422386
29.4	2.68	29.3	2.71	0.031838	0.948348	28.2801	0.000518766
29.6	2.69	29.4	2.92	0.0504818	1.19377	28.2801	0.000637138
29.9	3.04	29.6	3.22	0.0800123	1.50211	28.2801	0.000782519
30.1	3.45	29.9	3.62	0.12674	1.88895	28.2802	0.000961073
30.4	3.99	30.2	4.14	0.200562	2.37312	28.2802	0.00118037
30.7	4.62	30.5	4.77	0.3169	2.97683	28.2803	0.0014497
31	5.39	30.9	5.55	0.499521	3.72517	28.2803	0.00178049
31.4	6.31	31.4	6.49	0.784427	4.64417	28.2804	0.00218676
31.9	7.42	31.9	7.61	1.22467	5.7562	28.2805	0.00268572
32.5	8.78	32.6	8.95	1.89496	7.07097	28.2806	0.00329854
33.2	10.4	33.4	10.5	2.89289	8.56984	28.2807	0.00405117
34.1	12.3	34.3	12.4	4.33011	10.1836	28.2809	0.00497554
35.1	14.6	35.4	14.7	6.30405	11.7702	28.2811	0.0061108
36.5	17.3	36.7	17.3	8.84549	13.1114	28.2813	0.00750509
38	20.5	38.3	20.4	11.8586	13.9547	28.2816	0.00921748
40	24.3	40.3	24.1	15.1006	14.1073	28.282	0.0113205
42.5	28.7	42.7	28.4	18.2443	13.5312	28.2824	0.0139034
45.4	33.8	45.6	33.4	20.9996	12.3647	28.283	0.0170754
49.1	39.7	49.1	39.2	23.2087	10.8489	28.2837	0.0209711
53.7	46.4	53.4	45.9	24.8568	9.22446	28.2845	0.0257553
59.2	53.9	58.7	53.5	26.0214	7.66634	28.2855	0.0316308
65.8	62.2	65.1	62	26.8131	6.27145	28.2868	0.0388461
73.4	71.3	72.7	71.4	27.3374	5.07621	28.2883	0.0477067
82.2	81.2	81.7	81.8	27.6785	4.08025	28.2903	0.0585875
92	92.1	91.9	93	27.8979	3.26495	28.2926	0.0719485
103	104	103	105	28.038	2.60504	28.2955	0.0883544
115	118	116	119	28.127	2.07468	28.2991	0.108498
128	134	130	134	28.1834	1.65038	28.3036	0.133229
144	153	146	152	28.219	1.31188	28.309	0.16359
161	175	163	172	28.2415	1.04232	28.3158	0.200859
181	200	182	196	28.2557	0.82791	28.3242	0.246602
205	228	204	223	28.2647	0.65748	28.3347	0.302735
232	260	230	255	28.2704	0.522073	28.3477	0.371606
264	296	260	291	28.2739	0.414522	28.364	0.456084
300	336	296	333	28.2762	0.329112	28.3844	0.559674
343	381	338	379	28.2776	0.261293	28.4101	0.686647
392	431	387	431	28.2785	0.207445	28.4427	0.842205
449	486	446	489	28.279	0.164692	28.484	1.03266
513	545	515	551	28.2794	0.13075	28.5369	1.26563
586	611	596	618	28.2796	0.103802	28.6051	1.55032
669	682	690	687	28.2798	0.0824081	28.6935	1.89769
763	759	799	758	28.2798	0.0654234	28.8091	2.32075
868	842	924	827	28.2799	0.0519393	28.9613	2.83468
986	931	1060	892	28.2799	0.0412342	29.1634	3.45686
1120	1030	1220	950	28.28	0.0327356	29.4336	4.20658
1260	1120	1390	997	28.28	0.0259886	29.7968	5.10423
1420	1230	1570	1030	28.28	0.0206321	30.2871	6.16952
1600	1340	1760	1050	28.28	0.0163797	30.95	7.41825
1790	1460	1950	1050	28.28	0.0130037	31.8442	8.85697
2000	1580	2130	1030	28.28	0.0103236	33.0418	10.4748
2220	1720	2310	996	28.28	0.0081958	34.6249	12.2326
2460	1860	2480	949	28.28	0.00650659	36.6741	14.0511
2710	2010	2640	891	28.28	0.00516553	39.2486	15.8031
2980	2180	2780	825	28.28	0.00410088	42.3563	17.3179
3270	2370	2900	756	28.28	0.00325566	45.9251	18.4063
3620	2570	3010	685	28.28	0.00258464	49.7913	18.9069
3920	2790	3110	615	28.28	0.00205193	53.7211	18.7381
4330	3050	3190	548	28.28	0.00162901	57.4648	17.928
4680	3350	3250	485	28.28	0.00129326	60.8183	16.6038
5130	3630	3310	427	28.28	0.00102671	63.6634	14.9472
5630	4020	3360	374	28.28	0.000815097	65.9709	13.1431
6100	4440	3400	326	28.28	0.0006471	67.7783	11.3421
6640	4850	3440	284	28.28	0.000513728	69.1586	9.64698
7300	5340	3470	246	28.28	0.000407845	70.195	8.11566
7920	5950	3490	213	28.28	0.000323785	70.9656	6.77167
8630	6620	3510	184	28.28	0.000257051	71.5359	5.616
9460	7280	3530	158	28.28	0.000204071	71.9579	4.63666
10400	8150	3540	136	28.28	0.00016201	72.2711	3.81537
11400	9210	3560	117	28.28	0.000128619	72.5046	3.13178
12300	10300	3570	101	28.28	0.000102109	72.6799	2.56591
13500	11500	3580	86.4	28.28	8.10639e-05	72.8125	2.09935
14900	12900	3580	74	28.28	6.4356e-05	72.9135	1.7158
16400	14800	3590	63.4	28.28	5.10918e-05	72.9911	1.40119
18000	16900	3600	54.3	28.28	4.05614e-05	73.0511	1.14356
				28.28	3.22014e-05	73.0979	0.932841
				28.28	2.55644e-05	73.1345	0.760664
				28.28	2.02954e-05	73.1634	0.62008
				28.28	1.61124e-05	73.1863	0.50536
				28.28	1.27915e-05	73.2046	0.411787
				28.28	1.01551e-05	73.2191	0.33549
				28.28	8.06205e-06	73.2308	0.273297
				28.28	6.4004e-06	73.2402	0.222612
				28.28	5.08123e-06	73.2477	0.181313
				28.28	4.03395e-06	73.2538	0.147667
				28.28	3.20253e-06	73.2588	0.120258
				28.28	2.54246e-06	73.2628	0.0979328
				28.28	2.01844e-06	73.266	0.0797495
				28.28	1.60243e-06	73.2686	0.0649405
				28.28	1.27215e-06	73.2708	0.0528804
				28.28	1.00995e-06	73.2725	0.0430592
				28.28	8.01795e-07	73.2739	0.0350615
				28.28	6.36539e-07	73.275	0.028549
				28.28	5.05344e-07	73.2759	0.0232459
				28.28	4.01189e-07	73.2767	0.0189277
				28.28	3.18501e-07	73.2773	0.0154116
				28.28	2.52855e-07	73.2778	0.0125486
				28.28	2.0074e-07	73.2782	0.0102174
				28.28	1.59366e-07	73.2786	0.00831927
				28.28	1.2652e-07	73.2788	0.00677374
				28.28	1.00443e-07	73.279	0.00551532
				28.28	7.97409e-08	73.2792	0.00449068
				28.28	6.33057e-08	73.2794	0.00365639
				28.28	5.0258e-08	73.2795	0.0029771
				28.28	3.98994e-08	73.2796	0.002424
				28.28	3.16759e-08	73.2797	0.00197366
				28.28	2.51472e-08	73.2797	0.00160698
				28.28	1.99642e-08	73.2798	0.00130843
				28.28	1.58494e-08	73.2798	0.00106534
				28.28	1.25828e-08	73.2798	0.000867416
				28.28	9.98935e-09	73.2799	0.000706262
				28.28	7.93048e-09	73.2799	0.000575048
				28.28	6.29595e-09	73.2799	0.000468212
				28.28	4.99831e-09	73.2799	0.000381224
				28.28	3.96812e-09	73.2799	0.000310398
				28.28	3.15026e-09	73.28	0.00025273
				28.28	2.50097e-09	73.28	0.000205776
				28.28	1.9855e-09	73.28	0.000167545
				28.28	1.57627e-09	73.28	0.000136418
				28.28	1.25139e-09	73.28	0.000111073
				28.28	9.93471e-10	73.28	9.04371e-05
				28.28	7.8871e-10	73.28	7.3635e-05
				28.28	6.26151e-10	73.28	5.99546e-05
				28.28	4.97097e-10	73.28	4.88158e-05
				28.28	3.94641e-10	73.28	3.97464e-05
				28.28	3.13303e-10	73.28	3.23621e-05
				28.28	2.48729e-10	73.28	2.63496e-05
				28.28	1.97464e-10	73.28	2.14542e-05
				28.28	1.56765e-10	73.28	1.74683e-05
				28.28	1.24455e-10	73.28	1.42229e-05
				28.28	9.8804e-11	73.28	1.15805e-05
				28.28	7.844e-11	73.28	9.42895e-06
				28.28	6.2273e-11	73.28	7.67717e-06
				28.28	4.9438e-11	73.28	6.25085e-06
				28.28	3.9248e-11	73.28	5.08952e-06
				28.28	3.1159e-11	73.28	4.14395e-06
				28.28	2.4737e-11	73.28	3.37406e-06
				28.28	1.9638e-11	73.28	2.7472e-06
				28.28	1.5591e-11	73.28	2.23681e-06
				28.28	1.2377e-11	73.28	1.82124e-06
				28.28	9.826e-12	73.28	1.48287e-06
				28.28	7.801e-12	73.28	1.20738e-06
				28.28	6.193e-12	73.28	9.8306e-07
				28.28	4.917e-12	73.28	8.0042e-07
				28.28	3.903e-12	73.28	6.51712e-07
				28.28	3.099e-12	73.28	5.30632e-07
				28.28	2.46e-12	73.28	4.32048e-07
				28.28	1.953e-12	73.28	3.51779e-07
				28.28	1.551e-12	73.28	2.86423e-07
				28.28	1.231e-12	73.28	2.33209e-07
				28.28	9.77e-13	73.28	1.89882e-07
				28.28	7.76e-13	73.28	1.54604e-07
				28.28	6.16e-13	73.28	1.25881e-07
				28.28	4.89e-13	73.28	1.02494e-07
				28.28	3.88e-13	73.28	8.34516e-08
				28.28	3.08e-13	73.28	6.79473e-08
				28.28	2.45e-13	73.28	5.53236e-08
				28.28	1.94e-13	73.28	4.50452e-08
				28.28	1.54e-13	73.28	3.66764e-08
				28.28	1.22e-13	73.28	2.98624e-08
				28.28	9.7e-14	73.28	2.43143e-08
				28.28	7.7e-14	73.28	1.9797e-08
				28.28	6.1e-14	73.28	1.6119e-08
				28.28	4.9e-14	73.28	1.31243e-08
				28.28	3.9e-14	73.28	1.0686e-08
				28.28	3.1e-14	73.28	8.70064e-09
				28.28	2.4e-14	73.28	7.08417e-09
				28.28	1.9e-14	73.28	5.76802e-09
				28.28	1.5e-14	73.28	4.6964e-09
				28.28	1.2e-14	73.28	3.82387e-09
				28.28	1e-14	73.28	3.11344e-09
				28.28	8e-15	73.28	2.535e-09
				28.28	6e-15	73.28	2.06403e-09
				28.28	5e-15	73.28	1.68056e-09
				28.28	4e-15	73.28	1.36834e-09
				28.28	3e-15	73.28	1.11412e-09
				28.28	2e-15	73.28	9.07127e-10
				28.28	2e-15	73.28	7.38595e-10
				28.28	2e-15	73.28	6.01371e-10
				28.28	1e-15	73.28	4.89645e-10
				28.28	1e-15	73.28	3.98676e-10
				28.28	1e-15	73.28	3.24606e-10
				28.28	1e-15	73.28	2.64299e-10
				28.28	0	73.28	2.15195e-10
				28.28	0	73.28	1.75215e-10
				28.28	0	73.28	1.42662e-10

## Sheet: Fig. S5d
experiment		fitting		calclation
Parameter x	Parameter y	Parameter x	Parameter y	Parameter x	Parameter y
Z real / Ohm	-Z img / Ohm	Z real / Ohm	-Z img / Ohm	Z real / Ohm	-Z img / Ohm
14.3	1.35	13.9	0.0831	12.9602	-165.79
14.5	1.14	14	0.629	12.9602	-131.614
14.6	1.35	14.2	1.16	12.9603	-104.484
14.7	1.77	14.4	1.68	12.9603	-82.9451
14.9	2.24	14.6	2.23	12.9604	-65.8461
15	2.79	14.9	2.82	12.9605	-52.2715
15.2	3.39	15.2	3.46	12.9606	-41.4946
15.5	4.08	15.5	4.18	12.9607	-32.9388
15.9	4.9	16	4.99	12.9609	-26.1459
16.3	5.83	16.5	5.92	12.9611	-20.7525
16.9	6.94	17.1	6.99	12.9614	-16.47
17.5	8.23	17.8	8.23	12.9618	-13.0691
18.3	9.74	18.6	9.67	12.9622	-10.3678
19.3	11.5	19.6	11.3	12.9627	-8.22152
20.6	13.5	20.8	13.3	12.9634	-6.51549
22.1	15.8	22.2	15.5	12.9642	-5.15842
24	18.4	24	18.1	12.9653	-4.07772
26.2	21.3	26.1	21	12.9666	-3.21562
28.9	24.5	28.7	24.3	12.9683	-2.52606
32	27.9	31.7	27.9	12.9704	-1.97223
35.5	31.7	35.3	31.9	12.9731	-1.52463
39.5	35.8	39.4	36.2	12.9765	-1.15947
43.8	40.4	44.1	40.8	12.9809	-0.857395
48.7	45.6	49.2	45.9	12.9865	-0.60252
54	51.5	54.8	51.5	12.9939	-0.381538
60.1	58.3	61	57.9	13.0036	-0.183058
67	66.1	67.8	65.2	13.0164	0.00297601
74.9	75	75.5	73.6	13.0335	0.185769
84	85.1	84.2	83.3	13.0566	0.374098
94.6	96.4	94.2	94.3	13.0881	0.576659
107	109	106	107	13.1314	0.802351
121	123	119	121	13.1917	1.06045
137	139	135	137	13.276	1.36061
155	155	153	155	13.3948	1.71257
176	174	174	174	13.5623	2.12535
200	194	198	195	13.7984	2.60563
227	215	227	218	14.129	3.1549
257	239	259	241	14.586	3.76514
290	264	296	266	15.2038	4.4132
327	290	339	290	16.0127	5.05562
369	318	386	314	17.0253	5.6276
414	347	439	336	18.2226	6.05136
464	378	496	356	19.5444	6.25618
518	411	558	373	20.8967	6.20394
576	446	624	385	22.1764	5.90532
639	482	692	392	23.3016	5.41515
706	521	761	394	24.2294	4.81042
777	563	830	390	24.9557	4.1656
853	609	897	381	25.5022	3.53731
935	660	962	367	25.9023	2.96048
1020	717	1020	349	26.1899	2.45175
1120	781	1080	328	26.3947	2.01521
1220	854	1130	305	26.5398	1.64757
1330	934	1170	281	26.6427	1.3419
1450	1030	1210	256	26.7159	1.09
1580	1130	1250	232	26.7684	0.883693
1720	1240	1280	209	26.8063	0.715442
1890	1380	1310	187	26.8339	0.578646
2050	1520	1330	166	26.8543	0.467662
2260	1670	1350	147	26.8694	0.377759
2460	1880	1370	130	26.8808	0.305016
2670	2070	1380	114	26.8894	0.246204
2950	2290	1390	99.9	26.896	0.198686
3230	2580	1410	87.4	26.9011	0.160311
3510	2890	1410	76.3	26.905	0.129329
3840	3210	1420	66.5	26.9081	0.104324
4250	3600	1430	57.9	26.9105	0.0841464
4680	4100	1440	50.3	26.9125	0.0678668
5100	4630	1440	43.7	26.914	0.0547339
5610	5200	1440	37.9	26.9152	0.0441405
6230	5870	1450	32.8	26.9161	0.0355962
6860	6700	1450	28.4	26.9169	0.028705
7640	7680	1450	24.6	26.9175	0.0231475
8440	8700	1460	21.3	26.918	0.0186656
9440	9850	1460	18.4	26.9184	0.0150513
				26.9187	0.0121367
				26.919	0.00978645
				26.9192	0.00789125
				26.9193	0.00636303
				26.9195	0.00513074
				26.9196	0.00413708
				26.9196	0.00333585
				26.9197	0.00268979
				26.9198	0.00216885
				26.9198	0.0017488
				26.9198	0.0014101
				26.9199	0.001137
				26.9199	0.000916787
				26.9199	0.000739226
				26.9199	0.000596054
				26.9199	0.000480611
				26.92	0.000387527
				26.92	0.000312471
				26.92	0.000251952
				26.92	0.000203154
				26.92	0.000163807
				26.92	0.000132081
				26.92	0.000106499
				26.92	8.58725e-05
				26.92	6.92407e-05
				26.92	5.58301e-05
				26.92	4.50169e-05
				26.92	3.6298e-05
				26.92	2.92678e-05
				26.92	2.35992e-05
				26.92	1.90285e-05
				26.92	1.5343e-05
				26.92	1.23714e-05
				26.92	9.97526e-06
				26.92	8.04324e-06
				26.92	6.48542e-06
				26.92	5.22931e-06
				26.92	4.21649e-06
				26.92	3.39984e-06
				26.92	2.74135e-06
				26.92	2.2104e-06
				26.92	1.78229e-06
				26.92	1.43709e-06
				26.92	1.15875e-06
				26.92	9.34325e-07
				26.92	7.53364e-07
				26.92	6.07451e-07
				26.92	4.89799e-07
				26.92	3.94934e-07
				26.92	3.18442e-07
				26.92	2.56766e-07
				26.92	2.07035e-07
				26.92	1.66936e-07
				26.92	1.34603e-07
				26.92	1.08533e-07
				26.92	8.75123e-08
				26.92	7.05627e-08
				26.92	5.6896e-08
				26.92	4.58763e-08
				26.92	3.69908e-08
				26.92	2.98264e-08
				26.92	2.40495e-08
				26.92	1.93916e-08
				26.92	1.56358e-08
				26.92	1.26074e-08
				26.92	1.01656e-08
				26.92	8.19668e-09
				26.92	6.60912e-09
				26.92	5.32905e-09
				26.92	4.29691e-09
				26.92	3.46467e-09
				26.92	2.79363e-09
				26.92	2.25255e-09
				26.92	1.81627e-09
				26.92	1.46449e-09
				26.92	1.18084e-09
				26.92	9.52135e-10
				26.92	7.67723e-10
				26.92	6.19028e-10
				26.92	4.99133e-10
				26.92	4.0246e-10
				26.92	3.2451e-10
				26.92	2.61659e-10
				26.92	2.1098e-10
				26.92	1.70117e-10
				26.92	1.37168e-10
				26.92	1.10601e-10
				26.92	8.9179e-11
				26.92	7.1907e-11
				26.92	5.798e-11
				26.92	4.675e-11
				26.92	3.7695e-11
				26.92	3.0394e-11
				26.92	2.4508e-11
				26.92	1.9761e-11
				26.92	1.5933e-11
				26.92	1.2847e-11
				26.92	1.0359e-11
				26.92	8.353e-12
				26.92	6.735e-12
				26.92	5.43e-12

## Sheet: Fig. S5e
experiment		fitting		calclation		calclation
Parameter x	Parameter y	Parameter x	Parameter y	Parameter x	Parameter y	Parameter x	Parameter y
Z real / Ohm	-Z img / Ohm	Z real / Ohm	-Z img / Ohm	Z real bulk / Ohm	-Z img bulk / Ohm	Z real GB / Ohm	-Z img GB / Ohm
22.5	2.15	22.4	1.7	0.378329	2.83484	21.6201	0.000450674
22.8	1.93	22.5	1.95	0.594169	3.53453	21.6201	0.000552652
22.9	2.02	22.7	2.26	0.92777	4.38151	21.6201	0.000677707
23.1	2.43	22.9	2.63	1.43588	5.3835	21.6202	0.000831059
23.3	2.91	23.1	3.07	2.19279	6.52685	21.6202	0.00101911
23.5	3.45	23.4	3.61	3.28377	7.75963	21.6202	0.00124971
23.7	4.09	23.7	4.24	4.78389	8.97452	21.6203	0.0015325
24.1	4.84	24.1	4.99	6.71821	10.0057	21.6203	0.00187927
24.4	5.74	24.5	5.88	9.01583	10.6601	21.6204	0.00230451
24.9	6.81	25	6.93	11.4932	10.7884	21.6205	0.00282596
25.5	8.07	25.6	8.17	13.9005	10.3588	21.6206	0.0034654
26.2	9.59	26.4	9.64	16.0147	9.47455	21.6208	0.00424952
27	11.4	27.3	11.4	17.7126	8.31925	21.621	0.00521106
28.1	13.5	28.3	13.4	18.981	7.07753	21.6212	0.00639015
29.3	16	29.6	15.8	19.8781	5.88437	21.6214	0.00783601
30.9	18.9	31.1	18.7	20.4884	4.81499	21.6218	0.00960898
32.8	22.3	33	22	20.8927	3.89802	21.6222	0.011783
35.2	26.2	35.3	25.8	21.1559	3.13358	21.6227	0.0144489
38.1	30.6	38.1	30.2	21.3251	2.50763	21.6233	0.0177178
41.8	35.6	41.5	35.3	21.4332	2.00088	21.624	0.0217261
46.1	41.3	45.6	41	21.5019	1.59357	21.6249	0.026641
51.2	47.5	50.6	47.4	21.5454	1.26769	21.6261	0.0326672
57.1	54.1	56.6	54.4	21.5729	1.00769	21.6274	0.040056
63.8	61.5	63.5	62.1	21.5903	0.800645	21.6291	0.0491152
71.2	69.7	71.3	70.5	21.6013	0.635949	21.6312	0.0602218
79.4	78.9	80.1	79.6	21.6082	0.505037	21.6338	0.073838
88.6	89.4	89.8	89.7	21.6126	0.401026	21.637	0.0905297
98.9	101	100	101	21.6153	0.318412	21.6409	0.11099
110	115	112	114	21.617	0.252805	21.6457	0.136068
124	131	125	129	21.6181	0.200711	21.6516	0.166801
139	150	140	147	21.6188	0.159348	21.659	0.204459
157	171	157	167	21.6193	0.126508	21.6682	0.250595
178	194	176	190	21.6195	0.100435	21.6795	0.307104
202	221	199	217	21.6197	0.079735	21.6937	0.376299
230	250	226	247	21.6198	0.0633013	21.7115	0.460998
262	282	258	281	21.6199	0.0502546	21.7339	0.564625
299	318	296	319	21.6199	0.0398969	21.7621	0.691341
341	357	340	360	21.62	0.0316739	21.798	0.846173
389	400	391	404	21.62	0.0251457	21.8438	1.03518
444	446	452	451	21.62	0.019963	21.9027	1.26562
505	497	522	500	21.62	0.0158485	21.9789	1.54613
574	551	602	548	21.62	0.012582	22.0783	1.88684
651	609	694	595	21.62	0.00998874	22.2088	2.29951
737	670	796	638	21.62	0.00792999	22.3816	2.79742
832	736	908	675	21.62	0.00629556	22.6116	3.39505
938	805	1030	704	21.62	0.004998	22.9195	4.10728
1050	878	1160	723	21.62	0.00396788	23.333	4.9478
1180	954	1290	730	21.62	0.00315007	23.8885	5.9263
1310	1030	1420	726	21.62	0.00250081	24.6323	7.04399
1460	1120	1550	709	21.62	0.00198538	25.6198	8.28716
1610	1210	1670	683	21.62	0.00157618	26.9113	9.61899
1780	1310	1780	647	21.62	0.00125132	28.5628	10.9715
1960	1420	1890	605	21.62	0.000993411	30.6085	12.2422
2150	1540	1980	559	21.62	0.000788661	33.0397	13.3004
2360	1680	2060	510	21.62	0.000626113	35.786	14.0102
2580	1830	2140	461	21.62	0.000497066	38.7125	14.2658
2820	1980	2200	414	21.62	0.000394617	41.642	14.0259
3080	2190	2250	368	21.62	0.000313284	44.3964	13.3293
3350	2370	2300	326	21.62	0.000248714	46.8392	12.2802
3680	2630	2340	287	21.62	0.000197452	48.8977	11.0143
3980	2890	2370	251	21.62	0.000156756	50.5615	9.66256
4370	3160	2400	219	21.62	0.000124447	51.8638	8.32884
4790	3520	2420	191	21.62	9.87977e-05	52.8601	7.0821
5200	3920	2440	165	21.62	7.84348e-05	53.6108	5.96006
5650	4300	2460	143	21.62	6.22688e-05	54.1716	4.97705
6220	4760	2470	124	21.62	4.94347e-05	54.589	4.13222
6830	5340	2480	107	21.62	3.92459e-05	54.8999	3.41606
7420	6010	2490	91.8	21.62	3.1157e-05	55.132	2.81498
8080	6650	2500	79	21.62	2.47353e-05	55.3064	2.3141
8910	7440	2510	67.9	21.62	1.96372e-05	55.4381	1.89891
9810	8460	2510	58.3	21.62	1.55898e-05	55.5383	1.55608
10700	9620	2520	50	21.62	1.23766e-05	55.6152	1.2738
11700	10900	2520	42.9	21.62	9.82573e-06	55.6745	1.0419
12900	12200	2530	36.8	21.62	7.80057e-06	55.7207	0.851677
14400	14000	2530	31.5	21.62	6.19282e-06	55.7568	0.695847
				21.62	4.91643e-06	55.7853	0.568312
				21.62	3.90312e-06	55.8078	0.464012
				21.62	3.09866e-06	55.8257	0.378762
				21.62	2.46e-06	55.84	0.309116
				21.62	1.95298e-06	55.8515	0.252238
				21.62	1.55045e-06	55.8607	0.2058
				21.62	1.23089e-06	55.8682	0.167895
				21.62	9.77198e-07	55.8742	0.136961
				21.62	7.7579e-07	55.879	0.111719
				21.62	6.15894e-07	55.8829	0.0911242
				21.62	4.88954e-07	55.8861	0.0743229
				21.62	3.88177e-07	55.8887	0.0606174
				21.62	3.08171e-07	55.8908	0.0494378
				21.62	2.44655e-07	55.8925	0.0403192
				21.62	1.9423e-07	55.8939	0.0328819
				21.62	1.54197e-07	55.895	0.026816
				21.62	1.22416e-07	55.896	0.0218689
				21.62	9.71853e-08	55.8967	0.0178343
				21.62	7.71547e-08	55.8973	0.0145439
				21.62	6.12526e-08	55.8978	0.0118605
				21.62	4.8628e-08	55.8982	0.00967213
				21.62	3.86054e-08	55.8985	0.00788751
				21.62	3.06485e-08	55.8988	0.00643215
				21.62	2.43316e-08	55.899	0.00524531
				21.62	1.93167e-08	55.8992	0.00427745
				21.62	1.53354e-08	55.8994	0.00348818
				21.62	1.21747e-08	55.8995	0.00284453
				21.62	9.66537e-09	55.8996	0.00231965
				21.62	7.67327e-09	55.8997	0.00189162
				21.62	6.09175e-09	55.8997	0.00154257
				21.62	4.8362e-09	55.8998	0.00125793
				21.62	3.83942e-09	55.8998	0.00102581
				21.62	3.04809e-09	55.8998	0.000836522
				21.62	2.41986e-09	55.8999	0.000682162
				21.62	1.92111e-09	55.8999	0.000556285
				21.62	1.52515e-09	55.8999	0.000453636
				21.62	1.21081e-09	55.8999	0.000369928
				21.62	9.6125e-10	55.8999	0.000301667
				21.62	7.6313e-10	55.9	0.000246001
				21.62	6.05843e-10	55.9	0.000200607
				21.62	4.80974e-10	55.9	0.00016359
				21.62	3.81842e-10	55.9	0.000133403
				21.62	3.03142e-10	55.9	0.000108787
				21.62	2.40662e-10	55.9	8.87125e-05
				21.62	1.9106e-10	55.9	7.23427e-05
				21.62	1.51681e-10	55.9	5.89935e-05
				21.62	1.20418e-10	55.9	4.81076e-05
				21.62	9.5599e-11	55.9	3.92304e-05
				21.62	7.5896e-11	55.9	3.19914e-05
				21.62	6.0253e-11	55.9	2.60881e-05
				21.62	4.7834e-11	55.9	2.12741e-05
				21.62	3.7975e-11	55.9	1.73485e-05
				21.62	3.0148e-11	55.9	1.41472e-05
				21.62	2.3935e-11	55.9	1.15367e-05
				21.62	1.9001e-11	55.9	9.40783e-06
				21.62	1.5085e-11	55.9	7.67183e-06
				21.62	1.1976e-11	55.9	6.25617e-06
				21.62	9.508e-12	55.9	5.10174e-06
				21.62	7.548e-12	55.9	4.16033e-06
				21.62	5.992e-12	55.9	3.39263e-06
				21.62	4.757e-12	55.9	2.7666e-06
				21.62	3.777e-12	55.9	2.25609e-06
				21.62	2.998e-12	55.9	1.83978e-06
				21.62	2.38e-12	55.9	1.50029e-06
				21.62	1.89e-12	55.9	1.22344e-06
				21.62	1.5e-12	55.9	9.97686e-07
				21.62	1.191e-12	55.9	8.13586e-07
				21.62	9.46e-13	55.9	6.63457e-07
				21.62	7.51e-13	55.9	5.41031e-07
				21.62	5.96e-13	55.9	4.41196e-07
				21.62	4.73e-13	55.9	3.59783e-07
				21.62	3.76e-13	55.9	2.93394e-07
				21.62	2.98e-13	55.9	2.39254e-07
				21.62	2.37e-13	55.9	1.95106e-07
				21.62	1.88e-13	55.9	1.59103e-07
				21.62	1.49e-13	55.9	1.29744e-07
				21.62	1.18e-13	55.9	1.05803e-07
				21.62	9.4e-14	55.9	8.62795e-08
				21.62	7.5e-14	55.9	7.03586e-08
				21.62	5.9e-14	55.9	5.73755e-08
				21.62	4.7e-14	55.9	4.67882e-08
				21.62	3.7e-14	55.9	3.81545e-08
				21.62	3e-14	55.9	3.11139e-08
				21.62	2.4e-14	55.9	2.53726e-08
				21.62	1.9e-14	55.9	2.06906e-08
				21.62	1.5e-14	55.9	1.68727e-08
				21.62	1.2e-14	55.9	1.37592e-08
				21.62	9e-15	55.9	1.12202e-08
				21.62	7e-15	55.9	9.1498e-09
				21.62	6e-15	55.9	7.46142e-09
				21.62	5e-15	55.9	6.08458e-09
				21.62	4e-15	55.9	4.96181e-09
				21.62	3e-15	55.9	4.04622e-09
				21.62	2e-15	55.9	3.29958e-09
				21.62	2e-15	55.9	2.69072e-09
				21.62	1e-15	55.9	2.19421e-09
				21.62	1e-15	55.9	1.78932e-09
				21.62	1e-15	55.9	1.45914e-09
				21.62	1e-15	55.9	1.18989e-09
				21.62	1e-15	55.9	9.70322e-10
				21.62	0	55.9	7.91271e-10
				21.62	0	55.9	6.45261e-10
				21.62	0	55.9	5.26193e-10
				21.62	0	55.9	4.29096e-10
				21.62	0	55.9	3.49916e-10
				21.62	0	55.9	2.85347e-10
				21.62	0	55.9	2.32693e-10
				21.62	0	55.9	1.89756e-10
				21.62	0	55.9	1.5474e-10
				21.62	0	55.9	1.26185e-10
				21.62	0	55.9	1.02901e-10

## Sheet: Fig. S5f
experiment		fitting		calclation
Parameter x	Parameter y	Parameter x	Parameter y	Parameter x	Parameter y
Z real / Ohm	-Z img / Ohm	Z real / Ohm	-Z img / Ohm	Z real / Ohm	-Z img / Ohm
8.14	0.835	7.9	0.13	7.17849	-123.566
8.23	0.674	8.02	0.546	7.1786	-98.0937
8.31	0.88	8.16	0.95	7.17873	-77.872
8.41	1.27	8.32	1.36	7.1789	-61.8184
8.54	1.71	8.5	1.78	7.1791	-49.0736
8.69	2.18	8.72	2.23	7.17935	-38.9554
8.9	2.7	8.98	2.73	7.17966	-30.9223
9.16	3.28	9.28	3.28	7.18004	-24.5444
9.5	3.93	9.64	3.9	7.1805	-19.4803
9.91	4.67	10.1	4.61	7.18108	-15.4591
10.4	5.52	10.6	5.41	7.18178	-12.2654
11.1	6.48	11.2	6.33	7.18265	-9.7285
11.9	7.55	11.9	7.37	7.18372	-7.71258
12.8	8.72	12.8	8.55	7.18504	-6.10982
13.9	10	13.9	9.87	7.18668	-4.83452
15.3	11.4	15.1	11.3	7.18871	-3.81854
16.7	12.9	16.6	12.9	7.19123	-3.00761
18.4	14.5	18.3	14.6	7.19438	-2.35849
20.3	16.3	20.3	16.5	7.19832	-1.83663
22.3	18.2	22.5	18.4	7.20326	-1.41435
24.6	20.4	24.9	20.6	7.20949	-1.06935
27.1	22.9	27.5	22.9	7.21739	-0.783554
29.9	25.8	30.3	25.6	7.22746	-0.542154
33.1	29	33.5	28.6	7.24039	-0.332856
36.8	32.6	37	32	7.25708	-0.145272
41	36.6	41	35.8	7.27881	0.0295766
45.8	41.1	45.5	40.2	7.30729	0.199635
51.2	46	50.7	45.2	7.34489	0.372096
57.4	51.3	56.6	50.7	7.39486	0.553566
64.4	57.2	63.4	56.8	7.46162	0.750079
72.3	63.4	71.3	63.4	7.55114	0.966925
81.1	70.2	80.4	70.6	7.6713	1.20817
90.9	77.4	90.7	78.2	7.83215	1.47584
102	85.2	103	86.1	8.04587	1.76858
114	93.3	116	94.1	8.32599	2.07994
127	102	131	102	8.6855	2.39659
142	111	148	110	9.13327	2.69726
158	121	166	117	9.66938	2.95379
175	131	186	123	10.2806	3.1356
194	142	208	128	10.939	3.21725
213	153	230	132	11.6056	3.1866
234	165	253	134	12.2397	3.04928
257	178	276	134	12.8082	2.82664
280	193	300	132	13.2919	2.54869
306	209	322	129	13.6859	2.24574
333	228	344	124	13.9962	1.94264
363	248	364	118	14.2347	1.65654
395	272	383	111	14.4151	1.39722
430	298	400	104	14.5501	1.16885
468	327	416	95.6	14.6508	0.971827
510	360	429	87.5	14.7258	0.804328
556	397	441	79.5	14.7819	0.663432
607	439	452	71.7	14.824	0.545821
664	485	461	64.3	14.8558	0.448198
727	537	469	57.4	14.8799	0.367499
794	594	476	51	14.8985	0.300995
813	612	482	45.2	14.9128	0.246315
923	619	488	39.9	14.9239	0.201435
1050	703	492	35.1	14.9326	0.164647
1120	837	496	30.8	14.9394	0.134523
1220	918	499	27	14.9448	0.109875
1340	1030	502	23.6	14.9492	0.0897208
1470	1160	505	20.7	14.9526	0.0732485
1610	1300	507	18	14.9553	0.0597907
1780	1470	508	15.7	14.9576	0.0487991
1960	1680	510	13.7	14.9593	0.0398239
2130	1920	511	11.9	14.9608	0.0324968
2340	2160	513	10.3	14.962	0.0265159
2610	2440	514	8.99	14.9629	0.0216346
2910	2800	514	7.8	14.9637	0.017651
3210	3220	515	6.77	14.9643	0.0144005
3550	3660	516	5.87	14.9648	0.0117482
3970	4160	516	5.09	14.9652	0.00958412
4480	4760	517	4.42	14.9655	0.00781855
5040	5480	517	3.83	14.9658	0.00637812
				14.966	0.005203
				14.9662	0.00424434
				14.9664	0.00346228
				14.9665	0.0028243
				14.9666	0.00230387
				14.9666	0.00187933
				14.9667	0.00153301
				14.9668	0.0012505
				14.9668	0.00102006
				14.9668	0.000832076
				14.9669	0.000678735
				14.9669	0.000553652
				14.9669	0.00045162
				14.9669	0.000368391
				14.9669	0.000300499
				14.967	0.00024512
				14.967	0.000199946
				14.967	0.000163097
				14.967	0.000133039
				14.967	0.000108521
				14.967	8.85211e-05
				14.967	7.22071e-05
				14.967	5.88996e-05
				14.967	4.80447e-05
				14.967	3.91902e-05
				14.967	3.19676e-05
				14.967	2.60761e-05
				14.967	2.12703e-05
				14.967	1.73503e-05
				14.967	1.41526e-05
				14.967	1.15443e-05
				14.967	9.41674e-06
				14.967	7.68125e-06
				14.967	6.26561e-06
				14.967	5.11087e-06
				14.967	4.16894e-06
				14.967	3.40061e-06
				14.967	2.77388e-06
				14.967	2.26266e-06
				14.967	1.84565e-06
				14.967	1.5055e-06
				14.967	1.22803e-06
				14.967	1.00171e-06
				14.967	8.17093e-07
				14.967	6.66503e-07
				14.967	5.43666e-07
				14.967	4.43468e-07
				14.967	3.61737e-07
				14.967	2.95068e-07
				14.967	2.40687e-07
				14.967	1.96328e-07
				14.967	1.60145e-07
				14.967	1.3063e-07
				14.967	1.06555e-07
				14.967	8.69165e-08
				14.967	7.08977e-08
				14.967	5.78311e-08
				14.967	4.71727e-08
				14.967	3.84787e-08
				14.967	3.1387e-08
				14.967	2.56023e-08
				14.967	2.08838e-08
				14.967	1.70349e-08
				14.967	1.38953e-08
				14.967	1.13344e-08
				14.967	9.24541e-09
				14.967	7.54146e-09
				14.967	6.15155e-09
				14.967	5.01781e-09
				14.967	4.09301e-09
				14.967	3.33866e-09
				14.967	2.72333e-09
				14.967	2.22142e-09
				14.967	1.812e-09
				14.967	1.47805e-09
				14.967	1.20564e-09
				14.967	9.83435e-10
				14.967	8.02185e-10
				14.967	6.5434e-10
				14.967	5.33743e-10
				14.967	4.35372e-10
				14.967	3.55132e-10
				14.967	2.8968e-10
				14.967	2.36291e-10
				14.967	1.92742e-10
				14.967	1.57219e-10
				14.967	1.28243e-10
				14.967	1.04607e-10
				14.967	8.5328e-11
				14.967	6.9601e-11
				14.967	5.6773e-11
				14.967	4.631e-11
				14.967	3.7775e-11
				14.967	3.0813e-11
				14.967	2.5134e-11
				14.967	2.0501e-11
				14.967	1.6723e-11
				14.967	1.3641e-11
				14.967	1.1127e-11
				14.967	9.076e-12
				14.967	7.403e-12

## Sheet: Fig. S5g
experiment		fitting		calclation
Parameter x	Parameter y	Parameter x	Parameter y	Parameter x	Parameter y
Z real / Ohm	-Z img / Ohm	Z real / Ohm	-Z img / Ohm	Z real / Ohm	-Z img / Ohm
5.22	0.564	5.0405	0.938261	4.48	0.0457
5.28	0.425	5.13464	1.09169	4.49	0.0528
5.34	0.609	5.24469	1.27063	4.49	0.061
5.45	0.971	5.37372	1.47927	4.5	0.0705
5.56	1.35	5.52559	1.72239	4.5	0.0815
5.71	1.75	5.70516	2.00534	4.51	0.0942
5.92	2.18	5.91858	2.33393	4.52	0.109
6.17	2.64	6.17359	2.71414	4.53	0.126
6.5	3.14	6.47988	3.15171	4.55	0.146
6.9	3.67	6.8492	3.65124	4.56	0.169
7.39	4.26	7.29497	4.21509	4.58	0.195
7.96	4.87	7.83101	4.84215	4.6	0.226
8.63	5.53	8.46933	5.52754	4.62	0.262
9.37	6.22	9.21709	6.2639	4.65	0.303
10.2	6.97	10.0739	7.04476	4.68	0.352
11.1	7.78	11.034	7.8712	4.71	0.408
12.1	8.67	12.09	8.75416	4.75	0.473
13.2	9.67	13.2417	9.71624	4.8	0.549
14.5	10.8	14.4974	10.7833	4.86	0.637
15.9	12.1	15.8803	11.9841	4.92	0.74
17.4	13.4	17.4194	13.3391	4.99	0.86
19.2	15	19.1539	14.8659	5.08	0.999
21.2	16.7	21.1231	16.5716	5.18	1.16
23.5	18.6	23.3724	18.4588	5.29	1.35
26.1	20.6	25.9408	20.5157	5.43	1.57
29	22.7	28.8773	22.7297	5.59	1.83
32.2	25	32.2252	25.0741	5.78	2.13
35.8	27.5	36.0322	27.5148	6.01	2.47
39.8	30	40.3236	29.9947	6.28	2.87
44.1	32.7	45.1255	32.4507	6.61	3.33
48.9	35.5	50.4626	34.8126	7	3.85
54.1	38.4	56.2893	36.9789	7.47	4.43
59.6	41.4	62.5872	38.8672	8.04	5.07
65.6	44.5	69.3136	40.3925	8.71	5.77
71.9	47.8	76.3259	41.466	9.49	6.52
78.6	51.3	83.5602	42.0381	10.4	7.31
85.7	55.1	90.8856	42.0724	11.4	8.15
93.2	59.2	98.1358	41.5664	12.4	9.05
101	63.9	105.203	40.5481	13.6	10
109	69.1	111.96	39.0739	14.9	11.1
118	75	118.34	37.2119	16.3	12.4
128	81.7	124.228	35.0637	17.9	13.8
139	89.3	129.632	32.7029	19.7	15.3
150	97.9	134.505	30.2287	21.7	17.1
163	108	138.874	27.7067	24	19
177	118	142.739	25.2146	26.7	21.1
192	130	146.136	22.8026	29.7	23.3
209	144	149.112	20.5029	33.2	25.7
227	158	151.706	18.3433	37.1	28.1
248	175	153.958	16.3402	41.4	30.6
270	193	155.905	14.5049	46.3	33
295	214	157.589	12.8329	51.8	35.3
322	237	159.044	11.3205	57.7	37.4
351	263	160.297	9.9653	64	39.2
384	292	161.378	8.75315	70.8	40.7
420	325	162.313	7.67226	77.8	41.6
464	364	163.116	6.71716	85	42.1
506	402	163.808	5.87405	92.3	42
559	453	164.406	5.12938	99.5	41.4
609	505	164.923	4.47327	106	40.3
675	562	165.367	3.90105	113	38.8
739	633	165.753	3.39651	119	36.9
817	707	166.085	2.95666	125	34.7
910	798	166.371	2.5732	130	32.3
1000	906	166.619	2.23766	135	29.9
1100	1020	166.834	1.94439	139	27.3
1230	1140	167.02	1.68901	143	24.9
1370	1290	167.181	1.4671	147	22.5
1520	1460	167.319	1.27465	149	20.2
1680	1650	167.44	1.10633	152	18.1
1880	1850	167.544	0.960255	154	16.1
2110	2090	167.634	0.833634	156	14.3
2370	2390	167.712	0.723252	158	12.7
2640	2720	167.78	0.627634	159	11.2
2940	3060	167.838	0.544556	160	9.85
		1010	-14900000	161	8.66
		1020	-11800000	162	7.6
		1020	-9380000	163	6.66
		1020	-7430000	164	5.82
		1020	-5890000	164	5.09
		1020	-4670000	165	4.44
		1020	-3700000	165	3.88
		1030	-2930000	166	3.38
		1030	-2320000	166	2.94
		1030	-1840000	166	2.56
		1040	-1460000	167	2.23
		1040	-1160000	167	1.94
		1050	-916000	167	1.69
		1050	-726000	167	1.47
		1060	-575000	167	1.28
		1060	-456000	167	1.11
		1070	-361000	168	0.963
		1070	-286000	168	0.836
		1080	-227000	168	0.726
		1080	-180000	168	0.631
		1090	-142000	168	0.548
		1090	-113000	168	0.476
		1090	-89400	168	0.413
		1100	-70800	168	0.358
		1100	-56100	168	0.311
		1100	-44500	168	0.27
		1100	-35200	168	0.234
		1100	-27900	168	0.203
		1100	-22100	168	0.177
		1110	-17500	168	0.153
		1110	-13900	168	0.133
		1110	-11000
		1110	-8720	4.45	0.00144
		1110	-6910	4.45	0.00179
		1110	-5480	4.45	0.00222
		1110	-4340	4.45	0.00276
		1110	-3440	4.45	0.00343
		1110	-2720	4.45	0.00425
		1110	-2160	4.45	0.00528
		1110	-1710	4.45	0.00655
		1110	-1360	4.45	0.00813
		1110	-1070	4.45	0.0101
		1110	-851	4.45	0.0125
		1110	-674	4.45	0.0155
		1110	-534	4.45	0.0193
		1110	-423	4.45	0.0239
		1110	-335	4.45	0.0297
		1110	-266	4.45	0.0368
		1110	-211	4.46	0.0456
		1110	-167	4.46	0.0566
		1110	-132	4.46	0.0702
		1110	-105	4.46	0.087
		1110	-83	4.47	0.108
		1110	-65.8	4.47	0.133
		1110	-52.1	4.48	0.165
		1110	-41.3	4.49	0.204
		1110	-32.7	4.5	0.251
		1110	-25.9	4.52	0.309
		1110	-20.5	4.54	0.379
		1110	-16.3	4.58	0.463
		1110	-12.9	4.63	0.562
		1110	-10.2	4.7	0.675
		1110	-8.09	4.8	0.801
		1110	-6.41	4.93	0.935
		1110	-5.07	5.11	1.07
		1110	-4.02	5.32	1.18
		1110	-3.18	5.57	1.26
		1110	-2.52	5.85	1.29
		1110	-2	6.13	1.27
		1110	-1.58	6.39	1.2
		1110	-1.25	6.61	1.1
		1110	-0.991	6.8	0.968
		1110	-0.785	6.94	0.834
		1110	-0.622	7.05	0.705
				7.12	0.588
				7.18	0.486
				7.22	0.398
				7.25	0.325
				7.27	0.264
				7.28	0.215
				7.29	0.174
				7.3	0.14
				7.3	0.114
				7.31	0.0916
				7.31	0.074
				7.31	0.0597
				7.31	0.0481
				7.31	0.0388
				7.32	0.0313
				7.32	0.0252
				7.32	0.0203
				7.32	0.0164
				7.32	0.0132
				7.32	0.0106
				7.32	0.00857
				7.32	0.0069
				7.32	0.00556
				7.32	0.00448
				7.32	0.00361
				7.32	0.00291
				7.32	0.00234
				7.32	0.00189
				7.32	0.00152
				7.32	0.00123
				7.32	0.000988
				7.32	0.000796
				7.32	0.000641
				7.32	0.000517
				7.32	0.000416
				7.32	0.000335
				7.32	0.00027
				7.32	0.000218
				7.32	0.000175
				7.32	0.000141
				7.32	0.000114
				7.32	9.17e-05
				7.32	7.39e-05
				7.32	5.95e-05
				7.32	4.8e-05
				7.32	3.86e-05
				7.32	3.11e-05
				7.32	2.51e-05
				7.32	2.02e-05
				7.32	1.63e-05
				7.32	1.31e-05
				7.32	1.06e-05
				7.32	8.52e-06
				7.32	6.86e-06
				7.32	5.53e-06
				7.32	4.45e-06
				7.32	3.59e-06
				7.32	2.89e-06
				7.32	2.33e-06
				7.32	1.88e-06
				7.32	1.51e-06
				7.32	1.22e-06
				7.32	9.81e-07
				7.32	7.91e-07

## Sheet: Fig. S5h
experiment		fitting		calclation
Parameter x	Parameter y	Parameter x	Parameter y	Parameter x	Parameter y
Z real / Ohm	-Z img / Ohm	Z real / Ohm	-Z img / Ohm	Z real / Ohm	-Z img / Ohm
4.11	0.459	4	-0.157	3.47261	-46.079
4.18	0.294	4.09	0.186	3.47275	-36.5787
4.26	0.464	4.19	0.508	3.47294	-29.0362
4.35	0.796	4.32	0.821	3.47316	-23.0479
4.47	1.15	4.46	1.14	3.47345	-18.2933
4.62	1.5	4.63	1.46	3.4738	-14.5179
4.83	1.86	4.84	1.8	3.47425	-11.5196
5.08	2.24	5.1	2.17	3.47482	-9.13811
5.39	2.63	5.4	2.56	3.47554	-7.24586
5.76	3.03	5.76	2.98	3.47645	-5.74165
6.18	3.44	6.18	3.41	3.47763	-4.54503
6.67	3.88	6.67	3.87	3.47915	-3.59203
7.21	4.33	7.23	4.34	3.48113	-2.83173
7.8	4.82	7.84	4.83	3.48373	-2.22355
8.45	5.35	8.51	5.35	3.48717	-1.73511
9.16	5.93	9.24	5.9	3.49177	-1.34048
9.96	6.57	10	6.52	3.49798	-1.01881
10.8	7.27	10.9	7.2	3.50642	-0.75331
11.8	8.04	11.9	7.96	3.51799	-0.530347
12.9	8.88	12.9	8.81	3.53394	-0.338846
14.2	9.79	14.2	9.73	3.55601	-0.16984
15.6	10.8	15.6	10.7	3.58656	-0.0162293
17.1	11.8	17.1	11.8	3.62867	0.127244
18.9	12.9	18.9	12.9	3.68614	0.263787
20.8	14	20.9	14.1	3.76322	0.394141
22.8	15.1	23.1	15.2	3.86386	0.516107
25.1	16.3	25.6	16.3	3.99045	0.624379
27.5	17.5	28.3	17.4	4.14204	0.711237
30.1	18.7	31.2	18.3	4.313	0.768533
32.8	19.9	34.4	19	4.49308	0.79064
35.7	21.2	37.7	19.6	4.66954	0.777022
38.7	22.6	41.1	19.9	4.83065	0.732824
41.8	24.1	44.5	20	4.96862	0.667102
45.1	25.7	48	19.9	5.08055	0.589914
48.5	27.5	51.3	19.5	5.16758	0.509904
52.1	29.6	54.6	18.9	5.23315	0.433178
55.9	32	57.7	18.1	5.28153	0.363298
60	34.8	60.6	17.1	5.31674	0.301844
64.5	37.9	63.3	16	5.34222	0.249086
69.5	41.5	65.7	14.9	5.36062	0.204544
74.9	45.5	67.9	13.7	5.37394	0.167372
80.9	49.9	69.8	12.5	5.38363	0.136604
87.4	54.9	71.5	11.4	5.39072	0.111284
94.7	60.3	73	10.3	5.39597	0.0905309
103	66.4	74.4	9.23	5.39988	0.0735728
111	73.1	75.5	8.25	5.40281	0.0597452
121	80.3	76.5	7.35	5.40504	0.0484881
131	88.3	77.4	6.52	5.40675	0.0393345
143	97.4	78.1	5.77	5.40806	0.031898
156	105	78.8	5.1	5.40909	0.0258604
169	116	79.4	4.49	5.40989	0.0209612
184	128	79.8	3.95	5.41052	0.0169873
200	142	80.3	3.46	5.41101	0.013765
217	158	80.6	3.04	5.41141	0.0111527
237	175	80.9	2.66	5.41172	0.00903538
258	196	81.2	2.32	5.41197	0.00731952
285	218	81.4	2.03	5.41217	0.00592917
311	241	81.6	1.77	5.41233	0.00480269
343	272	81.8	1.55	5.41246	0.00389008
372	302	82	1.35	5.41256	0.00315078
412	335	82.1	1.17	5.41265	0.00255191
454	379	82.2	1.02	5.41272	0.00206682
496	423	82.3	0.89	5.41277	0.0016739
550	470	82.4	0.775	5.41281	0.00135566
612	531	82.5	0.674	5.41285	0.0010979
674	603	82.5	0.586	5.41288	0.000889146
740	675	82.6	0.51	5.4129	0.000720073
824	756	82.7	0.443	5.41292	0.000583143
925	853	82.7	0.386	5.41294	0.000472247
1020	967	82.7	0.335	5.41295	0.000382437
1140	1090	82.8	0.291	5.41296	0.000309704
1270	1220	82.8	0.253	5.41297	0.000250801
1430	1370	82.8	0.22	5.41297	0.0002031
1600	1560	82.8	0.191	5.41298	0.000164471
1780	1760	82.9	0.166	5.41298	0.000133187
				5.41299	0.000107854
				5.41299	8.73384e-05
				5.41299	7.0725e-05
				5.41299	5.72714e-05
				5.41299	4.63768e-05
				5.41299	3.75545e-05
				5.413	3.04103e-05
				5.413	2.4625e-05
				5.413	1.99403e-05
				5.413	1.61467e-05
				5.413	1.30748e-05
				5.413	1.05873e-05
				5.413	8.57299e-06
				5.413	6.94189e-06
				5.413	5.6211e-06
				5.413	4.5516e-06
				5.413	3.68557e-06
				5.413	2.98431e-06
				5.413	2.41647e-06
				5.413	1.95667e-06
				5.413	1.58435e-06
				5.413	1.28287e-06
				5.413	1.03876e-06
				5.413	8.41096e-07
				5.413	6.81043e-07
				5.413	5.51444e-07
				5.413	4.46507e-07
				5.413	3.61537e-07
				5.413	2.92736e-07
				5.413	2.37027e-07
				5.413	1.9192e-07
				5.413	1.55396e-07
				5.413	1.25822e-07
				5.413	1.01877e-07
				5.413	8.24881e-08
				5.413	6.67893e-08
				5.413	5.4078e-08
				5.413	4.37858e-08
				5.413	3.54524e-08
				5.413	2.8705e-08
				5.413	2.32416e-08
				5.413	1.88181e-08
				5.413	1.52364e-08
				5.413	1.23365e-08
				5.413	9.98843e-09
				5.413	8.08728e-09
				5.413	6.54797e-09
				5.413	5.30164e-09
				5.413	4.29252e-09
				5.413	3.47548e-09
				5.413	2.81394e-09
				5.413	2.27833e-09
				5.413	1.84465e-09
				5.413	1.49353e-09
				5.413	1.20924e-09
				5.413	9.79058e-10
				5.413	7.92693e-10
				5.413	6.41801e-10
				5.413	5.19631e-10
				5.413	4.20717e-10
				5.413	3.4063e-10
				5.413	2.75789e-10
				5.413	2.2329e-10
				5.413	1.80784e-10
				5.413	1.4637e-10
				5.413	1.18506e-10
				5.413	9.5947e-11
				5.413	7.7682e-11
				5.413	6.2894e-11
				5.413	5.0921e-11
				5.413	4.1227e-11
				5.413	3.3379e-11
				5.413	2.7025e-11
				5.413	2.188e-11
				5.413	1.7715e-11
				5.413	1.4342e-11
				5.413	1.1612e-11
				5.413	9.401e-12
				5.413	7.611e-12
				5.413	6.162e-12
				5.413	4.989e-12
				5.413	4.039e-12
				5.413	3.27e-12
				5.413	2.648e-12
				5.413	2.144e-12
				5.413	1.736e-12
				5.413	1.405e-12
				5.413	1.138e-12
				5.413	9.21e-13
				5.413	7.46e-13
				5.413	6.04e-13
				5.413	4.89e-13
				5.413	3.96e-13
				5.413	3.2e-13
				5.413	2.59e-13
				5.413	2.1e-13
				5.413	1.7e-13

## Sheet: Fig. S5i
experiment		fitting		calclation
Parameter x	Parameter y	Parameter x	Parameter y	Parameter x	Parameter y
Z real / Ohm	-Z img / Ohm	Z real / Ohm	-Z img / Ohm	Z real / Ohm	-Z img / Ohm
2.89	1.09	2.69	0.101	2.00004	-9.16442
2.82	0.601	2.78	0.325	2.00006	-7.27347
2.88	0.543	2.88	0.535	2.0001	-5.77181
2.99	0.713	3	0.735	2.00015	-4.57909
3.15	0.932	3.14	0.932	2.00024	-3.63145
3.32	1.13	3.3	1.13	2.00039	-2.87819
3.48	1.35	3.49	1.32	2.00061	-2.27897
3.71	1.53	3.7	1.52	2.00097	-1.80175
3.92	1.72	3.94	1.72	2.00154	-1.42099
4.19	1.91	4.21	1.91	2.00244	-1.11632
4.48	2.1	4.5	2.1	2.00386	-0.871485
4.83	2.26	4.82	2.29	2.0061	-0.673457
5.16	2.47	5.16	2.5	2.00959	-0.511794
5.53	2.7	5.52	2.71	2.01502	-0.378145
5.93	2.94	5.92	2.94	2.02334	-0.265925
6.36	3.18	6.35	3.17	2.03586	-0.170164
6.84	3.43	6.83	3.42	2.05418	-0.0875275
7.36	3.69	7.35	3.68	2.07991	-0.0164586
7.92	3.94	7.91	3.94	2.11404	0.0427782
8.52	4.2	8.53	4.2	2.15605	0.088523
9.17	4.46	9.19	4.45	2.20323	0.118924
9.84	4.71	9.9	4.69	2.25107	0.133571
10.5	4.95	10.7	4.91	2.29481	0.13446
11.3	5.2	11.5	5.11	2.33117	0.125499
12	5.45	12.3	5.27	2.35908	0.111059
12.8	5.72	13.2	5.4	2.37922	0.0947146
13.6	6.02	14.1	5.49	2.39311	0.0787775
14.4	6.37	15	5.53	2.40241	0.0644431
15.2	6.77	15.9	5.53	2.40849	0.0521493
16.1	7.24	16.8	5.48	2.41242	0.0419073
17	7.79	17.7	5.38	2.41494	0.0335268
18	8.44	18.6	5.24	2.41654	0.0267462
19.1	9.17	19.4	5.07	2.41756	0.0212986
20.3	10	20.2	4.87	2.4182	0.0169412
21.6	10.9	21	4.64	2.41861	0.0134656
23.1	12	21.7	4.39	2.41886	0.0106982
24.8	13.1	22.3	4.13	2.41902	0.00849713
26.5	14.3	22.9	3.87	2.41913	0.00674768
28.5	15.7	23.5	3.6	2.41919	0.0053578
30.7	17.1	24	3.33	2.41923	0.00425391
33	18.7	24.5	3.07	2.41926	0.0033773
35.6	20.4	24.9	2.82	2.41927	0.00268126
38.4	22.2	25.2	2.58	2.41928	0.00212863
41.4	24.2	25.6	2.35	2.41929	0.00168988
44.7	26.3	25.9	2.13	2.41929	0.00134156
48.3	28.7	26.2	1.94	2.4193	0.00106503
52.2	31.2	26.4	1.75	2.4193	0.000845497
56.4	34.1	26.6	1.58	2.4193	0.000671215
60.9	37.2	26.8	1.42	2.4193	0.000532857
65.9	40.7	27	1.28	2.4193	0.000423019
71.3	44.5	27.1	1.15	2.4193	0.000335821
77.1	48.7	27.3	1.03	2.4193	0.000266598
83.4	53.5	27.4	0.923	2.4193	0.000211643
90.4	58.7	27.5	0.826	2.4193	0.000168017
98.2	64.6	27.6	0.738	2.4193	0.000133383
106	71.1	27.7	0.659	2.4193	0.000105889
115	78.8	27.7	0.588	2.4193	8.40616e-05
126	87	27.8	0.525	2.4193	6.67338e-05
136	96.4	27.9	0.468	2.4193	5.29778e-05
149	106	27.9	0.417	2.4193	4.20574e-05
162	120	28	0.371	2.4193	3.3388e-05
176	133	28	0.331	2.4193	2.65057e-05
193	147	28.1	0.294	2.4193	2.1042e-05
213	166	28.1	0.262	2.4193	1.67046e-05
231	186	28.1	0.233	2.4193	1.32612e-05
254	207	28.1	0.207	2.4193	1.05276e-05
281	231	28.2	0.184	2.4193	8.35756e-06
312	261	28.2	0.163	2.4193	6.6348e-06
343	293	28.2	0.145	2.4193	5.26715e-06
377	327	28.2	0.129	2.4193	4.18142e-06
420	363	28.2	0.115	2.4193	3.3195e-06
470	408	28.2	0.102	2.4193	2.63524e-06
521	460	28.3	0.0904	2.4193	2.09203e-06
575	515	28.3	0.0803	2.4193	1.6608e-06
638	572	28.3	0.0713	2.4193	1.31845e-06
				2.4193	1.04668e-06
				2.4193	8.30924e-07
				2.4193	6.59644e-07
				2.4193	5.2367e-07
				2.4193	4.15725e-07
				2.4193	3.3003e-07
				2.4193	2.62001e-07
				2.4193	2.07994e-07
				2.4193	1.6512e-07
				2.4193	1.31083e-07
				2.4193	1.04063e-07
				2.4193	8.2612e-08
				2.4193	6.5583e-08
				2.4193	5.20642e-08
				2.4193	4.13321e-08
				2.4193	3.28122e-08
				2.4193	2.60486e-08
				2.4193	2.06791e-08
				2.4193	1.64165e-08
				2.4193	1.30325e-08
				2.4193	1.03461e-08
				2.4193	8.21344e-09
				2.4193	6.52038e-09
				2.4193	5.17632e-09
				2.4193	4.10932e-09
				2.4193	3.26225e-09
				2.4193	2.5898e-09
				2.4193	2.05596e-09
				2.4193	1.63216e-09
				2.4193	1.29572e-09
				2.4193	1.02863e-09
				2.4193	8.16595e-10
				2.4193	6.48269e-10
				2.4193	5.14639e-10
				2.4193	4.08556e-10
				2.4193	3.24339e-10
				2.4193	2.57482e-10
				2.4193	2.04407e-10
				2.4193	1.62272e-10
				2.4193	1.28823e-10
				2.4193	1.02268e-10
				2.4193	8.1187e-11
				2.4193	6.4452e-11
				2.4193	5.1166e-11
				2.4193	4.0619e-11
				2.4193	3.2246e-11
				2.4193	2.5599e-11
				2.4193	2.0323e-11
				2.4193	1.6133e-11
				2.4193	1.2808e-11
				2.4193	1.0168e-11
				2.4193	8.072e-12
				2.4193	6.408e-12
				2.4193	5.087e-12
				2.4193	4.038e-12
				2.4193	3.206e-12
				2.4193	2.545e-12
				2.4193	2.021e-12
				2.4193	1.604e-12
				2.4193	1.273e-12
				2.4193	1.011e-12
				2.4193	8.03e-13
				2.4193	6.37e-13
				2.4193	5.06e-13
				2.4193	4.02e-13
				2.4193	3.19e-13
				2.4193	2.53e-13
				2.4193	2.01e-13
				2.4193	1.59e-13
				2.4193	1.27e-13
				2.4193	1.01e-13
				2.4193	8e-14
				2.4193	6.3e-14
				2.4193	5e-14
				2.4193	4e-14
				2.4193	3.2e-14
				2.4193	2.5e-14
				2.4193	2e-14
				2.4193	1.6e-14
				2.4193	1.3e-14
				2.4193	1e-14
				2.4193	8e-15
				2.4193	6e-15
				2.4193	5e-15
				2.4193	4e-15
				2.4193	3e-15
				2.4193	3e-15
				2.4193	2e-15
				2.4193	2e-15
				2.4193	1e-15
				2.4193	1e-15
				2.4193	1e-15

## Sheet: Fig. S5j
experiment		fitting		calclation
Parameter x	Parameter y	Parameter x	Parameter y	Parameter x	Parameter y
Z real / Ohm	-Z img / Ohm	Z real / Ohm	-Z img / Ohm	Z real / Ohm	-Z img / Ohm
2.37	0.731	2.21	-0.0956	1.64723	-73.4041
2.32	0.319	2.28	0.0927	1.6512	-58.2621
2.35	0.254	2.36	0.259	1.65569	-46.2399
2.45	0.394	2.45	0.409	1.66077	-36.6943
2.57	0.549	2.55	0.546	1.66651	-29.1145
2.69	0.685	2.67	0.675	1.67301	-23.0952
2.79	0.82	2.79	0.799	1.68037	-18.3144
2.94	0.932	2.93	0.918	1.68869	-14.5165
3.07	1.04	3.08	1.03	1.6981	-11.4987
3.25	1.16	3.25	1.15	1.70875	-9.09973
3.43	1.26	3.43	1.26	1.7208	-7.19176
3.63	1.37	3.63	1.37	1.73442	-5.67315
3.83	1.49	3.85	1.48	1.74984	-4.46321
4.06	1.59	4.08	1.59	1.76728	-3.49782
4.31	1.71	4.33	1.7	1.787	-2.72607
4.56	1.81	4.59	1.81	1.80929	-2.10748
4.86	1.91	4.86	1.91	1.83448	-1.60991
5.15	2.02	5.15	2.02	1.86293	-1.2078
5.45	2.12	5.45	2.12	1.89506	-0.880843
5.77	2.23	5.77	2.23	1.93129	-0.612902
6.1	2.34	6.09	2.34	1.97212	-0.391177
6.44	2.46	6.43	2.46	2.01808	-0.205527
6.79	2.58	6.78	2.58	2.06971	-0.0479479
7.16	2.71	7.15	2.72	2.12761	0.0878416
7.53	2.86	7.53	2.87	2.19239	0.20672
7.92	3.02	7.93	3.03	2.26464	0.312415
8.34	3.21	8.35	3.22	2.34495	0.407702
8.78	3.42	8.79	3.42	2.43385	0.494553
9.25	3.66	9.26	3.65	2.53177	0.574269
9.76	3.91	9.77	3.9	2.63901	0.647579
10.3	4.2	10.3	4.18	2.75571	0.714738
10.9	4.51	10.9	4.48	2.88176	0.775618
11.5	4.84	11.5	4.81	3.01678	0.829798
12.2	5.19	12.2	5.18	3.1601	0.876666
13	5.57	12.9	5.56	3.31072	0.915522
13.7	5.97	13.7	5.98	3.46734	0.945684
14.6	6.41	14.6	6.43	3.62837	0.966584
15.5	6.87	15.5	6.89	3.79201	0.977862
16.4	7.38	16.6	7.38	3.95634	0.979425
17.5	7.92	17.7	7.89	4.11937	0.971485
18.6	8.52	18.8	8.41	4.27922	0.954563
19.7	9.17	20.1	8.94	4.43413	0.929463
21	9.89	21.5	9.46	4.58261	0.897214
22.4	10.7	23	9.98	4.72345	0.859009
23.8	11.5	24.5	10.5	4.85574	0.816119
25.4	12.5	26.2	11	4.97892	0.769826
27	13.5	27.9	11.4	5.09268	0.721358
28.9	14.7	29.8	11.8	5.19701	0.671836
30.8	15.9	31.7	12.2	5.29209	0.622245
32.9	17.4	33.6	12.4	5.37827	0.573415
35.2	18.9	35.6	12.7	5.45602	0.526015
37.6	20.7	37.7	12.8	5.52589	0.480559
40.3	22.7	39.8	12.9	5.58847	0.43742
43.2	25.1	41.8	12.8	5.64436	0.396849
46.4	27.7	43.9	12.8	5.69417	0.358988
49.9	30.6	45.9	12.6	5.73847	0.323893
53.9	33.6	47.9	12.3	5.77782	0.291554
58	37.7	49.9	12	5.81273	0.261904
63	41.3	51.7	11.6	5.84367	0.234842
68.4	46.7	53.5	11.2	5.87108	0.210236
73.7	51.5	55.2	10.7	5.89533	0.18794
81	57.1	56.9	10.2	5.91679	0.167796
87.7	63.9	58.4	9.71	5.93577	0.149643
95.9	70.9	59.8	9.17	5.95255	0.133323
106	78.8	61.1	8.62	5.96739	0.118679
116	88.7	62.4	8.07	5.98051	0.105561
127	98.9	63.5	7.54	5.9921	0.0938298
139	109	64.6	7.01	6.00235	0.0833516
154	120	65.5	6.5	6.01141	0.074004
170	135	66.4	6.01	6.01942	0.0656738
186	151	67.2	5.54	6.0265	0.0582569
203	167	67.9	5.1	6.03275	0.0516587
224	183	68.6	4.68	6.03828	0.0457928
247	204	69.2	4.29	6.04317	0.0405813
270	230	69.8	3.93	6.04749	0.0359538
				6.05131	0.0318468
				6.05468	0.0282033
				6.05767	0.0249723
				6.06031	0.0221079
				6.06264	0.0195695
				6.0647	0.0173204
				6.06652	0.0153281
				6.06814	0.0135637
				6.06956	0.0120014
				6.07082	0.0106183
				6.07193	0.00939392
				6.07292	0.00831026
				6.07379	0.00735123
				6.07456	0.00650258
				6.07524	0.00575167
				6.07584	0.00508729
				6.07638	0.00449952
				6.07685	0.00397954
				6.07726	0.00351957
				6.07763	0.0031127
				6.07795	0.00275281
				6.07824	0.00243449
				6.0785	0.00215294
				6.07872	0.00190393
				6.07892	0.0016837
				6.0791	0.00148893
				6.07925	0.00131668
				6.07939	0.00116435
				6.07951	0.00102963
				6.07962	0.000910494
				6.07971	0.000805139
				6.0798	0.000711971
				6.07987	0.000629582
				6.07994	0.000556724
				6.08	0.000492296
				6.08005	0.000435323
				6.08009	0.000384942
				6.08013	0.000340392
				6.08017	0.000300996
				6.0802	0.00026616
				6.08023	0.000235355
				6.08025	0.000208115
				6.08027	0.000184027
				6.08029	0.000162727
				6.08031	0.000143893
				6.08033	0.000127238
				6.08034	0.000112511
				6.08035	9.94883e-05
				6.08036	8.7973e-05
				6.08037	7.77904e-05
				6.08038	6.87864e-05
				6.08039	6.08246e-05
				6.08039	5.37843e-05
				6.0804	4.75589e-05
				6.0804	4.2054e-05
				6.08041	3.71864e-05
				6.08041	3.28821e-05
				6.08041	2.9076e-05
				6.08042	2.57105e-05
				6.08042	2.27346e-05
				6.08042	2.01031e-05
				6.08042	1.77761e-05
				6.08043	1.57186e-05
				6.08043	1.38992e-05
				6.08043	1.22903e-05
				6.08043	1.08677e-05
				6.08043	9.6098e-06
				6.08043	8.49747e-06
				6.08043	7.51389e-06
				6.08043	6.64416e-06
				6.08043	5.8751e-06
				6.08044	5.19506e-06
				6.08044	4.59373e-06
				6.08044	4.06201e-06
				6.08044	3.59183e-06
				6.08044	3.17608e-06
				6.08044	2.80845e-06
				6.08044	2.48337e-06
				6.08044	2.19592e-06
				6.08044	1.94174e-06
				6.08044	1.71699e-06
				6.08044	1.51825e-06
				6.08044	1.34251e-06
				6.08044	1.18711e-06
				6.08044	1.04971e-06
				6.08044	9.28202e-07
				6.08044	8.20763e-07
				6.08044	7.25759e-07
				6.08044	6.41753e-07
				6.08044	5.6747e-07
				6.08044	5.01785e-07
				6.08044	4.43704e-07
				6.08044	3.92345e-07
				6.08044	3.46931e-07
				6.08044	3.06774e-07
				6.08044	2.71265e-07
				6.08044	2.39866e-07
				6.08044	2.12101e-07
				6.08044	1.87551e-07
				6.08044	1.65842e-07
				6.08044	1.46646e-07

[truncated: 2 more sheets: Fig. S5k, Fig. S5l]
