# Supplementary material for: Mitigating proton trapping in cubic perovskite oxides via ScO6 octahedral networks
Source: Nat Mater. 2025 Aug 8;24(12):1949–56. doi: 10.1038/s41563-025-02311-w (PMC12657236; doi:10.1038/s41563-025-02311-w)
Supplement: Supplementary file 2 — Statistical source data for Supplementary Figs. 1–20 and 24–26. [file 41563_2025_2311_MOESM2_ESM.zip › Source_Data_FigS6.xlsx]

## Sheet: Fig. S6a
experiment		fitting		calclation
Parameter x	Parameter y	Parameter x	Parameter y	Parameter x	Parameter y
Z real / Ohm	-Z img / Ohm	Z real / Ohm	-Z img / Ohm	Z real / Ohm	-Z img / Ohm
312	898	548	1420	97.2	0.168
323	929	703	1710	97.2	0.172
417	1170	915	2050	97.2	0.176
514	1430	1200	2420	97.2	0.179
679	1710	1590	2830	97.2	0.183
889	2020	2080	3240	97.2	0.187
1170	2380	2700	3620	97.2	0.191
1550	2740	3440	3920	97.2	0.195
2020	3100	4260	4110	97.2	0.199
2600	3450	5120	4160	97.2	0.204
3270	3730	5950	4060	97.2	0.208
4830	3910	6710	3840	97.2	0.212
5570	3840	7360	3550	97.2	0.217
6260	3720	7890	3240	97.2	0.221
6890	3530	8320	2930	97.2	0.226
7450	3310	8660	2670	97.2	0.231
7930	3070	8930	2460	97.2	0.236
8350	2850	9160	2310	97.2	0.241
8700	2650	9360	2230	97.2	0.246
9010	2460	9540	2220	97.2	0.251
9260	2350	9710	2270	97.2	0.257
9500	2270	9890	2390	97.2	0.262
9700	2240	10100	2580	97.2	0.268
9880	2280	10300	2840	97.2	0.273
10100	2390	10500	3180	97.2	0.279
10300	2560	10800	3660	97.2	0.285
10400	2800	11100	4210	97.2	0.291
10700	3130	11500	4870	97.2	0.297
10900	3600	11900	5680	97.2	0.304
11200	4120	12400	6640	97.2	0.31
11600	4790	13000	7790	97.2	0.317
12000	5580	13700	9150	97.2	0.323
12500	6540	14500	10800	97.2	0.33
13000	7640	15500	12700	97.2	0.337
13700	9030	16700	14900	97.2	0.345
14500	10700	18200	17600	97.2	0.352
15500	12500	20000	20700	97.2	0.359
16500	14900	22200	24400	97.2	0.367
18000	17600	25000	28500	97.2	0.375
19900	20800	28400	33300	97.2	0.383
22000	24600	32700	38700	97.2	0.391
24900	28900	37900	44600	97.2	0.399
28500	33700	44400	51000	97.2	0.408
33000	39100	52200	57600	97.2	0.416
38500	45000	61300	64200	97.2	0.425
45100	51100	71700	70500	97.2	0.434
53000	57400	83200	76300	97.3	0.444
62000	63600	95500	81600	97.3	0.453
72200	69600	108000	86400	97.3	0.463
83100	75300	121000	91000	97.3	0.473
94900	80800	133000	95900	97.3	0.483
107000	86100	146000	102000	97.3	0.493
119000	91400	159000	108000	97.3	0.503
132000	97200	172000	117000	97.3	0.514
146000	103000	186000	126000	97.3	0.525
159000	110000	201000	138000	97.3	0.536
173000	119000	218000	153000	97.3	0.548
189000	127000	237000	169000	97.3	0.559
203000	140000	258000	188000	97.3	0.571
219000	151000	282000	209000	97.3	0.583
239000	168000	309000	233000	97.3	0.596
258000	188000	341000	260000	97.3	0.608
279000	208000			97.3	0.621
307000	231000			97.3	0.635
334000	261000			97.3	0.648
368000	292000			97.3	0.662
407000	325000			97.3	0.676
455000	362000			97.3	0.69
504000	406000			97.3	0.705
556000	450000			97.3	0.72
616000	493000			97.3	0.735
687000	540000			97.3	0.751
766000	596000			97.3	0.767
848000	657000			97.3	0.783
935000	718000			97.3	0.8
				97.3	0.817
				97.3	0.834
				97.3	0.852
				97.3	0.87
				97.3	0.889
				97.3	0.908
				97.3	0.927
				97.3	0.947
				97.3	0.967
				97.3	0.987
				97.3	1.01
				97.3	1.03
				97.3	1.05
				97.3	1.07
				97.3	1.1
				97.3	1.12
				97.3	1.14
				97.3	1.17
				97.4	1.19
				97.4	1.22
				97.4	1.24
				97.4	1.27
				97.4	1.3
				97.4	1.33
				97.4	1.35
				97.4	1.38
				97.4	1.41
				97.4	1.44
				97.4	1.47
				97.4	1.5
				97.4	1.54
				97.4	1.57
				97.4	1.6
				97.4	1.64
				97.4	1.67
				97.4	1.71
				97.4	1.74
				97.4	1.78
				97.4	1.82
				97.4	1.86
				97.4	1.9
				97.5	1.94
				97.5	1.98
				97.5	2.02
				97.5	2.06
				97.5	2.11
				97.5	2.15
				97.5	2.2
				97.5	2.24
				97.5	2.29
				97.5	2.34
				97.5	2.39
				97.5	2.44
				97.5	2.49
				97.5	2.55
				97.5	2.6
				97.6	2.66
				97.6	2.71
				97.6	2.77
				97.6	2.83
				97.6	2.89
				97.6	2.95
				97.6	3.01
				97.6	3.08
				97.6	3.14
				97.6	3.21
				97.6	3.28
				97.6	3.35
				97.7	3.42
				97.7	3.49
				97.7	3.57
				97.7	3.64
				97.7	3.72
				97.7	3.8
				97.7	3.88
				97.7	3.96
				97.7	4.05
				97.8	4.13
				97.8	4.22
				97.8	4.31
				97.8	4.4
				97.8	4.5
				97.8	4.59
				97.8	4.69
				97.8	4.79
				97.9	4.89
				97.9	5
				97.9	5.1
				97.9	5.21
				97.9	5.32
				97.9	5.44
				97.9	5.55
				98	5.67
				98	5.79
				98	5.91
				98	6.04
				98	6.17
				98	6.3
				98.1	6.43
				98.1	6.57
				98.1	6.71
				98.1	6.85
				98.1	7
				98.2	7.15
				98.2	7.3
				98.2	7.45
				98.2	7.61
				98.3	7.77
				98.3	7.94
				98.3	8.11
				98.3	8.28
				98.3	8.46
				98.4	8.64
				98.4	8.82
				98.4	9.01
				98.4	9.2
				98.5	9.4
				98.5	9.6
				98.5	9.8
				98.6	10
				98.6	10.2
				98.6	10.4
				98.6	10.7
				98.7	10.9
				98.7	11.1
				98.7	11.4
				98.8	11.6
				98.8	11.8
				98.8	12.1
				98.9	12.4
				98.9	12.6
				99	12.9
				99	13.2
				99	13.4
				99.1	13.7
				99.1	14
				99.2	14.3
				99.2	14.6
				99.2	14.9
				99.3	15.3
				99.3	15.6
				99.4	15.9
				99.4	16.2
				99.5	16.6
				99.5	16.9
				99.6	17.3
				99.6	17.7
				99.7	18
				99.7	18.4
				99.8	18.8
				99.8	19.2
				99.9	19.6
				100	20
				100	20.5
				100	20.9
				100	21.4
				100	21.8
				100	22.3
				100	22.7
				100	23.2
				100	23.7
				101	24.2
				101	24.7
				101	25.3
				101	25.8
				101	26.4
				101	26.9
				101	27.5
				101	28.1
				101	28.7
				101	29.3
				101	29.9
				101	30.5
				102	31.2
				102	31.9
				102	32.5
				102	33.2
				102	33.9
				102	34.7
				102	35.4
				102	36.1
				102	36.9
				102	37.7
				103	38.5
				103	39.3
				103	40.1
				103	41
				103	41.9
				103	42.8
				103	43.7
				103	44.6
				104	45.5
				104	46.5
				104	47.5
				104	48.5
				104	49.5
				104	50.6
				105	51.7
				105	52.8
				105	53.9
				105	55
				105	56.2
				105	57.4
				106	58.6
				106	59.9
				106	61.1
				106	62.4
				106	63.8
				107	65.1
				107	66.5
				107	67.9
				107	69.4
				107	70.8
				108	72.3
				108	73.9
				108	75.4
				108	77
				109	78.7
				109	80.3
				109	82.1
				109	83.8
				110	85.6
				110	87.4
				110	89.2
				110	91.1
				111	93.1
				111	95
				111	97.1
				112	99.1
				112	101
				112	103
				113	106
				113	108
				113	110
				114	112
				114	115
				115	117
				115	120
				115	122
				116	125
				116	128
				117	130
				117	133
				118	136
				118	139
				119	142
				119	145
				120	148
				120	151
				121	154
				121	157
				122	161
				122	164
				123	167
				124	171
				124	175
				125	178
				126	182
				126	186
				127	190
				128	194
				128	198
				129	202
				130	206
				131	211
				132	215
				132	220
				133	224
				134	229
				135	234
				136	239
				137	244
				138	249
				139	254
				140	260
				141	265
				142	271
				143	276
				145	282
				146	288
				147	294
				148	301
				150	307
				151	313
				152	320
				154	327
				155	333
				157	340
				158	348
				160	355
				161	362
				163	370
				165	378
				166	386
				168	394
				170	402
				172	410
				174	419
				176	428
				178	437
				180	446
				183	455
				185	465
				187	474
				190	484
				192	494
				195	505
				198	515
				200	526
				203	537
				206	548
				209	559
				212	571
				215	583
				219	595
				222	607
				226	620
				229	632
				233	645
				237	659
				241	672
				245	686
				249	700
				253	715
				258	729
				262	744
				267	760
				272	775
				277	791
				283	807
				288	824
				294	840
				299	857
				305	875
				312	893
				318	911
				324	929
				331	948
				338	967
				346	986
				353	1010
				361	1030
				369	1050
				377	1070
				385	1090
				394	1110
				403	1130
				413	1160
				422	1180
				432	1200
				443	1220
				453	1250
				464	1270
				476	1300
				488	1320
				500	1350
				512	1380
				525	1400
				539	1430
				552	1460
				567	1480
				581	1510
				597	1540
				612	1570
				629	1600
				645	1630
				663	1660
				681	1690
				699	1720
				718	1750
				738	1790
				758	1820
				779	1850
				800	1880
				823	1920
				846	1950
				869	1990
				894	2020
				919	2060
				945	2090
				972	2130
				999	2160
				1030	2200
				1060	2240
				1090	2270
				1120	2310
				1150	2350
				1180	2390
				1220	2430
				1250	2460
				1290	2500
				1320	2540
				1360	2580
				1400	2620
				1440	2660
				1480	2700
				1520	2740
				1570	2780
				1610	2820
				1660	2860
				1710	2900
				1750	2930
				1800	2970
				1850	3010
				1900	3050
				1960	3090
				2010	3130
				2070	3170
				2120	3200
				2180	3240
				2240	3280
				2300	3310
				2360	3350
				2420	3380
				2480	3420
				2550	3450
				2610	3480
				2680	3510
				2750	3550
				2820	3580
				2890	3600
				2960	3630
				3030	3660
				3110	3690
				3180	3710
				3250	3740
				3330	3760
				3410	3780
				3480	3800
				3560	3820
				3640	3840
				3720	3860
				3800	3870
				3880	3880
				3960	3900
				4040	3910
				4130	3920
				4210	3930
				4290	3930
				4370	3940
				4460	3940
				4540	3940
				4620	3940
				4710	3940
				4790	3940
				4870	3940
				4950	3930
				5040	3930
				5120	3920
				5200	3910
				5280	3900
				5360	3880
				5440	3870
				5520	3850
				5600	3840
				5680	3820
				5760	3800
				5830	3780
				5910	3760
				5980	3740
				6060	3710
				6130	3690
				6200	3660
				6270	3640
				6340	3610
				6410	3580
				6480	3550
				6540	3520
				6610	3490
				6670	3460
				6740	3430
				6800	3390
				6860	3360
				6920	3330
				6980	3290
				7040	3260
				7090	3220
				7150	3190
				7200	3150
				7250	3120
				7300	3080
				7350	3040
				7400	3010
				7450	2970
				7500	2930
				7540	2900
				7590	2860
				7630	2820
				7670	2790
				7710	2750
				7750	2710
				7790	2680
				7830	2640
				7870	2610
				7900	2570
				7940	2540
				7970	2500
				8010	2470
				8040	2430
				8070	2400
				8100	2360
				8130	2330
				8160	2300
				8190	2270
				8210	2230
				8240	2200
				8270	2170
				8290	2140
				8310	2110
				8340	2080
				8360	2050
				8380	2020
				8400	1990
				8430	1960
				8450	1940
				8470	1910
				8480	1880
				8500	1860
				8520	1830
				8540	1810
				8560	1780
				8570	1760
				8590	1730
				8600	1710
				8620	1690
				8630	1670
				8650	1650
				8660	1630
				8680	1600
				8690	1590
				8700	1570
				8710	1550
				8730	1530
				8740	1510
				8750	1490
				8760	1480
				8770	1460
				8780	1450
				8790	1430
				8800	1420
				8810	1400
				8820	1390
				8830	1370
				8840	1360
				8850	1350
				8860	1340
				8870	1330
				8880	1320
				8890	1310
				8890	1300
				8900	1290
				8910	1280
				8920	1270
				8920	1260
				8930	1260
				8940	1250
				8950	1240
				8950	1240
				8960	1230
				8970	1230
				8970	1220
				8980	1220
				8990	1220
				8990	1210
				9000	1210
				9010	1210
				9010	1210
				9020	1210
				9030	1210
				9030	1210
				9040	1210
				9040	1210
				9050	1210
				9060	1210
				9060	1210
				9070	1220
				9080	1220
				9080	1220
				9090	1230
				9090	1230
				9100	1240
				9110	1240
				9110	1250
				9120	1260
				9120	1260
				9130	1270
				9140	1280
				9140	1290
				9150	1300
				9150	1310
				9160	1320
				9170	1330
				9170	1340
				9180	1350
				9190	1360
				9190	1380
				9200	1390
				9210	1410
				9210	1420
				9220	1440
				9230	1450
				9230	1470
				9240	1480
				9250	1500
				9260	1520
				9260	1540
				9270	1560
				9280	1580
				9290	1600
				9290	1620
				9300	1640
				9310	1660
				9320	1690
				9330	1710
				9330	1730
				9340	1760
				9350	1790
				9360	1810
				9370	1840
				9380	1870
				9390	1900
				9400	1930
				9410	1960
				9420	1990
				9430	2020
				9440	2050
				9450	2080
				9460	2120
				9470	2150
				9480	2190
				9490	2220
				9500	2260
				9520	2300
				9530	2340
				9540	2380
				9550	2420
				9570	2460
				9580	2500
				9590	2550
				9610	2590
				9620	2640
				9640	2680
				9650	2730
				9660	2780
				9680	2830
				9700	2880
				9710	2930
				9730	2990
				9740	3040
				9760	3090
				9780	3150
				9800	3210
				9820	3270
				9830	3330
				9850	3390
				9870	3450
				9890	3510
				9910	3580
				9930	3650
				9960	3710
				9980	3780
				10000	3850
				10000	3930
				10000	4000
				10100	4070
				10100	4150
				10100	4230
				10100	4310
				10200	4390
				10200	4470
				10200	4550
				10300	4640
				10300	4730
				10300	4820
				10300	4910
				10400	5000
				10400	5090
				10400	5190
				10500	5290
				10500	5390
				10600	5490
				10600	5590
				10600	5700
				10700	5810
				10700	5920
				10700	6030
				10800	6140
				10800	6260
				10900	6380
				10900	6500
				11000	6620
				11000	6750
				11100	6870
				11100	7000
				11200	7140
				11200	7270
				11300	7410
				11300	7550
				11400	7690
				11400	7830
				11500	7980
				11600	8130
				11600	8280
				11700	8440
				11800	8590
				11800	8750
				11900	8920
				12000	9080
				12000	9250
				12100	9420
				12200	9600
				12300	9780
				12400	9960
				12500	10100
				12500	10300
				12600	10500
				12700	10700
				12800	10900
				12900	11100
				13000	11300
				13100	11500
				13200	11700
				13300	11900
				13500	12200
				13600	12400
				13700	12600
				13800	12800
				13900	13000
				14100	13300
				14200	13500
				14300	13800
				14500	14000
				14600	14200
				14800	14500
				14900	14800
				15100	15000
				15200	15300
				15400	15500
				15600	15800
				15700	16100
				15900	16400
				16100	16600
				16300	16900
				16500	17200
				16700	17500
				16900	17800
				17100	18100
				17300	18400
				17500	18700
				17800	19000
				18000	19300
				18200	19600
				18500	19900
				18700	20200
				19000	20600
				19300	20900
				19500	21200
				19800	21500
				20100	21900
				20400	22200
				20700	22600
				21000	22900
				21300	23200
				21600	23600
				22000	23900
				22300	24300
				22700	24600
				23000	25000
				23400	25300
				23800	25700
				24200	26000
				24600	26400
				25000	26700
				25400	27100
				25800	27500
				26200	27800
				26700	28200
				27100	28500
				27600	28900
				28100	29200
				28500	29600
				29000	29900
				29500	30300
				30000	30600
				30600	31000
				31100	31300
				31600	31700
				32200	32000
				32800	32300
				33300	32600
				33900	33000
				34500	33300
				35100	33600
				35700	33900
				36300	34200
				37000	34500
				37600	34800
				38300	35100
				38900	35300
				39600	35600
				40300	35900
				40900	36100
				41600	36400
				42300	36600
				43100	36800
				43800	37000
				44500	37300
				45200	37400
				46000	37600
				46700	37800
				47500	38000
				48200	38100
				49000	38300
				49700	38400
				50500	38500
				51300	38600
				52100	38700
				52800	38800
				53600	38900
				54400	39000
				55200	39000
				56000	39000
				56800	39100
				57600	39100
				58400	39100
				59200	39100
				60000	39000
				60700	39000
				61500	38900
				62300	38900
				63100	38800
				63900	38700
				64700	38600
				65400	38500
				66200	38400
				67000	38200
				67700	38100
				68500	37900
				69200	37800
				70000	37600
				70700	37400
				71400	37200
				72200	37000
				72900	36800
				73600	36500
				74300	36300
				75000	36100
				75700	35800
				76300	35500
				77000	35300
				77700	35000
				78300	34700
				78900	34400
				79600	34100
				80200	33800
				80800	33500
				81400	33200
				82000	32900
				82600	32600
				83100	32200
				83700	31900
				84200	31600
				84800	31200
				85300	30900
				85800	30500
				86300	30200
				86800	29900
				87300	29500
				87800	29100
				88300	28800
				88700	28400
				89200	28100
				89600	27700
				90100	27400
				90500	27000
				90900	26700
				91300	26300
				91700	25900
				92100	25600
				92400	25200
				92800	24900
				93200	24500
				93500	24200
				93900	23800
				94200	23500
				94500	23100
				94800	22800
				95100	22500
				95400	22100
				95700	21800
				96000	21500
				96300	21100
				96600	20800
				96800	20500
				97100	20200
				97300	19800
				97600	19500
				97800	19200
				98100	18900
				98300	18600
				98500	18300
				98700	18000
				98900	17700
				99100	17400
				99300	17100
				99500	16800
				99700	16600
				99900	16300
				100000	16000
				100000	15700
				100000	15500
				101000	15200
				101000	14900
				101000	14700
				101000	14400
				101000	14200
				101000	13900
				101000	13700
				102000	13400
				102000	13200
				102000	13000
				102000	12700
				102000	12500
				102000	12300
				102000	12100
				102000	11900
				103000	11600
				103000	11400
				103000	11200
				103000	11000
				103000	10800
				103000	10600
				103000	10400
				103000	10300
				103000	10100
				103000	9880
				103000	9700
				104000	9530
				104000	9350
				104000	9180
				104000	9010
				104000	8840
				104000	8680
				104000	8520
				104000	8360
				104000	8210
				104000	8060
				104000	7910
				104000	7760
				104000	7610
				104000	7470
				104000	7330
				105000	7200
				105000	7060
				105000	6930
				105000	6800
				105000	6670
				105000	6550
				105000	6420
				105000	6300
				105000	6180
				105000	6070
				105000	5950
				105000	5840
				105000	5730
				105000	5620
				105000	5510
				105000	5410
				105000	5310
				105000	5210
				105000	5110
				105000	5010
				105000	4910
				105000	4820
				105000	4730
				105000	4640
				106000	4550
				106000	4460
				106000	4380
				106000	4290
				106000	4210
				106000	4130
				106000	4050
				106000	3970
				106000	3900
				106000	3820
				106000	3750
				106000	3680
				106000	3610
				106000	3540
				106000	3470
				106000	3400
				106000	3340
				106000	3270
				106000	3210
				106000	3150
				106000	3090
				106000	3030
				106000	2970
				106000	2910
				106000	2860
				106000	2800
				106000	2750
				106000	2690
				106000	2640
				106000	2590
				106000	2540
				106000	2490
				106000	2440
				106000	2400
				106000	2350
				106000	2310
				106000	2260
				106000	2220
				106000	2170
				106000	2130
				106000	2090
				106000	2050
				106000	2010
				106000	1970
				106000	1930
				106000	1900
				106000	1860
				106000	1820
				106000	1790
				106000	1750
				106000	1720
				106000	1690
				106000	1650
				106000	1620
				106000	1590
				106000	1560
				106000	1530
				106000	1500
				106000	1470
				106000	1440
				106000	1410
				106000	1380
				106000	1360
				106000	1330
				106000	1310
				106000	1280
				106000	1260
				106000	1230
				106000	1210
				106000	1180
				106000	1160
				106000	1140
				106000	1120
				106000	1090
				107000	1070
				107000	1050
				107000	1030
				107000	1010
				107000	991
				107000	972
				107000	953
				107000	934
				107000	916
				107000	898
				107000	881
				107000	864
				107000	847
				107000	830
				107000	814
				107000	798
				107000	783
				107000	767
				107000	752
				107000	738
				107000	723
				107000	709
				107000	695
				107000	682
				107000	668
				107000	655
				107000	643
				107000	630
				107000	618
				107000	606
				107000	594
				107000	582
				107000	571
				107000	560
				107000	549
				107000	538
				107000	527
				107000	517
				107000	507
				107000	497
				107000	487
				107000	478
				107000	469
				107000	459
				107000	450
				107000	442
				107000	433
				107000	425
				107000	416
				107000	408
				107000	400
				107000	392
				107000	385
				107000	377
				107000	370
				107000	363
				107000	355
				107000	348
				107000	342
				107000	335
				107000	328
				107000	322
				107000	316
				107000	310
				107000	303
				107000	298
				107000	292
				107000	286
				107000	280
				107000	275
				107000	270
				107000	264
				107000	259
				107000	254
				107000	249
				107000	244
				107000	239
				107000	235
				107000	230
				107000	226
				107000	221
				107000	217
				107000	213
				107000	209
				107000	204
				107000	200
				107000	197
				107000	193
				107000	189
				107000	185
				107000	182
				107000	178
				107000	175
				107000	171
				107000	168
				107000	164
				107000	161
				107000	158
				107000	155
				107000	152
				107000	149
				107000	146
				107000	143
				107000	140
				107000	138
				107000	135
				107000	132
				107000	130
				107000	127
				107000	125
				107000	122
				107000	120
				107000	118
				107000	115
				107000	113
				107000	111
				107000	109
				107000	106
				107000	104
				107000	102
				107000	100
				107000	98.4
				107000	96.5
				107000	94.6
				107000	92.7
				107000	90.9
				107000	89.1
				107000	87.4
				107000	85.7
				107000	84
				107000	82.3
				107000	80.7
				107000	79.1
				107000	77.6
				107000	76.1
				107000	74.6
				107000	73.1
				107000	71.7
				107000	70.3
				107000	68.9
				107000	67.6
				107000	66.2
				107000	64.9
				107000	63.7
				107000	62.4
				107000	61.2
				107000	60
				107000	58.8
				107000	57.7
				107000	56.6
				107000	55.4
				107000	54.4
				107000	53.3
				107000	52.3
				107000	51.2
				107000	50.2
				107000	49.2
				107000	48.3
				107000	47.3
				107000	46.4
				107000	45.5
				107000	44.6
				107000	43.7
				107000	42.9
				107000	42
				107000	41.2
				107000	40.4
				107000	39.6
				107000	38.8
				107000	38.1
				107000	37.3
				107000	36.6
				107000	35.9
				107000	35.2
				107000	34.5
				107000	33.8
				107000	33.2
				107000	32.5
				107000	31.9
				107000	31.2
				107000	30.6
				107000	30
				107000	29.4
				107000	28.9
				107000	28.3
				107000	27.7
				107000	27.2
				107000	26.7
				107000	26.2
				107000	25.6
				107000	25.1
				107000	24.6
				107000	24.2
				107000	23.7
				107000	23.2
				107000	22.8
				107000	22.3
				107000	21.9
				107000	21.5
				107000	21
				107000	20.6
				107000	20.2
				107000	19.8
				107000	19.4
				107000	19.1
				107000	18.7
				107000	18.3
				107000	18
				107000	17.6
				107000	17.3
				107000	16.9
				107000	16.6
				107000	16.3
				107000	15.9
				107000	15.6
				107000	15.3
				107000	15
				107000	14.7
				107000	14.4
				107000	14.2
				107000	13.9
				107000	13.6
				107000	13.3

## Sheet: Fig. S6b
experiment		fitting		calclation
Parameter x	Parameter y	Parameter x	Parameter y	Parameter x	Parameter y
Z real / Ohm	-Z img / Ohm	Z real / Ohm	-Z img / Ohm	Z real / Ohm	-Z img / Ohm
403	376	364	346	0.0694	0.273
426	342	433	354	0.0707	0.278
511	344	503	352	0.072	0.284
568	345	569	341	0.0733	0.289
628	327	629	323	0.0747	0.295
680	307	682	301	0.0761	0.301
726	282	726	276	0.0776	0.307
764	258	762	253	0.079	0.313
794	236	793	233	0.0805	0.319
819	218	817	217	0.082	0.325
840	205	838	205	0.0836	0.332
857	197	857	199	0.0852	0.338
872	196	874	198	0.0868	0.345
887	201	889	203	0.0884	0.352
902	214	905	214	0.0901	0.359
918	232	922	232	0.0918	0.366
936	258	940	257	0.0936	0.373
957	292	960	290	0.0954	0.38
981	335	984	332	0.0972	0.388
1010	387	1010	383	0.099	0.396
1040	451	1040	447	0.101	0.403
1080	527	1080	523	0.103	0.411
1130	618	1120	616	0.105	0.419
1180	726	1180	726	0.107	0.428
1250	855	1240	857	0.109	0.436
1320	1000	1320	1010	0.111	0.445
1410	1170	1410	1180	0.113	0.454
1530	1390	1530	1390	0.115	0.463
1690	1660	1690	1660	0.117	0.472
1870	1950	1880	1950	0.12	0.481
2100	2280	2120	2280	0.122	0.491
2400	2660	2410	2650	0.124	0.5
2770	3070	2770	3050	0.127	0.51
3230	3510	3220	3490	0.129	0.52
3770	3950	3750	3940	0.132	0.53
4410	4400	4380	4400	0.134	0.541
5130	4810	5100	4830	0.137	0.552
5920	5200	5900	5230	0.139	0.563
6750	5560	6760	5580	0.142	0.574
7620	5870	7650	5890	0.145	0.585
8510	6190	8560	6180	0.148	0.597
9420	6500	9450	6460	0.151	0.608
10300	6830	10300	6760	0.153	0.62
11200	7200	11200	7130	0.156	0.633
12200	7630	12100	7570	0.159	0.645
13100	8140	13100	8120	0.163	0.658
14100	8770	14100	8790	0.166	0.671
15200	9500	15200	9580	0.169	0.684
16300	10400	16400	10500	0.172	0.698
17500	11500	17800	11500	0.176	0.711
18900	12800	19400	12700	0.179	0.725
20400	14200	21200	14000	0.182	0.74
22200	16000	23200	15400	0.186	0.754
24300	17800	25600	16800	0.19	0.769
26700	19900	28200	18200	0.193	0.784
29300	22200	31100	19600	0.197	0.8
32500	24600	34400	21000	0.201	0.816
36000	27300	37900	22200	0.205	0.832
40100	29700	41800	23200	0.209	0.848
44600	32800	45800	23900	0.213	0.865
49100	35700	50000	24300	0.217	0.882
54700	38400	54300	24400	0.221	0.9
60900	41700	58600	24200	0.226	0.917
67100	45000	62700	23700	0.23	0.935
73700	47700	66700	22800	0.235	0.954
81300	50200	70500	21700	0.239	0.973
89400	52900	74000	20400	0.244	0.992
97600	55800	77100	19000	0.249	1.01
106000	58100	80000	17500	0.253	1.03
114000	60000	82500	16000	0.258	1.05
124000	62000	84700	14500	0.263	1.07
134000	64600	86600	13100	0.269	1.09
143000	67500	88300	11700	0.274	1.12
152000	69700	89800	10400	0.279	1.14
162000	71600	91000	9220	0.285	1.16
				0.29	1.18
				0.296	1.21
				0.302	1.23
				0.308	1.25
				0.314	1.28
				0.32	1.3
				0.326	1.33
				0.333	1.36
				0.339	1.38
				0.346	1.41
				0.353	1.44
				0.36	1.47
				0.367	1.5
				0.374	1.53
				0.381	1.56
				0.389	1.59
				0.397	1.62
				0.404	1.65
				0.412	1.68
				0.42	1.72
				0.429	1.75
				0.437	1.78
				0.446	1.82
				0.455	1.85
				0.464	1.89
				0.473	1.93
				0.482	1.97
				0.492	2.01
				0.501	2.05
				0.511	2.09
				0.522	2.13
				0.532	2.17
				0.542	2.21
				0.553	2.26
				0.564	2.3
				0.575	2.35
				0.587	2.39
				0.598	2.44
				0.61	2.49
				0.622	2.54
				0.635	2.59
				0.647	2.64
				0.66	2.69
				0.673	2.74
				0.687	2.8
				0.701	2.85
				0.714	2.91
				0.729	2.96
				0.743	3.02
				0.758	3.08
				0.773	3.14
				0.789	3.21
				0.804	3.27
				0.82	3.33
				0.837	3.4
				0.853	3.47
				0.871	3.53
				0.888	3.6
				0.906	3.68
				0.924	3.75
				0.942	3.82
				0.961	3.9
				0.98	3.97
				1	4.05
				1.02	4.13
				1.04	4.21
				1.06	4.3
				1.08	4.38
				1.1	4.47
				1.13	4.56
				1.15	4.65
				1.17	4.74
				1.2	4.83
				1.22	4.93
				1.24	5.02
				1.27	5.12
				1.3	5.22
				1.32	5.33
				1.35	5.43
				1.38	5.54
				1.4	5.65
				1.43	5.76
				1.46	5.87
				1.49	5.99
				1.52	6.1
				1.55	6.23
				1.58	6.35
				1.61	6.47
				1.65	6.6
				1.68	6.73
				1.71	6.86
				1.75	7
				1.79	7.14
				1.82	7.28
				1.86	7.42
				1.9	7.56
				1.94	7.71
				1.97	7.87
				2.01	8.02
				2.06	8.18
				2.1	8.34
				2.14	8.5
				2.18	8.67
				2.23	8.84
				2.28	9.01
				2.32	9.19
				2.37	9.37
				2.42	9.56
				2.47	9.74
				2.52	9.94
				2.57	10.1
				2.62	10.3
				2.68	10.5
				2.73	10.7
				2.79	11
				2.85	11.2
				2.91	11.4
				2.97	11.6
				3.03	11.8
				3.09	12.1
				3.15	12.3
				3.22	12.5
				3.29	12.8
				3.36	13
				3.43	13.3
				3.5	13.6
				3.57	13.8
				3.64	14.1
				3.72	14.4
				3.8	14.7
				3.88	14.9
				3.96	15.2
				4.04	15.5
				4.13	15.8
				4.21	16.1
				4.3	16.5
				4.39	16.8
				4.49	17.1
				4.58	17.4
				4.68	17.8
				4.78	18.1
				4.88	18.5
				4.98	18.9
				5.09	19.2
				5.2	19.6
				5.31	20
				5.42	20.4
				5.54	20.8
				5.66	21.2
				5.78	21.6
				5.9	22
				6.03	22.4
				6.16	22.9
				6.29	23.3
				6.43	23.8
				6.57	24.2
				6.71	24.7
				6.86	25.2
				7	25.7
				7.16	26.2
				7.31	26.7
				7.47	27.2
				7.64	27.7
				7.8	28.3
				7.98	28.8
				8.15	29.4
				8.33	29.9
				8.51	30.5
				8.7	31.1
				8.89	31.7
				9.09	32.3
				9.29	33
				9.5	33.6
				9.71	34.2
				9.93	34.9
				10.2	35.6
				10.4	36.3
				10.6	37
				10.8	37.7
				11.1	38.4
				11.3	39.1
				11.6	39.9
				11.9	40.7
				12.1	41.4
				12.4	42.2
				12.7	43
				13	43.9
				13.3	44.7
				13.6	45.6
				13.9	46.4
				14.2	47.3
				14.5	48.2
				14.9	49.1
				15.2	50.1
				15.6	51
				15.9	52
				16.3	53
				16.7	54
				17.1	55
				17.5	56.1
				17.9	57.1
				18.3	58.2
				18.8	59.3
				19.2	60.4
				19.7	61.6
				20.1	62.7
				20.6	63.9
				21.1	65.1
				21.6	66.3
				22.1	67.6
				22.6	68.9
				23.2	70.1
				23.7	71.5
				24.3	72.8
				24.9	74.1
				25.5	75.5
				26.1	76.9
				26.8	78.4
				27.4	79.8
				28.1	81.3
				28.8	82.8
				29.5	84.3
				30.2	85.9
				31	87.4
				31.7	89
				32.5	90.7
				33.3	92.3
				34.2	94
				35	95.7
				35.9	97.4
				36.8	99.2
				37.7	101
				38.7	103
				39.6	105
				40.6	107
				41.7	108
				42.7	110
				43.8	112
				44.9	114
				46.1	116
				47.2	118
				48.4	120
				49.7	123
				50.9	125
				52.3	127
				53.6	129
				55	131
				56.4	134
				57.8	136
				59.3	138
				60.9	141
				62.4	143
				64	145
				65.7	148
				67.4	150
				69.2	153
				70.9	155
				72.8	158
				74.7	160
				76.6	163
				78.6	166
				80.6	168
				82.7	171
				84.9	174
				87.1	176
				89.4	179
				91.7	182
				94.1	185
				96.5	188
				99	191
				102	193
				104	196
				107	199
				110	202
				112	205
				115	208
				118	211
				121	214
				124	217
				128	220
				131	223
				134	226
				138	229
				141	233
				145	236
				148	239
				152	242
				156	245
				160	248
				164	251
				168	254
				172	257
				176	260
				180	263
				185	266
				189	269
				194	272
				198	275
				203	278
				208	281
				213	284
				218	286
				223	289
				228	292
				233	295
				239	297
				244	300
				249	302
				255	305
				261	307
				266	310
				272	312
				278	314
				284	316
				290	318
				296	321
				302	322
				308	324
				314	326
				321	328
				327	330
				334	331
				340	333
				347	334
				353	335
				360	336
				366	338
				373	339
				380	339
				386	340
				393	341
				400	342
				407	342
				413	343
				420	343
				427	343
				434	343
				441	343
				448	343
				454	343
				461	342
				468	342
				475	342
				481	341
				488	340
				495	339
				501	339
				508	338
				514	337
				521	335
				527	334
				534	333
				540	331
				547	330
				553	328
				559	327
				565	325
				571	323
				577	321
				583	319
				589	317
				595	315
				600	313
				606	311
				612	309
				617	306
				622	304
				628	302
				633	299
				638	297
				643	294
				648	292
				653	289
				658	287
				663	284
				667	281
				672	279
				676	276
				681	273
				685	271
				689	268
				694	265
				698	263
				702	260
				706	257
				709	254
				713	252
				717	249
				720	246
				724	244
				727	241
				731	238
				734	236
				737	233
				741	231
				744	228
				747	225
				750	223
				753	220
				755	218
				758	215
				761	213
				763	210
				766	208
				769	206
				771	203
				773	201
				776	199
				778	197
				780	194
				783	192
				785	190
				787	188
				789	186
				791	184
				793	182
				795	180
				797	178
				799	177
				800	175
				802	173
				804	171
				806	170
				807	168
				809	166
				810	165
				812	163
				813	162
				815	160
				816	159
				818	158
				819	156
				821	155
				822	154
				823	153
				825	152
				826	151
				827	150
				828	149
				829	148
				831	147
				832	146
				833	145
				834	144
				835	144
				836	143
				837	142
				838	142
				840	141
				841	141
				842	140
				843	140
				844	140
				845	139
				846	139
				847	139
				847	139
				848	138
				849	138
				850	138
				851	138
				852	138
				853	139
				854	139
				855	139
				856	139
				857	140
				858	140
				858	140
				859	141
				860	141
				861	142
				862	142
				863	143
				864	144
				865	144
				866	145
				866	146
				867	147
				868	148
				869	149
				870	150
				871	151
				872	152
				873	154
				874	155
				875	156
				876	158
				877	159
				877	161
				878	162
				879	164
				880	165
				881	167
				882	169
				883	171
				884	173
				885	175
				886	177
				888	179
				889	181
				890	183
				891	186
				892	188
				893	190
				894	193
				895	195
				896	198
				898	201
				899	203
				900	206
				901	209
				903	212
				904	215
				905	218
				907	222
				908	225
				909	228
				911	232
				912	235
				914	239
				915	243
				917	246
				918	250
				920	254
				921	258
				923	263
				925	267
				926	271
				928	276
				930	280
				932	285
				933	289
				935	294
				937	299
				939	304
				941	309
				943	315
				945	320
				947	325
				949	331
				952	337
				954	342
				956	348
				959	354
				961	360
				963	367
				966	373
				969	380
				971	386
				974	393
				977	400
				979	407
				982	414
				985	421
				988	429
				991	437
				995	444
				998	452
				1000	460
				1000	468
				1010	477
				1010	485
				1020	494
				1020	503
				1020	512
				1030	521
				1030	530
				1030	539
				1040	549
				1040	559
				1050	569
				1050	579
				1060	589
				1060	600
				1070	611
				1070	622
				1080	633
				1080	644
				1090	655
				1090	667
				1100	679
				1100	691
				1110	703
				1110	716
				1120	729
				1130	742
				1130	755
				1140	768
				1150	782
				1150	795
				1160	809
				1170	824
				1180	838
				1180	853
				1190	868
				1200	883
				1210	898
				1220	914
				1230	930
				1230	946
				1240	962
				1250	979
				1260	996
				1270	1010
				1280	1030
				1290	1050
				1300	1070
				1320	1080
				1330	1100
				1340	1120
				1350	1140
				1360	1160
				1370	1180
				1390	1200
				1400	1220
				1410	1240
				1430	1260
				1440	1280
				1460	1300
				1470	1320
				1490	1340
				1500	1370
				1520	1390
				1530	1410
				1550	1430
				1570	1450
				1590	1480
				1600	1500
				1620	1520
				1640	1550
				1660	1570
				1680	1600
				1700	1620
				1720	1650
				1750	1670
				1770	1700
				1790	1720
				1810	1750
				1840	1770
				1860	1800
				1890	1820
				1910	1850
				1940	1880
				1960	1900
				1990	1930
				2020	1950
				2050	1980
				2080	2010
				2110	2030
				2140	2060
				2170	2090
				2200	2120
				2230	2140
				2270	2170
				2300	2200
				2330	2220
				2370	2250
				2400	2280
				2440	2300
				2480	2330
				2520	2360
				2560	2380
				2600	2410
				2640	2440
				2680	2460
				2720	2490
				2760	2520
				2800	2540
				2850	2570
				2890	2590
				2940	2610
				2980	2640
				3030	2660
				3080	2690
				3130	2710
				3180	2730
				3230	2750
				3280	2780
				3330	2800
				3380	2820
				3430	2840
				3490	2860
				3540	2880
				3590	2890
				3650	2910
				3700	2930
				3760	2940
				3820	2960
				3870	2970
				3930	2990
				3990	3000
				4050	3010
				4110	3030
				4170	3040
				4220	3050
				4280	3060
				4340	3070
				4410	3070
				4470	3080
				4530	3090
				4590	3090
				4650	3100
				4710	3100
				4770	3100
				4830	3100
				4900	3100
				4960	3100
				5020	3100
				5080	3100
				5140	3100
				5200	3090
				5260	3090
				5330	3080
				5390	3080
				5450	3070
				5510	3060
				5570	3050
				5630	3040
				5690	3030
				5740	3020
				5800	3010
				5860	2990
				5920	2980
				5980	2960
				6030	2950
				6090	2930
				6140	2920
				6200	2900
				6250	2880
				6310	2860
				6360	2840
				6410	2820
				6470	2800
				6520	2780
				6570	2760
				6620	2740
				6670	2710
				6720	2690
				6760	2670
				6810	2640
				6860	2620
				6900	2600
				6950	2570
				6990	2550
				7030	2520
				7080	2500
				7120	2470
				7160	2440
				7200	2420
				7240	2390
				7280	2360
				7320	2340
				7360	2310
				7390	2280
				7430	2260
				7460	2230
				7500	2200
				7530	2180
				7570	2150
				7600	2120
				7630	2090
				7660	2070
				7690	2040
				7720	2010
				7750	1990
				7780	1960
				7810	1930
				7840	1910
				7860	1880
				7890	1850
				7920	1830
				7940	1800
				7960	1780
				7990	1750
				8010	1730
				8030	1700
				8060	1670
				8080	1650
				8100	1630
				8120	1600
				8140	1580
				8160	1550
				8180	1530
				8200	1510
				8220	1480
				8230	1460
				8250	1440
				8270	1410
				8280	1390
				8300	1370
				8320	1350
				8330	1330
				8350	1300
				8360	1280
				8380	1260
				8390	1240
				8400	1220
				8420	1200
				8430	1180
				8440	1160
				8450	1140
				8470	1120
				8480	1100
				8490	1090
				8500	1070
				8510	1050
				8520	1030
				8530	1010
				8540	996
				8550	979
				8560	963
				8570	946
				8580	930
				8590	914
				8600	898
				8600	882
				8610	867
				8620	852
				8630	837
				8640	822
				8640	808
				8650	794
				8660	780
				8660	766
				8670	752
				8680	739
				8680	726
				8690	713
				8700	700
				8700	688
				8710	676
				8710	664
				8720	652
				8720	640
				8730	629
				8730	617
				8740	606
				8740	595
				8750	585
				8750	574
				8760	564
				8760	553
				8770	543
				8770	534
				8770	524
				8780	514
				8780	505
				8790	496
				8790	487
				8790	478
				8800	469
				8800	461
				8800	452
				8810	444
				8810	436
				8810	428
				8820	420
				8820	412
				8820	405
				8830	397
				8830	390
				8830	383
				8830	376
				8840	369
				8840	362
				8840	355
				8840	349
				8850	342
				8850	336
				8850	330
				8850	324
				8850	318
				8860	312
				8860	306
				8860	300
				8860	295
				8860	289
				8870	284
				8870	279
				8870	273
				8870	268
				8870	263
				8880	258
				8880	254
				8880	249
				8880	244
				8880	240
				8880	235
				8880	231
				8890	226
				8890	222
				8890	218
				8890	214
				8890	210
				8890	206
				8890	202
				8890	198
				8900	195
				8900	191
				8900	187
				8900	184
				8900	181
				8900	177
				8900	174
				8900	171
				8900	167
				8910	164
				8910	161
				8910	158
				8910	155
				8910	152
				8910	149
				8910	147
				8910	144
				8910	141
				8910	138
				8910	136
				8920	133
				8920	131
				8920	128
				8920	126
				8920	124
				8920	121
				8920	119
				8920	117
				8920	114
				8920	112
				8920	110
				8920	108
				8920	106
				8920	104
				8920	102
				8930	100
				8930	98.3
				8930	96.5
				8930	94.6
				8930	92.9
				8930	91.1
				8930	89.4
				8930	87.7
				8930	86
				8930	84.4
				8930	82.8
				8930	81.3
				8930	79.7
				8930	78.2
				8930	76.7
				8930	75.3
				8930	73.9
				8930	72.5
				8930	71.1
				8930	69.8
				8930	68.4
				8940	67.1
				8940	65.9
				8940	64.6
				8940	63.4
				8940	62.2
				8940	61
				8940	59.9
				8940	58.7
				8940	57.6
				8940	56.5
				8940	55.5
				8940	54.4
				8940	53.4
				8940	52.4
				8940	51.4
				8940	50.4
				8940	49.5
				8940	48.5
				8940	47.6
				8940	46.7
				8940	45.8
				8940	45
				8940	44.1
				8940	43.3
				8940	42.4
				8940	41.6
				8940	40.9
				8940	40.1
				8940	39.3
				8940	38.6
				8940	37.8
				8940	37.1
				8940	36.4
				8940	35.7
				8940	35.1
				8940	34.4
				8940	33.7
				8940	33.1
				8940	32.5
				8940	31.9
				8950	31.3
				8950	30.7
				8950	30.1
				8950	29.5
				8950	29
				8950	28.4
				8950	27.9
				8950	27.3
				8950	26.8
				8950	26.3
				8950	25.8
				8950	25.3
				8950	24.8
				8950	24.4
				8950	23.9
				8950	23.5
				8950	23
				8950	22.6
				8950	22.1
				8950	21.7
				8950	21.3
				8950	20.9
				8950	20.5
				8950	20.1
				8950	19.7
				8950	19.4
				8950	19
				8950	18.6
				8950	18.3
				8950	17.9
				8950	17.6
				8950	17.3
				8950	16.9
				8950	16.6
				8950	16.3
				8950	16
				8950	15.7
				8950	15.4
				8950	15.1
				8950	14.8
				8950	14.5
				8950	14.3
				8950	14
				8950	13.7
				8950	13.5
				8950	13.2
				8950	13
				8950	12.7
				8950	12.5
				8950	12.2
				8950	12
				8950	11.8
				8950	11.5
				8950	11.3
				8950	11.1
				8950	10.9
				8950	10.7
				8950	10.5
				8950	10.3
				8950	10.1
				8950	9.9
				8950	9.72
				8950	9.53
				8950	9.35
				8950	9.17
				8950	9
				8950	8.83
				8950	8.66
				8950	8.5
				8950	8.34
				8950	8.18
				8950	8.02
				8950	7.87
				8950	7.72
				8950	7.57
				8950	7.43
				8950	7.29
				8950	7.15
				8950	7.01
				8950	6.88
				8950	6.75
				8950	6.62
				8950	6.5
				8950	6.37
				8950	6.25
				8950	6.13
				8950	6.02
				8950	5.9
				8950	5.79
				8950	5.68
				8950	5.57
				8950	5.47
				8950	5.36
				8950	5.26
				8950	5.16
				8950	5.06
				8950	4.97
				8950	4.87
				8950	4.78
				8950	4.69
				8950	4.6
				8950	4.51
				8950	4.43
				8950	4.34
				8950	4.26
				8950	4.18
				8950	4.1
				8950	4.02
				8950	3.95
				8950	3.87
				8950	3.8
				8950	3.73
				8950	3.66
				8950	3.59
				8950	3.52
				8950	3.45
				8950	3.39
				8950	3.32
				8950	3.26
				8950	3.2
				8950	3.14
				8950	3.08
				8950	3.02
				8950	2.96
				8950	2.9
				8950	2.85
				8950	2.79
				8950	2.74
				8950	2.69
				8950	2.64
				8950	2.59
				8950	2.54
				8950	2.49
				8950	2.44
				8950	2.4
				8950	2.35
				8950	2.31
				8950	2.26
				8950	2.22
				8950	2.18
				8950	2.14
				8950	2.1
				8950	2.06
				8950	2.02
				8950	1.98
				8950	1.94
				8950	1.9
				8950	1.87
				8950	1.83
				8950	1.8
				8950	1.76
				8950	1.73
				8950	1.7
				8950	1.67
				8950	1.63
				8950	1.6
				8950	1.57
				8950	1.54
				8950	1.51
				8950	1.48
				8950	1.46
				8950	1.43
				8950	1.4
				8950	1.37
				8950	1.35
				8950	1.32
				8950	1.3
				8950	1.27
				8950	1.25
				8950	1.23
				8950	1.2
				8950	1.18
				8950	1.16
				8950	1.13
				8950	1.11
				8950	1.09
				8950	1.07
				8950	1.05
				8950	1.03
				8950	1.01
				8950	0.992
				8950	0.974
				8950	0.955
				8950	0.937
				8950	0.919
				8950	0.902
				8950	0.885
				8950	0.868
				8950	0.851
				8950	0.835
				8950	0.819
				8950	0.804
				8950	0.788
				8950	0.773
				8950	0.759
				8950	0.744
				8950	0.73
				8950	0.716
				8950	0.703
				8950	0.689
				8950	0.676
				8950	0.663
				8950	0.651
				8950	0.638
				8950	0.626
				8950	0.614
				8950	0.603
				8950	0.591
				8950	0.58
				8950	0.569
				8950	0.558
				8950	0.548
				8950	0.537
				8950	0.527
				8950	0.517
				8950	0.507
				8950	0.498
				8950	0.488
				8950	0.479
				8950	0.47
				8950	0.461
				8950	0.452
				8950	0.444
				8950	0.435
				8950	0.427
				8950	0.419
				8950	0.411
				8950	0.403
				8950	0.395
				8950	0.388
				8950	0.38
				8950	0.373
				8950	0.366
				8950	0.359
				8950	0.352
				8950	0.346
				8950	0.339
				8950	0.333
				8950	0.326
				8950	0.32
				8950	0.314
				8950	0.308
				8950	0.302
				8950	0.296
				8950	0.291
				8950	0.285
				8950	0.28
				8950	0.275
				8950	0.269
				8950	0.264
				8950	0.259
				8950	0.254
				8950	0.249
				8950	0.245
				8950	0.24
				8950	0.236
				8950	0.231
				8950	0.227
				8950	0.222
				8950	0.218
				8950	0.214
				8950	0.21
				8950	0.206
				8950	0.202
				8950	0.198
				8950	0.194
				8950	0.191
				8950	0.187
				8950	0.184
				8950	0.18
				8950	0.177
				8950	0.173
				8950	0.17
				8950	0.167
				8950	0.164
				8950	0.161
				8950	0.157
				8950	0.154
				8950	0.152

## Sheet: Fig. S6c
experiment		fitting		calclation		calclation
Parameter x	Parameter y	Parameter x	Parameter y	Parameter x	Parameter y	Parameter x	Parameter y
Z real / Ohm	-Z img / Ohm	Z real / Ohm	-Z img / Ohm	Z real bulk / Ohm	-Z img bulk / Ohm	Z real GB / Ohm	-Z img GB / Ohm
229	88.9	273	101	0.765553	-3284.89	309.621	-3290.81
240	100	288	93.3	0.983096	-2605.1	309.625	-2612.43
276	95.1	300	86.2	1.27082	-2064.81	309.631	-2073.89
289	94.4	310	80.5	1.65502	-1635.11	309.637	-1646.34
302	88.7	318	76.8	2.17315	-1293.03	309.645	-1306.92
312	83.9	325	75.3	2.87893	-1020.28	309.655	-1037.45
321	80.4	331	75.9	3.84964	-802.319	309.666	-823.517
329	78.5	338	78.8	5.19662	-627.536	309.68	-653.662
335	78.5	344	84	7.07977	-486.672	309.697	-518.797
342	80.5	351	91.7	9.72689	-372.328	309.718	-411.707
348	85.1	359	102	13.4576	-278.602	309.743	-326.659
355	92.1	368	115	18.7088	-200.823	309.773	-259.104
363	102	378	132	26.0531	-135.364	309.81	-205.428
371	115	389	152	36.1909	-79.5512	309.854	-162.76
381	131	403	176	49.8844	-31.632	309.908	-128.819
392	151	419	205	67.7936	9.23261	309.973	-101.792
406	175	438	239	90.1999	43.0429	310.052	-80.2353
421	204	460	280	116.679	69.22	310.148	-63.0011
442	236	488	328	145.907	87.1069	310.265	-49.1724
464	277	520	385	175.817	96.5758	310.406	-38.0162
490	325	560	451	204.14	98.4226	310.577	-28.944
522	383	608	528	229.067	94.2988	310.785	-21.4806
560	451	667	617	249.645	86.2543	311.037	-15.2394
608	530	737	716	265.773	76.2148	311.344	-9.90174
668	622	822	826	277.927	65.6578	311.716	-5.20054
740	724	931	953	286.835	55.5382	312.169	-0.906964
830	836	1080	1100	293.248	46.3705	312.72	3.18115
943	966	1240	1250	297.819	38.3613	313.391	7.24897
1100	1110	1440	1410	301.062	31.5302	314.209	11.4733
1270	1250	1660	1560	303.365	25.797	315.208	16.0302
1470	1390	1920	1700	305.007	21.0377	316.429	21.1028
1700	1530	2210	1820	306.184	17.1166	317.924	26.8879
1960	1650	2510	1930	307.036	13.903	319.759	33.6039
2220	1760	2820	2020	307.657	11.2789	322.016	41.4982
2500	1850	3130	2100	308.115	9.14182	324.8	50.8551
2780	1940	3440	2180	308.456	7.40461	328.244	62.0046
3070	2030	3740	2270	308.713	5.99443	332.522	75.3315
3360	2130	4040	2370	308.907	4.85088	337.855	91.284
3650	2230	4340	2500	309.056	3.92426	344.534	110.383
3950	2350	4650	2660	309.171	3.17387	352.939	133.23
4250	2500	4970	2860	309.261	2.56646	363.566	160.508
4560	2670	5320	3100	309.33	2.07496	377.074	192.983
4890	2880	5700	3390	309.385	1.67736	394.323	231.484
5240	3120	6110	3730	309.429	1.3558	416.446	276.874
5610	3420	6580	4110	309.463	1.09578	444.915	329.983
6040	3770	7110	4560	309.49	0.885556	481.615	391.497
6500	4180	7700	5050	309.512	0.715613	528.908	461.785
7040	4640	8380	5600	309.529	0.578248	589.647	540.647
7660	5150	9140	6200	309.543	0.467224	667.09	626.978
8350	5720	10000	6860	309.554	0.377499	764.639	718.378
9150	6320	11000	7570	309.563	0.30499	885.321	810.808
10100	6970	12100	8320	309.57	0.246399	1030.98	898.456
11100	7660	13300	9110	309.576	0.199056	1201.27	974.067
12200	8370	14700	9920	309.581	0.160803	1392.78	1029.92
13500	9090	16200	10800	309.585	0.129897	1598.72	1059.38
14900	9800	17900	11600	309.588	0.104928	1809.63	1058.64
16400	10500	19800	12400	309.59	0.0847559	2015.07	1027.79
18100	11200	21800	13100	309.592	0.0684598	2205.69	970.822
19800	11900	24000	13800	309.593	0.0552954	2374.84	894.456
21700	12400	26300	14400	309.595	0.0446612	2519.28	806.427
23800	13100	28700	14800	309.596	0.0360712	2638.78	713.937
25700	13700	31300	15200	309.597	0.0291327	2735.29	622.714
27700	14000	33800	15300	309.597	0.0235282	2811.84	536.714
29900	14500	36400	15300	309.598	0.0190015	2871.86	458.267
32100	15000	39000	15200	309.598	0.0153453	2918.58	388.426
34200	15500	41600	14900	309.599	0.0123923	2954.83	327.357
36400	15800	44000	14400	309.599	0.0100074	2982.96	274.672
38700	16400	46300	13800	309.599	0.00808128	3004.81	229.677
41200	17000	48500	13200	309.599	0.00652574	3021.86	191.54
43400	17800	50600	12400	309.599	0.00526951	3035.21	159.402
45700	18400	52400	11600	309.6	0.00425502	3045.71	132.439
48200	19000	54200	10800	309.6	0.00343577	3054.02	109.895
50900	19900	55700	9950	309.6	0.00277421	3060.63	91.0951
53600	21100			309.6	0.00223998	3065.91	75.4496
56200	22300			309.6	0.0018086	3070.14	62.4503
				309.6	0.00146027	3073.55	51.6635
				309.6	0.001179	3076.3	42.7218
				309.6	0.000951891	3078.54	35.3155
				309.6	0.000768517	3080.36	29.185
				309.6	0.000620458	3081.84	24.1133
				309.6	0.000500914	3083.04	19.9193
				309.6	0.000404397	3084.03	16.4522
				309.6	0.000326471	3084.84	13.5869
				309.6	0.000263557	3085.51	11.2195
				309.6	0.000212763	3086.05	9.2638
				309.6	0.000171757	3086.5	7.6485
				309.6	0.000138651	3086.87	6.31449
				309.6	0.000111925	3087.18	5.21291
				309.6	9.03489e-05	3087.43	4.30334
				309.6	7.29312e-05	3087.63	3.55237
				309.6	5.88705e-05	3087.8	2.93237
				309.6	4.75199e-05	3087.94	2.42053
				309.6	3.83573e-05	3088.06	1.99799
				309.6	3.0961e-05	3088.15	1.64919
				309.6	2.49905e-05	3088.23	1.36127
				309.6	2.01711e-05	3088.29	1.1236
				309.6	1.62809e-05	3088.35	0.92742
				309.6	1.31408e-05	3088.39	0.765488
				309.6	1.06062e-05	3088.43	0.631826
				309.6	8.56042e-06	3088.46	0.521501
				309.6	6.90912e-06	3088.48	0.430438
				309.6	5.5763e-06	3088.5	0.355275
				309.6	4.50053e-06	3088.52	0.293236
				309.6	3.63226e-06	3088.53	0.242031
				309.6	2.93147e-06	3088.55	0.199766
				309.6	2.36586e-06	3088.56	0.164882
				309.6	1.90936e-06	3088.56	0.136089
				309.6	1.54092e-06	3088.57	0.112324
				309.6	1.24357e-06	3088.57	0.0927091
				309.6	1.00359e-06	3088.58	0.0765194
				309.6	8.0991e-07	3088.58	0.0631569
				309.6	6.53602e-07	3088.59	0.0521278
				309.6	5.27455e-07	3088.59	0.0430247
				309.6	4.25651e-07	3088.59	0.0355113
				309.6	3.43493e-07	3088.59	0.0293099
				309.6	2.7719e-07	3088.59	0.0241915
				309.6	2.23683e-07	3088.59	0.0199669
				309.6	1.80504e-07	3088.6	0.0164801
				309.6	1.45658e-07	3088.6	0.0136022
				309.6	1.17538e-07	3088.6	0.0112268
				309.6	9.48461e-08	3088.6	0.00926625
				309.6	7.65344e-08	3088.6	0.00764807
				309.6	6.17576e-08	3088.6	0.00631248
				309.6	4.98334e-08	3088.6	0.00521013
				309.6	4.02112e-08	3088.6	0.00430027
				309.6	3.24467e-08	3088.6	0.00354931
				309.6	2.61813e-08	3088.6	0.00292949
				309.6	2.11255e-08	3088.6	0.00241791
				309.6	1.70459e-08	3088.6	0.00199567
				309.6	1.37541e-08	3088.6	0.00164716
				309.6	1.10978e-08	3088.6	0.00135951
				309.6	8.95453e-09	3088.6	0.0011221
				309.6	7.2251e-09	3088.6	0.000926146
				309.6	5.82964e-09	3088.6	0.000764412
				309.6	4.70367e-09	3088.6	0.000630922
				309.6	3.79515e-09	3088.6	0.000520743
				309.6	3.0621e-09	3088.6	0.000429805
				309.6	2.47062e-09	3088.6	0.000354747
				309.6	1.99337e-09	3088.6	0.000292797
				309.6	1.60832e-09	3088.6	0.000241666
				309.6	1.29762e-09	3088.6	0.000199463
				309.6	1.04695e-09	3088.6	0.000164631
				309.6	8.44693e-10	3088.6	0.000135881
				309.6	6.81504e-10	3088.6	0.000112152
				309.6	5.4985e-10	3088.6	9.25666e-05
				309.6	4.4361e-10	3088.6	7.64015e-05
				309.6	3.57911e-10	3088.6	6.30594e-05
				309.6	2.88758e-10	3088.6	5.20473e-05
				309.6	2.32966e-10	3088.6	4.29582e-05
				309.6	1.87949e-10	3088.6	3.54563e-05
				309.6	1.51634e-10	3088.6	2.92645e-05
				309.6	1.22335e-10	3088.6	2.4154e-05
				309.6	9.8695e-11	3088.6	1.9936e-05
				309.6	7.9618e-11	3088.6	1.64545e-05
				309.6	6.4238e-11	3088.6	1.3581e-05
				309.6	5.1829e-11	3088.6	1.12094e-05
				309.6	4.1811e-11	3088.6	9.25186e-06
				309.6	3.3728e-11	3088.6	7.63619e-06
				309.6	2.7212e-11	3088.6	6.30267e-06
				309.6	2.1958e-11	3088.6	5.20203e-06
				309.6	1.7711e-11	3088.6	4.29359e-06
				309.6	1.4294e-11	3088.6	3.54379e-06
				309.6	1.1529e-11	3088.6	2.92494e-06
				309.6	9.297e-12	3088.6	2.41415e-06
				309.6	7.497e-12	3088.6	1.99256e-06
				309.6	6.049e-12	3088.6	1.6446e-06
				309.6	4.872e-12	3088.6	1.3574e-06
				309.6	3.938e-12	3088.6	1.12036e-06
				309.6	3.173e-12	3088.6	9.24706e-07
				309.6	2.566e-12	3088.6	7.63223e-07
				309.6	2.066e-12	3088.6	6.2994e-07
				309.6	1.674e-12	3088.6	5.19933e-07
				309.6	1.35e-12	3088.6	4.29136e-07
				309.6	1.082e-12	3088.6	3.54195e-07
				309.6	8.78e-13	3088.6	2.92342e-07
				309.6	7.07e-13	3088.6	2.4129e-07

## Sheet: Fig. S6d
experiment		fitting		calclation		calclation
Parameter x	Parameter y	Parameter x	Parameter y	Parameter x	Parameter y	Parameter x	Parameter y
Z real / Ohm	-Z img / Ohm	Z real / Ohm	-Z img / Ohm	Z real bulk / Ohm	-Z img bulk / Ohm	Z real GB / Ohm	-Z img GB / Ohm
130	18.3	133	28.1	0.391822	0.0713548	129.304	-1.45271
119	26.4	135	28.5	0.481115	0.704116	129.305	-1.14748
130	24.5	137	29.7	0.59186	1.34486	129.306	-0.903977
132	27.7	140	31.8	0.729692	2.02104	129.308	-0.709224
135	28.5	143	34.8	0.901926	2.76031	129.309	-0.552882
137	30	145	38.8	1.11812	3.59151	129.311	-0.426681
140	32.1	149	43.8	1.39084	4.54561	129.313	-0.323982
143	35.1	153	50.1	1.73671	5.6564	129.316	-0.239427
146	38.9	157	57.8	2.17785	6.96115	129.32	-0.168656
149	43.8	162	67.1	2.74373	8.50078	129.324	-0.108084
153	50.1	169	78.1	3.47371	10.3196	129.328	-0.0547077
157	57.7	176	91.3	4.42016	12.464	129.334	-0.00596206
163	67	185	107	5.65232	14.9798	129.341	0.0404124
169	77.9	196	125	7.26051	17.9073	129.35	0.0864767
177	90.9	210	146	9.36006	21.2727	129.36	0.134189
185	106	226	170	12.0933	25.0756	129.372	0.18549
196	124	246	198	15.6266	29.2715	129.387	0.242391
209	145	271	230	20.1388	33.7502	129.405	0.307048
225	170	301	265	25.7955	38.3157	129.426	0.381851
245	198	338	303	32.7058	42.6753	129.452	0.469514
269	230	383	344	40.8675	46.4542	129.484	0.573175
300	266	436	386	50.1151	49.2461	129.521	0.696505
339	305	496	427	60.1004	50.6995	129.567	0.843847
384	346	563	466	70.3288	50.6135	129.622	1.02036
439	388	641	503	80.254	49.0008	129.688	1.2322
500	428	732	537	89.3942	46.0834	129.768	1.48674
568	464	820	564	97.4207	42.2241	129.865	1.79282
644	499	909	588	104.188	37.8297	129.981	2.16104
733	532	997	609	109.71	33.2679	130.122	2.60412
817	560	1080	631	114.104	28.821	130.292	3.13736
904	585	1170	656	117.539	24.6751	130.498	3.77909
991	609	1260	687	120.193	20.9325	130.747	4.55133
1080	635	1340	725	122.231	17.6324	131.048	5.48048
1170	663	1430	773	123.792	14.7722	131.414	6.59817
1260	696	1530	832	124.988	12.3247	131.859	7.94227
1350	734	1630	902	125.908	10.25	132.399	9.55803
1440	780	1750	984	126.617	8.50372	133.057	11.4994
1540	835	1870	1080	127.167	7.04153	133.861	13.8307
1640	901	2010	1190	127.596	5.82217	134.844	16.6281
1750	979	2180	1300	127.933	4.80841	136.049	19.9819
1870	1070	2360	1430	128.199	3.96756	137.533	23.9982
2010	1180			128.409	3.2714	139.364	28.8012
2160	1300			128.577	2.69585	141.633	34.5348
2340	1440			128.712	2.22054	144.455	41.3645
2540	1590			128.82	1.82837	147.979	49.4773
2760	1750			128.907	1.50501	152.398	59.08
3020	1920			128.978	1.23855	157.962	70.3951
3310	2100			129.035	1.01907	164.991	83.6503
3630	2280			129.081	0.838348	173.894	99.0611
3980	2450			129.119	0.68959	185.188	116.802
4370	2630			129.15	0.567168	199.509	136.963
4780	2790			129.175	0.46644	217.611	159.487
5230	2950			129.196	0.383575	240.352	184.088
5700	3090			129.213	0.315413	268.622	210.159
6190	3210			129.227	0.259352	303.23	236.688
6700	3330			129.238	0.213246	344.711	262.22
7230	3400			129.247	0.175332	393.094	284.911
7720	3520			129.255	0.144155	447.678	302.738
8270	3570			129.261	0.118519	506.913	313.837
8810	3710			129.266	0.0974406	568.497	316.923
9290	3800			129.271	0.0801097	629.712	311.623
9830	3870			129.274	0.0658606	687.905	298.574
10400	4030			129.277	0.0541454	740.952	279.254
10900	4200			129.279	0.0445138	787.531	255.61
11500	4340			129.281	0.0365952	827.152	229.646
12100	4500			129.283	0.0300851	860.003	203.115
12800	4760			129.284	0.0247331	886.714	177.355
13400	5080			129.285	0.020333	908.131	153.264
14000	5360			129.286	0.0167157	925.145	131.353
14800	5600			129.287	0.0137419	938.589	111.838
15600	5940			129.287	0.0112971	949.189	94.7316
16400	6400			129.288	0.00928728	957.547	79.9148
17200	6890			129.288	0.00763498	964.15	67.1988
18100	7350			129.288	0.00627664	969.38	56.3624
19100	7860			129.289	0.00515996	973.539	47.1781
				129.289	0.00424194	976.859	39.4268
				129.289	0.00348725	979.52	32.9067
				129.289	0.00286682	981.662	27.4364
				129.289	0.00235678	983.393	22.8564
				129.29	0.00193748	984.797	19.0281
				129.29	0.00159277	985.938	15.8323
				129.29	0.0013094	986.87	13.1674
				129.29	0.00107644	987.631	10.9471
				129.29	0.000884924	988.256	9.0984
				129.29	0.000727484	988.768	7.56007
				129.29	0.000598054	989.19	6.28057
				129.29	0.000491652	989.538	5.21676
				129.29	0.00040418	989.825	4.33254
				129.29	0.00033227	990.061	3.59779
				129.29	0.000273155	990.257	2.98737
				129.29	0.000224557	990.418	2.48032
				129.29	0.000184605	990.552	2.0592
				129.29	0.000151761	990.663	1.70949
				129.29	0.00012476	990.755	1.41911
				129.29	0.000102564	990.831	1.17802
				129.29	8.43161e-05	990.894	0.977849
				129.29	6.93151e-05	990.946	0.811675
				129.29	5.69829e-05	990.989	0.673726
				129.29	4.68448e-05	991.025	0.559213
				129.29	3.85104e-05	991.055	0.464157
				129.29	3.16589e-05	991.08	0.385254
				129.29	2.60263e-05	991.1	0.319761
				129.29	2.13958e-05	991.117	0.2654
				129.29	1.75892e-05	991.131	0.220278
				129.29	1.44598e-05	991.143	0.182827
				129.29	1.18872e-05	991.153	0.151743
				129.29	9.7723e-06	991.161	0.125943
				129.29	8.03366e-06	991.167	0.10453
				129.29	6.60436e-06	991.173	0.0867565
				129.29	5.42935e-06	991.178	0.0720053
				129.29	4.46339e-06	991.181	0.0597621
				129.29	3.66928e-06	991.185	0.0496006
				129.29	3.01646e-06	991.187	0.0411668
				129.29	2.47979e-06	991.189	0.034167
				129.29	2.0386e-06	991.191	0.0283574
				129.29	1.6759e-06	991.193	0.0235356
				129.29	1.37774e-06	991.194	0.0195337
				129.29	1.13262e-06	991.195	0.0162122
				129.29	9.31107e-07	991.196	0.0134556
				129.29	7.65449e-07	991.197	0.0111676
				129.29	6.29265e-07	991.197	0.00926869
				129.29	5.17309e-07	991.198	0.00769266
				129.29	4.25272e-07	991.198	0.00638461
				129.29	3.4961e-07	991.198	0.00529898
				129.29	2.87409e-07	991.199	0.00439795
				129.29	2.36275e-07	991.199	0.00365013
				129.29	1.94238e-07	991.199	0.00302947
				129.29	1.5968e-07	991.199	0.00251434
				129.29	1.31271e-07	991.199	0.0020868
				129.29	1.07916e-07	991.199	0.00173197
				129.29	8.8716e-08	991.2	0.00143747
				129.29	7.29321e-08	991.2	0.00119304
				129.29	5.99564e-08	991.2	0.000990177
				129.29	4.92893e-08	991.2	0.000821808
				129.29	4.052e-08	991.2	0.000682069
				129.29	3.33109e-08	991.2	0.000566091
				129.29	2.73844e-08	991.2	0.000469833
				129.29	2.25123e-08	991.2	0.000389943
				129.29	1.8507e-08	991.2	0.000323638
				129.29	1.52144e-08	991.2	0.000268607
				129.29	1.25075e-08	991.2	0.000222933
				129.29	1.02822e-08	991.2	0.000185026
				129.29	8.45287e-09	991.2	0.000153564
				129.29	6.94899e-09	991.2	0.000127452
				129.29	5.71265e-09	991.2	0.00010578
				129.29	4.69629e-09	991.2	8.77935e-05
				129.29	3.86075e-09	991.2	7.28652e-05
				129.29	3.17387e-09	991.2	6.04753e-05
				129.29	2.60919e-09	991.2	5.01921e-05
				129.29	2.14498e-09	991.2	4.16575e-05
				129.29	1.76335e-09	991.2	3.45741e-05
				129.29	1.44963e-09	991.2	2.86951e-05
				129.29	1.19172e-09	991.2	2.38159e-05
				129.29	9.79691e-10	991.2	1.97662e-05
				129.29	8.05391e-10	991.2	1.64052e-05
				129.29	6.62102e-10	991.2	1.36157e-05
				129.29	5.44307e-10	991.2	1.13005e-05
				129.29	4.47462e-10	991.2	9.37895e-06
				129.29	3.67849e-10	991.2	7.78416e-06
				129.29	3.02402e-10	991.2	6.46055e-06
				129.29	2.48605e-10	991.2	5.36201e-06
				129.29	2.04376e-10	991.2	4.45026e-06
				129.29	1.68017e-10	991.2	3.69354e-06
				129.29	1.38117e-10	991.2	3.06549e-06
				129.29	1.13547e-10	991.2	2.54424e-06
				129.29	9.3349e-11	991.2	2.11162e-06
				129.29	7.6736e-11	991.2	1.75256e-06
				129.29	6.3089e-11	991.2	1.45456e-06
				129.29	5.1861e-11	991.2	1.20723e-06
				129.29	4.2636e-11	991.2	1.00195e-06
				129.29	3.505e-11	991.2	8.31579e-07
				129.29	2.8815e-11	991.2	6.90178e-07
				129.29	2.3693e-11	991.2	5.72821e-07
				129.29	1.9467e-11	991.2	4.75419e-07
				129.29	1.6012e-11	991.2	3.94579e-07
				129.29	1.3161e-11	991.2	3.27485e-07
				129.29	1.082e-11	991.2	2.718e-07
				129.29	8.897e-12	991.2	2.25583e-07
				129.29	7.312e-12	991.2	1.87225e-07
				129.29	6.007e-12	991.2	1.5539e-07
				129.29	4.939e-12	991.2	1.28967e-07
				129.29	4.059e-12	991.2	1.07038e-07
				129.29	3.343e-12	991.2	8.88373e-08
				129.29	2.749e-12	991.2	7.37315e-08
				129.29	2.258e-12	991.2	6.11943e-08
				129.29	1.853e-12	991.2	5.07888e-08

## Sheet: Fig. S6e
experiment		fitting		calclation		calclation
Parameter x	Parameter y	Parameter x	Parameter y	Parameter x	Parameter y	Parameter x	Parameter y
Z real / Ohm	-Z img / Ohm	Z real / Ohm	-Z img / Ohm	Z real bulk / Ohm	-Z img bulk / Ohm	Z real GB / Ohm	-Z img GB / Ohm
95.9	12.4	92	18.4	0.0484259	0.221649	86.27	0.0916283
84	15.5	93.5	19.8	0.0592674	0.270535	86.2761	0.110174
90.8	14.8	95.2	21.7	0.0725749	0.330185	86.2834	0.132473
92	18	97.1	24.3	0.0889279	0.402959	86.2922	0.159285
93.6	19.8	99.2	27.6	0.109051	0.491731	86.3028	0.191522
95.2	22	102	31.6	0.133854	0.599998	86.3155	0.230281
97.2	24.6	105	36.4	0.164485	0.732009	86.3308	0.27688
99.3	27.8	108	42.3	0.202402	0.892924	86.3492	0.332906
102	31.7	112	49.2	0.249465	1.089	86.3714	0.400262
105	36.5	117	57.4	0.308068	1.32781	86.398	0.481238
108	42.2	123	67	0.381311	1.61849	86.4301	0.578584
112	49.1	130	78.2	0.473238	1.97206	86.4688	0.695603
117	57.2	139	91.1	0.589173	2.40172	86.5153	0.836263
123	66.7	149	106	0.736166	2.92323	86.5713	1.00533
130	77.8	162	123	0.923629	3.55523	86.6388	1.20852
138	90.8	178	142	1.1642	4.31961	86.7202	1.4527
149	106	197	163	1.47491	5.24169	86.8183	1.74611
161	123	221	185	1.8788	6.35016	86.9366	2.0986
177	142	249	209	2.40701	7.67657	87.0796	2.52202
197	163	282	232	3.10143	9.25399	87.2522	3.03053
220	186	320	256	4.0179	11.1143	87.4611	3.64105
249	210	362	277	5.22957	13.2835	87.7139	4.37384
283	233	407	296	6.8297	15.7737	88.0204	5.25304
321	256	454	312	8.93209	18.5718	88.3925	6.30741
364	276	505	326	11.6664	21.624	88.8452	7.57114
409	294	559	340	15.1644	24.8185	89.3968	9.08476
454	309	610	351	19.5329	27.9721	90.0706	10.8961
503	324	659	363	24.8142	30.8301	90.8958	13.0616
556	339	708	378	30.9412	33.0932	91.9095	15.6469
606	352	757	396	37.7086	34.4746	93.1588	18.7285
656	367	807	418	44.7825	34.7764	94.7038	22.3944
707	383	859	446	51.7608	33.9532	96.6216	26.7441
758	401	914	480	58.2629	32.1272	99.0114	31.8889
810	423	975	521	64.0108	29.5474	102	37.9493
864	450	1040	568	68.8655	26.5154	105.752	45.0511
921	481	1110	622	72.8162	23.315	110.474	53.3178
981	519	1200	683	75.941	20.1689	116.428	62.8575
1050	565	1290	751	78.3627	17.2257	123.938	73.743
1120	617	1390	825	80.2146	14.5679	133.396	85.9825
1200	678	1510	905	81.6199	12.2283	145.251	99.4809
1290	747	1640	990	82.683	10.2063	159.993	113.992
1390	823	1790	1080	83.4876	8.48212	178.099	129.068
1500	905			84.0981	7.02634	199.953	144.029
1640	993			84.5637	5.80604	225.729	157.959
1790	1080			84.9206	4.78861	255.263	169.776
1950	1180			85.196	3.94373	287.954	178.376
2130	1270			85.4099	3.24427	322.749	182.846
2340	1360			85.5771	2.66652	358.249	182.671
2550	1440			85.7085	2.19015	392.933	177.872
2780	1510			85.8124	1.79791	425.421	168.998
3020	1580			85.895	1.47529	454.692	156.987
3270	1650			85.961	1.21014	480.178	142.945
3530	1700			86.0138	0.992375	501.746	127.947
3790	1750			86.0564	0.813618	519.588	112.891
4050	1790			86.0907	0.666943	534.1	98.443
4320	1840			86.1184	0.546631	545.761	85.0315
4600	1880			86.1409	0.447971	555.059	72.8905
4840	1930			86.1591	0.367084	562.442	62.1059
5150	1980			86.174	0.300778	568.294	52.6634
5420	2080			86.1861	0.246434	572.936	44.487
5680	2130			86.1959	0.201899	576.625	37.4666
5990	2210			86.204	0.165405	579.564	31.4783
6290	2330			86.2105	0.135503	581.915	26.3964
6580	2440			86.2159	0.111004	583.802	22.1009
6920	2540			86.2203	0.0909318	585.323	18.4816
7310	2680			86.2239	0.074488	586.553	15.4395
7690	2880			86.2268	0.0610169	587.551	12.8878
8030	3080			86.2292	0.0499814	588.364	10.7507
8400	3240			86.2311	0.0409414	589.028	8.96316
8860	3430			86.2327	0.0335362	589.571	7.46958
9330	3700			86.2341	0.0274702	590.018	6.22265
9770	4020			86.2351	0.0225013	590.384	5.18234
10200	4310			86.236	0.0184311	590.687	4.3149
10800	4610			86.2367	0.0150971	590.936	3.59194
11500	4990			86.2373	0.0123661	591.142	2.98962
				86.2378	0.0101291	591.312	2.48796
				86.2382	0.0082968	591.453	2.07024
				86.2385	0.00679593	591.57	1.7225
				86.2388	0.00556655	591.666	1.43305
				86.239	0.00455956	591.747	1.19217
				86.2392	0.00373473	591.813	0.991722
				86.2393	0.00305911	591.868	0.824942
				86.2395	0.00250571	591.914	0.686184
				86.2396	0.00205242	591.952	0.570749
				86.2396	0.00168113	591.984	0.474721
				86.2397	0.00137701	592.01	0.394841
				86.2398	0.0011279	592.032	0.328396
				86.2398	0.000923862	592.05	0.273129
				86.2398	0.000756732	592.066	0.227161
				86.2399	0.000619836	592.078	0.188927
				86.2399	0.000507705	592.089	0.157127
				86.2399	0.00041586	592.097	0.130678
				86.2399	0.000340629	592.104	0.108681
				86.2399	0.000279008	592.11	0.0903867
				86.24	0.000228534	592.115	0.0751713
				86.24	0.000187191	592.12	0.062517
				86.24	0.000153328	592.123	0.0519928
				86.24	0.00012559	592.126	0.0432401
				86.24	0.00010287	592.128	0.0359608
				86.24	8.42605e-05	592.13	0.0299069
				86.24	6.90174e-05	592.132	0.0248722
				86.24	5.65318e-05	592.133	0.020685
				86.24	4.6305e-05	592.134	0.0172027
				86.24	3.79282e-05	592.135	0.0143066
				86.24	3.10668e-05	592.136	0.0118981
				86.24	2.54467e-05	592.137	0.00989502
				86.24	2.08433e-05	592.137	0.00822918
				86.24	1.70726e-05	592.138	0.00684378
				86.24	1.39841e-05	592.138	0.00569162
				86.24	1.14543e-05	592.138	0.00473342
				86.24	9.3822e-06	592.139	0.00393654
				86.24	7.68492e-06	592.139	0.00327381
				86.24	6.29468e-06	592.139	0.00272266
				86.24	5.15595e-06	592.139	0.00226429
				86.24	4.22321e-06	592.139	0.00188309
				86.24	3.45921e-06	592.139	0.00156607
				86.24	2.83343e-06	592.14	0.00130241
				86.24	2.32085e-06	592.14	0.00108315
				86.24	1.901e-06	592.14	0.000900798
				86.24	1.5571e-06	592.14	0.000749146
				86.24	1.27541e-06	592.14	0.000623025
				86.24	1.04468e-06	592.14	0.000518137
				86.24	8.55696e-07	592.14	0.000430907
				86.24	7.00897e-07	592.14	0.000358362
				86.24	5.74101e-07	592.14	0.000298031
				86.24	4.70244e-07	592.14	0.000247856
				86.24	3.85175e-07	592.14	0.000206129
				86.24	3.15495e-07	592.14	0.000171426
				86.24	2.58421e-07	592.14	0.000142566
				86.24	2.11671e-07	592.14	0.000118565
				86.24	1.73379e-07	592.14	9.8604e-05
				86.24	1.42014e-07	592.14	8.20037e-05
				86.24	1.16323e-07	592.14	6.81981e-05
				86.24	9.52796e-08	592.14	5.67167e-05
				86.24	7.80431e-08	592.14	4.71683e-05
				86.24	6.39248e-08	592.14	3.92274e-05
				86.24	5.23605e-08	592.14	3.26233e-05
				86.24	4.28882e-08	592.14	2.71311e-05
				86.24	3.51296e-08	592.14	2.25635e-05
				86.24	2.87745e-08	592.14	1.87648e-05
				86.24	2.3569e-08	592.14	1.56057e-05
				86.24	1.93053e-08	592.14	1.29784e-05
				86.24	1.58129e-08	592.14	1.07935e-05
				86.24	1.29523e-08	592.14	8.97636e-06
				86.24	1.06091e-08	592.14	7.46516e-06
				86.24	8.6899e-09	592.14	6.20838e-06
				86.24	7.11786e-09	592.14	5.16318e-06
				86.24	5.83021e-09	592.14	4.29394e-06
				86.24	4.7755e-09	592.14	3.57104e-06
				86.24	3.91159e-09	592.14	2.96984e-06
				86.24	3.20396e-09	592.14	2.46986e-06
				86.24	2.62435e-09	592.14	2.05405e-06
				86.24	2.14959e-09	592.14	1.70825e-06
				86.24	1.76072e-09	592.14	1.42066e-06
				86.24	1.4422e-09	592.14	1.18149e-06
				86.24	1.1813e-09	592.14	9.82578e-07
				86.24	9.67601e-10	592.14	8.17158e-07
				86.24	7.92556e-10	592.14	6.79587e-07
				86.24	6.49183e-10	592.14	5.65176e-07
				86.24	5.31743e-10	592.14	4.70027e-07
				86.24	4.35549e-10	592.14	3.90896e-07
				86.24	3.56752e-10	592.14	3.25088e-07
				86.24	2.92215e-10	592.14	2.70358e-07
				86.24	2.39353e-10	592.14	2.24842e-07
				86.24	1.9605e-10	592.14	1.8699e-07
				86.24	1.60588e-10	592.14	1.55509e-07
				86.24	1.31537e-10	592.14	1.29329e-07
				86.24	1.07743e-10	592.14	1.07556e-07
				86.24	8.8249e-11	592.14	8.94484e-08
				86.24	7.228e-11	592.14	7.43895e-08
				86.24	5.9205e-11	592.14	6.18658e-08
				86.24	4.8493e-11	592.14	5.14505e-08
				86.24	3.9726e-11	592.14	4.27886e-08
				86.24	3.2541e-11	592.14	3.5585e-08
				86.24	2.6653e-11	592.14	2.95942e-08
				86.24	2.1829e-11	592.14	2.46119e-08
				86.24	1.7879e-11
				86.24	1.4645e-11
				86.24	1.1993e-11
				86.24	9.828e-12
				86.24	8.048e-12
				86.24	6.596e-12
				86.24	5.399e-12
				86.24	4.421e-12
				86.24	3.624e-12
				86.24	2.969e-12
				86.24	2.433e-12
				86.24	1.992e-12
				86.24	1.628e-12
				86.24	1.336e-12
				86.24	1.094e-12
				86.24	8.94e-13
				86.24	7.38e-13
				86.24	5.95e-13
				86.24	4.89e-13
				86.24	4.01e-13

## Sheet: Fig. S6f
experiment		fitting		calclation
Parameter x	Parameter y	Parameter x	Parameter y	Parameter x	Parameter y
Z real / Ohm	-Z img / Ohm	Z real / Ohm	-Z img / Ohm	Z real / Ohm	-Z img / Ohm
83.9	5.58	74.5	9.75	65.389	0.00090761
72.6	12.6	75.5	11.1	65.3891	0.00110451
78.2	12.3	76.7	12.7	65.3891	0.00134412
79.1	15.6	78	14.6	65.3892	0.00163571
80.5	17.5	79.6	16.7	65.3893	0.00199056
81.9	19.7	81.3	19.2	65.3894	0.00242239
83.7	22.3	83.3	22.2	65.3895	0.0029479
85.7	25.6	85.5	25.6	65.3896	0.00358742
88	29.3	88.1	29.6	65.3898	0.00436567
90.7	33.9	91.1	34.3	65.3901	0.00531275
94	39.4	94.7	39.7	65.3903	0.00646529
97.9	45.9	98.8	46.1	65.3907	0.00786786
103	53.5	104	53.6	65.3911	0.00957469
108	62.4	109	62.3	65.3916	0.0116518
115	72.7	116	72.3	65.3922	0.0141795
123	84.6	125	83.9	65.3929	0.0172555
134	98.1	135	97.2	65.3938	0.0209988
146	113	147	112	65.3949	0.0255541
162	130	162	129	65.3962	0.0310976
181	148	181	147	65.3978	0.0378435
204	167	203	166	65.3998	0.0460527
231	185	229	185	65.4022	0.0560426
261	203	260	204	65.4051	0.0681993
295	219	294	221	65.4086	0.0829927
331	233	332	236	65.4129	0.100995
368	245	370	248	65.4182	0.1229
405	256	409	258	65.4246	0.149557
444	267	449	267	65.4324	0.181993
487	278	491	275	65.4418	0.221462
526	290	529	285	65.4534	0.269487
566	302	566	296	65.4674	0.327922
607	317	604	311	65.4846	0.39902
648	334	643	329	65.5055	0.485522
691	354	685	352	65.531	0.59076
736	379	729	379	65.5621	0.718786
783	409	777	412	65.6001	0.87452
834	444	830	449	65.6465	1.06394
890	485	890	491	65.7032	1.29431
952	533	956	538	65.7727	1.57445
1020	586	1030	589	65.8579	1.91504
1100	646	1110	646	65.9624	2.32905
1190	710	1200	706	66.0909	2.83218
1300	778	1310	769	66.2492	3.4434
1420	848	1420	835	66.4448	4.18565
1550	919	1550	903	66.687	5.08659
1690	989	1690	971	66.9879	6.17945
1850	1060	1840	1040	67.3632	7.50412
2020	1120	2010	1100	67.8333	9.10819
2190	1180	2180	1160	68.4249	11.0482
2380	1230	2360	1220	69.1732	13.3908
2570	1270	2560	1270	70.1251	16.2138
2770	1320	2760	1320	71.343	19.6067
2970	1350	2970	1360	72.9103	23.6706
3170	1390	3180	1400	74.9385	28.5161
3380	1420	3390	1440	77.5759	34.259
3580	1460	3600	1470	81.018	41.0107
3790	1510	3820	1510	85.5189	48.863
3990	1550	4040	1550	91.4002	57.8623
4230	1590	4250	1590	99.0527	67.9725
4450	1690	4480	1640	108.923	79.0249
4650	1750	4700	1700	121.472	90.6614
4910	1810	4930	1770	137.091	102.286
5160	1920	5170	1850	155.977	113.058
5400	2030	5420	1950	177.988	121.955
5660	2120	5670	2070	202.522	127.95
5980	2240	5950	2200	228.522	130.249
6310	2410	6240	2350	254.624	128.523
6600	2600	6550	2520	279.445	123.021
6910	2760	6890	2720	301.867	114.481
7270	2920	7250	2930	321.223	103.914
7670	3150	7640	3180	337.307	92.3547
8060	3440	8060	3450	350.277	80.6772
8450	3720	8520	3750	360.505	69.5134
8910	3990	9030	4090	368.449	59.2531
9460	4310	9570	4450	374.56	50.0889
				379.238	42.0727
				382.816	35.1673
				385.556	29.2857
				387.662	24.318
				389.288	20.1485
				390.55	16.6653
				391.536	13.766
				392.311	11.3593
				392.923	9.36561
				393.408	7.71684
				393.796	6.35504
				394.106	5.23139
				394.356	4.30499
				394.558	3.5417
				394.721	2.91311
				394.854	2.39566
				394.961	1.96985
				395.049	1.61953
				395.12	1.33139
				395.179	1.09443
				395.227	0.899586
				395.266	0.739393
				395.298	0.607701
				395.324	0.499447
				395.345	0.410465
				395.363	0.337329
				395.378	0.277218
				395.389	0.227816
				395.399	0.187215
				395.407	0.153848
				395.414	0.126427
				395.419	0.103893
				395.424	0.0853744
				395.427	0.0701565
				395.43	0.0576509
				395.433	0.0473744
				395.435	0.0389296
				395.436	0.0319901
				395.438	0.0262875
				395.439	0.0216015
				395.44	0.0177507
				395.441	0.0145864
				395.441	0.0119862
				395.442	0.00984948
				395.442	0.00809367
				395.442	0.00665085
				395.443	0.00546523
				395.443	0.00449097
				395.443	0.00369038
				395.443	0.00303251
				395.443	0.00249192
				395.444	0.00204769
				395.444	0.00168266
				395.444	0.0013827
				395.444	0.00113621
				395.444	0.000933659
				395.444	0.000767219
				395.444	0.000630449
				395.444	0.000518061
				395.444	0.000425708
				395.444	0.000349818
				395.444	0.000287457
				395.444	0.000236213
				395.444	0.000194104
				395.444	0.000159502
				395.444	0.000131068
				395.444	0.000107703
				395.444	8.85031e-05
				395.444	7.27259e-05
				395.444	5.97613e-05
				395.444	4.91078e-05
				395.444	4.03535e-05
				395.444	3.31598e-05
				395.444	2.72485e-05
				395.444	2.2391e-05
				395.444	1.83994e-05
				395.444	1.51194e-05
				395.444	1.24241e-05
				395.444	1.02093e-05
				395.444	8.38934e-06
				395.444	6.8938e-06
				395.444	5.66486e-06
				395.444	4.655e-06
				395.444	3.82517e-06
				395.444	3.14327e-06
				395.444	2.58293e-06
				395.444	2.12248e-06
				395.444	1.74411e-06
				395.444	1.43319e-06
				395.444	1.1777e-06
				395.444	9.67757e-07
				395.444	7.95238e-07
				395.444	6.53473e-07
				395.444	5.36981e-07
				395.444	4.41255e-07
				395.444	3.62594e-07
				395.444	2.97955e-07
				395.444	2.4484e-07
				395.444	2.01193e-07
				395.444	1.65327e-07
				395.444	1.35855e-07
				395.444	1.11636e-07
				395.444	9.17351e-08
				395.444	7.53818e-08
				395.444	6.19437e-08
				395.444	5.09012e-08
				395.444	4.18272e-08
				395.444	3.43708e-08
				395.444	2.82436e-08
				395.444	2.32087e-08
				395.444	1.90714e-08
				395.444	1.56716e-08
				395.444	1.28779e-08
				395.444	1.05822e-08
				395.444	8.69571e-09
				395.444	7.14555e-09
				395.444	5.87172e-09
				395.444	4.825e-09
				395.444	3.96487e-09
				395.444	3.25807e-09
				395.444	2.67726e-09

## Sheet: Fig. S6g
experiment		fitting		calclation
Parameter x	Parameter y	Parameter x	Parameter y	Parameter x	Parameter y
Z real / Ohm	-Z img / Ohm	Z real / Ohm	-Z img / Ohm	Z real / Ohm	-Z img / Ohm
45.9	5.32	50.5	7.48	44.1404	0.00128244
49.5	7.33	51.3	8.59	44.1404	0.00155028
53.1	7.85	52.2	9.88	44.1405	0.00187407
53.6	10.8	53.2	11.4	44.1407	0.00226549
54.6	12.8	54.4	13.1	44.1408	0.00273865
55.9	15	55.8	15.2	44.141	0.00331064
57.4	17.5	57.4	17.5	44.1412	0.00400208
59.2	20.2	59.3	20.3	44.1414	0.00483794
61.3	23.4	61.5	23.5	44.1417	0.00584837
63.9	27.2	64.1	27.2	44.142	0.00706982
66.9	31.5	67.2	31.4	44.1425	0.00854637
70.7	36.5	71	36.3	44.143	0.0103313
75.2	42.1	75.5	41.8	44.1436	0.012489
80.7	48.4	80.9	48	44.1443	0.0150972
87.5	55.2	87.5	54.8	44.1452	0.0182502
95.6	62.6	95.4	62.1	44.1463	0.0220616
105	70.1	105	69.8	44.1477	0.0266689
117	77.7	116	77.6	44.1493	0.0322383
129	84.9	129	85.2	44.1512	0.0389706
144	91.5	143	92.2	44.1535	0.0471085
159	97.4	159	98.3	44.1564	0.0569453
175	102	175	103	44.1598	0.0688357
191	107	192	107	44.164	0.0832081
208	111	209	111	44.169	0.10058
225	114	226	114	44.175	0.121577
241	118	242	116	44.1824	0.146956
257	122	257	120	44.1913	0.177628
274	126	273	124	44.202	0.214696
292	132	291	130	44.215	0.259492
310	138	308	137	44.2308	0.313624
328	146	325	146	44.2499	0.379031
347	155	344	156	44.2731	0.458054
367	166	365	168	44.3012	0.553517
388	179	388	181	44.3354	0.668822
411	194	413	196	44.3769	0.80807
438	211	440	212	44.4274	0.976195
467	230	471	230	44.4889	1.17913
500	250	504	249	44.5639	1.42401
537	272	541	268	44.6555	1.71939
578	294	581	288	44.7677	2.0755
624	316	625	309	44.9054	2.50457
674	337	672	329	45.0749	3.02117
727	357	723	350	45.284	3.64258
784	375	778	369	45.543	4.38921
843	391	836	388	45.8651	5.285
904	406	897	405	46.2672	6.3578
966	420	960	422	46.7715	7.6396
1030	433	1030	437	47.407	9.16664
1090	445	1090	451	48.2113	10.9789
1160	458	1160	465	49.2339	13.1192
1220	472	1230	478	50.5387	15.6308
1290	487	1300	491	52.2082	18.5534
1360	506	1370	504	54.3464	21.9168
1430	523	1450	519	57.0814	25.7312
1500	546	1520	536	60.5648	29.9731
1580	569	1590	555	64.965	34.568
1660	587	1670	577	70.4504	39.3718
1740	627	1750	602	77.1606	44.1556
1830	647	1830	632	85.1631	48.6051
1920	687	1920	666	94.4047	52.3437
2010	729	2010	705	104.673	54.9881
2110	761	2100	750	115.593	56.2286
2230	811	2200	800	126.67	55.9084
2330	879	2310	857	137.38	54.0686
2430	936	2420	921	147.268	50.9364
2560	989	2550	993	156.023	46.8617
2700	1060	2680	1070	163.499	42.2336
2830	1160	2820	1160	169.698	37.4084
2970	1260	2980	1260	174.724	32.6668
3130	1350	3150	1370	178.731	28.2023
3330	1460	3330	1490	181.891	24.1283
3540	1620	3540	1620	184.366	20.4965
3710	1780	3750	1770	186.3	17.3147
3940	1950	3990	1930	187.81	14.5634
4190	2120	4250	2100	188.991	12.2077
				189.919	10.2058
				190.649	8.51444
				191.227	7.09162
				191.687	5.89882
				192.054	4.90153
				192.349	4.06945
				192.586	3.37635
				192.778	2.79977
				192.934	2.32064
				193.061	1.92282
				193.164	1.59273
				193.248	1.31899
				193.318	1.09209
				193.374	0.90408
				193.421	0.748337
				193.459	0.619357
				193.491	0.512562
				193.517	0.424151
				193.538	0.350969
				193.556	0.290399
				193.571	0.240272
				193.583	0.198791
				193.593	0.164467
				193.601	0.136066
				193.608	0.112568
				193.613	0.0931261
				193.618	0.0770411
				193.622	0.0637337
				193.625	0.0527244
				193.627	0.0436165
				193.63	0.0360818
				193.631	0.0298485
				193.633	0.024692
				193.634	0.0204262
				193.635	0.0168973
				193.636	0.013978
				193.637	0.0115631
				193.637	0.00956538
				193.638	0.00791278
				193.638	0.00654569
				193.638	0.00541479
				193.639	0.00447927
				193.639	0.00370538
				193.639	0.0030652
				193.639	0.00253562
				193.639	0.00209753
				193.639	0.00173514
				193.64	0.00143535
				193.64	0.00118736
				193.64	0.000982217
				193.64	0.000812516
				193.64	0.000672135
				193.64	0.000556008
				193.64	0.000459944
				193.64	0.000380478
				193.64	0.000314742
				193.64	0.000260363
				193.64	0.000215379
				193.64	0.000178167
				193.64	0.000147384
				193.64	0.00012192
				193.64	0.000100856
				193.64	8.34304e-05
				193.64	6.90158e-05
				193.64	5.70917e-05
				193.64	4.72277e-05
				193.64	3.9068e-05
				193.64	3.23181e-05
				193.64	2.67344e-05
				193.64	2.21154e-05
				193.64	1.82944e-05
				193.64	1.51336e-05
				193.64	1.25189e-05
				193.64	1.0356e-05
				193.64	8.56674e-06
				193.64	7.08663e-06
				193.64	5.86225e-06
				193.64	4.8494e-06
				193.64	4.01155e-06
				193.64	3.31846e-06
				193.64	2.74512e-06
				193.64	2.27083e-06
				193.64	1.87849e-06
				193.64	1.55394e-06
				193.64	1.28546e-06
				193.64	1.06337e-06
				193.64	8.79643e-07
				193.64	7.27664e-07
				193.64	6.01943e-07
				193.64	4.97943e-07
				193.64	4.11911e-07
				193.64	3.40744e-07
				193.64	2.81872e-07
				193.64	2.33172e-07
				193.64	1.92886e-07
				193.64	1.5956e-07
				193.64	1.31993e-07
				193.64	1.09188e-07
				193.64	9.03229e-08
				193.64	7.47175e-08
				193.64	6.18082e-08
				193.64	5.11294e-08
				193.64	4.22956e-08
				193.64	3.4988e-08
				193.64	2.8943e-08
				193.64	2.39424e-08
				193.64	1.98058e-08
				193.64	1.63839e-08
				193.64	1.35531e-08
				193.64	1.12115e-08
				193.64	9.27448e-09
				193.64	7.67208e-09
				193.64	6.34655e-09
				193.64	5.25003e-09
				193.64	4.34297e-09
				193.64	3.59261e-09
				193.64	2.9719e-09
				193.64	2.45843e-09
				193.64	2.03368e-09
				193.64	1.68232e-09
				193.64	1.39165e-09

## Sheet: Fig. S6h
experiment		fitting		calclation
Parameter x	Parameter y	Parameter x	Parameter y	Parameter x	Parameter y
Z real / Ohm	-Z img / Ohm	Z real / Ohm	-Z img / Ohm	Z real / Ohm	-Z img / Ohm
111	3.91	32	5.8	27.1287	-2.1705
49.2	4.75	32.7	6.66	27.1343	-1.69217
41.5	4.49	33.4	7.65	27.141	-1.30641
38.4	7.42	34.3	8.79	27.1491	-0.992955
37.7	9.15	35.3	10.1	27.1588	-0.735496
37.9	10.9	36.6	11.6	27.1703	-0.520817
38.7	12.8	38	13.2	27.1842	-0.3381
40	14.8	39.7	15.1	27.2009	-0.178372
41.8	17.1	41.7	17.2	27.2208	-0.0340521
44.1	19.5	44.1	19.4	27.2448	0.101421
46.9	22	46.9	21.9	27.2736	0.2339
50.3	24.6	50.3	24.4	27.3083	0.368797
54.2	27.2	54.1	27	27.35	0.511307
58.7	29.6	58.5	29.5	27.4003	0.666617
63.7	31.9	63.4	31.8	27.4611	0.840091
68.9	33.8	68.8	33.9	27.5345	1.03744
74.6	35.5	74.5	35.7	27.6235	1.26491
80.4	36.8	80.5	37.1	27.7316	1.52938
86.3	38	86.5	38.2	27.8632	1.83859
92.2	39.1	92.6	39.1	28.0238	2.20118
98.1	40.1	98.5	39.9	28.2204	2.62684
104	41	104	40.7	28.4618	3.12631
110	42	110	41.6	28.7589	3.71134
116	43.2	116	42.7	29.126	4.39445
122	44.6	122	44.1	29.5805	5.18848
128	46	128	45.9	30.1447	6.10583
134	47.9	134	48	30.8458	7.15714
141	50.3	140	50.5	31.7172	8.3494
148	52.7	147	53.4	32.7984	9.6832
155	55.9	155	56.7	34.1346	11.1492
163	59.6	163	60.3	35.7743	12.7236
171	63.8	171	64.1	37.7655	14.3643
180	68	181	68.2	40.1477	16.0065
190	72.8	191	72.4	42.9427	17.5635
201	77.7	202	76.8	46.142	18.9306
213	82.1	213	81.2	49.6979	19.9968
225	86.7	225	85.7	53.5187	20.6628
239	91	238	90.1	57.4749	20.8606
253	95.3	252	94.5	61.4163	20.5691
267	99	266	99	65.1949	19.8193
282	103	281	103	68.6875	18.6866
297	107	297	108	71.811	17.2744
313	112	312	112	74.5255	15.6935
329	116	329	117	76.8297	14.0458
345	122	346	122	78.7493	12.4142
363	127	364	127	80.3264	10.8587
382	134	382	133	81.6094	9.41771
401	140	401	139	82.6466	8.11192
420	147	421	146	83.4821	6.94845
442	154	441	154	84.1543	5.9253
464	163	463	162	84.6953	5.03465
487	172	486	171	85.1313	4.2655
512	181	511	180	85.4836	3.60541
536	191	536	191	85.769	3.04171
563	201	564	202	86.0008	2.56221
591	214	593	214	86.1898	2.1556
623	226	624	227	86.3443	1.81167
651	239	657	241	86.471	1.52135
688	256	692	255	86.5751	1.27668
718	276	729	270	86.6608	1.07075
756	292	769	286	86.7316	0.897621
798	319	812	302	86.7902	0.752196
835	346	857	318	86.8387	0.630132
879	371	905	335	86.879	0.527736
933	403	956	352	86.9124	0.441884
980	444	1010	369	86.9402	0.36993
1040	486	1070	386	86.9633	0.309646
1100	527	1130	403	86.9826	0.259153
1180	584	1190	418	86.9987	0.216872
1250	651	1250	434	87.0121	0.181472
1320	717	1320	448	87.0232	0.15184
1410	783	1390	461	87.0326	0.127039
1520	865	1460	472	87.0404	0.106283
1640	970	1540	482	87.0469	0.0889144
1750	1090	1610	490	87.0523	0.0743817
				87.0568	0.0622224
				87.0606	0.0520495
				87.0638	0.0435389
				87.0665	0.0364193
				87.0687	0.0304634
				87.0705	0.0254812
				87.0721	0.0213136
				87.0734	0.0178275
				87.0745	0.0149115
				87.0754	0.0124724
				87.0761	0.0104322
				87.0768	0.00872572
				87.0773	0.00729834
				87.0777	0.00610443
				87.0781	0.00510582
				87.0784	0.00427057
				87.0787	0.00357194
				87.0789	0.0029876
				87.0791	0.00249885
				87.0792	0.00209005
				87.0794	0.00174813
				87.0795	0.00146215
				87.0795	0.00122295
				87.0796	0.00102288
				87.0797	0.000855539
				87.0797	0.000715576
				87.0798	0.00059851
				87.0798	0.000500596
				87.0798	0.0004187
				87.0799	0.000350202
				87.0799	0.00029291
				87.0799	0.00024499
				87.0799	0.000204911
				87.0799	0.000171388
				87.0799	0.000143349
				87.08	0.000119898
				87.08	0.000100283
				87.08	8.38766e-05
				87.08	7.01546e-05
				87.08	5.86774e-05
				87.08	4.90779e-05
				87.08	4.10489e-05
				87.08	3.43334e-05
				87.08	2.87165e-05
				87.08	2.40186e-05
				87.08	2.00892e-05
				87.08	1.68026e-05
				87.08	1.40538e-05
				87.08	1.17546e-05
				87.08	9.83156e-06
				87.08	8.22314e-06
				87.08	6.87785e-06
				87.08	5.75265e-06
				87.08	4.81153e-06
				87.08	4.02437e-06
				87.08	3.36599e-06
				87.08	2.81532e-06
				87.08	2.35474e-06
				87.08	1.96951e-06
				87.08	1.6473e-06
				87.08	1.37781e-06
				87.08	1.1524e-06
				87.08	9.63872e-07
				87.08	8.06184e-07
				87.08	6.74294e-07
				87.08	5.63981e-07
				87.08	4.71715e-07
				87.08	3.94543e-07
				87.08	3.29997e-07
				87.08	2.7601e-07
				87.08	2.30855e-07
				87.08	1.93088e-07
				87.08	1.61499e-07
				87.08	1.35078e-07
				87.08	1.1298e-07
				87.08	9.44965e-08
				87.08	7.90371e-08
				87.08	6.61068e-08
				87.08	5.52918e-08
				87.08	4.62462e-08
				87.08	3.86804e-08
				87.08	3.23524e-08
				87.08	2.70596e-08
				87.08	2.26327e-08
				87.08	1.89301e-08
				87.08	1.58331e-08
				87.08	1.32429e-08
				87.08	1.10764e-08
				87.08	9.26429e-09
				87.08	7.74868e-09
				87.08	6.48101e-09
				87.08	5.42073e-09
				87.08	4.53391e-09
				87.08	3.79217e-09
				87.08	3.17178e-09
				87.08	2.65288e-09
				87.08	2.21888e-09
				87.08	1.85587e-09
				87.08	1.55226e-09
				87.08	1.29831e-09
				87.08	1.08591e-09

## Sheet: Fig. S6i
experiment		fitting		calclation
Parameter x	Parameter y	Parameter x	Parameter y	Parameter x	Parameter y
Z real / Ohm	-Z img / Ohm	Z real / Ohm	-Z img / Ohm	Z real / Ohm	-Z img / Ohm
103	2.29	24.3	4.72	20.3118	0.175152
41.6	2.88	24.9	5.32	20.3289	0.204157
33.9	2.57	25.7	5.98	20.3489	0.237919
27.8	5.06	26.5	6.68	20.3723	0.277201
28.2	6.45	27.5	7.42	20.3997	0.322883
29	7.64	28.6	8.19	20.4319	0.375976
30.1	8.66	29.9	8.96	20.4695	0.43764
31.4	9.6	31.4	9.73	20.5137	0.509198
32.9	10.5	33	10.5	20.5655	0.592159
34.7	11.2	34.7	11.1	20.6263	0.68823
36.6	11.8	36.5	11.7	20.6977	0.799334
38.5	12.3	38.5	12.2	20.7818	0.927617
40.6	12.7	40.5	12.6	20.8807	1.07546
42.7	12.9	42.6	12.9	20.9973	1.24545
44.8	13.1	44.7	13.2	21.1348	1.4404
46.8	13.2	46.8	13.3	21.2971	1.66324
48.8	13.3	48.9	13.4	21.4888	1.91701
50.9	13.3	50.9	13.4	21.7153	2.20465
52.9	13.4	52.9	13.4	21.9831	2.5289
54.9	13.5	54.9	13.5	22.2996	2.89196
56.9	13.6	56.9	13.5	22.6734	3.29521
58.9	13.7	58.9	13.6	23.114	3.7387
61	13.7	60.9	13.7	23.6319	4.22061
62.9	13.8	62.9	13.8	24.2385	4.73664
65	14	64.9	13.9	24.9447	5.27928
67	14	67	14.1	25.7609	5.83727
69.1	14.2	69.1	14.2	26.6952	6.39522
71.2	14.3	71.2	14.3	27.7519	6.93362
73.3	14.4	73.3	14.4	28.9301	7.42961
75.4	14.5	75.4	14.6	30.2217	7.8584
77.5	14.7	77.6	14.7	31.6107	8.19559
79.7	14.8	79.7	14.8	33.0731	8.42001
81.8	15	81.8	15	34.5782	8.51655
83.9	15.2	84	15.2	36.0912	8.47847
86.1	15.5	86.1	15.5	37.5763	8.30845
88.3	15.9	88.2	15.8	39.0008	8.01815
90.5	16.3	90.4	16.2	40.3373	7.62645
92.7	16.8	92.6	16.7	41.5664	7.1567
95	17.4	94.9	17.3	42.6766	6.63383
97.3	18.1	97.3	18.1	43.6641	6.08179
99.8	18.9	99.7	18.9	44.531	5.52168
102	19.8	102	19.9	45.284	4.97071
105	20.9	105	21	45.9327	4.44194
108	22.2	108	22.2	46.488	3.94445
111	23.6	111	23.7	46.961	3.48384
114	25.2	114	25.2	47.3627	3.06294
118	27	118	27	47.703	2.68244
121	29.1	121	28.9	47.9911	2.34149
125	31.1	125	31	48.2348	2.03818
130	33.4	130	33.3	48.441	1.76999
134	35.8	134	35.7	48.6155	1.53403
139	38.5	139	38.4	48.7633	1.32728
145	41.4	145	41.4	48.8886	1.14675
151	44.4	151	44.5	48.9948	0.989574
157	47.9	157	47.9	49.0851	0.853063
163	51.5	164	51.5	49.1618	0.73474
170	55.7	171	55.4	49.227	0.632359
179	60	179	59.6	49.2826	0.5439
186	65.2	187	64	49.3299	0.467563
196	69.9	197	68.8	49.3702	0.401755
205	77.3	207	73.8	49.4046	0.345074
214	83.4	217	79.1	49.434	0.296291
227	89.8	229	84.6	49.4591	0.254332
240	99	241	90.5	49.4806	0.218261
252	108	254	96.7	49.4989	0.187267
266	117	269	103	49.5146	0.160646
283	126	284	110	49.528	0.137788
302	139	300	117	49.5394	0.118167
319	153	317	124	49.5493	0.101329
337	166	336	131	49.5577	0.0868821
360	179	356	139	49.5648	0.0744887
385	197	377	146	49.571	0.0638587
410	219	399	154	49.5763	0.0547424
434	242	422	162	49.5808	0.0469251
462	265	447	169	49.5847	0.0402223
				49.588	0.0344757
				49.5908	0.0295491
				49.5932	0.0253259
				49.5953	0.0217057
				49.5971	0.0186027
				49.5986	0.015943
				49.5999	0.0136633
				49.6011	0.0117095
				49.602	0.0100349
				49.6028	0.00859976
				49.6035	0.00736979
				49.6041	0.0063157
				49.6047	0.00541234
				49.6051	0.00463816
				49.6055	0.00397471
				49.6058	0.00340615
				49.6061	0.0029189
				49.6063	0.00250135
				49.6065	0.00214353
				49.6067	0.00183689
				49.6069	0.00157411
				49.607	0.00134892
				49.6071	0.00115595
				49.6072	0.000990582
				49.6073	0.00084887
				49.6074	0.00072743
				49.6074	0.000623363
				49.6075	0.000534184
				49.6075	0.000457763
				49.6075	0.000392274
				49.6076	0.000336155
				49.6076	0.000288063
				49.6076	0.000246852
				49.6076	0.000211537
				49.6077	0.000181274
				49.6077	0.00015534
				49.6077	0.000133116
				49.6077	0.000114072
				49.6077	9.77527e-05
				49.6077	8.37679e-05
				49.6077	7.17837e-05
				49.6077	6.1514e-05
				49.6077	5.27136e-05
				49.6077	4.51722e-05
				49.6077	3.87097e-05
				49.6077	3.31717e-05
				49.6078	2.8426e-05
				49.6078	2.43593e-05
				49.6078	2.08743e-05
				49.6078	1.7888e-05
				49.6078	1.53288e-05
				49.6078	1.31358e-05
				49.6078	1.12566e-05
				49.6078	9.64615e-06
				49.6078	8.26613e-06
				49.6078	7.08354e-06
				49.6078	6.07014e-06
				49.6078	5.20172e-06
				49.6078	4.45754e-06
				49.6078	3.81982e-06
				49.6078	3.27334e-06
				49.6078	2.80505e-06
				49.6078	2.40374e-06
				49.6078	2.05985e-06
				49.6078	1.76516e-06
				49.6078	1.51263e-06
				49.6078	1.29623e-06
				49.6078	1.11078e-06
				49.6078	9.5187e-07
				49.6078	8.15691e-07
				49.6078	6.98995e-07
				49.6078	5.98994e-07
				49.6078	5.13299e-07
				49.6078	4.39864e-07
				49.6078	3.76936e-07
				49.6078	3.23009e-07
				49.6078	2.76798e-07
				49.6078	2.37198e-07
				49.6078	2.03264e-07
				49.6078	1.74184e-07
				49.6078	1.49264e-07
				49.6078	1.2791e-07
				49.6078	1.09611e-07
				49.6078	9.39293e-08
				49.6078	8.04914e-08
				49.6078	6.89759e-08
				49.6078	5.91079e-08
				49.6078	5.06517e-08
				49.6078	4.34053e-08
				49.6078	3.71955e-08
				49.6078	3.18742e-08
				49.6078	2.73141e-08
				49.6078	2.34064e-08
				49.6078	2.00578e-08
				49.6078	1.71883e-08
				49.6078	1.47292e-08
				49.6078	1.2622e-08
				49.6078	1.08162e-08
				49.6078	9.26883e-09
				49.6078	7.94279e-09
				49.6078	6.80646e-09

## Sheet: Fig. S6j
experiment		fitting		calclation
Parameter x	Parameter y	Parameter x	Parameter y	Parameter x	Parameter y
Z real / Ohm	-Z img / Ohm	Z real / Ohm	-Z img / Ohm	Z real / Ohm	-Z img / Ohm
102	3.2	24.1	4.28	20.1084	0.204206
41.2	2.48	24.7	4.78	20.13	0.235564
33.1	2.15	25.4	5.31	20.1551	0.271672
26.8	4.59	26.1	5.88	20.1841	0.313228
27.3	5.92	27	6.47	20.2177	0.361025
28.1	6.94	28	7.07	20.2566	0.415959
29.1	7.79	29.1	7.68	20.3017	0.479046
30.3	8.53	30.4	8.28	20.3539	0.551425
31.7	9.15	31.7	8.84	20.4146	0.634371
33.2	9.65	33.2	9.37	20.4849	0.729302
34.9	10	34.7	9.83	20.5666	0.837783
36.5	10.3	36.4	10.2	20.6614	0.961528
38.2	10.5	38.1	10.5	20.7716	1.10239
39.9	10.6	39.8	10.8	20.8998	1.26233
41.6	10.7	41.6	10.9	21.0487	1.44343
43.3	10.8	43.3	11	21.222	1.64777
44.9	10.8	45	11	21.4235	1.87742
46.5	10.8	46.8	10.9	21.6579	2.13428
48.1	10.7	48.4	10.9	21.9304	2.41997
49.7	10.8	50.1	10.8	22.2468	2.73559
51.4	10.8	51.7	10.7	22.6139	3.08153
53	10.8	53.2	10.6	23.0386	3.45711
54.6	10.8	54.8	10.5	23.5287	3.86024
56.2	10.8	56.3	10.5	24.092	4.28708
57.8	10.8	57.8	10.5	24.7358	4.73162
59.4	10.7	59.3	10.5	25.4669	5.18542
61	10.7	60.8	10.5	26.2902	5.63742
62.6	10.7	62.3	10.5	27.2082	6.07407
64.1	10.7	63.8	10.5	28.2196	6.47979
65.7	10.7	65.4	10.6	29.3192	6.83777
67.2	10.7	66.9	10.7	30.4962	7.13129
68.7	10.7	68.4	10.8	31.7351	7.34528
70.2	10.8	70	10.9	33.0158	7.46795
71.7	10.8	71.5	11.1	34.315	7.49224
73.2	11	73.1	11.3	35.6077	7.41673
74.7	11.1	74.7	11.6	36.8697	7.24581
76.3	11.4	76.3	11.8	38.079	6.98913
77.8	11.8	77.9	12.2	39.2177	6.66038
79.3	12.2	79.6	12.6	40.2728	6.27569
81	12.7	81.4	13.1	41.2365	5.85199
82.7	13.3	83.2	13.6	42.1056	5.4056
84.4	14.1	85	14.3	42.881	4.95113
86.3	15	87	15	43.5663	4.50089
88.3	15.9	89	15.8	44.1678	4.06457
90.4	17	91.2	16.8	44.6923	3.64933
92.8	18.3	93.4	17.9	45.1478	3.26004
95.3	19.7	95.9	19	45.5419	2.89957
98	21.1	98.5	20.4	45.8821	2.56923
101	22.8	101	21.9	46.1751	2.26912
104	24.4	104	23.5	46.4272	1.99846
108	26.2	107	25.3	46.6441	1.75584
111	28.2	111	27.3	46.8305	1.53948
115	30.4	115	29.5	46.9908	1.34737
120	32.6	119	31.9	47.1286	1.17743
124	35.1	123	34.6	47.2472	1.02757
129	38	128	37.5	47.3492	0.895769
134	40.5	133	40.6	47.437	0.780109
140	44.5	138	44.1	47.5126	0.678812
146	47.2	144	47.9	47.5778	0.590241
153	52.1	151	52	47.634	0.512906
159	56.4	158	56.5	47.6824	0.445464
167	60.3	166	61.5	47.7242	0.386711
176	66.4	174	66.8	47.7603	0.335572
184	72.6	183	72.7	47.7914	0.291095
194	77.9	193	79.1	47.8183	0.252438
205	84.3	204	86	47.8415	0.218858
217	92.9	216	93.6	47.8616	0.189703
228	102	229	102	47.8789	0.1644
241	110	243	111	47.8939	0.142448
256	119	258	121	47.9069	0.12341
273	132	275	131	47.9181	0.106903
289	147	293	143	47.9278	0.0925935
304	162	312	156	47.9362	0.0801922
323	177	334	169	47.9434	0.0694463
346	196	357	184	47.9497	0.0601361
				47.9551	0.052071
				47.9598	0.0450852
				47.9639	0.0390348
				47.9674	0.0337951
				47.9704	0.0292577
				47.9731	0.0253288
				47.9753	0.0219269
				47.9773	0.0189815
				47.979	0.0164315
				47.9805	0.0142238
				47.9818	0.0123125
				47.9829	0.0106579
				47.9838	0.00922561
				47.9847	0.00798571
				47.9854	0.00691239
				47.986	0.00598329
				47.9865	0.00517904
				47.987	0.00448287
				47.9874	0.00388026
				47.9878	0.00335864
				47.9881	0.00290714
				47.9883	0.00251632
				47.9885	0.00217804
				47.9887	0.00188523
				47.9889	0.00163178
				47.9891	0.00141241
				47.9892	0.00122252
				47.9893	0.00105816
				47.9894	0.000915898
				47.9895	0.000792761
				47.9895	0.000686178
				47.9896	0.000593924
				47.9897	0.000514074
				47.9897	0.000444958
				47.9897	0.000385135
				47.9898	0.000333355
				47.9898	0.000288536
				47.9898	0.000249743
				47.9899	0.000216165
				47.9899	0.000187102
				47.9899	0.000161947
				47.9899	0.000140173
				47.9899	0.000121327
				47.9899	0.000105015
				47.9899	9.08958e-05
				47.9899	7.8675e-05
				47.99	6.80972e-05
				47.99	5.89416e-05
				47.99	5.1017e-05
				47.99	4.41578e-05
				47.99	3.82208e-05
				47.99	3.30821e-05
				47.99	2.86342e-05
				47.99	2.47844e-05
				47.99	2.14521e-05
				47.99	1.85679e-05
				47.99	1.60715e-05
				47.99	1.39107e-05
				47.99	1.20404e-05
				47.99	1.04216e-05
				47.99	9.02039e-06
				47.99	7.80761e-06
				47.99	6.75788e-06
				47.99	5.84929e-06
				47.99	5.06285e-06
				47.99	4.38216e-06
				47.99	3.79298e-06
				47.99	3.28302e-06
				47.99	2.84162e-06
				47.99	2.45956e-06
				47.99	2.12888e-06
				47.99	1.84265e-06
				47.99	1.59491e-06
				47.99	1.38047e-06
				47.99	1.19487e-06
				47.99	1.03422e-06
				47.99	8.9517e-07
				47.99	7.74815e-07
				47.99	6.70641e-07
				47.99	5.80474e-07
				47.99	5.0243e-07
				47.99	4.34878e-07
				47.99	3.76409e-07
				47.99	3.25801e-07
				47.99	2.81998e-07
				47.99	2.44083e-07
				47.99	2.11266e-07
				47.99	1.82862e-07
				47.99	1.58276e-07
				47.99	1.36996e-07
				47.99	1.18577e-07
				47.99	1.02634e-07
				47.99	8.88352e-08
				47.99	7.68914e-08
				47.99	6.65534e-08
				47.99	5.76053e-08
				47.99	4.98603e-08
				47.99	4.31566e-08
				47.99	3.73543e-08
				47.99	3.2332e-08
				47.99	2.7985e-08

[truncated: 2 more sheets: Fig. S6k, Fig. S6l]
