# Supplementary material for: Mitigating proton trapping in cubic perovskite oxides via ScO6 octahedral networks
Source: Nat Mater. 2025 Aug 8;24(12):1949–56. doi: 10.1038/s41563-025-02311-w (PMC12657236; doi:10.1038/s41563-025-02311-w)
Supplement: Supplementary file 2 — Statistical source data for Supplementary Figs. 1–20 and 24–26. [file 41563_2025_2311_MOESM2_ESM.zip › Source_Data_FigS7.xlsx]

## Sheet: Fig. S7a
experiment		fitting		calclation		calclation
Parameter x	Parameter y	Parameter x	Parameter y	Parameter x	Parameter y	Parameter x	Parameter y
Z real / Ohm	-Z img / Ohm	Z real / Ohm	-Z img / Ohm	Z real bulk / Ohm	-Z img bulk / Ohm	Z real GB / Ohm	-Z img GB / Ohm
303.355	476.611	280.001	455.083	1.73299	8.9399	1.73299	8.9497
390.056	506.632	363.379	510.807	2.13961	10.9545	2.13961	10.9668
479.996	544.81	463.256	558.927	2.64562	13.4213	2.64562	13.4368
583.79	578.092	577.133	593.745	3.27718	16.4409	3.27718	16.4605
695.404	601.256	699.742	610.595	4.06825	20.1358	4.06825	20.1605
812.633	607.068	823.828	607.381	5.06318	24.6549	5.06318	24.686
931.773	595.708	941.818	585.385	6.32043	30.1785	6.32043	30.2177
1042.67	566.473	1047.67	548.847	7.91767	36.9246	7.91767	36.974
1140.62	524.675	1138.01	503.584	9.959	45.1554	9.959	45.2176
1222.2	475.242	1212.14	455.445	12.585	55.1843	12.585	55.2626
1289.28	426.496	1271.37	409.265	15.987	67.3828	15.987	67.4816
1340.77	379.327	1318.04	368.479	20.4264	82.1864	20.4264	82.3108
1379.65	340.076	1354.82	335.239	26.2621	100.096	26.2621	100.253
1409.91	308.571	1384.23	310.756	33.9868	121.674	33.9868	121.872
1431.15	287.352	1408.41	295.694	44.2752	147.527	44.2752	147.775
1448.87	276.512	1429.15	290.446	58.0432	178.262	58.0433	178.576
1465.92	277.38	1447.88	295.398	76.5166	214.419	76.5166	214.814
1477.68	290.667	1465.79	311.088	101.294	256.331	101.294	256.828
1491.21	315.318	1483.83	338.287	134.379	303.928	134.379	304.555
1504.17	352.964	1502.9	378.197	178.129	356.449	178.129	357.239
1519.44	405.964	1523.8	432.383	235.036	412.1	235.036	413.095
1537.16	476.346	1547.38	503.088	307.265	467.748	307.265	469.002
1558.02	567.405	1574.5	593.073	395.899	518.849	395.899	520.428
1582.28	680.567	1606.16	706.048	500.045	559.866	500.045	561.855
1612.08	824.024	1643.45	846.249	616.172	585.337	616.172	587.843
1650.33	1003.13	1687.8	1019.54	738.21	591.39	738.211	594.548
1695.77	1222.4	1740.94	1232.97	858.68	577.05	858.681	581.028
1753.35	1495.11	1805.17	1495.76	970.486	544.592	970.487	549.605
1824.94	1830.31	1883.24	1818.22	1068.52	498.733	1068.52	505.048
1918.97	2245.07	1979.01	2213.88	1150.39	445.132	1150.39	453.088
2036.27	2756.59	2098.1	2700.85	1216.11	389.01	1216.11	399.034
2200.09	3375.5	2247.05	3296.26	1267.31	334.348	1267.31	346.976
2409.58	4137.74	2436.57	4026.31	1306.37	283.701	1306.38	299.611
2687.56	5074.21	2682.38	4923.54	1335.77	238.396	1335.79	258.441
3059.81	6182.52	3004.09	6015.6	1357.74	198.87	1357.76	224.124
3592.13	7542.5	3435.45	7349.65	1374.11	164.998	1374.14	196.815
4265.12	9129.85	4023.21	8970.07	1386.32	136.341	1386.37	176.426
5165.55	10986.2	4830.68	10911.6	1395.46	112.321	1395.55	162.823
6415.1	13131.8	5950.28	13209.7	1402.33	92.3222	1402.48	155.948
7948.55	15556.7	7495.84	15863.6	1407.54	75.7543	1407.77	155.915
10006.6	18213.3	9605.21	18836.3	1411.52	62.0787	1411.88	163.07
12492.5	21116.8	12372.2	21984.9	1414.58	50.8211	1415.14	178.057
15548.5	24163.6	15853.1	25145.4	1416.94	41.573	1417.84	201.872
19120.4	27249.8	19929.6	28098.3	1418.79	33.9874	1420.22	235.94
23137.1	30249.9	24378	30747	1420.23	27.773	1422.5	282.2
27361.4	33461.2	28871.8	33152.7	1421.37	22.6865	1424.98	343.216
31895.6	36614.1	33179.1	35581.4	1422.28	18.5261	1428	422.323
36537.9	39999	37232.1	38404.3	1423	15.1252	1432.08	523.797
41356.7	43821.8	41100.6	41986.2	1423.58	12.3464	1437.98	653.089
46027.3	48452.3	44952.5	46641.9	1424.04	10.0766	1446.9	817.09
50530.9	53859.5	48986.3	52619.2	1424.41	8.22307	1460.67	1024.48
55515.6	60502.1	53429.2	60168	1424.71	6.70987	1482.23	1286.11
60648.1	69298.7	58500.9	69531.9	1424.95	5.47471	1516.14	1615.44
66409.1	79759.9	64407.2	80937	1425.15	4.46663	1569.62	2029.02
73142.9	92879.1	71409.9	94718.8	1425.31	3.644	1653.94	2546.75
80613.2	108931	79804.2	111264	1425.44	2.97274	1786.64	3191.95
89184.5	128126	89871.8	130893	1425.54	2.42506	1994.64	3990.46
102285	151342	102017	154092	1425.63	1.97823	2318.47	4968.19
114807	179900	116769	181480	1425.7	1.61369	2817.3	6145.43
132812	211517	134750	213683	1425.75	1.3163	3573.08	7526.08
154990	251648	156530	251040	1425.8	1.07371	4689.85	9079.83
180349	296703	183311	294696	1425.84	0.875812	6280.46	10718.5
214447	345538	215995	344920	1425.87	0.714384	8431.12	12276.2
257122	405628	255942	402290	1425.89	0.582705	11143.2	13516.2
307923	471803	305021	467533	1425.91	0.475295	14278	14189
367065	540949	365294	540893	1425.93	0.387682	17556.3	14134.9
444903	618043	438927	621950	1425.94	0.316217	20644.8	13367.4
537732	699628	528282	709695	1425.95	0.257925	23281.2	12065.6
637647	784418	635639	802232	1425.96	0.210379	25348.7	10482.8
757351	874066	764422	897705	1425.97	0.171596	26864.8	8847.81
890338	957325	915607	991576	1425.97	0.139963	27922.7	7314.83
1.04372e+06	1.04339e+06	1.08953e+06	1078835	1425.98	0.114161	28635.6	5962.23
1.20926e+06	1.13423e+06	1.28621e+06	1.15431e+06	1425.98	0.0931158	29104.7	4814.01
1.38045e+06	1.22372e+06	1501371	1.21177e+06	1425.99	0.0759499	29408.7	3862.99
1560987	1302228	1.7303e+06	1.24647e+06	1425.99	0.0619485	29603.7	3087.54
				1425.99	0.0505283	29727.9	2461.49
				1425.99	0.0412133	29806.8	1959.2
				1425.99	0.0336156	29856.6	1557.81
				1425.99	0.0274185	29888.2	1237.86
				1426	0.0223638	29908.1	983.214
				1426	0.018241	29920.6	780.752
				1426	0.0148782	29928.5	619.88
				1426	0.0121354	29933.5	492.104
				1426	0.00989818	29936.6	390.642
				1426	0.00807342	29938.6	310.087
				1426	0.00658506	29939.9	246.136
				1426	0.00537109	29940.7	195.372
				1426	0.00438091	29941.2	155.075
				1426	0.00357327	29941.5	123.09
				1426	0.00291453	29941.7	97.7009
				1426	0.00237723	29941.8	77.5487
				1426	0.00193898	29941.9	61.5531
				1426	0.00158152	29941.9	48.8567
				1426	0.00128996	29941.9	38.7792
				1426	0.00105215	29942	30.7803
				1426	0.000858185	29942	24.4313
				1426	0.000699976	29942	19.3919
				1426	0.000570933	29942	15.392
				1426	0.00046568	29942	12.2171
				1426	0.00037983	29942	9.69714
				1426	0.000309807	29942	7.69693
				1426	0.000252693	29942	6.1093
				1426	0.000206108	29942	4.84915
				1426	0.000168112	29942	3.84893
				1426	0.00013712	29942	3.05502
				1426	0.000111841	29942	2.42487
				1426	9.12229e-05	29942	1.9247
				1426	7.44056e-05	29942	1.52769
				1426	6.06887e-05	29942	1.21258
				1426	4.95005e-05	29942	0.962464
				1426	4.0375e-05	29942	0.763939
				1426	3.29317e-05	29942	0.606363
				1426	2.68606e-05	29942	0.48129
				1426	2.19088e-05	29942	0.382016
				1426	1.78698e-05	29942	0.303218
				1426	1.45755e-05	29942	0.240674
				1426	1.18884e-05	29942	0.191031
				1426	9.69675e-06	29942	0.151628
				1426	7.90913e-06	29942	0.120352
				1426	6.45105e-06	29942	0.0955272
				1426	5.26178e-06	29942	0.0758231
				1426	4.29175e-06	29942	0.0601833
				1426	3.50055e-06	29942	0.0477695
				1426	2.85521e-06	29942	0.0379162
				1426	2.32885e-06	29942	0.0300953
				1426	1.89952e-06	29942	0.0238877
				1426	1.54933e-06	29942	0.0189604
				1426	1.26371e-06	29942	0.0150495
				1426	1.03074e-06	29942	0.0119453
				1426	8.40719e-07	29942	0.00948139
				1426	6.8573e-07	29942	0.0075257
				1426	5.59313e-07	29942	0.0059734
				1426	4.56202e-07	29942	0.00474129
				1426	3.721e-07	29942	0.00376332
				1426	3.03502e-07	29942	0.00298707
				1426	2.4755e-07	29942	0.00237094

## Sheet: Fig. S7b
experiment		fitting		calclation		calclation
Parameter x	Parameter y	Parameter x	Parameter y	Parameter x	Parameter y	Parameter x	Parameter y
Z real / Ohm	-Z img / Ohm	Z real / Ohm	-Z img / Ohm	Z real bulk / Ohm	-Z img bulk / Ohm	Z real GB / Ohm	-Z img GB / Ohm
292.557	268.632	286.335	269.288	0.959985	7.00029	0.959985	6.9895
345.677	259.471	343.134	267.978	1.21107	8.65275	1.21107	8.63915
392.136	252.589	396.903	257.012	1.53408	10.6931	1.53408	10.676
437.398	240.946	444.405	238.696	1.95253	13.2111	1.95253	13.1895
479.037	224.802	483.96	216.2	2.4989	16.3165	2.4989	16.2893
515.991	205.22	515.427	192.599	3.21839	20.1428	3.21839	20.1085
545.807	183.94	539.696	170.287	4.17449	24.8516	4.17449	24.8085
568.861	162.019	558.125	150.825	5.45699	30.637	5.45699	30.5826
585.15	142.339	572.127	135.072	7.19346	37.7288	7.19346	37.6603
596.632	126.438	582.95	123.416	9.56564	46.3948	9.56564	46.3085
604.688	115.118	591.608	115.985	12.8322	56.9377	12.8322	56.829
610.998	108.685	598.891	112.813	17.3592	69.6843	17.3592	69.5473
614.978	106.916	605.406	113.94	23.6589	84.9586	23.6589	84.786
618.771	110.748	611.629	119.489	32.4333	103.031	32.4333	102.813
622.788	121.015	617.94	129.708	44.6124	124.024	44.6124	123.75
626.721	136.23	624.671	145.012	61.3634	147.774	61.3634	147.429
632.182	157.519	632.124	165.999	84.025	173.629	84.025	173.194
638.429	185.65	640.609	193.525	113.904	200.238	113.904	199.69
646.261	221.67	650.442	228.653	151.885	225.416	151.885	224.726
656.061	267.759	662.009	272.863	197.877	246.277	197.877	245.408
668.074	324.211	675.74	327.91	250.328	259.782	250.327	258.686
682.804	394.846	692.206	396.157	306.146	263.649	306.145	262.269
700.851	481.814	712.092	480.395	361.318	257.231	361.317	255.492
724.394	589.615	736.34	584.266	412.013	241.785	412.012	239.595
753.939	721.708	766.116	711.869	455.59	219.974	455.589	217.214
791.307	885.019	803.148	868.77	490.988	194.915	490.987	191.437
841.42	1084.45	849.796	1061.56	518.486	169.355	518.484	164.975
906.02	1329.48	909.552	1298.72	539.151	145.272	539.148	139.753
992.085	1629.25	987.204	1589.47	554.335	123.842	554.33	116.889
1109.78	1991.57	1089.98	1945.45	565.337	105.622	565.329	96.8616
1267.99	2427.52	1228.93	2381.27	573.253	90.7662	573.241	79.7292
1482.55	2948.55	1418.64	2908.37	578.94	79.217	578.92	65.3118
1779.78	3558	1681.72	3541.82	583.037	70.8354	583.006	53.3167
2168.05	4276.19	2050.04	4293.81	586.008	65.4875	585.959	43.4163
2677.61	5080.48	2559.8	5158.39	588.186	63.0972	588.108	35.2903
3352.33	5978.61	3258.58	6123.84	589.81	63.6804	589.686	28.6474
4207.96	6943.34	4185.85	7147.53	591.052	67.369	590.855	23.2323
5246.8	7954.21	5350.17	8157.74	592.041	74.4331	591.729	18.8271
6468.62	8910.28	6720.4	9083.93	592.884	85.3041	592.388	15.2489
7873.16	9871.42	8210.15	9881.03	593.677	100.604	592.89	12.3457
9328.29	10666.5	9717.84	10570.8	594.524	121.181	593.276	9.99203
10928.8	11608.5	11147.2	11232.7	595.555	148.158	593.574	8.08514
12502	12449.8	12477.8	11992.9	596.951	182.994	593.807	6.54092
13889.8	13444.4	13722.6	12967.9	598.978	227.558	593.989	5.29086
15357.2	14605.4	14942	14265	602.05	284.225	594.132	4.27921
16736.5	16153.4	16197.6	15960.3	606.807	355.99	594.246	3.46068
18114.5	18092	17560.1	18123.2	614.26	446.61	594.336	2.79851
19593.5	20605	19101.9	20827.4	625.995	560.749	594.408	2.26292
21255.1	23734.8	20893	24147.2	644.509	704.136	594.465	1.82974
23211.7	27676.4	23009.1	28169.1	673.71	883.678	594.511	1.47943
25573.1	32450.5	25529.1	32982.3	719.671	1107.46	594.548	1.19615
28345	38235	28558.8	38715.2	791.721	1384.45	594.577	0.967095
31875.1	45223.1	32219.7	45505	903.907	1723.66	594.601	0.781885
36099.8	53395.4	36643.1	53475.9	1076.73	2132.16	594.62	0.632135
41460.3	63132.2	42020.9	62816.6	1338.62	2611.33	594.635	0.51106
48410.3	74441.5	48587.6	73724.3	1725.67	3150.76	594.648	0.413171
57010.3	87048.7	56578.7	86318.8	2277.09	3719.96	594.658	0.334028
67599.9	102252	66333.7	100786	3022.95	4261.5	594.666	0.270044
80482.1	117859	78293.3	117324	3963.99	4693.21	594.673	0.218315
97206.8	136438	92961.9	136047	5052.31	4928.34	594.678	0.176494
115081	155433	110766	156796	6191.18	4911.16	594.682	0.142684
138236	175379	132579	179714	7264.81	4645.94	594.685	0.115351
165433	196171	158899	204282	8181.8	4194.58	594.688	0.0932534
195010	218577	190397	229958	8901.24	3645.06	594.691	0.0753889
227955	239098	227821	256030	9429	3077.02	594.692	0.0609466
265998	258554	271609	281351	9797.36	2544.16	594.694	0.049271
308240	279430	321692	304427	10045.6	2073.86	594.695	0.039832
352419	300365	377511	323659	10209	1674.55	594.696	0.0322013
396257	319557	437880	337533	10314.9	1343.78	594.697	0.0260324
444030	335790	501758	344935	10382.8	1074.05	594.697	0.0210453
495937	352774	566676	345079	10426.1	856.28	594.698	0.0170135
549967	372738	630377	337997	10453.6	681.555	594.698	0.0137542
602272	395743	691203	324303	10471	541.925	594.699	0.0111192
654515	417501	747157	305277	10481.9	430.622	594.699	0.00898906
710842	438652	797363	282385	10488.9	342.038	594.699	0.00726698
				10493.2	271.606	594.699	0.00587481
				10496	215.642	594.699	0.00474934
				10497.7	171.192	594.7	0.00383949
				10498.8	135.896	594.7	0.00310394
				10499.5	107.872	594.7	0.0025093
				10500	85.6254	594.7	0.00202858
				10500.2	67.9655	594.7	0.00163995
				10500.4	53.9473	594.7	0.00132578
				10500.5	42.8201	594.7	0.00107179
				10500.6	33.9879	594.7	0.000866464
				10500.6	26.9774	594.7	0.00070047
				10500.7	21.4129	594.7	0.000566277
				10500.7	16.9961	594.7	0.000457793
				10500.7	13.4904	594.7	0.000370091
				10500.7	10.7078	594.7	0.000299191
				10500.7	8.49909	594.7	0.000241873
				10500.7	6.746	594.7	0.000195536
				10500.7	5.35452	594.7	0.000158076
				10500.7	4.25005	594.7	0.000127793
				10500.7	3.3734	594.7	0.000103311
				10500.7	2.67758	594.7	8.35189e-05
				10500.7	2.12528	594.7	6.75187e-05
				10500.7	1.6869	594.7	5.45838e-05
				10500.7	1.33895	594.7	4.41269e-05
				10500.7	1.06276	594.7	3.56733e-05
				10500.7	0.84355	594.7	2.88391e-05
				10500.7	0.669553	594.7	2.33143e-05
				10500.7	0.531445	594.7	1.88478e-05
				10500.7	0.421825	594.7	1.5237e-05
				10500.7	0.334816	594.7	1.2318e-05
				10500.7	0.265754	594.7	9.95817e-06
				10500.7	0.210938	594.7	8.05043e-06
				10500.7	0.167428	594.7	6.50817e-06
				10500.7	0.132893	594.7	5.26136e-06
				10500.7	0.105481	594.7	4.25341e-06
				10500.7	0.0837239	594.7	3.43856e-06
				10500.7	0.0664544	594.7	2.77982e-06
				10500.7	0.052747	594.7	2.24727e-06
				10500.7	0.041867	594.7	1.81675e-06
				10500.7	0.0332311	594.7	1.46871e-06
				10500.7	0.0263766	594.7	1.18734e-06
				10500.7	0.020936	594.7	9.59874e-07
				10500.7	0.0166176	594.7	7.75985e-07
				10500.7	0.0131899	594.7	6.27326e-07
				10500.7	0.0104692	594.7	5.07145e-07
				10500.7	0.00830977	594.7	4.09989e-07
				10500.7	0.00659573	594.7	3.31445e-07
				10500.7	0.00523524	594.7	2.67948e-07
				10500.7	0.00415538	594.7	2.16616e-07
				10500.7	0.00329826	594.7	1.75118e-07
				10500.7	0.00261794	594.7	1.41569e-07
				10500.7	0.00207794	594.7	1.14448e-07
				10500.7	0.00164933	594.7	9.25227e-08
				10500.7	0.00130912	594.7	7.47976e-08
				10500.7	0.00103909	594.7	6.04683e-08
				10500.7	0.000824763	594.7	4.8884e-08
				10500.7	0.000654641	594.7	3.9519e-08
				10500.7	0.000519609	594.7	3.19482e-08
				10500.7	0.000412431	594.7	2.58277e-08
				10500.7	0.00032736	594.7	2.08797e-08
				10500.7	0.000259836	594.7	1.68797e-08

## Sheet: Fig. S7c
experiment		fitting		calclation		calclation
Parameter x	Parameter y	Parameter x	Parameter y	Parameter x	Parameter y	Parameter x	Parameter y
Z real / Ohm	-Z img / Ohm	Z real / Ohm	-Z img / Ohm	Z real bulk / Ohm	-Z img bulk / Ohm	Z real GB / Ohm	-Z img GB / Ohm
197.046	95.3568	200.48	98.5044	1.24736	6.85718	1.24736	6.84645
214.56	87.3994	215.992	89.0519	1.5859	8.42726	1.5859	8.41375
227.963	79.8357	228.347	79.5284	2.02791	10.3504	2.02791	10.3334
238.684	71.7899	237.965	70.7662	2.60974	12.7022	2.60974	12.6808
247.297	64.7314	245.387	63.2968	3.38208	15.5716	3.38208	15.5446
253.834	58.6441	251.153	57.4121	4.41579	19.0618	4.41579	19.0278
258.793	53.8085	255.731	53.2505	5.80996	23.2895	5.80996	23.2466
262.456	50.446	259.503	50.8703	7.70264	28.3809	7.70264	28.3269
265.492	49.1809	262.772	50.3046	10.2844	34.4629	10.2844	34.3948
267.782	49.8225	265.776	51.6007	13.8136	41.6461	13.8136	41.5604
269.985	52.6966	268.708	54.8452	18.6313	49.9948	18.6313	49.8867
272.445	57.7129	271.727	60.1823	25.1667	59.479	25.1667	59.3429
274.854	65.1448	274.979	67.8302	33.9227	69.9087	33.9227	69.7372
277.784	75.4726	278.604	78.0978	45.4182	80.855	45.4182	80.639
281.042	89.0697	282.746	91.3917	60.0692	91.5886	60.0692	91.3165
285.173	106.478	287.571	108.256	78.0064	101.086	78.0064	100.743
290.174	128.183	293.269	129.366	98.8766	108.163	98.8766	107.731
296.36	155.472	300.086	155.61	121.737	111.766	121.737	111.222
304.386	188.903	308.319	188.031	145.164	111.309	145.163	110.623
314.477	230.324	318.391	228.026	167.581	106.903	167.581	106.039
327.068	281.364	330.849	277.209	187.679	99.3175	187.678	98.229
344.575	342.82	346.492	337.698	204.683	89.6956	204.682	88.3243
366.102	419.35	366.425	411.931	218.397	79.2166	218.396	77.4889
394.312	512.678	392.286	502.984	229.055	68.8487	229.054	66.6721
432.61	625.452	426.364	614.118	237.12	59.2577	237.117	56.5154
484.167	760.595	472.148	749.438	243.114	50.8279	243.11	47.3729
553.731	922.032	534.637	913.084	247.523	43.7353	247.517	39.3825
646.692	1111.78	621.104	1109.2	250.753	38.0257	250.742	32.5418
772.336	1330.9	741.053	1339.66	253.119	33.6793	253.103	26.7703
937.133	1577.8	906.634	1603.49	254.861	30.6554	254.835	21.9509
1152.97	1848.82	1131.63	1894.72	256.155	28.9227	256.113	17.9561
1418.48	2137.83	1424.6	2196.95	257.129	28.4787	257.063	14.6624
1748.74	2432.03	1787.03	2490.28	257.879	29.3636	257.775	11.957
2140.43	2717.44	2206.42	2754.96	258.478	31.6708	258.312	9.74115
2566.3	2985.63	2652.06	2980.16	258.984	35.5575	258.721	7.92996
3021.66	3235.36	3096.21	3178.25	259.453	41.2572	259.035	6.45181
3485.44	3472.76	3517.33	3377.26	259.942	49.0934	259.278	5.24686
3933.55	3715.18	3908.74	3612.12	260.521	59.4991	259.467	4.26548
4359.92	3992.3	4281.15	3917.09	261.287	73.0392	259.615	3.46673
4769.7	4354.1	4651.57	4319.01	262.386	90.4396	259.732	2.81696
5173.14	4815.18	5042.01	4841.68	264.034	112.623	259.825	2.28859
5586.44	5408.39	5470.31	5499.84	266.574	140.747	259.898	1.85908
6039.12	6168.43	5960.66	6317.34	270.54	176.255	259.957	1.51002
6554.93	7130.51	6531.95	7310.43	276.766	220.911	260.004	1.22639
7167.15	8294.2	7210.49	8507.51	286.557	276.833	260.042	0.995975
7895.62	9736.66	8019.72	9929.66	301.934	346.469	260.072	0.808803
8791.39	11460.4	8990.7	11606.7	325.984	432.479	260.096	0.656778
9912.08	13532.3	10163.4	13576.3	363.32	537.4	260.116	0.533309
11302.4	15904.6	11583.4	15874	420.587	662.951	260.132	0.433039
13039	18693.2	13306.8	18538	506.805	808.736	260.145	0.351613
15216.9	21875.2	15397.2	21598.4	633.022	970.23	260.155	0.285493
17931.3	25477	17942.3	25096.4	810.402	1136.33	260.164	0.231803
21269.8	29485.7	21042.7	29058.4	1045.88	1287.85	260.171	0.188208
25318.8	33784.7	24802	33479	1335.91	1399.48	260.176	0.15281
30200.8	38379	29362.9	38357.1	1661.89	1447.38	260.181	0.124068
35904.9	43251	34880.7	43652.9	1992.64	1419.89	260.184	0.100732
42914.7	48195.7	41472.3	49241.6	2295.14	1323.78	260.187	0.0817852
50171.1	52804.6	49279.9	54980.7	2546.67	1180.59	260.19	0.0664015
58898.5	57875.2	58435.4	60674.4	2739.76	1016.21	260.192	0.0539113
67745.5	62352.9	68992.8	66046.1	2879.1	851.917	260.193	0.0437704
77702.5	66471	80808.8	70733.2	2975.21	701.01	260.194	0.035537
88322.1	70719.3	93873.1	74461.8	3039.48	569.583	260.196	0.0288522
99301.7	74029.3	107782	76892.9	3081.55	458.94	260.196	0.0234249
111108	77629.2	122153	77827.7	3108.72	367.783	260.197	0.0190185
122636	81848.3	136603	77185.4	3126.1	293.703	260.198	0.0154409
133867	85637.9	150673	75013.1	3137.16	234.021	260.198	0.0125363
145890	89042.7	163915	71504	3144.18	186.203	260.198	0.0101781
159207	93031.3	176007	66954.2	3148.61	148.023	260.199	0.00826349
172357	99019.9	186753	61708.1	3151.42	117.604	260.199	0.00670903
184819	105366	196182	56040.9	3153.18	93.4034	260.199	0.00544698
198028	111281	204249	50276.9	3154.3	74.1659	260.199	0.00442234
213403	117915	211049	44648.9	3155	58.8821	260.199	0.00359044
230434	126904	216753	39286.5	3155.45	46.7438	260.2	0.00291503
247303	138058	221474	34326.8	3155.72	37.1057	260.2	0.00236668
264042	149284	225373	29809.7	3155.9	29.4538	260.2	0.00192148
				3156.01	23.3793	260.2	0.00156002
				3156.08	18.5574	260.2	0.00126656
				3156.12	14.7298	260.2	0.00102831
				3156.15	11.6916	260.2	0.000834868
				3156.17	9.2801	260.2	0.000677819
				3156.18	7.36595	260.2	0.000550312
				3156.19	5.84661	260.2	0.000446791
				3156.19	4.64065	260.2	0.000362744
				3156.2	3.68344	260.2	0.000294507
				3156.2	2.92367	260.2	0.000239107
				3156.2	2.32061	260.2	0.000194127
				3156.2	1.84195	260.2	0.00015761
				3156.2	1.46201	260.2	0.000127961
				3156.2	1.16045	260.2	0.00010389
				3156.2	0.921087	260.2	8.43469e-05
				3156.2	0.731097	260.2	6.84801e-05
				3156.2	0.580296	260.2	5.55981e-05
				3156.2	0.4606	260.2	4.51394e-05
				3156.2	0.365594	260.2	3.66481e-05
				3156.2	0.290184	260.2	2.97541e-05
				3156.2	0.230329	260.2	2.4157e-05
				3156.2	0.18282	260.2	1.96127e-05
				3156.2	0.14511	260.2	1.59233e-05
				3156.2	0.115179	260.2	1.29279e-05
				3156.2	0.0914211	260.2	1.0496e-05
				3156.2	0.072564	260.2	8.52158e-06
				3156.2	0.0575965	260.2	6.91856e-06
				3156.2	0.0457163	260.2	5.61709e-06
				3156.2	0.0362865	260.2	4.56044e-06
				3156.2	0.0288019	260.2	3.70256e-06
				3156.2	0.022861	260.2	3.00606e-06
				3156.2	0.0181455	260.2	2.44058e-06
				3156.2	0.0144027	260.2	1.98148e-06
				3156.2	0.0114319	260.2	1.60873e-06
				3156.2	0.00907392	260.2	1.30611e-06
				3156.2	0.00720228	260.2	1.06041e-06
				3156.2	0.00571669	260.2	8.60936e-07
				3156.2	0.00453754	260.2	6.98983e-07
				3156.2	0.0036016	260.2	5.67495e-07
				3156.2	0.00285871	260.2	4.60742e-07
				3156.2	0.00226906	260.2	3.7407e-07
				3156.2	0.00180103	260.2	3.03703e-07
				3156.2	0.00142954	260.2	2.46572e-07
				3156.2	0.00113467	260.2	2.00189e-07
				3156.2	0.00090063	260.2	1.62531e-07
				3156.2	0.000714861	260.2	1.31956e-07
				3156.2	0.00056741	260.2	1.07134e-07
				3156.2	0.000450373	260.2	8.69805e-08
				3156.2	0.000357477	260.2	7.06183e-08
				3156.2	0.000283742	260.2	5.73341e-08
				3156.2	0.000225216	260.2	4.65488e-08
				3156.2	0.000178762	260.2	3.77923e-08
				3156.2	0.00014189	260.2	3.06831e-08
				3156.2	0.000112623	260.2	2.49112e-08
				3156.2	8.93927e-05	260.2	2.02251e-08
				3156.2	7.09542e-05	260.2	1.64205e-08
				3156.2	5.63189e-05	260.2	1.33316e-08
				3156.2	4.47023e-05	260.2	1.08237e-08
				3156.2	3.54818e-05	260.2	8.78764e-09
				3156.2	2.81632e-05	260.2	7.13457e-09
				3156.2	2.23541e-05	260.2	5.79246e-09

## Sheet: Fig. S7d
experiment		fitting		calclation		calclation
Parameter x	Parameter y	Parameter x	Parameter y	Parameter x	Parameter y	Parameter x	Parameter y
Z real / Ohm	-Z img / Ohm	Z real / Ohm	-Z img / Ohm	Z real bulk / Ohm	-Z img bulk / Ohm	Z real GB / Ohm	-Z img GB / Ohm
96.9126	22.4535	98.2519	21.7251	0.238897	4.87901	0.238896	4.86838
99.9943	19.145	99.644	19.3559	0.378661	6.13829	0.378661	6.1249
101.37	17.4268	100.706	17.8127	0.599699	7.71625	0.599698	7.69937
102.163	16.5025	101.587	17.0458	0.948529	9.68725	0.948529	9.666
102.908	16.6426	102.389	17.0177	1.49719	12.1369	1.49719	12.1101
103.545	17.4526	103.187	17.7121	2.35563	15.1572	2.35563	15.1234
104.208	18.8461	104.037	19.1402	3.68775	18.8347	3.68774	18.7922
104.957	21.0339	104.986	21.3426	5.72872	23.2247	5.72872	23.1712
105.851	24.1131	106.08	24.3935	8.79552	28.3049	8.79552	28.2374
106.884	28.2053	107.364	28.4033	13.2716	33.904	13.2716	33.819
108.244	33.456	108.89	33.5235	19.5348	39.6182	19.5347	39.5111
109.972	40.1163	110.724	39.9527	27.8001	44.7653	27.8001	44.6304
112.107	48.4039	112.948	47.9458	37.904	48.4694	37.9039	48.2995
114.886	58.6047	115.674	57.8251	49.1604	49.936	49.1604	49.7218
118.405	71.1583	119.052	69.9842	60.4751	48.8189	60.475	48.5491
122.859	86.4559	123.299	84.9181	70.7313	45.4101	70.7311	45.0702
128.811	105.108	128.717	103.21	79.1927	40.4814	79.1924	40.0531
136.509	127.837	135.756	125.579	85.6477	34.9222	85.6472	34.3827
146.804	155.026	145.052	152.799	90.2842	29.4477	90.2834	28.7679
160.444	187.749	157.561	185.789	93.4723	24.4966	93.4711	23.6402
178.622	226.543	174.612	225.359	95.5994	20.2699	95.5975	19.1908
203.354	271.415	198.098	272.206	96.9906	16.8133	96.9876	15.4538
236.287	322.834	230.417	326.369	97.8891	14.0923	97.8843	12.3796
279.432	379.63	274.389	386.942	98.4654	12.0415	98.4578	9.88366
333.876	440.892	332.392	451.276	98.8347	10.5926	98.8226	7.87404
401.206	504.449	405.551	515.413	99.073	9.68948	99.0538	6.26449
481.159	566.769	492.137	574.701	99.2304	9.29463	99.2	4.97966
572.107	625.793	587.436	626.148	99.3406	9.39234	99.2924	3.95619
670.71	679.258	684.672	670.251	99.4272	9.99052	99.3506	3.142
771.693	728.909	778.467	711.787	99.5089	11.1225	99.3874	2.49483
871.381	777.513	866.826	758.061	99.6034	12.8491	99.4105	1.98068
965.754	831.765	950.312	816.082	99.7312	15.2627	99.4251	1.57236
1056.43	898.417	1032.57	892.086	99.9201	18.4911	99.4343	1.24815
1144.76	983.77	1118.14	991.126	100.211	22.7046	99.4401	0.990752
1234.66	1094.74	1210.86	1116.19	100.666	28.1229	99.4438	0.78642
1330.02	1238.7	1315.88	1271.54	101.384	35.0244	99.4461	0.62422
1438.93	1420.49	1437.82	1460.84	102.518	43.7549	99.4475	0.495471
1565.23	1642.64	1581.06	1687.13	104.307	54.7347	99.4484	0.393274
1718.15	1914.69	1751.45	1955.3	107.126	68.4579	99.449	0.312156
1907.41	2240.22	1955.07	2269.65	111.546	85.4755	99.4494	0.247769
2141.8	2624.4	2200.38	2636.64	118.429	106.342	99.4496	0.196662
2432.24	3072.97	2494.43	3058.58	129.038	131.496	99.4498	0.156097
2795.77	3584.79	2850.33	3543.72	145.119	161.031	99.4498	0.123899
3245.46	4162.13	3279.1	4093.7	168.898	194.317	99.4499	0.098343
3806.12	4796.91	3798.11	4713.98	202.803	229.495	99.4499	0.0780579
4488.01	5483.33	4422.38	5401.76	248.711	263.042	99.45	0.061957
5291.77	6217.11	5171.19	6153.47	306.711	289.896	99.45	0.0491773
6251.62	6951.04	6067.08	6962.12	373.9	304.679	99.45	0.0390335
7354.42	7689.02	7130.61	7811.68	444.336	303.891	99.45	0.0309821
8602.76	8406.59	8380.43	8678.41	510.857	287.726	99.45	0.0245915
9972.87	9092.37	9826.37	9527.91	567.764	259.964	99.45	0.019519
11461.9	9719.01	11476.2	10322.2	612.47	226.038	99.45	0.0154929
13034.8	10296.7	13321.6	11015.3	645.299	190.894	99.45	0.0122972
14676.5	10788.6	15330.9	11558.3	668.23	157.883	99.45	0.00976066
16381.4	11256.7	17468.5	11911.9	683.692	128.723	99.45	0.00774735
18091.4	11691.6	19681.8	12046.7	693.873	103.952	99.45	0.00614931
				700.471	83.4259	99.45	0.0048809
				704.704	66.6841	99.45	0.00387412
				707.401	53.1651	99.45	0.00307501
				709.113	42.3176	99.45	0.00244074
				710.196	33.6485	99.45	0.00193729
				710.881	26.7378	99.45	0.00153769
				711.313	21.2376	99.45	0.00122051
				711.585	16.8645	99.45	0.000968758
				711.757	13.3896	99.45	0.000768933
				711.866	10.6296	99.45	0.000610327
				711.934	8.43803	99.45	0.000484435
				711.977	6.698	99.45	0.000384512
				712.004	5.31665	99.45	0.000305199
				712.021	4.22011	99.45	0.000242246
				712.032	3.34969	99.45	0.000192278
				712.038	2.65878	99.45	0.000152617
				712.043	2.11037	99.45	0.000121137
				712.045	1.67508	99.45	9.61503e-05
				712.047	1.32957	99.45	7.63175e-05
				712.048	1.05532	99.45	6.05756e-05
				712.049	0.837641	99.45	4.80808e-05
				712.049	0.664863	99.45	3.81632e-05
				712.05	0.527723	99.45	3.02914e-05
				712.05	0.41887	99.45	2.40432e-05
				712.05	0.33247	99.45	1.90838e-05
				712.05	0.263892	99.45	1.51474e-05
				712.05	0.20946	99.45	1.2023e-05
				712.05	0.166255	99.45	9.54304e-06
				712.05	0.131962	99.45	7.57461e-06
				712.05	0.104742	99.45	6.0122e-06
				712.05	0.0831371	99.45	4.77207e-06
				712.05	0.0659885	99.45	3.78775e-06
				712.05	0.0523771	99.45	3.00645e-06
				712.05	0.0415734	99.45	2.38632e-06
				712.05	0.0329981	99.45	1.89409e-06
				712.05	0.0261916	99.45	1.5034e-06
				712.05	0.0207891	99.45	1.1933e-06
				712.05	0.016501	99.45	9.47158e-07
				712.05	0.0130973	99.45	7.51789e-07
				712.05	0.0103958	99.45	5.96718e-07
				712.05	0.00825145	99.45	4.73634e-07
				712.05	0.00654944	99.45	3.75938e-07
				712.05	0.00519849	99.45	2.98394e-07
				712.05	0.00412621	99.45	2.36845e-07
				712.05	0.0032751	99.45	1.87991e-07
				712.05	0.00259955	99.45	1.49214e-07
				712.05	0.00206334	99.45	1.18436e-07
				712.05	0.00163774	99.45	9.40065e-08
				712.05	0.00129993	99.45	7.46159e-08
				712.05	0.00103179	99.45	5.9225e-08
				712.05	0.000818966	99.45	4.70087e-08
				712.05	0.000650039	99.45	3.73123e-08
				712.05	0.000515957	99.45	2.9616e-08
				712.05	0.000409531	99.45	2.35071e-08
				712.05	0.000325058	99.45	1.86583e-08
				712.05	0.000258008	99.45	1.48097e-08
				712.05	0.000204789	99.45	1.17549e-08
				712.05	0.000162548	99.45	9.33026e-09
				712.05	0.000129019	99.45	7.40572e-09
				712.05	0.000102407	99.45	5.87815e-09
				712.05	8.12834e-05	99.45	4.66567e-09
				712.05	6.45172e-05	99.45	3.70329e-09
				712.05	5.12093e-05	99.45	2.93942e-09
				712.05	4.06464e-05	99.45	2.33311e-09
				712.05	3.22624e-05	99.45	1.85186e-09
				712.05	2.56076e-05	99.45	1.46988e-09
				712.05	2.03256e-05	99.45	1.16669e-09
				712.05	1.61331e-05	99.45	9.26039e-10
				712.05	1.28053e-05	99.45	7.35026e-10
				712.05	1.0164e-05	99.45	5.83413e-10
				712.05	8.06747e-06	99.45	4.63074e-10
				712.05	6.40341e-06	99.45	3.67556e-10
				712.05	5.08258e-06	99.45	2.91741e-10
				712.05	4.03421e-06	99.45	2.31564e-10
				712.05	3.20208e-06	99.45	1.838e-10
				712.05	2.54159e-06	99.45	1.45887e-10
				712.05	2.01734e-06	99.45	1.15795e-10
				712.05	1.60123e-06	99.45	9.191e-11
				712.05	1.27094e-06	99.45	7.2952e-11
				712.05	1.00879e-06	99.45	5.7904e-11

## Sheet: Fig. S7e
experiment		fitting		calclation		calclation
Parameter x	Parameter y	Parameter x	Parameter y	Parameter x	Parameter y	Parameter x	Parameter y
Z real / Ohm	-Z img / Ohm	Z real / Ohm	-Z img / Ohm	Z real bulk / Ohm	-Z img bulk / Ohm	Z real GB / Ohm	-Z img GB / Ohm
66.2367	11.5056	66.7678	10.7686	0.480144	5.61923	0.480143	5.6084
67.8149	10.0226	67.2713	10.2967	0.758878	7.04944	0.758878	7.0358
68.2385	9.74006	67.7342	10.2766	1.19647	8.82193	1.19647	8.80474
68.4773	10.1061	68.1987	10.6976	1.87912	10.9976	1.87912	10.976
68.7562	11.1941	68.6973	11.5661	2.93363	13.6282	2.93362	13.6009
69.0739	12.7005	69.258	12.9077	4.538	16.7337	4.538	16.6994
69.5625	14.7395	69.9074	14.7681	6.92346	20.2657	6.92345	20.2224
70.1712	17.2996	70.6744	17.2156	10.3516	24.0535	10.3516	23.9989
71.0098	20.6308	71.593	20.3441	15.0449	27.7538	15.0449	27.6851
72.0694	24.7434	72.7064	24.2766	21.0606	30.8476	21.0606	30.761
73.5018	29.8405	74.0715	29.1702	28.1525	32.7468	28.1524	32.6377
75.3381	36.1572	75.7662	35.2207	35.7331	33.0187	35.7331	32.8812
77.6962	43.7983	77.9005	42.6711	43.0335	31.6041	43.0334	31.4309
80.7611	53.1486	80.6323	51.8172	49.3907	28.8513	49.3906	28.6331
84.7119	64.4511	84.189	63.0037	54.4593	25.3341	54.459	25.0592
90.0509	78.0077	88.9061	76.6358	58.2236	21.6115	58.2232	21.2651
97.076	94.2815	95.2657	93.1348	60.8747	18.0836	60.8741	17.6473
106.485	113.388	103.967	112.926	62.6728	14.9706	62.6717	14.4208
118.877	135.727	115.947	136.263	63.8614	12.3559	63.8598	11.6633
135.423	161.178	132.444	163.165	64.6343	10.242	64.6318	9.3694
156.81	189.241	154.808	193.034	65.1317	8.59319	65.1277	7.49385
184.218	219.272	184.252	224.57	65.4505	7.36201	65.4441	5.977
218.023	250.501	221.133	255.652	65.6551	6.50361	65.645	4.7587
258.144	280.64	264.44	284.033	65.7883	5.98277	65.7722	3.78445
303.936	308.526	311.492	308.3	65.8781	5.77702	65.8526	3.00751
352.559	334.257	359.131	329.065	65.9438	5.87806	65.9034	2.38899
402.188	357.69	404.839	348.837	65.9995	6.29257	65.9354	1.89714
450.842	381.256	447.809	371.202	66.0573	7.04327	65.9556	1.50628
497.303	407.227	488.663	399.599	66.1297	8.17032	65.9683	1.19581
541.637	439.654	529.178	436.883	66.2325	9.7335	65.9763	0.94927
585.174	481.669	571.646	485.381	66.3878	11.815	65.9814	0.753523
629.282	536.26	618.058	546.51	66.6291	14.5232	65.9846	0.598124
677.357	606.551	670.814	621.977	67.0083	17.9965	65.9866	0.474764
732.301	694.788	732.434	713.635	67.6064	22.4082	65.9878	0.376842
796.688	802.799	804.917	822.398	68.5497	27.9685	65.9886	0.299115
874.484	933.619	891.559	950.764	70.0341	34.9243	65.9891	0.237419
970.701	1090.45	995.692	1100.67	72.3597	43.5479	65.9895	0.188448
1090.75	1272.65	1120.72	1273.31	75.977	54.1074	65.9897	0.149577
1239.41	1483.19	1271.54	1470.81	81.54	66.8014	65.9898	0.118725
1424.63	1720.14	1453.29	1694.11	89.9467	81.636	65.9899	0.0942355
1653.6	1983.86	1673.07	1944.64	102.321	98.2268	65.9899	0.0747977
1935.46	2267.64	1936.21	2219.78	119.846	115.546	65.9899	0.0593693
2272.12	2567.37	2252.54	2519.26	143.358	131.731	65.99	0.0471233
2669.33	2875.58	2628.43	2836.78	172.711	144.215	65.99	0.0374033
3133.06	3181.38	3073.42	3166.27	206.233	150.413	65.99	0.0296881
3649.58	3476.84	3591.53	3495.27	240.833	148.836	65.99	0.0235644
4221.68	3752.51	4185.96	3809.87	273.01	139.873	65.99	0.0187038
4843.09	4005.34	4857.13	4094.16	300.16	125.58	65.99	0.0148458
5500.58	4223.62	5598.08	4329.91	321.251	108.654	65.99	0.0117836
6183.15	4422.38	6395.76	4500	336.607	91.4292	65.99	0.009353
6882.53	4592.12	7229.16	4590.66	347.267	75.4286	65.99	0.00742377
7589.37	4749.67	8077.12	4594.58	354.425	61.3935	65.99	0.00589248
8293.45	4894.18	8914.55	4511.14	359.125	49.5239	65.99	0.00467705
9012.79	5052.69	9714.85	4347.81	362.165	39.7164	65.99	0.00371232
9730.6	5218.33	10461.2	4117.25	364.113	31.7315	65.99	0.00294658
10472.7	5427.96	11140.6	3835.64	365.354	25.291	65.99	0.0023388
11200.9	5620.16	11742.2	3522.49	366.141	20.1271	65.99	0.00185638
11966.1	5965.06	12266.1	3194.26	366.638	16.002	65.99	0.00147346
12740.1	6195.05	12716.9	2864.15	366.953	12.7146	65.99	0.00116953
13627.8	6644.63	13100.1	2543.3	367.151	10.0986	65.99	0.000928297
14395.4	7089.07	13420.1	2242.18	367.277	8.0189	65.99	0.000736818
15363.3	7502.19	13689.1	1961.92	367.356	6.36652	65.99	0.000584836
16440.9	8154.76	13912	1707.91	367.405	5.05414	65.99	0.000464202
17421.7	8885.28	14096.5	1480.45	367.437	4.01205	65.99	0.000368452
18518.4	9537.71	14249.7	1277.94	367.456	3.1847	65.99	0.000292452
19882.2	10298.4	14377	1099.22	367.469	2.5279	65.99	0.000232128
21338.5	11324.2	14482.4	943.044	367.477	2.00653	65.99	0.000184248
22734.3	12455.5	14569.7	807.519	367.482	1.59267	65.99	0.000146243
24235.5	13492.3	14641.9	690.614	367.485	1.26416	65.99	0.000116078
26089.7	14614.8	14702.4	589.23	367.487	1.00341	65.99	9.21345e-05
28176.8	16083	14752.8	502.225	367.488	0.796444	65.99	7.31301e-05
30233.5	17845.9	14794.7	427.8	367.489	0.632164	65.99	5.80456e-05
32297.6	19627.8	14829.9	363.885	367.489	0.501769	65.99	4.60726e-05
34683.1	21381.2	14859.3	309.423	367.489	0.398271	65.99	3.65693e-05
37576.7	23465.5	14884	262.929	367.49	0.31612	65.99	2.90262e-05
				367.49	0.250915	65.99	2.3039e-05
				367.49	0.199159	65.99	1.82868e-05
				367.49	0.158079	65.99	1.45148e-05
				367.49	0.125472	65.99	1.15209e-05
				367.49	0.099591	65.99	9.14446e-06
				367.49	0.0790485	65.99	7.25825e-06
				367.49	0.0627433	65.99	5.7611e-06
				367.49	0.0498013	65.99	4.57276e-06
				367.49	0.0395289	65.99	3.62955e-06
				367.49	0.0313753	65.99	2.88089e-06
				367.49	0.0249036	65.99	2.28665e-06
				367.49	0.0197668	65.99	1.81499e-06
				367.49	0.0156895	65.99	1.44061e-06
				367.49	0.0124532	65.99	1.14346e-06
				367.49	0.00988453	65.99	9.07599e-07
				367.49	0.00784566	65.99	7.2039e-07
				367.49	0.00622735	65.99	5.71796e-07
				367.49	0.00494284	65.99	4.53852e-07
				367.49	0.00392329	65.99	3.60237e-07
				367.49	0.00311404	65.99	2.85931e-07
				367.49	0.00247171	65.99	2.26953e-07
				367.49	0.00196187	65.99	1.80139e-07
				367.49	0.0015572	65.99	1.42982e-07
				367.49	0.001236	65.99	1.1349e-07
				367.49	0.000981051	65.99	9.00802e-08
				367.49	0.000778691	65.99	7.14995e-08
				367.49	0.000618072	65.99	5.67514e-08
				367.49	0.000490583	65.99	4.50454e-08
				367.49	0.000389391	65.99	3.57539e-08
				367.49	0.000309072	65.99	2.8379e-08
				367.49	0.00024532	65.99	2.25253e-08
				367.49	0.000194718	65.99	1.78791e-08
				367.49	0.000154554	65.99	1.41912e-08
				367.49	0.000122674	65.99	1.1264e-08
				367.49	9.73705e-05	65.99	8.94057e-09
				367.49	7.7286e-05	65.99	7.09641e-09
				367.49	6.13443e-05	65.99	5.63265e-09
				367.49	4.86909e-05	65.99	4.47081e-09
				367.49	3.86475e-05	65.99	3.54862e-09
				367.49	3.06758e-05	65.99	2.81665e-09
				367.49	2.43483e-05	65.99	2.23567e-09
				367.49	1.9326e-05	65.99	1.77452e-09
				367.49	1.53397e-05	65.99	1.40849e-09
				367.49	1.21756e-05	65.99	1.11796e-09
				367.49	9.66414e-06	65.99	8.87362e-10
				367.49	7.67073e-06	65.99	7.04327e-10
				367.49	6.0885e-06	65.99	5.59047e-10
				367.49	4.83263e-06	65.99	4.43733e-10
				367.49	3.83581e-06	65.99	3.52205e-10
				367.49	3.04461e-06	65.99	2.79556e-10
				367.49	2.4166e-06	65.99	2.21892e-10
				367.49	1.91813e-06	65.99	1.76123e-10
				367.49	1.52248e-06	65.99	1.39794e-10
				367.49	1.20844e-06	65.99	1.10959e-10
				367.49	9.59177e-07	65.99	8.8072e-11
				367.49	7.61329e-07	65.99	6.9905e-11
				367.49	6.04291e-07	65.99	5.5486e-11
				367.49	4.79645e-07	65.99	4.4041e-11
				367.49	3.80709e-07	65.99	3.4957e-11
				367.49	3.02181e-07	65.99	2.7746e-11
				367.49	2.3985e-07	65.99	2.2023e-11

## Sheet: Fig. S7f
experiment		fitting		calclation		calclation
Parameter x	Parameter y	Parameter x	Parameter y	Parameter x	Parameter y	Parameter x	Parameter y
Z real / Ohm	-Z img / Ohm	Z real / Ohm	-Z img / Ohm	Z real bulk / Ohm	-Z img bulk / Ohm	Z real GB / Ohm	-Z img GB / Ohm
38.5803	5.29354	39.0366	4.94833	1.80969	8.10603	1.80969	8.09503
39.5066	5.05976	39.258	5.38314	2.79437	9.93522	2.79437	9.92136
39.7422	5.58282	39.5116	6.0406	4.25192	11.9999	4.25191	11.9824
39.8442	6.52327	39.8098	6.94393	6.33304	14.188	6.33303	14.166
40.0111	8.00459	40.1666	8.12713	9.15656	16.2847	9.15655	16.257
40.3237	9.79086	40.5998	9.63645	12.7331	17.9787	12.7331	17.9438
40.786	11.8496	41.1328	11.5319	16.8891	18.9353	16.8891	18.8913
41.4491	14.3737	41.7977	13.8894	21.2612	18.9316	21.2611	18.8762
42.3907	17.4523	42.6399	16.8033	25.4043	17.9721	25.4043	17.9023
43.6488	21.1598	43.7251	20.3877	28.9597	16.2862	28.9596	16.1983
45.2811	25.6189	45.1485	24.7773	31.76	14.2111	31.7599	14.1003
47.4972	30.9191	47.0492	30.1239	33.8204	12.0575	33.8203	11.9179
50.4005	37.2478	49.6287	36.5868	35.2617	10.0386	35.2614	9.8627
54.2662	44.6785	53.1733	44.3103	36.2345	8.26586	36.2341	8.04429
59.3595	53.2048	58.0673	53.3701	36.8757	6.77709	36.875	6.49794
66.0247	62.8542	64.7931	63.7119	37.2916	5.56743	37.2905	5.21573
74.6514	73.4499	73.855	75.0368	37.5589	4.61258	37.5571	4.16949
85.4838	84.7259	85.6404	86.7595	37.7298	3.88266	37.7271	3.32443
98.7111	96.0692	100.134	98.0265	37.8393	3.34954	37.8349	2.64625
114.223	107.032	116.783	108.058	37.9102	2.99024	37.9032	2.1042
131.455	117.163	134.487	116.519	37.9574	2.78832	37.9463	1.67207
149.757	126.339	152.089	123.861	37.9911	2.73438	37.9735	1.32813
168.035	134.85	168.796	131.171	38.0186	2.82619	37.9907	1.05465
185.971	143.478	184.492	139.805	38.0458	3.06894	38.0015	0.83735
202.833	153.522	199.558	150.972	38.0786	3.47562	38.0084	0.664751
219.071	166.23	214.744	165.645	38.1241	4.06773	38.0127	0.527693
235.312	182.76	230.879	184.545	38.1921	4.87628	38.0154	0.418877
252.382	204.454	248.848	208.297	38.2974	5.94307	38.0171	0.33249
271.115	231.917	269.469	237.377	38.4624	7.32221	38.0182	0.263916
292.905	265.973	293.654	272.326	38.7223	9.08148	38.0188	0.209482
318.854	307.742	322.484	313.826	39.1317	11.303	38.0193	0.166274
350.409	357.601	356.899	362.178	39.7752	14.0819	38.0195	0.131978
389.422	416.268	398.3	418.066	40.7811	17.5204	38.0197	0.104756
438.32	484.384	448.383	482.161	42.3406	21.7131	38.0198	0.083148
498.796	561.201	508.53	554.255	44.7271	26.7164	38.0199	0.0659973
573.72	646.569	581.196	634.862	48.3063	32.4936	38.0199	0.0523842
665.932	739.287	668.741	723.598	53.5159	38.8322	38.02	0.041579
776.759	835.947	773.262	819.074	60.777	45.2498	38.02	0.0330026
907.849	935.174	897.527	919.766	70.3093	50.9494	38.02	0.0261952
1059.66	1032.16	1043.6	1022.78	81.8848	54.9303	38.02	0.0207919
1231.04	1124.84	1213.79	1124.74	94.6824	56.3153	38.02	0.0165032
1418.8	1209.69	1407.38	1220.13	107.443	54.7624	38.02	0.0130991
1621.53	1284.37	1624.99	1304.27	118.92	50.6514	38.02	0.0103972
1833.73	1346.97	1862.68	1371.02	128.327	44.8772	38.02	0.00825257
2053.67	1401.22	2116.81	1415.63	135.465	38.4355	38.02	0.00655033
2276.67	1447.44	2379.56	1434.17	140.572	32.106	38.02	0.0051992
2498.38	1488.29	2643.35	1425.17	144.073	26.3535	38.02	0.00412677
2721.11	1527.18	2900.97	1389.39	146.405	21.3774	38.02	0.00327555
2942.61	1568.43	3145.18	1329.79	147.927	17.2062	38.02	0.0025999
3164.37	1612.38	3370.42	1250.98	148.908	13.779	38.02	0.00206362
3385.86	1665.72	3572.71	1158.72	149.536	10.9987	38.02	0.00163796
3611.65	1730.47	3751.11	1058.32	149.934	8.76121	38.02	0.0013001
3839.44	1809.88	3905.69	954.804	150.187	6.96975	38.02	0.00103193
4081.65	1905.72	4037.3	852.661	150.347	5.53999	38.02	0.000819078
4334.24	2021.4	4148.53	754.636	150.448	4.40121	38.02	0.000650128
4599.15	2151.09	4241.89	662.697	150.511	3.49536	38.02	0.000516027
4874.09	2285.02	4319.38	578.568	150.552	2.77537	38.02	0.000409587
5185.11	2494.73	4383.64	502.592	150.577	2.20339	38.02	0.000325102
5496.04	2651.18	4436.98	434.587	150.593	1.74915	38.02	0.000258044
5880.11	2909.07	4481.21	374.319	150.603	1.38848	38.02	0.000204817
6213.08	3167.2	4517.61	321.759	150.609	1.10214	38.02	0.00016257
6645.92	3408.41	4547.97	275.633	150.613	0.874834	38.02	0.000129037
7141.1	3752.21	4573.07	235.76	150.616	0.694399	38.02	0.000102421
7594.69	4140.44	4593.88	201.392	150.617	0.551174	38.02	8.12944e-05
8097.82	4488.78	4611.25	171.729	150.618	0.437488	38.02	6.45259e-05
8694.73	4926.12	4625.76	146.205	150.619	0.34725	38.02	5.12163e-05
9393.17	5446.31	4637.88	124.359	150.619	0.275624	38.02	4.0652e-05
10020.1	5988.54	4647.99	105.722	150.62	0.218772	38.02	3.22667e-05
10767.4	6519.72	4656.43	89.8704	150.62	0.173646	38.02	2.56111e-05
11673.3	7179.51	4663.56	76.2826	150.62	0.137829	38.02	2.03284e-05
12617.7	8028.26	4669.53	64.735	150.62	0.109399	38.02	1.61353e-05
13527.9	8956.55	4674.53	54.937	150.62	0.0868335	38.02	1.28071e-05
14536.7	9883.8	4678.76	46.5802	150.62	0.0689225	38.02	1.01654e-05
15774	10902.6	4682.31	39.5001	150.62	0.054706	38.02	8.06857e-06
17205.5	12207.1	4685.31	33.4853	150.62	0.0434219	38.02	6.40428e-06
				150.62	0.0344653	38.02	5.08328e-06
				150.62	0.0273562	38.02	4.03476e-06
				150.62	0.0217135	38.02	3.20251e-06
				150.62	0.0172347	38.02	2.54193e-06
				150.62	0.0136797	38.02	2.01761e-06
				150.62	0.010858	38.02	1.60144e-06
				150.62	0.00861834	38.02	1.27112e-06
				150.62	0.00684064	38.02	1.00892e-06
				150.62	0.00542963	38.02	8.00815e-07
				150.62	0.00430967	38.02	6.35632e-07
				150.62	0.00342072	38.02	5.04521e-07
				150.62	0.00271513	38.02	4.00454e-07
				150.62	0.00215509	38.02	3.17853e-07
				150.62	0.00171056	38.02	2.5229e-07
				150.62	0.00135773	38.02	2.00251e-07
				150.62	0.00107767	38.02	1.58945e-07
				150.62	0.00085538	38.02	1.2616e-07
				150.62	0.000678942	38.02	1.00137e-07
				150.62	0.000538898	38.02	7.94818e-08
				150.62	0.00042774	38.02	6.30872e-08
				150.62	0.000339511	38.02	5.00743e-08
				150.62	0.00026948	38.02	3.97456e-08
				150.62	0.000213895	38.02	3.15473e-08
				150.62	0.000169775	38.02	2.50401e-08
				150.62	0.000134756	38.02	1.98751e-08
				150.62	0.00010696	38.02	1.57755e-08
				150.62	8.48975e-05	38.02	1.25215e-08
				150.62	6.73858e-05	38.02	9.93871e-09
				150.62	5.34862e-05	38.02	7.88867e-09
				150.62	4.24537e-05	38.02	6.26148e-09
				150.62	3.36968e-05	38.02	4.96994e-09
				150.62	2.67462e-05	38.02	3.94479e-09
				150.62	2.12293e-05	38.02	3.13111e-09
				150.62	1.68504e-05	38.02	2.48526e-09
				150.62	1.33747e-05	38.02	1.97263e-09
				150.62	1.06159e-05	38.02	1.56574e-09
				150.62	8.42618e-06	38.02	1.24277e-09
				150.62	6.68812e-06	38.02	9.86429e-10
				150.62	5.30857e-06	38.02	7.8296e-10
				150.62	4.21358e-06	38.02	6.2146e-10
				150.62	3.34445e-06	38.02	4.93272e-10
				150.62	2.6546e-06	38.02	3.91526e-10
				150.62	2.10704e-06	38.02	3.10766e-10
				150.62	1.67242e-06	38.02	2.46665e-10
				150.62	1.32745e-06	38.02	1.95786e-10
				150.62	1.05364e-06	38.02	1.55401e-10
				150.62	8.36308e-07	38.02	1.23347e-10
				150.62	6.63804e-07	38.02	9.7904e-11
				150.62	5.26882e-07	38.02	7.771e-11
				150.62	4.18203e-07	38.02	6.1681e-11
				150.62	3.31941e-07	38.02	4.8958e-11
				150.62	2.63472e-07	38.02	3.8859e-11
				150.62	2.09126e-07	38.02	3.0844e-11
				150.62	1.6599e-07	38.02	2.4482e-11
				150.62	1.31751e-07	38.02	1.9432e-11
				150.62	1.04575e-07	38.02	1.5424e-11
				150.62	8.30046e-08	38.02	1.2242e-11
				150.62	6.58833e-08	38.02	9.717e-12
				150.62	5.22937e-08	38.02	7.713e-12
				150.62	4.15071e-08	38.02	6.122e-12
				150.62	3.29455e-08	38.02	4.859e-12

## Sheet: Fig. S7g
experiment		fitting		calclation
Parameter x	Parameter y	Parameter x	Parameter y	Parameter x	Parameter y
Z real / Ohm	-Z img / Ohm	Z real / Ohm	-Z img / Ohm	Z real / Ohm	-Z img / Ohm
23.9221	2.9296	23.8712	3.09267	23.1226	0.0227433
23.9874	3.18674	24.0454	3.77485	23.1233	0.0281707
24.1783	4.09486	24.2654	4.60709	23.1241	0.0348931
24.4269	5.29911	24.5457	5.62147	23.125	0.0432194
24.8149	6.72796	24.9061	6.85604	23.1263	0.0535323
25.2853	8.36435	25.3742	8.35545	23.1278	0.0663053
25.9514	10.277	25.9882	10.1707	23.1296	0.0821251
26.8198	12.5175	26.8012	12.358	23.132	0.101718
27.967	15.1461	27.8862	14.9757	23.1349	0.125983
29.5043	18.2285	29.342	18.078	23.1385	0.156033
31.5353	21.7782	31.2972	21.7024	23.143	0.193246
34.1985	25.8871	33.9102	25.8519	23.1486	0.239325
37.6368	30.3942	37.3581	30.4716	23.1557	0.29638
42.0392	35.2528	41.8077	35.4258	23.1647	0.367018
47.4593	40.2399	47.3573	40.4869	23.1759	0.454461
53.9047	45.1469	53.9782	45.3764	23.1902	0.562691
61.2497	49.7809	61.4586	49.8417	23.2084	0.696621
69.1915	53.9155	69.4437	53.7854	23.2316	0.862311
77.358	57.6932	77.5128	57.3349	23.2616	1.06723
85.4544	61.3233	85.3631	60.8579	23.3005	1.32054
93.1979	65.3071	92.86	64.8513	23.3513	1.63349
100.603	70.1151	100.096	69.8495	23.4184	2.01984
107.836	76.334	107.306	76.3278	23.5077	2.49629
115.251	84.4902	114.841	84.6999	23.6277	3.08301
123.268	95.0071	123.087	95.2844	23.7907	3.80412
132.36	108.13	132.506	108.393	24.0141	4.68798
143.186	124.266	143.596	124.292	24.3228	5.76719
156.254	143.631	156.95	143.258	24.7525	7.07776
172.377	166.387	173.198	165.449	25.3537	8.65701
192.59	192.496	193.118	190.998	26.1965	10.5389
217.361	222.059	217.684	219.992	27.3759	12.7454
248.189	254.557	247.749	252.034	29.0142	15.2728
285.756	289.053	284.475	286.716	31.2582	18.0703
331.021	324.803	329.082	323.248	34.2619	21.0158
383.492	360.116	382.121	359.975	38.1499	23.8942
443.776	393.61	444.49	395.294	42.9583	26.3995
510.903	424.301	516.155	426.897	48.5706	28.1804
583.079	450.643	595.896	452.192	54.6887	28.9356
659.278	472.683	682.071	468.989	60.8769	28.5237
737.725	489.813	771.83	475.598	66.6794	27.023
816.792	503.683	862.252	471.306	71.7483	24.6974
895.444	514.976	949.338	456.601	75.9133	21.895
973.338	525.337	1030.9	432.845	79.1708	18.9426
1050	535.417	1104.41	402.309	81.626	16.0841
1125.76	546.935	1169.08	367.282	83.429	13.468
1202.23	560.751	1224.33	330.263	84.7314	11.1635
1278	578.811	1270.67	293.193	85.6636	9.18613
1354.42	600.796	1309.06	257.451	86.3286	7.51971
1434.02	628.193	1340.51	224.046	86.8035	6.13275
1516.47	660.45	1366.08	193.551	87.144	4.98832
1602.3	699.741	1386.73	166.271	87.3898	4.0497
1691.43	745.672	1403.44	142.136	87.5687	3.28314
1788.51	800.787	1416.95	121.015	87.7002	2.65899
1892.39	860.539	1427.84	102.752	87.7976	2.15188
2007.69	931.143	1436.68	87.0118	87.8706	1.74052
2127.87	1010.03	1443.87	73.5021	87.9258	1.4072
2257.85	1106.44	1449.71	62.0184	87.9678	1.13736
2420.37	1199.15	1454.47	52.2682	88.0002	0.919034
2559.18	1316.52	1458.38	43.9855	88.0253	0.74248
2746.21	1423.18	1461.6	36.9669	88.0448	0.599755
2937.74	1582.33	1464.23	31.0783	88.0602	0.484411
3120.22	1728.25	1466.41	26.0822	88.0722	0.391214
3356.99	1876.89	1468.21	21.8905	88.0818	0.315925
3617.94	2084.58	1469.7	18.3724	88.0894	0.255111
3862.2	2316.23	1470.93	15.4078	88.0955	0.205995
4132.36	2534.23	1471.96	12.912	88.1003	0.166328
4469.55	2783.87	1472.82	10.8184	88.1041	0.134297
4848.13	3110.27	1473.53	9.06539	88.1072	0.108431
5204.44	3488.78	1474.12	7.60001	88.1097	0.0875454
5586.33	3864.91	1474.61	6.36434	88.1117	0.0706818
6063.07	4270.93	1475.02	5.33046	88.1133	0.0570659
6621.68	4788.94	1475.37	4.46617	88.1146	0.0460724
7194.71	5432.62	1475.66	3.73945	88.1157	0.0371965
7750.1	6073.79	1475.89	3.13221	88.1165	0.0300304
8441.08	6818.3	1476.09	2.62318	88.1172	0.0242448
				88.1177	0.0195737
				88.1182	0.0158025
				88.1185	0.0127579
				88.1188	0.0102998
				88.119	0.00831535
				88.1192	0.00671321
				88.1194	0.00541976
				88.1195	0.00437551
				88.1196	0.00353247
				88.1197	0.00285185
				88.1197	0.00230237
				88.1198	0.00185876
				88.1198	0.00150062
				88.1199	0.00121149
				88.1199	0.000978064
				88.1199	0.000789615
				88.1199	0.000637475
				88.1199	0.000514649
				88.1199	0.000415488
				88.12	0.000335433
				88.12	0.000270803
				88.12	0.000218626
				88.12	0.000176502
				88.12	0.000142494
				88.12	0.000115039
				88.12	9.28735e-05
				88.12	7.4979e-05
				88.12	6.05323e-05
				88.12	4.88691e-05
				88.12	3.94532e-05
				88.12	3.18515e-05
				88.12	2.57145e-05
				88.12	2.07599e-05
				88.12	1.67599e-05
				88.12	1.35307e-05
				88.12	1.09236e-05
				88.12	8.81892e-06
				88.12	7.11972e-06
				88.12	5.74792e-06
				88.12	4.64043e-06
				88.12	3.74633e-06
				88.12	3.0245e-06
				88.12	2.44175e-06
				88.12	1.97128e-06
				88.12	1.59146e-06
				88.12	1.28482e-06
				88.12	1.03727e-06
				88.12	8.37411e-07
				88.12	6.76061e-07
				88.12	5.458e-07
				88.12	4.40637e-07
				88.12	3.55737e-07
				88.12	2.87195e-07
				88.12	2.31859e-07
				88.12	1.87185e-07
				88.12	1.51119e-07
				88.12	1.22002e-07
				88.12	9.8495e-08
				88.12	7.95173e-08
				88.12	6.41962e-08
				88.12	5.18271e-08

## Sheet: Fig. S7h
experiment		fitting		calclation
Parameter x	Parameter y	Parameter x	Parameter y	Parameter x	Parameter y
Z real / Ohm	-Z img / Ohm	Z real / Ohm	-Z img / Ohm	Z real / Ohm	-Z img / Ohm
11.4914	2.26332	11.5532	2.25396	11	0.0107554
11.5216	2.36693	11.7043	2.7615	11	0.0135501
11.688	3.03622	11.9102	3.37985	11	0.017071
12.0065	3.97181	12.1949	4.12777	11	0.0215068
12.4978	5.01772	12.5926	5.0217	11.0001	0.0270951
13.1524	6.14935	13.1493	6.07017	11.0001	0.0341355
13.9937	7.34624	13.9221	7.26458	11.0001	0.0430052
15.0803	8.58999	14.9705	8.56774	11.0002	0.0541795
16.4291	9.841	16.3372	9.90657	11.0004	0.068257
18.0295	11.0605	18.0187	11.1803	11.0006	0.0859917
19.8483	12.1882	19.9425	12.2954	11.0009	0.108333
21.8112	13.2	21.9777	13.2173	11.0014	0.136478
23.8096	14.1012	23.9856	14.0026	11.0022	0.17193
25.7866	14.9709	25.8794	14.7831	11.0035	0.216583
27.6766	15.9308	27.6484	15.7164	11.0056	0.272819
29.4919	17.1145	29.3482	16.9446	11.0089	0.343624
31.2678	18.642	31.0686	18.5751	11.0141	0.432744
33.1014	20.625	32.9162	20.6875	11.0223	0.544853
35.1248	23.1526	34.9972	23.3369	11.0353	0.685758
37.461	26.4027	37.4276	26.5744	11.056	0.862609
40.212	30.2603	40.3249	30.4356	11.0886	1.08409
43.5701	34.8808	43.827	34.9574	11.14	1.36049
47.7488	40.2669	48.0825	40.153	11.2208	1.70354
52.9501	46.339	53.2682	46.0216	11.347	2.1256
59.2974	53.0612	59.561	52.5052	11.5424	2.63776
67.1294	60.2374	67.1728	59.5185	11.8408	3.2459
76.5587	67.6198	76.3035	66.8955	12.2868	3.94381
87.6354	74.9615	87.1473	74.4014	12.9331	4.70299
100.279	81.8311	99.7942	81.6817	13.8281	5.4617
114.363	87.9287	114.261	88.3284	14.9929	6.12118
129.53	93.1396	130.467	93.8998	16.3923	6.56188
145.423	97.3561	148.007	97.9179	17.9206	6.68497
161.619	100.536	166.471	100.046	19.4252	6.46
178.023	102.857	185.326	100.078	20.7625	5.94165
194.139	104.763	203.79	98.0126	21.8474	5.24037
210.103	106.272	221.402	94.0343	22.664	4.47277
226.001	107.892	237.673	88.4848	23.2449	3.72711
241.561	109.524	252.221	81.8292	23.6416	3.05426
257.322	111.544	264.956	74.5065	23.905	2.47485
273.012	114.039	275.864	66.9411	24.0767	1.99056
288.794	117.049	285.093	59.4401	24.1872	1.59337
304.938	120.74	292.75	52.3059	24.2579	1.27152
321.387	125.134	299.098	45.6428	24.3027	1.01269
338.556	130.349	304.302	39.5793	24.3312	0.805542
356.342	136.35	308.573	34.1228	24.3492	0.640263
374.959	143.448	312.055	29.2981	24.3606	0.508642
394.557	151.303	314.896	25.071	24.3677	0.403952
415.123	160.328	317.222	21.3874	24.3723	0.320746
437.161	170.261	319.128	18.1999	24.3751	0.254646
460.611	181.371	320.692	15.456	24.3769	0.202153
485.527	193.479	321.975	13.1086	24.378	0.160472
511.9	207.213	323.034	11.1012	24.3788	0.127382
540.204	221.918	323.91	9.38914	24.3792	0.101113
570.489	238.889	324.633	7.93699	24.3795	0.0802599
602.745	257.526	325.233	6.7033	24.3797	0.0637072
637.825	277.389	325.734	5.65549	24.3798	0.050568
677.194	296.708	326.149	4.77142	24.3799	0.0401386
713.07	324.345	326.494	4.02457	24.3799	0.0318601
760.163	348.121	326.783	3.39212	24.3799	0.025289
804.356	384.758	327.025	2.85707	24.38	0.0200732
850.551	414.015	327.227	2.40835	24.38	0.0159331
905.029	454.871	327.396	2.02742	24.38	0.0126469
962.537	499.976	327.538	1.70739	24.38	0.0100385
1029.08	543.032	327.657	1.43825	24.38	0.00796803
1105.79	601.995	327.756	1.21087	24.38	0.00632463
1178.8	671.982	327.84	1.01889	24.38	0.00502017
1255.16	739.475	327.91	0.857316	24.38	0.00398476
1351.26	807.837	327.969	0.721535	24.38	0.0031629
1462.82	899.897	328.019	0.6076	24.38	0.00251055
1573.39	1012.54	328.06	0.511138	24.38	0.00199275
1684.52	1126.75	328.095	0.430089	24.38	0.00158175
1817.76	1243.08	328.125	0.362042	24.38	0.00125551
1981.72	1383.49	328.149	0.304572	24.38	0.000996561
2159.05	1562.46	328.17	0.256333	24.38	0.00079102
2334.47	1767.05	328.188	0.215709	24.38	0.000627872
				24.38	0.000498373
				24.38	0.000395583
				24.38	0.000313994
				24.38	0.000249233
				24.38	0.000197829
				24.38	0.000157026
				24.38	0.00012464
				24.38	9.89327e-05
				24.38	7.85278e-05
				24.38	6.23314e-05
				24.38	4.94755e-05
				24.38	3.92712e-05
				24.38	3.11715e-05
				24.38	2.47424e-05
				24.38	1.96393e-05
				24.38	1.55887e-05
				24.38	1.23735e-05
				24.38	9.82146e-06
				24.38	7.79578e-06
				24.38	6.1879e-06
				24.38	4.91164e-06
				24.38	3.89861e-06
				24.38	3.09452e-06
				24.38	2.45628e-06
				24.38	1.94967e-06
				24.38	1.54755e-06
				24.38	1.22837e-06
				24.38	9.75016e-07
				24.38	7.73919e-07
				24.38	6.14298e-07
				24.38	4.87599e-07
				24.38	3.87031e-07
				24.38	3.07206e-07
				24.38	2.43845e-07
				24.38	1.93552e-07
				24.38	1.53632e-07
				24.38	1.21945e-07
				24.38	9.67939e-08
				24.38	7.68301e-08
				24.38	6.09839e-08
				24.38	4.84059e-08
				24.38	3.84222e-08
				24.38	3.04976e-08
				24.38	2.42075e-08
				24.38	1.92147e-08
				24.38	1.52516e-08
				24.38	1.2106e-08
				24.38	9.60913e-09
				24.38	7.62724e-09
				24.38	6.05412e-09
				24.38	4.80546e-09
				24.38	3.81433e-09
				24.38	3.02762e-09
				24.38	2.40318e-09
				24.38	1.90752e-09
				24.38	1.51409e-09
				24.38	1.20181e-09
				24.38	9.53938e-10
				24.38	7.57188e-10
				24.38	6.01018e-10
				24.38	4.77058e-10

## Sheet: Fig. S7i
experiment		fitting		calclation
Parameter x	Parameter y	Parameter x	Parameter y	Parameter x	Parameter y
Z real / Ohm	-Z img / Ohm	Z real / Ohm	-Z img / Ohm	Z real / Ohm	-Z img / Ohm
8.0852	1.76123	8.10657	1.78289	7.60701	0.00891622
8.13755	1.81001	8.2708	2.1719	7.60702	0.0112333
8.33355	2.32012	8.50041	2.63085	7.60703	0.0141525
8.7021	2.99202	8.81956	3.15861	7.60705	0.0178302
9.22958	3.71304	9.25471	3.74282	7.60709	0.0224637
9.85962	4.3792	9.8273	4.35598	7.60714	0.0283011
10.603	4.98868	10.5416	4.95715	7.60722	0.0356553
11.4413	5.5206	11.3732	5.50475	7.60735	0.0449201
12.32	5.97889	12.2705	5.97853	7.60755	0.0565916
13.212	6.40025	13.1734	6.3965	7.60788	0.0712942
14.0737	6.8264	14.0399	6.81236	7.60839	0.0898135
14.9044	7.30753	14.8614	7.29596	7.60921	0.113138
15.7125	7.91086	15.6602	7.91292	7.61051	0.142507
16.5279	8.69267	16.478	8.71488	7.61257	0.179477
17.394	9.70474	17.3646	9.7387	7.61583	0.22599
18.3642	10.9712	18.3744	11.0116	7.62101	0.284463
19.5215	12.5272	19.5639	12.5525	7.62921	0.357879
20.9064	14.3942	20.9961	14.3759	7.64217	0.449868
22.6267	16.5669	22.7373	16.4848	7.66262	0.564762
24.7608	19.0569	24.8666	18.8764	7.69479	0.707536
27.4138	21.7839	27.465	21.5245	7.74512	0.883537
30.659	24.7099	30.6247	24.385	7.82321	1.09776
34.605	27.6992	34.4278	27.3758	7.94281	1.35336
39.2401	30.6429	38.9487	30.3825	8.12247	1.6489
44.5131	33.3266	44.2131	33.2431	8.38455	1.97419
50.356	35.6611	50.2155	35.7782	8.75096	2.3054
56.6299	37.5522	56.8739	37.7911	9.234	2.60254
63.1716	38.9734	64.0449	39.1052	9.82369	2.81441
69.8633	39.8831	71.4892	39.5881	10.4796	2.89491
76.4911	40.4255	78.9484	39.1909	11.1379	2.8243
83.0435	40.6488	86.1788	37.9479	11.7336	2.61996
89.4493	40.6265	92.9064	35.9864	12.2244	2.32688
95.6351	40.5445	98.9928	33.4759	12.5984	1.99652
101.671	40.3253	104.363	30.6014	12.8668	1.66992
107.555	40.2402	108.955	27.5712	13.0513	1.37195
113.282	40.2354	112.838	24.5212	13.1743	1.11356
118.936	40.327	116.071	21.5719	13.2547	0.896629
124.53	40.6331	118.723	18.8168	13.3065	0.718216
130.157	41.1271	120.89	16.2943	13.3396	0.573387
135.812	41.8477	122.651	14.0293	13.3607	0.456789
141.558	42.8146	124.084	12.016	13.3741	0.36341
147.473	44.0251	125.24	10.2591	13.3826	0.288873
153.52	45.5008	126.183	8.72673	13.3879	0.229499
159.795	47.1466	126.948	7.40663	13.3913	0.182267
166.351	49.1271	127.573	6.2701	13.3934	0.144724
173.128	51.3556	128.082	5.30068	13.3947	0.114899
180.294	53.8718	128.499	4.47598	13.3956	0.0912119
187.776	56.6338	128.841	3.77458	13.3961	0.0724044
195.64	59.7577	129.123	3.17986	13.3964	0.057473
203.93	63.2132	129.356	2.67658	13.3966	0.0456198
212.534	67.0041	129.548	2.25225	13.3968	0.0362107
221.814	71.3284	129.708	1.89388	13.3969	0.028742
231.438	75.9644	129.84	1.59151	13.3969	0.0228136
241.905	81.4028	129.95	1.33747	13.3969	0.018108
252.968	87.4448	130.042	1.12346	13.397	0.0143729
264.896	93.8573	130.118	0.943042	13.397	0.0114083
277.992	99.8007	130.181	0.79185	13.397	0.00905512
290.386	109.255	130.234	0.664911	13.397	0.00718734
305.761	116.376	130.279	0.558024	13.397	0.00570482
321.123	128.744	130.316	0.468072	13.397	0.0045281
335.653	138.437	130.347	0.393004	13.397	0.00359409
355.598	150.486	130.373	0.329572	13.397	0.00285274
374.857	167.744	130.395	0.276516	13.397	0.00226431
392.75	184.219	130.413	0.232083	13.397	0.00179726
415.855	200.611	130.428	0.194697	13.397	0.00142654
443.662	223.362	130.441	0.163254	13.397	0.00113229
470.315	251.99	130.451	0.136891	13.397	0.000898733
496.588	280.133	130.46	0.114818	13.397	0.000713353
530.577	309.075	130.468	0.0963628	13.397	0.000566211
572.553	346.954	130.474	0.0807933	13.397	0.000449419
615.582	394.78	130.479	0.0677571	13.397	0.000356718
658.027	445.594	130.484	0.0568496	13.397	0.000283138
708.434	496.744	130.487	0.0476688	13.397	0.000224736
772.467	555.447	130.491	0.0399884	13.397	0.00017838
838.037	631.308	130.493	0.0335421	13.397	0.000141586
				13.397	0.000112381
				13.397	8.92003e-05
				13.397	7.08011e-05
				13.397	5.61971e-05
				13.397	4.46054e-05
				13.397	3.54047e-05
				13.397	2.81018e-05
				13.397	2.23053e-05
				13.397	1.77044e-05
				13.397	1.40525e-05
				13.397	1.11539e-05
				13.397	8.85324e-06
				13.397	7.02709e-06
				13.397	5.57763e-06
				13.397	4.42714e-06
				13.397	3.51396e-06
				13.397	2.78914e-06
				13.397	2.21383e-06
				13.397	1.75718e-06
				13.397	1.39473e-06
				13.397	1.10704e-06
				13.397	8.78695e-07
				13.397	6.97447e-07
				13.397	5.53586e-07
				13.397	4.39399e-07
				13.397	3.48764e-07
				13.397	2.76825e-07
				13.397	2.19725e-07
				13.397	1.74403e-07
				13.397	1.38429e-07
				13.397	1.09875e-07
				13.397	8.72115e-08
				13.397	6.92225e-08
				13.397	5.49441e-08
				13.397	4.36108e-08
				13.397	3.46153e-08
				13.397	2.74752e-08
				13.397	2.1808e-08
				13.397	1.73097e-08
				13.397	1.37392e-08
				13.397	1.09053e-08
				13.397	8.65584e-09
				13.397	6.87041e-09
				13.397	5.45326e-09
				13.397	4.32843e-09
				13.397	3.43561e-09
				13.397	2.72695e-09
				13.397	2.16447e-09
				13.397	1.71801e-09
				13.397	1.36363e-09
				13.397	1.08236e-09
				13.397	8.59103e-10
				13.397	6.81897e-10
				13.397	5.41243e-10
				13.397	4.29601e-10
				13.397	3.40988e-10
				13.397	2.70653e-10
				13.397	2.14826e-10
				13.397	1.70514e-10
				13.397	1.35342e-10
				13.397	1.07425e-10

## Sheet: Fig. S7j
experiment		fitting		calclation
Parameter x	Parameter y	Parameter x	Parameter y	Parameter x	Parameter y
Z real / Ohm	-Z img / Ohm	Z real / Ohm	-Z img / Ohm	Z real / Ohm	-Z img / Ohm
6.28172	1.42706	6.28175	1.16564	5.84901	0.00496316
6.31464	1.20733	6.4197	1.39107	5.84902	0.00625292
6.48725	1.44737	6.60227	1.64049	5.84903	0.00787783
6.76473	1.8156	6.83539	1.90478	5.84905	0.00992495
7.1103	2.16865	7.11808	2.17207	5.84909	0.0125039
7.47266	2.46093	7.44013	2.43345	5.84914	0.0157529
7.83328	2.72242	7.78502	2.68984	5.84922	0.0198458
8.19158	2.98059	8.1378	2.95502	5.84934	0.0250015
8.54	3.25619	8.49276	3.25205	5.84954	0.0314952
8.88943	3.59423	8.85579	3.60615	5.84986	0.039673
9.25551	4.01726	9.24198	4.03935	5.85037	0.0499691
9.66629	4.54511	9.67208	4.56868	5.85117	0.0629271
10.1386	5.18965	10.1702	5.20654	5.85244	0.0792249
10.7123	5.96188	10.7631	5.9615	5.85445	0.0997032
11.417	6.86829	11.4799	6.8376	5.85764	0.125394
12.2946	7.89637	12.3538	7.83458	5.86267	0.157543
13.3776	9.04533	13.4201	8.94395	5.87061	0.197617
14.717	10.2693	14.7176	10.1488	5.88306	0.247256
16.3166	11.5515	16.2816	11.4164	5.90248	0.308141
18.2303	12.8089	18.1465	12.7019	5.93245	0.381665
20.4244	13.9775	20.3293	13.9403	5.978	0.468301
22.8817	15.02	22.8328	15.0563	6.04562	0.566532
25.5401	15.8692	25.6259	15.9643	6.14256	0.671372
28.3626	16.5107	28.6509	16.5858	6.27482	0.772982
31.225	16.9263	31.8095	16.8597	6.4436	0.856722
34.1407	17.1312	34.9966	16.7588	6.64149	0.906324
37.0353	17.1763	38.0969	16.2927	6.85174	0.910233
39.8333	17.0613	41.0134	15.5054	7.05298	0.867475
42.5298	16.8432	43.6627	14.4694	7.22724	0.788199
45.1186	16.5551	46.0029	13.267	7.36552	0.688389
47.6054	16.231	48.0262	11.9751	7.46785	0.583265
49.9697	15.9245	49.7307	10.6716	7.53973	0.483511
52.2351	15.6472	51.1504	9.40582	7.58838	0.394821
54.4462	15.4181	52.3228	8.21138	7.6205	0.319168
56.5952	15.2505	53.2763	7.11979	7.64135	0.256316
58.7077	15.1385	54.0538	6.13366	7.65473	0.204966
60.7866	15.1201	54.6855	5.25642	7.66327	0.163457
62.859	15.168	55.1964	4.48825	7.66869	0.130129
64.9411	15.3049	55.6111	3.81953	7.67213	0.103482
67.0379	15.4918	55.9477	3.24236	7.67429	0.0822345
69.1622	15.8163	56.2225	2.74513	7.67566	0.0653211
71.3249	16.1816	56.4458	2.32183	7.67653	0.0518719
73.5772	16.6411	56.6293	1.95983	7.67707	0.0411846
75.8822	17.1887	56.7795	1.65287	7.67742	0.0326957
78.2644	17.8268	56.9034	1.39194	7.67763	0.0259547
80.7481	18.5444	57.0054	1.17167	7.67777	0.0206026
83.2951	19.3616	57.0895	0.985834	7.67785	0.0163537
85.9896	20.3066	57.1593	0.828867	7.67791	0.0129808
88.7787	21.3004	57.2172	0.696521	7.67794	0.0103035
91.7223	22.4521	57.2653	0.585046	7.67796	0.00817828
94.707	23.7156	57.3052	0.491419	7.67798	0.0064914
97.8704	25.242	57.3385	0.412599	7.67799	0.00515246
101.137	26.859	57.3663	0.346277	7.67799	0.00408968
104.621	28.918	57.3894	0.290681	7.67799	0.00324611
108.364	31.2456	57.4087	0.243933	7.678	0.00257654
112.202	33.6578	57.4249	0.20459	7.678	0.00204508
116.718	36.3379	57.4384	0.171664	7.678	0.00162325
121.022	40.5759	57.4497	0.144053	7.678	0.00128842
126.318	43.7083	57.4592	0.120827	7.678	0.00102266
132.015	49.2731	57.4671	0.101298	7.678	0.00081172
137.185	54.0256	57.4737	0.0850138	7.678	0.000644288
144.817	59.4703	57.4793	0.0712627	7.678	0.000511391
152.518	67.3589	57.4839	0.0597677	7.678	0.000405907
159.611	75.0515	57.4878	0.0501463	7.678	0.000322181
168.9	82.5164	57.4911	0.0420545	7.678	0.000255726
180.451	92.4676	57.4938	0.0352521	7.678	0.000202977
191.762	104.989	57.4961	0.0295508	7.678	0.00016111
202.817	117.467	57.498	0.0247791	7.678	0.000127878
216.898	130.062	57.4996	0.0207909	7.678	0.000101501
234.411	146.05	57.501	0.0174273	7.678	8.05642e-05
252.524	166.379	57.5021	0.0146118	7.678	6.39463e-05
270.175	188.333	57.5031	0.0122568	7.678	5.07562e-05
290.567	210.501	57.5039	0.010275	7.678	4.02868e-05
316.529	235.742	57.5045	0.0086176	7.678	3.19769e-05
346.468	267.75	57.5051	0.00722681	7.678	2.53811e-05
				7.678	2.01457e-05
				7.678	1.59903e-05
				7.678	1.2692e-05
				7.678	1.0074e-05
				7.678	7.99609e-06
				7.678	6.34675e-06
				7.678	5.03761e-06
				7.678	3.99851e-06
				7.678	3.17374e-06
				7.678	2.5191e-06
				7.678	1.99949e-06
				7.678	1.58706e-06
				7.678	1.2597e-06
				7.678	9.99861e-07
				7.678	7.93621e-07
				7.678	6.29922e-07
				7.678	4.99989e-07
				7.678	3.96857e-07
				7.678	3.14998e-07
				7.678	2.50024e-07
				7.678	1.98452e-07
				7.678	1.57517e-07
				7.678	1.25026e-07
				7.678	9.92374e-08
				7.678	7.87679e-08
				7.678	6.25205e-08
				7.678	4.96245e-08
				7.678	3.93885e-08
				7.678	3.12639e-08
				7.678	2.48151e-08
				7.678	1.96966e-08
				7.678	1.56338e-08
				7.678	1.2409e-08
				7.678	9.84943e-09
				7.678	7.8178e-09
				7.678	6.20524e-09
				7.678	4.92529e-09
				7.678	3.90936e-09
				7.678	3.10298e-09
				7.678	2.46293e-09
				7.678	1.95491e-09
				7.678	1.55167e-09
				7.678	1.23161e-09
				7.678	9.77568e-10
				7.678	7.75926e-10
				7.678	6.15877e-10
				7.678	4.88841e-10
				7.678	3.88008e-10
				7.678	3.07974e-10
				7.678	2.44449e-10
				7.678	1.94027e-10
				7.678	1.54005e-10
				7.678	1.22239e-10
				7.678	9.7025e-11
				7.678	7.7012e-11
				7.678	6.1127e-11
				7.678	4.8518e-11
				7.678	3.851e-11
				7.678	3.0567e-11
				7.678	2.4262e-11
				7.678	1.9257e-11
