# Supplementary material for: Mitigating proton trapping in cubic perovskite oxides via ScO6 octahedral networks
Source: Nat Mater. 2025 Aug 8;24(12):1949–56. doi: 10.1038/s41563-025-02311-w (PMC12657236; doi:10.1038/s41563-025-02311-w)
Supplement: Supplementary file 2 — Statistical source data for Supplementary Figs. 1–20 and 24–26. [file 41563_2025_2311_MOESM2_ESM.zip › Source_Data_FigS8.xlsx]

## Sheet: Fig. S8a
experiment		fitting		calclation
Parameter x	Parameter y	Parameter x	Parameter y	Parameter x	Parameter y
Z real / Ohm	-Z img / Ohm	Z real / Ohm	-Z img / Ohm	Z real / Ohm	-Z img / Ohm
495	1540	557	1440	0.0163	-65200
673	1720	684	1750	0.0167	-63700
836	2050	856	2110	0.017	-62300
1080	2430	1090	2530	0.0174	-60900
1380	2900	1400	3020	0.0178	-59500
1770	3360	1830	3570	0.0182	-58100
2300	3860	2390	4150	0.0186	-56800
2910	4370	3110	4730	0.019	-55500
4680	5260	3990	5250	0.0194	-54200
5630	5520	4990	5670	0.0198	-53000
6580	5680	6070	5940	0.0203	-51800
7550	5760	7150	6070	0.0207	-50600
8420	5790	8160	6100	0.0212	-49500
9450	5930	9080	6090	0.0217	-48300
10000	6070	9900	6100	0.0221	-47200
10700	6280	10700	6200	0.0226	-46200
11600	6470	11400	6420	0.0231	-45100
12500	6810	12200	6770	0.0236	-44100
13400	7260	13100	7250	0.0241	-43100
14700	7650	14100	7800	0.0247	-42100
15600	8170	15400	8370	0.0252	-41100
16800	8650	16800	8880	0.0258	-40200
18400	9010	18400	9240	0.0263	-39300
19900	9300	20000	9420	0.0269	-38400
21500	9340	21600	9440	0.0275	-37500
23300	9720	23000	9360	0.0281	-36700
24300	9530	24400	9280	0.0287	-35800
26100	9150	25500	9260	0.0293	-35000
27100	9330	26600	9360	0.03	-34200
28200	9340	27700	9630	0.0307	-33400
29500	9760	28800	10100	0.0313	-32700
29800	10300	29900	10700	0.032	-31900
31600	10500	31200	11500	0.0327	-31200
32700	11500	32500	12600	0.0334	-30500
33900	12900	34000	13800	0.0342	-29800
35200	14800	35700	15200	0.0349	-29100
37100	16400	37600	16900	0.0357	-28500
38800	18800	39700	18800	0.0365	-27800
41700	21000	42200	20900	0.0373	-27200
44700	24000	45000	23200	0.0381	-26600
48100	26700	48100	25700	0.0389	-26000
51900	29600	51800	28500	0.0398	-25400
56300	33100	55900	31400	0.0407	-24800
62200	36300	60500	34500	0.0416	-24200
67000	39700	65700	37800	0.0425	-23700
71400	42000	71500	41000	0.0434	-23100
74100	37400	78000	44300	0.0444	-22600
93600	44800	85000	47400	0.0453	-22100
101000	48500	92700	50400	0.0463	-21600
96300	50700	101000	53100	0.0473	-21100
111000	57200	110000	55500	0.0484	-20600
117000	59200	119000	57600	0.0494	-20200
127000	60400	128000	59300	0.0505	-19700
135000	58300	137000	60700	0.0516	-19200
141000	62400	147000	61800	0.0528	-18800
158000	61300	156000	62700	0.0539	-18400
166000	66100	166000	63500	0.0551	-18000
179000	66000	175000	64300	0.0563	-17600
187000	74700	185000	65100	0.0576	-17200
195000	67600	194000	66100	0.0588	-16800
197000	66800	203000	67400	0.0601	-16400
212000	63600	213000	68900	0.0614	-16000
226000	69900	222000	70700	0.0628	-15600
235000	72800	232000	72800	0.0642	-15300
242000	73700	243000	75300	0.0656	-14900
255000	73900	253000	78200	0.067	-14600
269000	78500	264000	81300	0.0685	-14300
280000	85200	276000	84800	0.07	-13900
286000	88700	288000	88500	0.0715	-13600
299000	91300	301000	92500	0.0731	-13300
314000	97900	315000	96600	0.0747	-13000
327000	106000	330000	101000	0.0764	-12700
342000	112000	345000	105000	0.078	-12400
359000	119000	361000	110000	0.0798	-12100
379000	129000	377000	114000	0.0815	-11900
399000	141000	395000	118000	0.0833	-11600
418000	156000	413000	122000	0.0851	-11300
436000	169000	432000	126000	0.087	-11100
456000	180000	452000	129000	0.0889	-10800
476000	193000	472000	132000	0.0909	-10600
496000	210000	493000	134000	0.0929	-10300
518000	230000	514000	136000	0.0949	-10100
556000	253000	536000	137000	0.097	-9870
595000	281000	557000	138000	0.0991	-9640
621000	308000	579000	138000	0.101	-9420
				0.104	-9210
				0.106	-9000
				0.108	-8800
				0.111	-8600
				0.113	-8400
				0.115	-8210
				0.118	-8020
				0.121	-7840
				0.123	-7660
				0.126	-7490
				0.129	-7320
				0.132	-7150
				0.134	-6990
				0.137	-6830
				0.14	-6670
				0.143	-6520
				0.147	-6370
				0.15	-6230
				0.153	-6080
				0.157	-5950
				0.16	-5810
				0.164	-5680
				0.167	-5550
				0.171	-5420
				0.175	-5300
				0.178	-5180
				0.182	-5060
				0.186	-4940
				0.19	-4830
				0.195	-4720
				0.199	-4610
				0.203	-4510
				0.208	-4410
				0.212	-4310
				0.217	-4210
				0.222	-4110
				0.227	-4020
				0.232	-3930
				0.237	-3840
				0.242	-3750
				0.247	-3660
				0.253	-3580
				0.258	-3500
				0.264	-3420
				0.27	-3340
				0.276	-3270
				0.282	-3190
				0.288	-3120
				0.294	-3050
				0.301	-2980
				0.308	-2910
				0.314	-2840
				0.321	-2780
				0.328	-2710
				0.336	-2650
				0.343	-2590
				0.351	-2530
				0.358	-2480
				0.366	-2420
				0.374	-2360
				0.383	-2310
				0.391	-2260
				0.4	-2210
				0.408	-2150
				0.417	-2110
				0.427	-2060
				0.436	-2010
				0.446	-1960
				0.456	-1920
				0.466	-1880
				0.476	-1830
				0.486	-1790
				0.497	-1750
				0.508	-1710
				0.519	-1670
				0.531	-1630
				0.543	-1590
				0.555	-1560
				0.567	-1520
				0.579	-1490
				0.592	-1450
				0.605	-1420
				0.619	-1390
				0.632	-1360
				0.646	-1320
				0.661	-1290
				0.675	-1260
				0.69	-1230
				0.706	-1210
				0.721	-1180
				0.737	-1150
				0.754	-1120
				0.77	-1100
				0.787	-1070
				0.805	-1050
				0.823	-1020
				0.841	-1000
				0.86	-977
				0.879	-955
				0.898	-933
				0.918	-911
				0.939	-890
				0.959	-869
				0.981	-849
				1	-829
				1.02	-810
				1.05	-791
				1.07	-772
				1.09	-754
				1.12	-736
				1.14	-719
				1.17	-702
				1.2	-686
				1.22	-669
				1.25	-654
				1.28	-638
				1.31	-623
				1.34	-608
				1.36	-594
				1.4	-579
				1.43	-566
				1.46	-552
				1.49	-539
				1.52	-526
				1.56	-513
				1.59	-501
				1.63	-488
				1.67	-476
				1.7	-465
				1.74	-453
				1.78	-442
				1.82	-431
				1.86	-421
				1.9	-410
				1.95	-400
				1.99	-390
				2.03	-380
				2.08	-370
				2.13	-361
				2.17	-352
				2.22	-342
				2.27	-334
				2.33	-325
				2.38	-316
				2.43	-308
				2.49	-300
				2.54	-292
				2.6	-284
				2.66	-276
				2.72	-269
				2.78	-261
				2.84	-254
				2.91	-247
				2.98	-240
				3.04	-233
				3.11	-226
				3.18	-219
				3.26	-213
				3.33	-206
				3.41	-200
				3.48	-194
				3.56	-188
				3.65	-182
				3.73	-176
				3.81	-170
				3.9	-165
				3.99	-159
				4.08	-153
				4.18	-148
				4.27	-143
				4.37	-137
				4.47	-132
				4.58	-127
				4.68	-122
				4.79	-117
				4.9	-112
				5.02	-107
				5.13	-102
				5.25	-97.6
				5.38	-92.9
				5.5	-88.3
				5.63	-83.7
				5.76	-79.2
				5.9	-74.7
				6.03	-70.2
				6.18	-65.8
				6.32	-61.4
				6.47	-57.1
				6.62	-52.8
				6.78	-48.5
				6.94	-44.3
				7.1	-40.1
				7.27	-35.9
				7.44	-31.7
				7.62	-27.6
				7.8	-23.5
				7.99	-19.4
				8.18	-15.3
				8.37	-11.2
				8.58	-7.14
				8.78	-3.08
				8.99	0.965
				9.21	5.01
				9.43	9.05
				9.66	13.1
				9.89	17.1
				10.1	21.2
				10.4	25.2
				10.6	29.3
				10.9	33.3
				11.2	37.4
				11.4	41.5
				11.7	45.6
				12	49.7
				12.3	53.9
				12.6	58
				12.9	62.2
				13.2	66.4
				13.6	70.6
				13.9	74.9
				14.2	79.2
				14.6	83.5
				15	87.9
				15.3	92.3
				15.7	96.7
				16.1	101
				16.5	106
				16.9	110
				17.4	115
				17.8	120
				18.3	124
				18.7	129
				19.2	134
				19.7	139
				20.2	144
				20.8	149
				21.3	154
				21.9	159
				22.4	164
				23	170
				23.6	175
				24.2	180
				24.9	186
				25.5	192
				26.2	197
				26.9	203
				27.6	209
				28.4	215
				29.1	221
				29.9	227
				30.7	234
				31.6	240
				32.4	246
				33.3	253
				34.2	260
				35.1	267
				36.1	274
				37.1	281
				38.1	288
				39.2	295
				40.3	303
				41.4	310
				42.6	318
				43.8	326
				45	334
				46.3	342
				47.6	351
				49	359
				50.4	368
				51.8	377
				53.3	386
				54.9	395
				56.5	404
				58.1	414
				59.8	424
				61.6	434
				63.4	444
				65.3	454
				67.2	465
				69.2	475
				71.3	486
				73.4	497
				75.6	509
				77.9	520
				80.3	532
				82.7	544
				85.2	557
				87.8	569
				90.5	582
				93.3	595
				96.2	608
				99.2	622
				102	636
				105	650
				109	664
				112	679
				116	694
				119	709
				123	725
				127	741
				131	757
				135	774
				140	791
				144	808
				149	826
				154	843
				159	862
				164	880
				169	899
				175	919
				181	938
				187	959
				193	979
				199	1000
				206	1020
				213	1040
				220	1070
				227	1090
				235	1110
				243	1130
				251	1160
				260	1180
				268	1210
				278	1230
				287	1260
				297	1280
				307	1310
				318	1340
				329	1370
				340	1390
				352	1420
				364	1450
				376	1480
				389	1510
				403	1540
				417	1570
				432	1600
				447	1640
				462	1670
				478	1700
				495	1740
				512	1770
				530	1810
				549	1840
				568	1880
				588	1910
				609	1950
				630	1990
				652	2030
				675	2060
				699	2100
				723	2140
				748	2180
				775	2220
				802	2260
				830	2300
				859	2350
				889	2390
				919	2430
				951	2470
				984	2520
				1020	2560
				1050	2610
				1090	2650
				1130	2690
				1170	2740
				1210	2780
				1250	2830
				1290	2880
				1330	2920
				1380	2970
				1420	3010
				1470	3060
				1520	3110
				1570	3150
				1620	3200
				1680	3250
				1730	3290
				1790	3340
				1840	3380
				1900	3430
				1960	3470
				2020	3520
				2090	3560
				2150	3600
				2220	3650
				2290	3690
				2360	3730
				2430	3770
				2500	3810
				2570	3850
				2650	3890
				2720	3930
				2800	3970
				2880	4000
				2960	4040
				3040	4070
				3130	4100
				3210	4130
				3300	4160
				3380	4190
				3470	4220
				3560	4240
				3650	4260
				3740	4280
				3830	4300
				3930	4320
				4020	4340
				4110	4350
				4210	4370
				4300	4380
				4400	4390
				4490	4400
				4590	4400
				4680	4400
				4780	4410
				4880	4410
				4970	4400
				5070	4400
				5160	4390
				5260	4390
				5350	4380
				5450	4370
				5540	4350
				5640	4340
				5730	4320
				5820	4300
				5910	4280
				6000	4260
				6090	4240
				6180	4210
				6270	4180
				6360	4160
				6440	4130
				6520	4100
				6610	4060
				6690	4030
				6770	4000
				6850	3960
				6930	3920
				7000	3890
				7080	3850
				7150	3810
				7220	3770
				7290	3730
				7360	3680
				7430	3640
				7500	3600
				7560	3550
				7620	3510
				7690	3460
				7750	3420
				7800	3370
				7860	3330
				7920	3280
				7970	3240
				8020	3190
				8080	3150
				8130	3100
				8170	3050
				8220	3010
				8270	2960
				8310	2910
				8360	2870
				8400	2820
				8440	2780
				8480	2730
				8520	2690
				8550	2640
				8590	2600
				8620	2550
				8660	2510
				8690	2470
				8720	2420
				8750	2380
				8780	2340
				8810	2300
				8840	2260
				8870	2220
				8890	2180
				8920	2140
				8940	2100
				8970	2060
				8990	2020
				9010	1980
				9030	1950
				9050	1910
				9070	1870
				9090	1840
				9110	1800
				9130	1770
				9140	1730
				9160	1700
				9180	1670
				9190	1630
				9210	1600
				9220	1570
				9240	1540
				9250	1510
				9260	1480
				9270	1450
				9290	1420
				9300	1390
				9310	1370
				9320	1340
				9330	1310
				9340	1280
				9350	1260
				9360	1230
				9370	1210
				9380	1180
				9390	1160
				9390	1140
				9400	1110
				9410	1090
				9420	1070
				9420	1050
				9430	1020
				9440	1000
				9440	982
				9450	962
				9460	942
				9460	922
				9470	903
				9470	884
				9480	866
				9480	848
				9490	830
				9490	813
				9500	796
				9500	780
				9510	763
				9510	747
				9510	732
				9520	716
				9520	701
				9520	687
				9530	672
				9530	658
				9530	644
				9540	631
				9540	617
				9540	604
				9550	592
				9550	579
				9550	567
				9550	555
				9560	543
				9560	532
				9560	520
				9560	509
				9570	499
				9570	488
				9570	478
				9570	468
				9570	458
				9570	448
				9580	439
				9580	429
				9580	420
				9580	411
				9580	402
				9580	394
				9590	386
				9590	377
				9590	369
				9590	361
				9590	354
				9590	346
				9590	339
				9590	332
				9600	325
				9600	318
				9600	311
				9600	304
				9600	298
				9600	291
				9600	285
				9600	279
				9600	273
				9600	267
				9610	262
				9610	256
				9610	251
				9610	245
				9610	240
				9610	235
				9610	230
				9610	225
				9610	220
				9610	215
				9610	211
				9610	206
				9610	202
				9610	198
				9610	193
				9620	189
				9620	185
				9620	181
				9620	177
				9620	173
				9620	170
				9620	166
				9620	163
				9620	159
				9620	156
				9620	152
				9620	149
				9620	146
				9620	143
				9620	140
				9620	137
				9620	134
				9620	131
				9620	128
				9620	125
				9620	123
				9620	120
				9620	117
				9620	115
				9620	113
				9620	110
				9630	108
				9630	105
				9630	103
				9630	101
				9630	98.8
				9630	96.7
				9630	94.6
				9630	92.6
				9630	90.6
				9630	88.6
				9630	86.7
				9630	84.9
				9630	83.1
				9630	81.3
				9630	79.5
				9630	77.8
				9630	76.2
				9630	74.5
				9630	72.9
				9630	71.4
				9630	69.8
				9630	68.3
				9630	66.9
				9630	65.4
				9630	64
				9630	62.7
				9630	61.3
				9630	60
				9630	58.7
				9630	57.4
				9630	56.2
				9630	55
				9630	53.8
				9630	52.7
				9630	51.5
				9630	50.4
				9630	49.4
				9630	48.3
				9630	47.3
				9630	46.2
				9630	45.2
				9630	44.3
				9630	43.3
				9630	42.4
				9630	41.5
				9630	40.6
				9630	39.7
				9630	38.9
				9630	38
				9630	37.2
				9630	36.4
				9630	35.6
				9630	34.9
				9630	34.1
				9630	33.4
				9630	32.7
				9630	32
				9630	31.3
				9630	30.6
				9630	30
				9630	29.3
				9630	28.7
				9630	28.1
				9630	27.5
				9630	26.9
				9630	26.3
				9630	25.7
				9630	25.2
				9630	24.6
				9630	24.1
				9630	23.6
				9630	23.1
				9630	22.6
				9630	22.1
				9630	21.6
				9630	21.2
				9630	20.7
				9630	20.3
				9630	19.8
				9630	19.4
				9630	19
				9630	18.6
				9630	18.2
				9630	17.8
				9630	17.4
				9630	17
				9630	16.7
				9630	16.3
				9630	16
				9630	15.6
				9630	15.3
				9630	15
				9630	14.6
				9630	14.3
				9630	14
				9630	13.7
				9630	13.4
				9630	13.1
				9630	12.8
				9630	12.6
				9630	12.3
				9630	12
				9630	11.8
				9630	11.5
				9630	11.3
				9640	11
				9640	10.8
				9640	10.6
				9640	10.3
				9640	10.1
				9640	9.9
				9640	9.69
				9640	9.48
				9640	9.27
				9640	9.08
				9640	8.88
				9640	8.69
				9640	8.5
				9640	8.32
				9640	8.14
				9640	7.97
				9640	7.8
				9640	7.63
				9640	7.46
				9640	7.3
				9640	7.15
				9640	6.99
				9640	6.84
				9640	6.7
				9640	6.55
				9640	6.41
				9640	6.27
				9640	6.14
				9640	6.01
				9640	5.88
				9640	5.75
				9640	5.63
				9640	5.51
				9640	5.39
				9640	5.27
				9640	5.16
				9640	5.05
				9640	4.94
				9640	4.83
				9640	4.73
				9640	4.63
				9640	4.53
				9640	4.43
				9640	4.34
				9640	4.24
				9640	4.15
				9640	4.06
				9640	3.98
				9640	3.89
				9640	3.81
				9640	3.73
				9640	3.65
				9640	3.57
				9640	3.49
				9640	3.42
				9640	3.34
				9640	3.27
				9640	3.2
				9640	3.13
				9640	3.06
				9640	3
				9640	2.93
				9640	2.87
				9640	2.81
				9640	2.75
				9640	2.69
				9640	2.63
				9640	2.58
				9640	2.52
				9640	2.47
				9640	2.41
				9640	2.36
				9640	2.31
				9640	2.26
				9640	2.21
				9640	2.16
				9640	2.12
				9640	2.07
				9640	2.03
				9640	1.98
				9640	1.94
				9640	1.9
				9640	1.86
				9640	1.82
				9640	1.78
				9640	1.74
				9640	1.7
				9640	1.67
				9640	1.63
				9640	1.6
				9640	1.56
				9640	1.53
				9640	1.5
				9640	1.46
				9640	1.43
				9640	1.4
				9640	1.37
				9640	1.34
				9640	1.31
				9640	1.29
				9640	1.26
				9640	1.23
				9640	1.2
				9640	1.18
				9640	1.15
				9640	1.13
				9640	1.1
				9640	1.08
				9640	1.06
				9640	1.03
				9640	1.01
				9640	0.99
				9640	0.969
				9640	0.948
				9640	0.928
				9640	0.908
				9640	0.888
				9640	0.869
				9640	0.851
				9640	0.832
				9640	0.814
				9640	0.797
				9640	0.78
				9640	0.763
				9640	0.747
				9640	0.731
				9640	0.715
				9640	0.7
				9640	0.685
				9640	0.67
				9640	0.655
				9640	0.641
				9640	0.628
				9640	0.614
				9640	0.601
				9640	0.588
				9640	0.575
				9640	0.563
				9640	0.551
				9640	0.539
				9640	0.528
				9640	0.516
				9640	0.505
				9640	0.494
				9640	0.484
				9640	0.473
				9640	0.463
				9640	0.453
				9640	0.443
				9640	0.434
				9640	0.425
				9640	0.415
				9640	0.406
				9640	0.398
				9640	0.389
				9640	0.381
				9640	0.373
				9640	0.365
				9640	0.357
				9640	0.349
				9640	0.342
				9640	0.334
				9640	0.327
				9640	0.32
				9640	0.313
				9640	0.306
				9640	0.3
				9640	0.293
				9640	0.287
				9640	0.281
				9640	0.275
				9640	0.269
				9640	0.263
				9640	0.258
				9640	0.252
				9640	0.247
				9640	0.241
				9640	0.236
				9640	0.231
				9640	0.226
				9640	0.221
				9640	0.217
				9640	0.212
				9640	0.207
				9640	0.203
				9640	0.198
				9640	0.194
				9640	0.19
				9640	0.186
				9640	0.182
				9640	0.178
				9640	0.174
				9640	0.17
				9640	0.167
				9640	0.163
				9640	0.16
				9640	0.156
				9640	0.153
				9640	0.15
				9640	0.146
				9640	0.143
				9640	0.14
				9640	0.137
				9640	0.134
				9640	0.131
				9640	0.129
				9640	0.126
				9640	0.123
				9640	0.12
				9640	0.118
				9640	0.115
				9640	0.113
				9640	0.11
				9640	0.108
				9640	0.106
				9640	0.103
				9640	0.101
				9640	0.0991
				9640	0.0969
				9640	0.0948
				9640	0.0928
				9640	0.0908
				9640	0.0889
				9640	0.087
				9640	0.0851
				9640	0.0833
				9640	0.0815
				9640	0.0797
				9640	0.078
				9640	0.0763
				9640	0.0747
				9640	0.0731
				9640	0.0715
				9640	0.07
				9640	0.0685
				9640	0.067
				9640	0.0656
				9640	0.0642
				9640	0.0628
				9640	0.0614
				9640	0.0601
				9640	0.0588
				9640	0.0576
				9640	0.0563
				9640	0.0551
				9640	0.0539
				9640	0.0528
				9640	0.0516
				9640	0.0505
				9640	0.0494
				9640	0.0484
				9640	0.0473
				9640	0.0463
				9640	0.0453
				9640	0.0443
				9640	0.0434
				9640	0.0425
				9640	0.0415
				9640	0.0407
				9640	0.0398
				9640	0.0389
				9640	0.0381
				9640	0.0373
				9640	0.0365
				9640	0.0357
				9640	0.0349
				9640	0.0342
				9640	0.0334
				9640	0.0327
				9640	0.032
				9640	0.0313
				9640	0.0307
				9640	0.03
				9640	0.0294
				9640	0.0287
				9640	0.0281
				9640	0.0275
				9640	0.0269
				9640	0.0263
				9640	0.0258
				9640	0.0252
				9640	0.0247
				9640	0.0241
				9640	0.0236
				9640	0.0231
				9640	0.0226
				9640	0.0221
				9640	0.0217
				9640	0.0212
				9640	0.0207
				9640	0.0203
				9640	0.0199
				9640	0.0194
				9640	0.019
				9640	0.0186
				9640	0.0182
				9640	0.0178
				9640	0.0174
				9640	0.0171
				9640	0.0167
				9640	0.0163
				9640	0.016
				9640	0.0156
				9640	0.0153
				9640	0.015
				9640	0.0146
				9640	0.0143
				9640	0.014
				9640	0.0137
				9640	0.0134
				9640	0.0131
				9640	0.0129
				9640	0.0126
				9640	0.0123
				9640	0.012
				9640	0.0118
				9640	0.0115
				9640	0.0113
				9640	0.011
				9640	0.0108
				9640	0.0106
				9640	0.0103
				9640	0.0101
				9640	0.00991
				9640	0.0097
				9640	0.00949
				9640	0.00928
				9640	0.00908
				9640	0.00889
				9640	0.0087
				9640	0.00851
				9640	0.00833
				9640	0.00815
				9640	0.00797
				9640	0.0078
				9640	0.00763
				9640	0.00747
				9640	0.00731
				9640	0.00715
				9640	0.007
				9640	0.00685
				9640	0.0067
				9640	0.00656
				9640	0.00642
				9640	0.00628
				9640	0.00614
				9640	0.00601
				9640	0.00588
				9640	0.00576
				9640	0.00563
				9640	0.00551
				9640	0.00539
				9640	0.00528
				9640	0.00516
				9640	0.00505
				9640	0.00494
				9640	0.00484
				9640	0.00473
				9640	0.00463
				9640	0.00453
				9640	0.00444
				9640	0.00434
				9640	0.00425
				9640	0.00416
				9640	0.00407
				9640	0.00398
				9640	0.00389
				9640	0.00381
				9640	0.00373
				9640	0.00365
				9640	0.00357
				9640	0.00349
				9640	0.00342
				9640	0.00334
				9640	0.00327
				9640	0.0032
				9640	0.00313
				9640	0.00307
				9640	0.003
				9640	0.00294
				9640	0.00287
				9640	0.00281
				9640	0.00275
				9640	0.00269
				9640	0.00263
				9640	0.00258
				9640	0.00252
				9640	0.00247
				9640	0.00241
				9640	0.00236
				9640	0.00231
				9640	0.00226
				9640	0.00221
				9640	0.00217
				9640	0.00212
				9640	0.00207
				9640	0.00203
				9640	0.00199
				9640	0.00194
				9640	0.0019
				9640	0.00186
				9640	0.00182
				9640	0.00178
				9640	0.00174
				9640	0.00171
				9640	0.00167
				9640	0.00163
				9640	0.0016
				9640	0.00156
				9640	0.00153
				9640	0.0015
				9640	0.00147
				9640	0.00143
				9640	0.0014
				9640	0.00137
				9640	0.00134
				9640	0.00131
				9640	0.00129
				9640	0.00126
				9640	0.00123
				9640	0.00121
				9640	0.00118
				9640	0.00115
				9640	0.00113
				9640	0.0011
				9640	0.00108
				9640	0.00106
				9640	0.00104
				9640	0.00101
				9640	0.000991
				9640	0.00097
				9640	0.000949
				9640	0.000929
				9640	0.000909
				9640	0.000889
				9640	0.00087
				9640	0.000851
				9640	0.000833
				9640	0.000815
				9640	0.000798
				9640	0.00078
				9640	0.000764
				9640	0.000747
				9640	0.000731
				9640	0.000715
				9640	0.0007
				9640	0.000685
				9640	0.00067
				9640	0.000656
				9640	0.000642
				9640	0.000628
				9640	0.000615
				9640	0.000601
				9640	0.000588
				9640	0.000576
				9640	0.000563
				9640	0.000551
				9640	0.000539
				9640	0.000528
				9640	0.000517
				9640	0.000505
				9640	0.000495
				9640	0.000484
				9640	0.000474
				9640	0.000463
				9640	0.000453
				9640	0.000444
				9640	0.000434
				9640	0.000425
				9640	0.000416
				9640	0.000407
				9640	0.000398
				9640	0.000389
				9640	0.000381
				9640	0.000373
				9640	0.000365
				9640	0.000357
				9640	0.000349
				9640	0.000342
				9640	0.000335
				9640	0.000327
				9640	0.00032
				9640	0.000313
				9640	0.000307
				9640	0.0003
				9640	0.000294
				9640	0.000287
				9640	0.000281
				9640	0.000275
				9640	0.000269
				9640	0.000263
				9640	0.000258
				9640	0.000252
				9640	0.000247
				9640	0.000242
				9640	0.000236
				9640	0.000231
				9640	0.000226
				9640	0.000221
				9640	0.000217
				9640	0.000212
				9640	0.000207
				9640	0.000203
				9640	0.000199
				9640	0.000194
				9640	0.00019
				9640	0.000186
				9640	0.000182
				9640	0.000178
				9640	0.000174
				9640	0.000171
				9640	0.000167
				9640	0.000163
				9640	0.00016
				9640	0.000156
				9640	0.000153
				9640	0.00015
				9640	0.000147
				9640	0.000143
				9640	0.00014
				9640	0.000137
				9640	0.000134
				9640	0.000131
				9640	0.000129
				9640	0.000126
				9640	0.000123
				9640	0.000121
				9640	0.000118
				9640	0.000115
				9640	0.000113
				9640	0.000111
				9640	0.000108
				9640	0.000106
				9640	0.000104
				9640	0.000101
				9640	9.91e-05
				9640	9.7e-05
				9640	9.49e-05
				9640	9.29e-05
				9640	9.09e-05
				9640	8.89e-05
				9640	8.7e-05
				9640	8.51e-05
				9640	8.33e-05
				9640	8.15e-05
				9640	7.98e-05
				9640	7.81e-05
				9640	7.64e-05
				9640	7.47e-05
				9640	7.31e-05
				9640	7.16e-05
				9640	7e-05
				9640	6.85e-05
				9640	6.71e-05
				9640	6.56e-05
				9640	6.42e-05
				9640	6.28e-05
				9640	6.15e-05
				9640	6.02e-05
				9640	5.89e-05
				9640	5.76e-05
				9640	5.64e-05
				9640	5.51e-05
				9640	5.4e-05
				9640	5.28e-05
				9640	5.17e-05
				9640	5.06e-05
				9640	4.95e-05
				9640	4.84e-05
				9640	4.74e-05
				9640	4.63e-05
				9640	4.54e-05
				9640	4.44e-05
				9640	4.34e-05
				9640	4.25e-05
				9640	4.16e-05
				9640	4.07e-05
				9640	3.98e-05
				9640	3.9e-05
				9640	3.81e-05
				9640	3.73e-05
				9640	3.65e-05
				9640	3.57e-05
				9640	3.49e-05
				9640	3.42e-05
				9640	3.35e-05
				9640	3.27e-05
				9640	3.2e-05
				9640	3.14e-05
				9640	3.07e-05
				9640	3e-05
				9640	2.94e-05
				9640	2.87e-05
				9640	2.81e-05
				9640	2.75e-05
				9640	2.69e-05
				9640	2.64e-05
				9640	2.58e-05
				9640	2.52e-05
				9640	2.47e-05
				9640	2.42e-05
				9640	2.36e-05
				9640	2.31e-05
				9640	2.26e-05
				9640	2.21e-05
				9640	2.17e-05
				9640	2.12e-05
				9640	2.08e-05
				9640	2.03e-05
				9640	1.99e-05
				9640	1.94e-05
				9640	1.9e-05
				9640	1.86e-05
				9640	1.82e-05
				9640	1.78e-05
				9640	1.74e-05
				9640	1.71e-05
				9640	1.67e-05
				9640	1.63e-05
				9640	1.6e-05
				9640	1.56e-05
				9640	1.53e-05
				9640	1.5e-05
				9640	1.47e-05
				9640	1.43e-05
				9640	1.4e-05
				9640	1.37e-05
				9640	1.34e-05
				9640	1.32e-05
				9640	1.29e-05
				9640	1.26e-05
				9640	1.23e-05
				9640	1.21e-05
				9640	1.18e-05
				9640	1.15e-05
				9640	1.13e-05
				9640	1.11e-05
				9640	1.08e-05
				9640	1.06e-05

## Sheet: Fig. S8b
experiment		fitting		calclation
Parameter x	Parameter y	Parameter x	Parameter y	Parameter x	Parameter y
Z real / Ohm	-Z img / Ohm	Z real / Ohm	-Z img / Ohm	Z real / Ohm	-Z img / Ohm
663	1210	662	1160	0.00878	0.0329
840	1330	834	1340	0.00895	0.0336
1030	1500	1050	1510	0.00912	0.0342
1290	1680	1300	1690	0.0093	0.0349
1570	1850	1590	1850	0.00948	0.0356
1910	1990	1920	1990	0.00967	0.0362
2260	2090	2270	2100	0.00985	0.0369
2620	2170	2630	2180	0.01	0.0377
2950	2230	2990	2240	0.0102	0.0384
3310	2240	3350	2290	0.0104	0.0391
3640	2280	3700	2330	0.0106	0.0399
3980	2340	4040	2370	0.0108	0.0407
4290	2390	4390	2430	0.0111	0.0415
4650	2470	4750	2500	0.0113	0.0423
5370	2310	5130	2570	0.0115	0.0431
5660	2420	5540	2640	0.0117	0.0439
6000	2480	5970	2680	0.0119	0.0448
6420	2560	6410	2700	0.0122	0.0456
6870	2610	6830	2690	0.0124	0.0465
7260	2650	7230	2660	0.0126	0.0474
7690	2660	7610	2630	0.0129	0.0483
8060	2650	7950	2610	0.0131	0.0493
8410	2630	8270	2630	0.0134	0.0502
8750	2690	8570	2680	0.0137	0.0512
9070	2630	8870	2780	0.0139	0.0522
9330	2810	9170	2940	0.0142	0.0532
9590	3010	9500	3150	0.0145	0.0542
9890	3220	9850	3420	0.0147	0.0553
10300	3630	10200	3750	0.015	0.0564
10700	4030	10700	4150	0.0153	0.0575
11100	4540	11200	4610	0.0156	0.0586
11700	5080	11800	5150	0.0159	0.0597
12200	5800	12400	5740	0.0162	0.0609
13100	6520	13200	6410	0.0165	0.0621
14000	7270	14100	7140	0.0169	0.0633
15100	8290	15100	7920	0.0172	0.0645
16500	8890	16200	8760	0.0175	0.0657
17700	9850	17600	9630	0.0179	0.067
19400	10700	19000	10500	0.0182	0.0683
21100	11600	20700	11400	0.0186	0.0696
22900	12100	22500	12300	0.0189	0.071
24800	12700	24500	13100	0.0193	0.0724
26900	13400	26700	13800	0.0197	0.0738
28900	14000	29000	14500	0.02	0.0752
31100	14300	31400	15000	0.0204	0.0767
33100	15300	33800	15500	0.0208	0.0781
37600	15400	36300	15800	0.0212	0.0797
38400	17700	38900	16000	0.0216	0.0812
40300	17200	41400	16100	0.0221	0.0828
44200	15700	43800	16200	0.0225	0.0844
45700	16600	46200	16300	0.0229	0.086
48300	16400	48600	16400	0.0234	0.0877
50500	17100	50900	16500	0.0238	0.0894
54300	17700	53300	16700	0.0243	0.0911
55400	16700	55600	17000	0.0248	0.0929
58900	18000	58000	17300	0.0252	0.0947
61100	17900	60400	17800	0.0257	0.0965
62200	17800	62900	18300	0.0262	0.0984
66200	18400	65500	18900	0.0267	0.1
68500	19700	68200	19600	0.0272	0.102
70800	19400	71100	20400	0.0278	0.104
74100	21400	74100	21200	0.0283	0.106
77100	22300	77300	22000	0.0289	0.108
80100	23500	80700	22800	0.0294	0.11
82900	23700	84200	23600	0.03	0.113
86700	25800	87900	24200	0.0306	0.115
89400	28000	91800	24800	0.0312	0.117
93100	29600	95800	25300	0.0318	0.119
97200	31600	99900	25600	0.0324	0.122
102000	34100	104000	25800	0.033	0.124
105000	37000	108000	25800	0.0336	0.126
109000	39900	112000	25600	0.0343	0.129
115000	43000	117000	25200	0.035	0.131
120000	46900	121000	24600	0.0356	0.134
126000	52000	124000	23900	0.0363	0.136
131000	57000	128000	23000	0.037	0.139
137000	61900	132000	22100	0.0378	0.142
146000	67700	135000	21000	0.0385	0.144
155000	76100	138000	19800	0.0392	0.147
165000	86100	141000	18700	0.04	0.15
176000	96300	144000	17400	0.0408	0.153
186000	105000	146000	16200	0.0416	0.156
197000	116000	149000	15000	0.0424	0.159
214000	134000	151000	13900	0.0432	0.162
228000	151000	153000	12800	0.044	0.165
				0.0449	0.169
				0.0457	0.172
				0.0466	0.175
				0.0475	0.179
				0.0485	0.182
				0.0494	0.185
				0.0503	0.189
				0.0513	0.193
				0.0523	0.197
				0.0533	0.2
				0.0544	0.204
				0.0554	0.208
				0.0565	0.212
				0.0576	0.216
				0.0587	0.221
				0.0598	0.225
				0.061	0.229
				0.0622	0.234
				0.0634	0.238
				0.0646	0.243
				0.0659	0.247
				0.0671	0.252
				0.0684	0.257
				0.0698	0.262
				0.0711	0.267
				0.0725	0.272
				0.0739	0.278
				0.0753	0.283
				0.0768	0.289
				0.0783	0.294
				0.0798	0.3
				0.0814	0.306
				0.0829	0.312
				0.0845	0.318
				0.0862	0.324
				0.0879	0.33
				0.0896	0.337
				0.0913	0.343
				0.0931	0.35
				0.0949	0.356
				0.0967	0.363
				0.0986	0.37
				0.1	0.378
				0.102	0.385
				0.104	0.392
				0.106	0.4
				0.109	0.408
				0.111	0.416
				0.113	0.424
				0.115	0.432
				0.117	0.44
				0.119	0.449
				0.122	0.458
				0.124	0.467
				0.127	0.476
				0.129	0.485
				0.131	0.494
				0.134	0.504
				0.137	0.514
				0.139	0.524
				0.142	0.534
				0.145	0.544
				0.148	0.555
				0.15	0.565
				0.153	0.576
				0.156	0.588
				0.159	0.599
				0.162	0.611
				0.166	0.622
				0.169	0.634
				0.172	0.647
				0.175	0.659
				0.179	0.672
				0.182	0.685
				0.186	0.698
				0.189	0.712
				0.193	0.726
				0.197	0.74
				0.201	0.754
				0.204	0.769
				0.208	0.784
				0.213	0.799
				0.217	0.815
				0.221	0.83
				0.225	0.846
				0.229	0.863
				0.234	0.88
				0.238	0.897
				0.243	0.914
				0.248	0.932
				0.253	0.95
				0.258	0.968
				0.263	0.987
				0.268	1.01
				0.273	1.03
				0.278	1.05
				0.283	1.07
				0.289	1.09
				0.295	1.11
				0.3	1.13
				0.306	1.15
				0.312	1.17
				0.318	1.2
				0.324	1.22
				0.331	1.24
				0.337	1.27
				0.344	1.29
				0.35	1.32
				0.357	1.34
				0.364	1.37
				0.371	1.4
				0.378	1.42
				0.386	1.45
				0.393	1.48
				0.401	1.51
				0.408	1.54
				0.416	1.57
				0.424	1.6
				0.433	1.63
				0.441	1.66
				0.45	1.69
				0.458	1.72
				0.467	1.76
				0.476	1.79
				0.486	1.83
				0.495	1.86
				0.505	1.9
				0.514	1.93
				0.524	1.97
				0.535	2.01
				0.545	2.05
				0.555	2.09
				0.566	2.13
				0.577	2.17
				0.588	2.21
				0.6	2.26
				0.612	2.3
				0.623	2.34
				0.636	2.39
				0.648	2.44
				0.66	2.48
				0.673	2.53
				0.686	2.58
				0.7	2.63
				0.713	2.68
				0.727	2.73
				0.741	2.79
				0.756	2.84
				0.77	2.9
				0.785	2.95
				0.801	3.01
				0.816	3.07
				0.832	3.13
				0.848	3.19
				0.865	3.25
				0.881	3.31
				0.899	3.38
				0.916	3.44
				0.934	3.51
				0.952	3.58
				0.971	3.65
				0.989	3.72
				1.01	3.79
				1.03	3.86
				1.05	3.94
				1.07	4.01
				1.09	4.09
				1.11	4.17
				1.13	4.25
				1.15	4.34
				1.18	4.42
				1.2	4.51
				1.22	4.59
				1.25	4.68
				1.27	4.77
				1.3	4.87
				1.32	4.96
				1.35	5.06
				1.37	5.15
				1.4	5.25
				1.43	5.36
				1.45	5.46
				1.48	5.57
				1.51	5.67
				1.54	5.78
				1.57	5.9
				1.6	6.01
				1.63	6.13
				1.66	6.25
				1.7	6.37
				1.73	6.49
				1.76	6.62
				1.8	6.75
				1.83	6.88
				1.87	7.01
				1.91	7.15
				1.94	7.28
				1.98	7.43
				2.02	7.57
				2.06	7.72
				2.1	7.87
				2.14	8.02
				2.18	8.17
				2.22	8.33
				2.27	8.49
				2.31	8.66
				2.36	8.83
				2.4	9
				2.45	9.17
				2.5	9.35
				2.55	9.53
				2.6	9.72
				2.65	9.91
				2.7	10.1
				2.75	10.3
				2.8	10.5
				2.86	10.7
				2.92	10.9
				2.97	11.1
				3.03	11.3
				3.09	11.6
				3.15	11.8
				3.21	12
				3.27	12.2
				3.34	12.5
				3.4	12.7
				3.47	13
				3.54	13.2
				3.61	13.5
				3.68	13.7
				3.75	14
				3.82	14.3
				3.9	14.5
				3.98	14.8
				4.05	15.1
				4.13	15.4
				4.21	15.7
				4.3	16
				4.38	16.3
				4.47	16.6
				4.56	17
				4.64	17.3
				4.74	17.6
				4.83	18
				4.92	18.3
				5.02	18.7
				5.12	19
				5.22	19.4
				5.32	19.8
				5.43	20.2
				5.53	20.5
				5.64	20.9
				5.75	21.4
				5.87	21.8
				5.98	22.2
				6.1	22.6
				6.22	23.1
				6.34	23.5
				6.47	24
				6.6	24.4
				6.73	24.9
				6.86	25.4
				7	25.9
				7.13	26.4
				7.28	26.9
				7.42	27.4
				7.57	27.9
				7.72	28.5
				7.87	29
				8.03	29.6
				8.18	30.2
				8.35	30.7
				8.51	31.3
				8.68	31.9
				8.85	32.6
				9.03	33.2
				9.21	33.8
				9.39	34.5
				9.58	35.1
				9.77	35.8
				9.96	36.5
				10.2	37.2
				10.4	37.9
				10.6	38.7
				10.8	39.4
				11	40.2
				11.2	41
				11.4	41.8
				11.7	42.6
				11.9	43.4
				12.1	44.2
				12.4	45.1
				12.6	46
				12.9	46.8
				13.1	47.7
				13.4	48.7
				13.7	49.6
				14	50.6
				14.2	51.5
				14.5	52.5
				14.8	53.6
				15.1	54.6
				15.4	55.6
				15.7	56.7
				16	57.8
				16.4	58.9
				16.7	60.1
				17	61.2
				17.4	62.4
				17.7	63.6
				18.1	64.8
				18.5	66.1
				18.8	67.3
				19.2	68.6
				19.6	70
				20	71.3
				20.4	72.7
				20.8	74.1
				21.3	75.5
				21.7	77
				22.1	78.5
				22.6	80
				23	81.5
				23.5	83.1
				24	84.7
				24.5	86.3
				25	87.9
				25.5	89.6
				26	91.4
				26.6	93.1
				27.1	94.9
				27.7	96.7
				28.3	98.6
				28.8	100
				29.4	102
				30.1	104
				30.7	106
				31.3	108
				32	110
				32.6	113
				33.3	115
				34	117
				34.7	119
				35.5	121
				36.2	124
				37	126
				37.7	129
				38.5	131
				39.3	134
				40.2	136
				41	139
				41.9	141
				42.8	144
				43.7	147
				44.6	150
				45.6	152
				46.5	155
				47.5	158
				48.5	161
				49.6	164
				50.6	167
				51.7	171
				52.8	174
				54	177
				55.2	181
				56.3	184
				57.6	187
				58.8	191
				60.1	195
				61.4	198
				62.7	202
				64.1	206
				65.5	210
				66.9	214
				68.4	218
				69.9	222
				71.4	226
				73	230
				74.6	235
				76.3	239
				78	244
				79.7	248
				81.5	253
				83.3	258
				85.2	262
				87.1	267
				89	272
				91	277
				93	283
				95.1	288
				97.3	293
				99.5	299
				102	304
				104	310
				106	316
				109	321
				111	327
				114	333
				116	340
				119	346
				122	352
				125	359
				128	365
				131	372
				134	379
				137	386
				140	393
				143	400
				146	407
				150	415
				153	422
				157	430
				161	438
				164	445
				168	454
				172	462
				176	470
				181	478
				185	487
				189	496
				194	505
				198	514
				203	523
				208	532
				213	541
				218	551
				223	561
				229	570
				234	580
				240	590
				246	601
				252	611
				258	622
				264	633
				271	643
				277	654
				284	666
				291	677
				298	688
				305	700
				313	712
				320	724
				328	736
				336	748
				345	761
				353	773
				362	786
				371	799
				380	812
				389	825
				399	838
				408	852
				419	866
				429	879
				439	893
				450	907
				461	922
				473	936
				484	950
				496	965
				508	980
				521	995
				534	1010
				547	1020
				560	1040
				574	1060
				588	1070
				602	1090
				617	1100
				632	1120
				647	1130
				663	1150
				679	1170
				695	1180
				712	1200
				729	1210
				747	1230
				765	1250
				783	1260
				801	1280
				820	1300
				840	1310
				859	1330
				880	1350
				900	1360
				921	1380
				942	1390
				964	1410
				986	1430
				1010	1440
				1030	1460
				1050	1480
				1080	1490
				1100	1510
				1130	1520
				1150	1540
				1180	1560
				1200	1570
				1230	1590
				1250	1600
				1280	1620
				1310	1630
				1340	1650
				1360	1660
				1390	1670
				1420	1690
				1450	1700
				1480	1720
				1510	1730
				1540	1740
				1570	1760
				1600	1770
				1630	1780
				1660	1790
				1690	1800
				1720	1820
				1750	1830
				1790	1840
				1820	1850
				1850	1860
				1880	1870
				1920	1880
				1950	1890
				1980	1900
				2020	1910
				2050	1910
				2080	1920
				2120	1930
				2150	1940
				2190	1940
				2220	1950
				2250	1960
				2290	1960
				2320	1970
				2360	1980
				2390	1980
				2420	1990
				2460	1990
				2490	1990
				2530	2000
				2560	2000
				2590	2010
				2630	2010
				2660	2010
				2700	2020
				2730	2020
				2760	2020
				2800	2020
				2830	2020
				2860	2030
				2900	2030
				2930	2030
				2960	2030
				3000	2030
				3030	2030
				3060	2030
				3090	2030
				3130	2040
				3160	2040
				3190	2040
				3220	2040
				3250	2040
				3290	2040
				3320	2040
				3350	2040
				3380	2040
				3410	2040
				3440	2040
				3470	2040
				3510	2040
				3540	2040
				3570	2040
				3600	2040
				3630	2040
				3660	2040
				3690	2040
				3720	2040
				3750	2040
				3780	2040
				3810	2040
				3840	2040
				3880	2050
				3910	2050
				3940	2050
				3970	2050
				4000	2050
				4030	2050
				4060	2050
				4090	2050
				4120	2050
				4150	2060
				4190	2060
				4220	2060
				4250	2060
				4280	2060
				4310	2060
				4340	2060
				4380	2060
				4410	2060
				4440	2070
				4470	2070
				4510	2070
				4540	2070
				4570	2070
				4610	2070
				4640	2070
				4670	2070
				4710	2070
				4740	2070
				4780	2070
				4810	2070
				4850	2070
				4880	2070
				4920	2070
				4950	2070
				4990	2070
				5020	2070
				5060	2070
				5090	2060
				5130	2060
				5160	2060
				5200	2050
				5240	2050
				5270	2050
				5310	2040
				5340	2040
				5380	2030
				5420	2030
				5450	2020
				5490	2020
				5530	2010
				5560	2000
				5600	2000
				5630	1990
				5670	1980
				5710	1970
				5740	1960
				5780	1950
				5810	1940
				5850	1930
				5880	1920
				5920	1910
				5950	1900
				5990	1890
				6020	1880
				6050	1870
				6090	1850
				6120	1840
				6150	1830
				6190	1810
				6220	1800
				6250	1780
				6280	1770
				6310	1750
				6340	1740
				6370	1720
				6400	1710
				6430	1690
				6460	1670
				6490	1660
				6520	1640
				6540	1620
				6570	1610
				6600	1590
				6620	1570
				6650	1550
				6670	1530
				6700	1520
				6720	1500
				6750	1480
				6770	1460
				6790	1440
				6820	1430
				6840	1410
				6860	1390
				6880	1370
				6900	1350
				6920	1330
				6940	1310
				6960	1300
				6980	1280
				7000	1260
				7010	1240
				7030	1220
				7050	1210
				7060	1190
				7080	1170
				7100	1150
				7110	1130
				7130	1120
				7140	1100
				7150	1080
				7170	1070
				7180	1050
				7200	1030
				7210	1020
				7220	999
				7230	983
				7240	966
				7260	950
				7270	935
				7280	919
				7290	904
				7300	888
				7310	873
				7320	858
				7330	844
				7340	829
				7350	815
				7350	800
				7360	786
				7370	773
				7380	759
				7390	746
				7390	732
				7400	719
				7410	706
				7410	694
				7420	681
				7430	669
				7430	657
				7440	645
				7450	633
				7450	622
				7460	610
				7460	599
				7470	588
				7470	577
				7480	567
				7480	556
				7490	546
				7490	536
				7500	526
				7500	516
				7500	506
				7510	497
				7510	487
				7520	478
				7520	469
				7520	460
				7530	451
				7530	443
				7530	434
				7540	426
				7540	418
				7540	410
				7550	402
				7550	395
				7550	387
				7560	380
				7560	372
				7560	365
				7560	358
				7570	351
				7570	344
				7570	338
				7570	331
				7570	325
				7580	319
				7580	312
				7580	306
				7580	300
				7580	295
				7590	289
				7590	283
				7590	278
				7590	272
				7590	267
				7590	262
				7600	257
				7600	252
				7600	247
				7600	242
				7600	237
				7600	233
				7600	228
				7610	224
				7610	219
				7610	215
				7610	211
				7610	206
				7610	202
				7610	198
				7610	195
				7620	191
				7620	187
				7620	183
				7620	180
				7620	176
				7620	173
				7620	169
				7620	166
				7620	163
				7620	159
				7620	156
				7630	153
				7630	150
				7630	147
				7630	144
				7630	141
				7630	139
				7630	136
				7630	133
				7630	131
				7630	128
				7630	125
				7630	123
				7630	120
				7630	118
				7630	116
				7640	113
				7640	111
				7640	109
				7640	107
				7640	105
				7640	103
				7640	101
				7640	98.6
				7640	96.6
				7640	94.7
				7640	92.8
				7640	91
				7640	89.2
				7640	87.4
				7640	85.7
				7640	84
				7640	82.3
				7640	80.7
				7640	79
				7640	77.5
				7640	75.9
				7640	74.4
				7640	72.9
				7650	71.5
				7650	70.1
				7650	68.7
				7650	67.3
				7650	66
				7650	64.6
				7650	63.4
				7650	62.1
				7650	60.9
				7650	59.6
				7650	58.5
				7650	57.3
				7650	56.1
				7650	55
				7650	53.9
				7650	52.8
				7650	51.8
				7650	50.8
				7650	49.7
				7650	48.8
				7650	47.8
				7650	46.8
				7650	45.9
				7650	45
				7650	44.1
				7650	43.2
				7650	42.3
				7650	41.5
				7650	40.7
				7650	39.9
				7650	39.1
				7650	38.3
				7650	37.5
				7650	36.8
				7650	36
				7650	35.3
				7650	34.6
				7650	33.9
				7650	33.2
				7650	32.6
				7650	31.9
				7650	31.3
				7650	30.7
				7650	30
				7650	29.4
				7650	28.9
				7650	28.3
				7650	27.7
				7650	27.2
				7650	26.6
				7650	26.1
				7650	25.6
				7660	25.1
				7660	24.6
				7660	24.1
				7660	23.6
				7660	23.1
				7660	22.7
				7660	22.2
				7660	21.8
				7660	21.3
				7660	20.9
				7660	20.5
				7660	20.1
				7660	19.7
				7660	19.3
				7660	18.9
				7660	18.5
				7660	18.1
				7660	17.8
				7660	17.4
				7660	17.1
				7660	16.7
				7660	16.4
				7660	16.1
				7660	15.7
				7660	15.4
				7660	15.1
				7660	14.8
				7660	14.5
				7660	14.2
				7660	14
				7660	13.7
				7660	13.4
				7660	13.1
				7660	12.9
				7660	12.6
				7660	12.4
				7660	12.1
				7660	11.9
				7660	11.6
				7660	11.4
				7660	11.2
				7660	10.9
				7660	10.7
				7660	10.5
				7660	10.3
				7660	10.1
				7660	9.9
				7660	9.7
				7660	9.5
				7660	9.31
				7660	9.13
				7660	8.95
				7660	8.77
				7660	8.59
				7660	8.42
				7660	8.25
				7660	8.09
				7660	7.92
				7660	7.77
				7660	7.61
				7660	7.46
				7660	7.31
				7660	7.16
				7660	7.02
				7660	6.88
				7660	6.74
				7660	6.61
				7660	6.47
				7660	6.35
				7660	6.22
				7660	6.09
				7660	5.97
				7660	5.85
				7660	5.74
				7660	5.62
				7660	5.51
				7660	5.4
				7660	5.29
				7660	5.18
				7660	5.08
				7660	4.98
				7660	4.88
				7660	4.78
				7660	4.69
				7660	4.59
				7660	4.5
				7660	4.41
				7660	4.32
				7660	4.24
				7660	4.15
				7660	4.07
				7660	3.99
				7660	3.91
				7660	3.83
				7660	3.75
				7660	3.68
				7660	3.6
				7660	3.53
				7660	3.46
				7660	3.39
				7660	3.32
				7660	3.26
				7660	3.19
				7660	3.13
				7660	3.07
				7660	3.01
				7660	2.95
				7660	2.89
				7660	2.83
				7660	2.77
				7660	2.72
				7660	2.66
				7660	2.61
				7660	2.56
				7660	2.51
				7660	2.46
				7660	2.41
				7660	2.36
				7660	2.31
				7660	2.27
				7660	2.22
				7660	2.18
				7660	2.13
				7660	2.09
				7660	2.05
				7660	2.01
				7660	1.97
				7660	1.93
				7660	1.89
				7660	1.85
				7660	1.81
				7660	1.78
				7660	1.74
				7660	1.71
				7660	1.67
				7660	1.64
				7660	1.61
				7660	1.57
				7660	1.54
				7660	1.51
				7660	1.48
				7660	1.45
				7660	1.42
				7660	1.4
				7660	1.37
				7660	1.34
				7660	1.31
				7660	1.29
				7660	1.26
				7660	1.24
				7660	1.21
				7660	1.19
				7660	1.16
				7660	1.14
				7660	1.12
				7660	1.1
				7660	1.07
				7660	1.05
				7660	1.03
				7660	1.01
				7660	0.99
				7660	0.97
				7660	0.951
				7660	0.932
				7660	0.913
				7660	0.895
				7660	0.877
				7660	0.86
				7660	0.842
				7660	0.826
				7660	0.809
				7660	0.793
				7660	0.777
				7660	0.762
				7660	0.746
				7660	0.731
				7660	0.717
				7660	0.702
				7660	0.688
				7660	0.675
				7660	0.661
				7660	0.648
				7660	0.635
				7660	0.622
				7660	0.61
				7660	0.598
				7660	0.586
				7660	0.574
				7660	0.563
				7660	0.551
				7660	0.54
				7660	0.53
				7660	0.519
				7660	0.509
				7660	0.498
				7660	0.489
				7660	0.479
				7660	0.469
				7660	0.46
				7660	0.451
				7660	0.442
				7660	0.433
				7660	0.424
				7660	0.416
				7660	0.407
				7660	0.399
				7660	0.391
				7660	0.383
				7660	0.376
				7660	0.368
				7660	0.361
				7660	0.354
				7660	0.347
				7660	0.34
				7660	0.333
				7660	0.326
				7660	0.32
				7660	0.313
				7660	0.307
				7660	0.301
				7660	0.295
				7660	0.289
				7660	0.283
				7660	0.278
				7660	0.272
				7660	0.267
				7660	0.261
				7660	0.256
				7660	0.251
				7660	0.246
				7660	0.241
				7660	0.236
				7660	0.232
				7660	0.227
				7660	0.222
				7660	0.218
				7660	0.214
				7660	0.209
				7660	0.205
				7660	0.201
				7660	0.197
				7660	0.193
				7660	0.189
				7660	0.186
				7660	0.182
				7660	0.178
				7660	0.175
				7660	0.171
				7660	0.168
				7660	0.164
				7660	0.161
				7660	0.158
				7660	0.155
				7660	0.152
				7660	0.149
				7660	0.146
				7660	0.143
				7660	0.14
				7660	0.137
				7660	0.134
				7660	0.132
				7660	0.129
				7660	0.126
				7660	0.124
				7660	0.121
				7660	0.119
				7660	0.117
				7660	0.114
				7660	0.112
				7660	0.11
				7660	0.108
				7660	0.106
				7660	0.103
				7660	0.101
				7660	0.0993
				7660	0.0973
				7660	0.0954
				7660	0.0935
				7660	0.0916
				7660	0.0898
				7660	0.088
				7660	0.0863
				7660	0.0845
				7660	0.0828
				7660	0.0812
				7660	0.0796
				7660	0.078
				7660	0.0764
				7660	0.0749
				7660	0.0734
				7660	0.0719
				7660	0.0705
				7660	0.0691
				7660	0.0677
				7660	0.0664
				7660	0.065
				7660	0.0638
				7660	0.0625
				7660	0.0612
				7660	0.06
				7660	0.0588
				7660	0.0576
				7660	0.0565
				7660	0.0554
				7660	0.0543
				7660	0.0532
				7660	0.0521
				7660	0.0511
				7660	0.0501
				7660	0.0491
				7660	0.0481
				7660	0.0471
				7660	0.0462
				7660	0.0453
				7660	0.0444
				7660	0.0435
				7660	0.0426
				7660	0.0418
				7660	0.0409
				7660	0.0401
				7660	0.0393
				7660	0.0385
				7660	0.0378
				7660	0.037
				7660	0.0363
				7660	0.0355
				7660	0.0348
				7660	0.0341
				7660	0.0335
				7660	0.0328
				7660	0.0321
				7660	0.0315
				7660	0.0309
				7660	0.0303
				7660	0.0297
				7660	0.0291
				7660	0.0285
				7660	0.0279
				7660	0.0274
				7660	0.0268
				7660	0.0263
				7660	0.0258
				7660	0.0252
				7660	0.0247
				7660	0.0242
				7660	0.0238
				7660	0.0233
				7660	0.0228
				7660	0.0224
				7660	0.0219
				7660	0.0215
				7660	0.0211
				7660	0.0206
				7660	0.0202
				7660	0.0198
				7660	0.0194
				7660	0.019
				7660	0.0187
				7660	0.0183
				7660	0.0179
				7660	0.0176
				7660	0.0172
				7660	0.0169
				7660	0.0165
				7660	0.0162
				7660	0.0159
				7660	0.0156
				7660	0.0153
				7660	0.015
				7660	0.0147
				7660	0.0144
				7660	0.0141
				7660	0.0138
				7660	0.0135
				7660	0.0133
				7660	0.013
				7660	0.0127
				7660	0.0125
				7660	0.0122
				7660	0.012
				7660	0.0117
				7660	0.0115
				7660	0.0113
				7660	0.0111
				7660	0.0108
				7660	0.0106
				7660	0.0104
				7660	0.0102
				7660	0.01
				7660	0.0098
				7660	0.00961
				7660	0.00941
				7660	0.00923
				7660	0.00904
				7660	0.00886
				7660	0.00869
				7660	0.00851
				7660	0.00834
				7660	0.00818
				7660	0.00802
				7660	0.00786
				7660	0.0077
				7660	0.00755
				7660	0.0074
				7660	0.00725
				7660	0.0071
				7660	0.00696
				7660	0.00682
				7660	0.00669
				7660	0.00655
				7660	0.00642
				7660	0.0063
				7660	0.00617
				7660	0.00605
				7660	0.00593
				7660	0.00581
				7660	0.00569
				7660	0.00558
				7660	0.00547
				7660	0.00536
				7660	0.00525
				7660	0.00515
				7660	0.00505
				7660	0.00495
				7660	0.00485
				7660	0.00475
				7660	0.00466
				7660	0.00456
				7660	0.00447
				7660	0.00438
				7660	0.0043
				7660	0.00421
				7660	0.00413
				7660	0.00405
				7660	0.00396
				7660	0.00389
				7660	0.00381
				7660	0.00373
				7660	0.00366
				7660	0.00359
				7660	0.00351
				7660	0.00344
				7660	0.00338
				7660	0.00331
				7660	0.00324
				7660	0.00318
				7660	0.00311
				7660	0.00305
				7660	0.00299
				7660	0.00293
				7660	0.00287
				7660	0.00282
				7660	0.00276
				7660	0.00271
				7660	0.00265
				7660	0.0026
				7660	0.00255
				7660	0.0025
				7660	0.00245
				7660	0.0024
				7660	0.00235
				7660	0.0023
				7660	0.00226
				7660	0.00221
				7660	0.00217
				7660	0.00213
				7660	0.00208
				7660	0.00204
				7660	0.002
				7660	0.00196
				7660	0.00192
				7660	0.00188
				7660	0.00185
				7660	0.00181
				7660	0.00177
				7660	0.00174
				7660	0.0017
				7660	0.00167
				7660	0.00164
				7660	0.0016
				7660	0.00157
				7660	0.00154
				7660	0.00151
				7660	0.00148
				7660	0.00145
				7660	0.00142
				7660	0.00139
				7660	0.00137
				7660	0.00134
				7660	0.00131
				7660	0.00129
				7660	0.00126
				7660	0.00124
				7660	0.00121
				7660	0.00119
				7660	0.00116
				7660	0.00114
				7660	0.00112
				7660	0.0011
				7660	0.00107
				7660	0.00105
				7660	0.00103
				7660	0.00101
				7660	0.000991
				7660	0.000971
				7660	0.000952
				7660	0.000933
				7660	0.000914
				7660	0.000896
				7660	0.000878
				7660	0.000861
				7660	0.000844
				7660	0.000827
				7660	0.000811
				7660	0.000795
				7660	0.000779
				7660	0.000763
				7660	0.000748
				7660	0.000733
				7660	0.000719
				7660	0.000704
				7660	0.00069
				7660	0.000677
				7660	0.000663
				7660	0.00065
				7660	0.000637
				7660	0.000624
				7660	0.000612
				7660	0.0006
				7660	0.000588
				7660	0.000576
				7660	0.000565
				7660	0.000554
				7660	0.000543
				7660	0.000532
				7660	0.000521
				7660	0.000511
				7660	0.000501
				7660	0.000491
				7660	0.000481
				7660	0.000471
				7660	0.000462
				7660	0.000453
				7660	0.000444
				7660	0.000435
				7660	0.000426
				7660	0.000418
				7660	0.00041
				7660	0.000402
				7660	0.000394
				7660	0.000386
				7660	0.000378
				7660	0.000371
				7660	0.000363
				7660	0.000356
				7660	0.000349
				7660	0.000342
				7660	0.000335
				7660	0.000329
				7660	0.000322
				7660	0.000316
				7660	0.000309
				7660	0.000303
				7660	0.000297
				7660	0.000291
				7660	0.000285
				7660	0.00028
				7660	0.000274
				7660	0.000269
				7660	0.000263
				7660	0.000258
				7660	0.000253
				7660	0.000248
				7660	0.000243
				7660	0.000238
				7660	0.000234
				7660	0.000229
				7660	0.000224
				7660	0.00022
				7660	0.000216
				7660	0.000211
				7660	0.000207
				7660	0.000203
				7660	0.000199
				7660	0.000195
				7660	0.000191
				7660	0.000187
				7660	0.000184
				7660	0.00018
				7660	0.000176
				7660	0.000173
				7660	0.000169
				7660	0.000166
				7660	0.000163
				7660	0.00016
				7660	0.000156
				7660	0.000153
				7660	0.00015
				7660	0.000147
				7660	0.000144
				7660	0.000141
				7660	0.000139
				7660	0.000136
				7660	0.000133
				7660	0.000131
				7660	0.000128
				7660	0.000125
				7660	0.000123
				7660	0.000121
				7660	0.000118
				7660	0.000116
				7660	0.000113
				7660	0.000111
				7660	0.000109
				7660	0.000107
				7660	0.000105
				7660	0.000103
				7660	0.000101
				7660	9.86e-05
				7660	9.67e-05
				7660	9.48e-05
				7660	9.29e-05
				7660	9.1e-05
				7660	8.92e-05
				7660	8.75e-05
				7660	8.57e-05
				7660	8.4e-05
				7660	8.24e-05
				7660	8.07e-05
				7660	7.91e-05
				7660	7.75e-05

## Sheet: Fig. S8c
experiment		fitting		calclation
Parameter x	Parameter y	Parameter x	Parameter y	Parameter x	Parameter y
Z real / Ohm	-Z img / Ohm	Z real / Ohm	-Z img / Ohm	Z real / Ohm	-Z img / Ohm
692	751	677	727	0.00542	0.0228
825	771	810	771	0.00552	0.0233
946	791	950	800	0.00563	0.0237
1070	812	1090	815	0.00574	0.0242
1210	826	1220	821	0.00586	0.0247
1340	843	1350	821	0.00597	0.0252
1470	844	1470	823	0.00609	0.0257
1590	850	1590	831	0.00621	0.0262
1700	854	1700	846	0.00633	0.0267
1840	873	1830	867	0.00646	0.0272
1960	882	1960	890	0.00659	0.0278
2100	895	2110	907	0.00672	0.0283
2240	890	2260	912	0.00685	0.0289
2380	910	2410	903	0.00699	0.0294
2530	904	2550	886	0.00712	0.03
2660	903	2670	866	0.00727	0.0306
2790	881	2780	852	0.00741	0.0312
2910	869	2880	851	0.00756	0.0318
3010	875	2970	865	0.00771	0.0325
3100	890	3070	896	0.00786	0.0331
3190	926	3170	945	0.00801	0.0338
3290	975	3270	1010	0.00817	0.0344
3390	1050	3390	1100	0.00833	0.0351
3500	1140	3520	1200	0.0085	0.0358
3630	1270	3670	1320	0.00867	0.0365
3760	1430	3840	1460	0.00884	0.0373
3950	1580	4030	1620	0.00901	0.038
4160	1790	4240	1790	0.00919	0.0388
4410	2010	4490	1980	0.00937	0.0395
4700	2270	4770	2190	0.00956	0.0403
5070	2490	5090	2410	0.00975	0.0411
5460	2730	5450	2640	0.00994	0.0419
5900	2960	5850	2870	0.0101	0.0427
6410	3170	6300	3110	0.0103	0.0436
6920	3350	6800	3340	0.0105	0.0445
7480	3530	7340	3560	0.0107	0.0453
8150	3700	7930	3760	0.011	0.0462
8630	3800	8550	3930	0.0112	0.0471
9210	3890	9210	4070	0.0114	0.0481
9910	4050	9890	4190	0.0116	0.049
10500	4150	10600	4260	0.0119	0.05
11200	4210	11300	4300	0.0121	0.051
				0.0123	0.052
				0.0126	0.053
				0.0128	0.0541
				0.0131	0.0552
				0.0133	0.0563
				0.0136	0.0574
				0.0139	0.0585
				0.0141	0.0597
				0.0144	0.0608
				0.0147	0.062
				0.015	0.0633
				0.0153	0.0645
				0.0156	0.0658
				0.0159	0.0671
				0.0162	0.0684
				0.0165	0.0698
				0.0169	0.0712
				0.0172	0.0726
				0.0175	0.074
				0.0179	0.0755
				0.0182	0.077
				0.0186	0.0785
				0.019	0.0801
				0.0193	0.0817
				0.0197	0.0833
				0.0201	0.0849
				0.0205	0.0866
				0.0209	0.0883
				0.0213	0.0901
				0.0218	0.0919
				0.0222	0.0937
				0.0226	0.0955
				0.0231	0.0974
				0.0235	0.0994
				0.024	0.101
				0.0245	0.103
				0.025	0.105
				0.0255	0.107
				0.026	0.11
				0.0265	0.112
				0.027	0.114
				0.0275	0.116
				0.0281	0.119
				0.0286	0.121
				0.0292	0.123
				0.0298	0.126
				0.0304	0.128
				0.031	0.131
				0.0316	0.133
				0.0322	0.136
				0.0328	0.139
				0.0335	0.141
				0.0341	0.144
				0.0348	0.147
				0.0355	0.15
				0.0362	0.153
				0.0369	0.156
				0.0377	0.159
				0.0384	0.162
				0.0392	0.165
				0.0399	0.169
				0.0407	0.172
				0.0415	0.176
				0.0424	0.179
				0.0432	0.183
				0.0441	0.186
				0.0449	0.19
				0.0458	0.194
				0.0467	0.197
				0.0476	0.201
				0.0486	0.205
				0.0495	0.209
				0.0505	0.214
				0.0515	0.218
				0.0525	0.222
				0.0536	0.227
				0.0546	0.231
				0.0557	0.236
				0.0568	0.24
				0.058	0.245
				0.0591	0.25
				0.0603	0.255
				0.0615	0.26
				0.0627	0.265
				0.0639	0.27
				0.0652	0.276
				0.0665	0.281
				0.0678	0.287
				0.0691	0.292
				0.0705	0.298
				0.0719	0.304
				0.0733	0.31
				0.0748	0.316
				0.0763	0.322
				0.0778	0.329
				0.0793	0.335
				0.0809	0.342
				0.0825	0.349
				0.0841	0.356
				0.0858	0.363
				0.0875	0.37
				0.0892	0.377
				0.091	0.385
				0.0928	0.392
				0.0946	0.4
				0.0965	0.408
				0.0984	0.416
				0.1	0.424
				0.102	0.433
				0.104	0.441
				0.106	0.45
				0.109	0.459
				0.111	0.468
				0.113	0.477
				0.115	0.487
				0.117	0.497
				0.12	0.506
				0.122	0.516
				0.124	0.527
				0.127	0.537
				0.129	0.548
				0.132	0.559
				0.135	0.57
				0.137	0.581
				0.14	0.593
				0.143	0.604
				0.146	0.616
				0.149	0.628
				0.151	0.641
				0.154	0.654
				0.158	0.667
				0.161	0.68
				0.164	0.693
				0.167	0.707
				0.17	0.721
				0.174	0.735
				0.177	0.75
				0.181	0.765
				0.184	0.78
				0.188	0.795
				0.192	0.811
				0.195	0.827
				0.199	0.844
				0.203	0.86
				0.207	0.877
				0.211	0.895
				0.216	0.913
				0.22	0.931
				0.224	0.949
				0.229	0.968
				0.233	0.987
				0.238	1.01
				0.243	1.03
				0.247	1.05
				0.252	1.07
				0.257	1.09
				0.262	1.11
				0.268	1.13
				0.273	1.15
				0.278	1.18
				0.284	1.2
				0.29	1.22
				0.295	1.25
				0.301	1.27
				0.307	1.3
				0.313	1.33
				0.319	1.35
				0.326	1.38
				0.332	1.41
				0.339	1.43
				0.346	1.46
				0.352	1.49
				0.359	1.52
				0.366	1.55
				0.374	1.58
				0.381	1.61
				0.389	1.64
				0.396	1.68
				0.404	1.71
				0.412	1.74
				0.421	1.78
				0.429	1.81
				0.437	1.85
				0.446	1.89
				0.455	1.92
				0.464	1.96
				0.473	2
				0.483	2.04
				0.492	2.08
				0.502	2.12
				0.512	2.16
				0.522	2.21
				0.533	2.25
				0.543	2.3
				0.554	2.34
				0.565	2.39
				0.576	2.43
				0.588	2.48
				0.599	2.53
				0.611	2.58
				0.624	2.63
				0.636	2.69
				0.649	2.74
				0.662	2.79
				0.675	2.85
				0.688	2.91
				0.702	2.96
				0.716	3.02
				0.73	3.08
				0.745	3.14
				0.76	3.21
				0.775	3.27
				0.79	3.33
				0.806	3.4
				0.822	3.47
				0.838	3.54
				0.855	3.61
				0.872	3.68
				0.89	3.75
				0.907	3.82
				0.925	3.9
				0.944	3.98
				0.963	4.06
				0.982	4.14
				1	4.22
				1.02	4.3
				1.04	4.39
				1.06	4.47
				1.08	4.56
				1.11	4.65
				1.13	4.75
				1.15	4.84
				1.17	4.94
				1.2	5.03
				1.22	5.13
				1.25	5.23
				1.27	5.34
				1.3	5.44
				1.32	5.55
				1.35	5.66
				1.38	5.77
				1.4	5.89
				1.43	6.01
				1.46	6.12
				1.49	6.25
				1.52	6.37
				1.55	6.5
				1.58	6.62
				1.61	6.76
				1.64	6.89
				1.68	7.03
				1.71	7.17
				1.75	7.31
				1.78	7.45
				1.82	7.6
				1.85	7.75
				1.89	7.9
				1.93	8.06
				1.97	8.22
				2.01	8.38
				2.05	8.55
				2.09	8.72
				2.13	8.89
				2.17	9.07
				2.22	9.25
				2.26	9.43
				2.31	9.62
				2.36	9.81
				2.4	10
				2.45	10.2
				2.5	10.4
				2.55	10.6
				2.6	10.8
				2.66	11
				2.71	11.2
				2.77	11.5
				2.82	11.7
				2.88	11.9
				2.94	12.2
				3	12.4
				3.06	12.7
				3.12	12.9
				3.19	13.2
				3.25	13.4
				3.32	13.7
				3.39	14
				3.45	14.2
				3.52	14.5
				3.6	14.8
				3.67	15.1
				3.75	15.4
				3.82	15.7
				3.9	16
				3.98	16.3
				4.06	16.6
				4.15	17
				4.23	17.3
				4.32	17.6
				4.41	18
				4.5	18.3
				4.59	18.7
				4.69	19.1
				4.78	19.5
				4.88	19.8
				4.98	20.2
				5.09	20.6
				5.19	21
				5.3	21.5
				5.41	21.9
				5.52	22.3
				5.64	22.8
				5.75	23.2
				5.87	23.7
				6	24.1
				6.12	24.6
				6.25	25.1
				6.38	25.6
				6.51	26.1
				6.65	26.6
				6.79	27.1
				6.93	27.7
				7.08	28.2
				7.23	28.8
				7.38	29.3
				7.54	29.9
				7.69	30.5
				7.86	31.1
				8.02	31.7
				8.19	32.3
				8.37	33
				8.55	33.6
				8.73	34.3
				8.91	34.9
				9.1	35.6
				9.3	36.3
				9.5	37
				9.7	37.8
				9.91	38.5
				10.1	39.3
				10.3	40
				10.6	40.8
				10.8	41.6
				11	42.4
				11.3	43.3
				11.5	44.1
				11.8	45
				12	45.9
				12.3	46.8
				12.5	47.7
				12.8	48.6
				13.1	49.6
				13.4	50.5
				13.7	51.5
				14	52.5
				14.3	53.6
				14.6	54.6
				14.9	55.7
				15.2	56.7
				15.6	57.9
				15.9	59
				16.3	60.1
				16.6	61.3
				17	62.5
				17.4	63.7
				17.8	65
				18.2	66.2
				18.6	67.5
				19	68.8
				19.4	70.2
				19.9	71.5
				20.3	72.9
				20.8	74.3
				21.2	75.8
				21.7	77.2
				22.2	78.7
				22.7	80.2
				23.3	81.8
				23.8	83.4
				24.3	85
				24.9	86.6
				25.5	88.3
				26.1	90
				26.7	91.7
				27.3	93.5
				27.9	95.3
				28.6	97.1
				29.2	99
				29.9	101
				30.6	103
				31.3	105
				32.1	107
				32.8	109
				33.6	111
				34.4	113
				35.2	115
				36.1	117
				36.9	120
				37.8	122
				38.7	124
				39.6	127
				40.6	129
				41.6	131
				42.6	134
				43.6	136
				44.7	139
				45.8	142
				46.9	144
				48	147
				49.2	150
				50.4	152
				51.6	155
				52.9	158
				54.2	161
				55.6	164
				56.9	167
				58.4	170
				59.8	173
				61.3	177
				62.8	180
				64.4	183
				66	186
				67.7	190
				69.4	193
				71.2	197
				73	200
				74.8	204
				76.7	208
				78.7	212
				80.7	215
				82.7	219
				84.8	223
				87	227
				89.2	231
				91.5	235
				93.9	239
				96.3	244
				98.8	248
				101	252
				104	257
				107	261
				109	266
				112	270
				115	275
				118	280
				121	284
				124	289
				128	294
				131	299
				134	304
				138	309
				141	314
				145	319
				149	325
				153	330
				157	335
				161	341
				165	346
				169	352
				174	357
				178	363
				183	369
				188	374
				193	380
				198	386
				203	392
				208	398
				213	404
				219	409
				225	415
				230	422
				236	428
				242	434
				249	440
				255	446
				261	452
				268	458
				275	465
				282	471
				289	477
				296	483
				303	489
				311	496
				319	502
				326	508
				335	514
				343	521
				351	527
				360	533
				368	539
				377	545
				386	551
				395	557
				404	563
				414	569
				423	575
				433	580
				443	586
				453	592
				463	597
				474	603
				484	608
				495	613
				506	619
				517	624
				528	629
				539	634
				551	638
				562	643
				574	648
				585	652
				597	656
				609	660
				621	664
				633	668
				646	672
				658	676
				670	679
				683	682
				695	686
				708	689
				721	691
				733	694
				746	697
				759	699
				772	701
				785	703
				798	705
				811	707
				824	709
				836	710
				849	711
				862	713
				875	714
				888	714
				901	715
				914	716
				927	716
				939	717
				952	717
				965	717
				977	717
				990	717
				1000	716
				1010	716
				1030	715
				1040	715
				1050	714
				1060	713
				1080	712
				1090	711
				1100	710
				1110	709
				1120	708
				1130	707
				1150	706
				1160	704
				1170	703
				1180	702
				1190	700
				1200	699
				1210	698
				1220	696
				1230	695
				1250	693
				1260	692
				1270	690
				1280	689
				1290	688
				1300	686
				1310	685
				1320	684
				1330	682
				1340	681
				1350	680
				1360	679
				1370	678
				1380	677
				1390	675
				1400	675
				1410	674
				1420	673
				1430	672
				1440	671
				1440	670
				1450	670
				1460	669
				1470	669
				1480	668
				1490	668
				1500	667
				1510	667
				1520	667
				1530	666
				1540	666
				1550	666
				1560	666
				1570	666
				1580	666
				1590	665
				1600	665
				1610	665
				1620	665
				1630	665
				1650	665
				1660	665
				1670	664
				1680	664
				1690	664
				1700	663
				1710	663
				1720	662
				1730	662
				1740	661
				1760	660
				1770	659
				1780	658
				1790	657
				1800	656
				1810	655
				1830	653
				1840	651
				1850	650
				1860	648
				1870	645
				1890	643
				1900	641
				1910	638
				1920	635
				1930	632
				1950	629
				1960	626
				1970	622
				1980	618
				1990	614
				2000	610
				2020	606
				2030	602
				2040	597
				2050	592
				2060	587
				2070	582
				2080	577
				2090	571
				2100	566
				2110	560
				2120	554
				2130	549
				2140	542
				2150	536
				2160	530
				2170	524
				2180	517
				2190	511
				2200	504
				2210	498
				2220	491
				2220	484
				2230	477
				2240	470
				2250	464
				2250	457
				2260	450
				2270	443
				2280	436
				2280	429
				2290	422
				2290	415
				2300	408
				2310	402
				2310	395
				2320	388
				2320	381
				2330	375
				2330	368
				2340	362
				2340	355
				2350	349
				2350	342
				2350	336
				2360	330
				2360	324
				2370	317
				2370	311
				2370	305
				2380	300
				2380	294
				2380	288
				2390	282
				2390	277
				2390	271
				2390	266
				2400	261
				2400	256
				2400	250
				2400	245
				2410	240
				2410	236
				2410	231
				2410	226
				2410	221
				2410	217
				2420	212
				2420	208
				2420	204
				2420	199
				2420	195
				2420	191
				2430	187
				2430	183
				2430	179
				2430	176
				2430	172
				2430	168
				2430	165
				2430	161
				2430	158
				2440	154
				2440	151
				2440	148
				2440	145
				2440	142
				2440	139
				2440	136
				2440	133
				2440	130
				2440	127
				2440	124
				2440	122
				2440	119
				2440	117
				2450	114
				2450	112
				2450	109
				2450	107
				2450	104
				2450	102
				2450	100
				2450	97.9
				2450	95.7
				2450	93.7
				2450	91.6
				2450	89.7
				2450	87.7
				2450	85.8
				2450	83.9
				2450	82.1
				2450	80.3
				2450	78.6
				2450	76.9
				2450	75.2
				2450	73.6
				2450	72
				2450	70.4
				2450	68.9
				2450	67.4
				2450	65.9
				2450	64.5
				2450	63.1
				2450	61.7
				2460	60.4
				2460	59.1
				2460	57.8
				2460	56.5
				2460	55.3
				2460	54.1
				2460	52.9
				2460	51.8
				2460	50.6
				2460	49.5
				2460	48.4
				2460	47.4
				2460	46.4
				2460	45.4
				2460	44.4
				2460	43.4
				2460	42.5
				2460	41.5
				2460	40.6
				2460	39.7
				2460	38.9
				2460	38
				2460	37.2
				2460	36.4
				2460	35.6
				2460	34.8
				2460	34.1
				2460	33.3
				2460	32.6
				2460	31.9
				2460	31.2
				2460	30.5
				2460	29.9
				2460	29.2
				2460	28.6
				2460	27.9
				2460	27.3
				2460	26.7
				2460	26.2
				2460	25.6
				2460	25
				2460	24.5
				2460	24
				2460	23.4
				2460	22.9
				2460	22.4
				2460	21.9
				2460	21.5
				2460	21
				2460	20.5
				2460	20.1
				2460	19.7
				2460	19.2
				2460	18.8
				2460	18.4
				2460	18
				2460	17.6
				2460	17.2
				2460	16.9
				2460	16.5
				2460	16.1
				2460	15.8
				2460	15.4
				2460	15.1
				2460	14.8
				2460	14.5
				2460	14.1
				2460	13.8
				2460	13.5
				2460	13.2
				2460	13
				2460	12.7
				2460	12.4
				2460	12.1
				2460	11.9
				2460	11.6
				2460	11.4
				2460	11.1
				2460	10.9
				2460	10.6
				2460	10.4
				2460	10.2
				2460	9.96
				2460	9.74
				2460	9.53
				2460	9.32
				2460	9.12
				2460	8.93
				2460	8.73
				2460	8.54
				2460	8.36
				2460	8.18
				2460	8
				2460	7.83
				2460	7.66
				2460	7.49
				2460	7.33
				2460	7.17
				2460	7.02
				2460	6.86
				2460	6.72
				2460	6.57
				2460	6.43
				2460	6.29
				2460	6.15
				2460	6.02
				2460	5.89
				2460	5.76
				2460	5.64
				2460	5.52
				2460	5.4
				2460	5.28
				2460	5.17
				2460	5.06
				2460	4.95
				2460	4.84
				2460	4.74
				2460	4.63
				2460	4.53
				2460	4.44
				2460	4.34
				2460	4.25
				2460	4.15
				2460	4.07
				2460	3.98
				2460	3.89
				2460	3.81
				2460	3.73
				2460	3.65
				2460	3.57
				2460	3.49
				2460	3.42
				2460	3.34
				2460	3.27
				2460	3.2
				2460	3.13
				2460	3.06
				2460	3
				2460	2.93
				2460	2.87
				2460	2.81
				2460	2.75
				2460	2.69
				2460	2.63
				2460	2.57
				2460	2.52
				2460	2.46
				2460	2.41
				2460	2.36
				2460	2.31
				2460	2.26
				2460	2.21
				2460	2.16
				2460	2.12
				2460	2.07
				2460	2.03
				2460	1.98
				2460	1.94
				2460	1.9
				2460	1.86
				2460	1.82
				2460	1.78
				2460	1.74
				2460	1.7
				2460	1.67
				2460	1.63
				2460	1.6
				2460	1.56
				2460	1.53
				2460	1.5
				2460	1.46
				2460	1.43
				2460	1.4
				2460	1.37
				2460	1.34
				2460	1.31
				2460	1.29
				2460	1.26
				2460	1.23
				2460	1.2
				2460	1.18
				2460	1.15
				2460	1.13
				2460	1.1
				2460	1.08
				2460	1.06
				2460	1.04
				2460	1.01
				2460	0.991
				2460	0.97
				2460	0.949
				2460	0.929
				2460	0.909
				2460	0.89
				2460	0.871
				2460	0.852
				2460	0.834
				2460	0.816
				2460	0.799
				2460	0.782
				2460	0.765
				2460	0.749
				2460	0.733
				2460	0.717
				2460	0.702
				2460	0.687
				2460	0.672
				2460	0.658
				2460	0.644
				2460	0.63
				2460	0.617
				2460	0.603
				2460	0.591
				2460	0.578
				2460	0.566
				2460	0.554
				2460	0.542
				2460	0.53
				2460	0.519
				2460	0.508
				2460	0.497
				2460	0.487
				2460	0.476
				2460	0.466
				2460	0.456
				2460	0.446
				2460	0.437
				2460	0.428
				2460	0.419
				2460	0.41
				2460	0.401
				2460	0.392
				2460	0.384
				2460	0.376
				2460	0.368
				2460	0.36
				2460	0.352
				2460	0.345
				2460	0.338
				2460	0.33
				2460	0.323
				2460	0.317
				2460	0.31
				2460	0.303
				2460	0.297
				2460	0.29
				2460	0.284
				2460	0.278
				2460	0.272
				2460	0.267
				2460	0.261
				2460	0.255
				2460	0.25
				2460	0.245
				2460	0.24
				2460	0.234
				2460	0.229
				2460	0.225
				2460	0.22
				2460	0.215
				2460	0.211
				2460	0.206
				2460	0.202
				2460	0.198
				2460	0.193
				2460	0.189
				2460	0.185
				2460	0.181
				2460	0.177
				2460	0.174
				2460	0.17
				2460	0.166
				2460	0.163
				2460	0.159
				2460	0.156
				2460	0.153
				2460	0.15
				2460	0.146
				2460	0.143
				2460	0.14
				2460	0.137
				2460	0.134
				2460	0.132
				2460	0.129
				2460	0.126
				2460	0.123
				2460	0.121
				2460	0.118
				2460	0.116
				2460	0.113
				2460	0.111
				2460	0.109
				2460	0.106
				2460	0.104
				2460	0.102
				2460	0.0997
				2460	0.0976
				2460	0.0956
				2460	0.0936
				2460	0.0916
				2460	0.0897
				2460	0.0878
				2460	0.0859
				2460	0.0841
				2460	0.0823
				2460	0.0806
				2460	0.0789
				2460	0.0773
				2460	0.0756
				2460	0.074
				2460	0.0725
				2460	0.071
				2460	0.0695
				2460	0.068
				2460	0.0666
				2460	0.0652
				2460	0.0638
				2460	0.0625
				2460	0.0611
				2460	0.0599
				2460	0.0586
				2460	0.0574
				2460	0.0562
				2460	0.055
				2460	0.0538
				2460	0.0527
				2460	0.0516
				2460	0.0505
				2460	0.0495
				2460	0.0484
				2460	0.0474
				2460	0.0464
				2460	0.0454
				2460	0.0445
				2460	0.0435
				2460	0.0426
				2460	0.0417
				2460	0.0409
				2460	0.04
				2460	0.0392
				2460	0.0384
				2460	0.0375
				2460	0.0368
				2460	0.036
				2460	0.0352
				2460	0.0345
				2460	0.0338
				2460	0.0331
				2460	0.0324
				2460	0.0317
				2460	0.031
				2460	0.0304
				2460	0.0298
				2460	0.0291
				2460	0.0285
				2460	0.0279
				2460	0.0273
				2460	0.0268
				2460	0.0262
				2460	0.0257
				2460	0.0251
				2460	0.0246
				2460	0.0241
				2460	0.0236
				2460	0.0231
				2460	0.0226
				2460	0.0221
				2460	0.0217
				2460	0.0212
				2460	0.0208
				2460	0.0203
				2460	0.0199
				2460	0.0195
				2460	0.0191
				2460	0.0187
				2460	0.0183
				2460	0.0179
				2460	0.0176
				2460	0.0172
				2460	0.0168
				2460	0.0165
				2460	0.0161
				2460	0.0158
				2460	0.0155
				2460	0.0151
				2460	0.0148
				2460	0.0145
				2460	0.0142
				2460	0.0139
				2460	0.0136
				2460	0.0134
				2460	0.0131
				2460	0.0128
				2460	0.0125
				2460	0.0123
				2460	0.012
				2460	0.0118
				2460	0.0115
				2460	0.0113
				2460	0.0111
				2460	0.0108
				2460	0.0106
				2460	0.0104
				2460	0.0102
				2460	0.00995
				2460	0.00974
				2460	0.00954
				2460	0.00934
				2460	0.00915
				2460	0.00896
				2460	0.00877
				2460	0.00859
				2460	0.00841
				2460	0.00824
				2460	0.00807
				2460	0.0079
				2460	0.00774
				2460	0.00758
				2460	0.00742
				2460	0.00727
				2460	0.00712
				2460	0.00697
				2460	0.00682
				2460	0.00668
				2460	0.00654
				2460	0.00641
				2460	0.00628
				2460	0.00615
				2460	0.00602
				2460	0.00589
				2460	0.00577
				2460	0.00565
				2460	0.00554
				2460	0.00542
				2460	0.00531
				2460	0.0052
				2460	0.00509
				2460	0.00499
				2460	0.00488
				2460	0.00478
				2460	0.00468
				2460	0.00459
				2460	0.00449
				2460	0.0044
				2460	0.00431
				2460	0.00422
				2460	0.00413
				2460	0.00405
				2460	0.00396
				2460	0.00388
				2460	0.0038
				2460	0.00372
				2460	0.00365
				2460	0.00357
				2460	0.0035
				2460	0.00342
				2460	0.00335
				2460	0.00328
				2460	0.00322
				2460	0.00315
				2460	0.00309
				2460	0.00302
				2460	0.00296
				2460	0.0029
				2460	0.00284
				2460	0.00278
				2460	0.00272
				2460	0.00267
				2460	0.00261
				2460	0.00256
				2460	0.00251
				2460	0.00245
				2460	0.0024
				2460	0.00235
				2460	0.00231
				2460	0.00226
				2460	0.00221
				2460	0.00217
				2460	0.00212
				2460	0.00208
				2460	0.00204
				2460	0.00199
				2460	0.00195
				2460	0.00191
				2460	0.00187
				2460	0.00183
				2460	0.0018
				2460	0.00176
				2460	0.00172
				2460	0.00169
				2460	0.00165
				2460	0.00162
				2460	0.00159
				2460	0.00155
				2460	0.00152
				2460	0.00149
				2460	0.00146
				2460	0.00143
				2460	0.0014
				2460	0.00137
				2460	0.00134
				2460	0.00132
				2460	0.00129
				2460	0.00126
				2460	0.00124
				2460	0.00121
				2460	0.00119
				2460	0.00116
				2460	0.00114
				2460	0.00112
				2460	0.00109
				2460	0.00107
				2460	0.00105
				2460	0.00103
				2460	0.00101
				2460	0.000985
				2460	0.000965
				2460	0.000945
				2460	0.000926
				2460	0.000907
				2460	0.000888
				2460	0.00087
				2460	0.000852
				2460	0.000835
				2460	0.000818
				2460	0.000801
				2460	0.000785
				2460	0.000769
				2460	0.000753
				2460	0.000738
				2460	0.000723
				2460	0.000708
				2460	0.000693
				2460	0.000679
				2460	0.000665
				2460	0.000652
				2460	0.000638
				2460	0.000625
				2460	0.000613
				2460	0.0006
				2460	0.000588
				2460	0.000576
				2460	0.000564
				2460	0.000553
				2460	0.000541
				2460	0.00053
				2460	0.00052
				2460	0.000509
				2460	0.000499
				2460	0.000488
				2460	0.000478
				2460	0.000469
				2460	0.000459
				2460	0.00045
				2460	0.000441
				2460	0.000432
				2460	0.000423
				2460	0.000414
				2460	0.000406
				2460	0.000398
				2460	0.000389
				2460	0.000381
				2460	0.000374
				2460	0.000366
				2460	0.000359
				2460	0.000351
				2460	0.000344
				2460	0.000337
				2460	0.00033
				2460	0.000324
				2460	0.000317
				2460	0.000311
				2460	0.000304
				2460	0.000298
				2460	0.000292
				2460	0.000286
				2460	0.00028
				2460	0.000275
				2460	0.000269
				2460	0.000264
				2460	0.000258
				2460	0.000253
				2460	0.000248
				2460	0.000243
				2460	0.000238
				2460	0.000233
				2460	0.000228
				2460	0.000224
				2460	0.000219
				2460	0.000215
				2460	0.00021
				2460	0.000206
				2460	0.000202
				2460	0.000198
				2460	0.000194
				2460	0.00019
				2460	0.000186
				2460	0.000182
				2460	0.000178
				2460	0.000175
				2460	0.000171
				2460	0.000168
				2460	0.000164
				2460	0.000161
				2460	0.000158
				2460	0.000155
				2460	0.000152
				2460	0.000148
				2460	0.000145
				2460	0.000143
				2460	0.00014
				2460	0.000137
				2460	0.000134
				2460	0.000131
				2460	0.000129
				2460	0.000126
				2460	0.000124
				2460	0.000121
				2460	0.000119
				2460	0.000116
				2460	0.000114
				2460	0.000112
				2460	0.000109
				2460	0.000107
				2460	0.000105
				2460	0.000103
				2460	0.000101
				2460	9.86e-05
				2460	9.67e-05
				2460	9.47e-05
				2460	9.28e-05
				2460	9.09e-05
				2460	8.91e-05
				2460	8.73e-05
				2460	8.55e-05
				2460	8.38e-05
				2460	8.21e-05
				2460	8.04e-05
				2460	7.88e-05
				2460	7.72e-05
				2460	7.57e-05
				2460	7.41e-05
				2460	7.26e-05
				2460	7.12e-05
				2460	6.97e-05
				2460	6.83e-05
				2460	6.7e-05
				2460	6.56e-05
				2460	6.43e-05
				2460	6.3e-05
				2460	6.17e-05
				2460	6.05e-05
				2460	5.92e-05
				2460	5.81e-05
				2460	5.69e-05
				2460	5.57e-05
				2460	5.46e-05
				2460	5.35e-05
				2460	5.24e-05
				2460	5.14e-05
				2460	5.03e-05
				2460	4.93e-05
				2460	4.83e-05
				2460	4.74e-05
				2460	4.64e-05
				2460	4.55e-05
				2460	4.46e-05
				2460	4.37e-05
				2460	4.28e-05
				2460	4.19e-05
				2460	4.11e-05
				2460	4.03e-05
				2460	3.94e-05
				2460	3.86e-05
				2460	3.79e-05
				2460	3.71e-05
				2460	3.64e-05
				2460	3.56e-05
				2460	3.49e-05
				2460	3.42e-05
				2460	3.35e-05
				2460	3.29e-05
				2460	3.22e-05
				2460	3.15e-05
				2460	3.09e-05
				2460	3.03e-05
				2460	2.97e-05
				2460	2.91e-05
				2460	2.85e-05
				2460	2.79e-05
				2460	2.74e-05
				2460	2.68e-05
				2460	2.63e-05
				2460	2.58e-05
				2460	2.52e-05
				2460	2.47e-05
				2460	2.42e-05
				2460	2.37e-05
				2460	2.33e-05
				2460	2.28e-05
				2460	2.23e-05
				2460	2.19e-05
				2460	2.15e-05
				2460	2.1e-05
				2460	2.06e-05
				2460	2.02e-05
				2460	1.98e-05
				2460	1.94e-05
				2460	1.9e-05
				2460	1.86e-05
				2460	1.82e-05
				2460	1.79e-05
				2460	1.75e-05
				2460	1.72e-05
				2460	1.68e-05
				2460	1.65e-05
				2460	1.62e-05
				2460	1.58e-05
				2460	1.55e-05
				2460	1.52e-05
				2460	1.49e-05
				2460	1.46e-05
				2460	1.43e-05
				2460	1.4e-05
				2460	1.37e-05
				2460	1.35e-05
				2460	1.32e-05
				2460	1.29e-05
				2460	1.27e-05
				2460	1.24e-05
				2460	1.22e-05
				2460	1.19e-05
				2460	1.17e-05
				2460	1.15e-05
				2460	1.12e-05
				2460	1.1e-05
				2460	1.08e-05
				2460	1.06e-05
				2460	1.04e-05
				2460	1.01e-05
				2460	9.95e-06
				2460	9.75e-06
				2460	9.55e-06
				2460	9.36e-06
				2460	9.17e-06
				2460	8.99e-06
				2460	8.81e-06
				2460	8.63e-06
				2460	8.46e-06
				2460	8.29e-06
				2460	8.13e-06
				2460	7.97e-06
				2460	7.81e-06
				2460	7.65e-06
				2460	7.5e-06
				2460	7.35e-06
				2460	7.2e-06
				2460	7.06e-06
				2460	6.92e-06
				2460	6.78e-06
				2460	6.64e-06
				2460	6.51e-06
				2460	6.38e-06
				2460	6.25e-06
				2460	6.13e-06
				2460	6.01e-06
				2460	5.89e-06
				2460	5.77e-06
				2460	5.65e-06
				2460	5.54e-06
				2460	5.43e-06
				2460	5.32e-06
				2460	5.22e-06
				2460	5.11e-06
				2460	5.01e-06
				2460	4.91e-06
				2460	4.81e-06
				2460	4.72e-06
				2460	4.62e-06
				2460	4.53e-06
				2460	4.44e-06
				2460	4.35e-06
				2460	4.26e-06
				2460	4.18e-06
				2460	4.1e-06
				2460	4.01e-06
				2460	3.93e-06
				2460	3.86e-06
				2460	3.78e-06
				2460	3.7e-06
				2460	3.63e-06
				2460	3.56e-06
				2460	3.49e-06
				2460	3.42e-06
				2460	3.35e-06
				2460	3.28e-06
				2460	3.22e-06
				2460	3.15e-06
				2460	3.09e-06
				2460	3.03e-06

## Sheet: Fig. S8d
experiment		fitting		calclation
Parameter x	Parameter y	Parameter x	Parameter y	Parameter x	Parameter y
Z real / Ohm	-Z img / Ohm	Z real / Ohm	-Z img / Ohm	Z real / Ohm	-Z img / Ohm
486	300	486	299	0.342	-1750
530	289	530	292	0.349	-1710
568	289	571	288	0.357	-1670
610	288	610	287	0.365	-1640
652	291	650	289	0.373	-1600
698	293	694	293	0.381	-1560
744	294	741	295	0.389	-1530
789	292	789	293	0.398	-1490
833	288	837	287	0.407	-1460
877	279	881	278	0.416	-1420
917	273	919	269	0.425	-1390
953	265	953	261	0.434	-1360
986	262	982	257	0.444	-1330
1010	261	1010	259	0.454	-1300
1040	265	1040	266	0.464	-1270
1070	274	1070	279	0.474	-1240
1100	291	1100	298	0.484	-1210
1130	314	1130	323	0.495	-1180
1160	344	1170	353	0.506	-1160
1200	383	1210	389	0.518	-1130
1250	426	1260	429	0.529	-1100
1310	477	1320	475	0.541	-1080
1380	532	1390	524	0.553	-1050
1450	587	1460	577	0.565	-1030
1550	646	1550	632	0.578	-1010
1650	703	1650	689	0.591	-984
1770	756	1760	745	0.604	-961
1890	807	1880	799	0.618	-939
2030	844	2010	848	0.631	-917
2170	885	2160	892	0.646	-896
2320	919	2310	928	0.66	-876
2470	938	2470	954	0.675	-855
2620	950	2630	969	0.69	-836
2780	962	2790	974	0.706	-817
2940	969	2960	969	0.722	-798
3080	923	3120	954	0.738	-779
3260	932	3270	932	0.755	-761
3410	924	3410	905	0.772	-744
3540	886	3550	874	0.789	-727
3680	858	3680	842	0.807	-710
3810	826	3800	810	0.826	-693
3930	783	3920	780	0.844	-677
4040	769	4020	753	0.864	-662
4140	736	4130	729	0.883	-646
4240	720	4220	709	0.904	-631
4340	686	4320	694	0.924	-617
4440	662	4410	683	0.945	-602
4540	672	4510	675	0.967	-588
4620	669	4600	671	0.989	-575
4690	655	4690	671	1.01	-561
4780	663	4790	673	1.04	-548
4860	681	4880	677	1.06	-535
4960	704	4980	682	1.08	-523
5050	711	5080	688	1.11	-511
5140	742	5180	693	1.13	-499
5240	775	5290	699	1.16	-487
5330	809	5400	703	1.19	-476
5440	879	5500	705	1.22	-464
5550	931	5610	706	1.24	-453
5670	1020	5720	704	1.27	-443
5770	1100	5830	699	1.3	-432
5930	1180	5940	691	1.33	-422
6110	1310	6050	680	1.36	-412
6240	1460	6150	667	1.4	-402
6420	1580	6260	650	1.43	-393
6650	1720	6360	631	1.46	-383
6890	1930	6450	610	1.5	-374
7110	2160	6550	587	1.53	-365
7360	2360	6630	562	1.57	-356
7700	2580	6720	536	1.61	-348
8080	2890	6800	510	1.65	-339
8440	3240	6870	482	1.68	-331
8820	3570	6940	455	1.73	-323
9290	3900	7010	427	1.77	-315
9820	4340	7070	400	1.81	-308
10500	4820	7120	374	1.85	-300
11100	5340	7170	348	1.9	-293
11700	5820	7220	324	1.94	-285
12600	6360	7260	300	1.99	-278
13500	7060	7310	277	2.04	-271
14400	7860	7340	256	2.09	-265
15400	8630	7380	236	2.14	-258
16500	9380	7410	217	2.19	-251
17900	10300	7430	199	2.24	-245
19400	11300	7460	183	2.3	-239
				2.36	-233
				2.41	-227
				2.47	-221
				2.54	-215
				2.6	-210
				2.66	-204
				2.73	-199
				2.8	-193
				2.87	-188
				2.94	-183
				3.01	-178
				3.09	-173
				3.17	-169
				3.25	-164
				3.33	-159
				3.42	-155
				3.51	-150
				3.6	-146
				3.69	-142
				3.78	-137
				3.88	-133
				3.98	-129
				4.09	-125
				4.19	-121
				4.3	-117
				4.42	-114
				4.53	-110
				4.65	-106
				4.78	-103
				4.9	-99.2
				5.03	-95.7
				5.17	-92.2
				5.31	-88.8
				5.45	-85.5
				5.6	-82.2
				5.75	-79
				5.91	-75.8
				6.07	-72.7
				6.23	-69.6
				6.4	-66.5
				6.58	-63.5
				6.76	-60.5
				6.95	-57.5
				7.14	-54.6
				7.34	-51.7
				7.54	-48.9
				7.76	-46.1
				7.97	-43.3
				8.2	-40.5
				8.43	-37.8
				8.67	-35.1
				8.92	-32.4
				9.17	-29.7
				9.43	-27.1
				9.7	-24.4
				9.98	-21.8
				10.3	-19.2
				10.6	-16.7
				10.9	-14.1
				11.2	-11.6
				11.5	-9.05
				11.9	-6.54
				12.2	-4.03
				12.6	-1.54
				12.9	0.943
				13.3	3.42
				13.7	5.89
				14.1	8.35
				14.5	10.8
				15	13.3
				15.4	15.7
				15.9	18.2
				16.4	20.6
				16.9	23.1
				17.4	25.5
				17.9	28
				18.5	30.4
				19	32.9
				19.6	35.3
				20.2	37.8
				20.8	40.3
				21.5	42.8
				22.2	45.3
				22.8	47.7
				23.5	50.3
				24.3	52.8
				25	55.3
				25.8	57.8
				26.6	60.4
				27.5	62.9
				28.3	65.5
				29.2	68.1
				30.1	70.7
				31.1	73.3
				32.1	75.9
				33.1	78.6
				34.1	81.2
				35.2	83.9
				36.3	86.6
				37.5	89.3
				38.7	92.1
				39.9	94.8
				41.2	97.6
				42.5	100
				43.8	103
				45.2	106
				46.7	109
				48.2	112
				49.7	115
				51.3	117
				52.9	120
				54.6	123
				56.3	126
				58.1	129
				60	132
				61.9	135
				63.8	138
				65.8	141
				67.9	144
				70.1	147
				72.3	150
				74.5	153
				76.8	156
				79.2	159
				81.7	163
				84.2	166
				86.8	169
				89.5	172
				92.3	175
				95.1	178
				98	181
				101	184
				104	187
				107	190
				110	194
				114	197
				117	200
				120	203
				124	206
				128	209
				131	212
				135	215
				139	218
				143	221
				147	223
				151	226
				155	229
				159	232
				164	234
				168	237
				172	240
				177	242
				182	245
				186	247
				191	250
				196	252
				201	254
				206	256
				211	259
				216	261
				221	263
				226	265
				231	266
				237	268
				242	270
				247	271
				253	273
				258	274
				264	276
				269	277
				275	278
				280	279
				286	280
				291	281
				297	282
				303	282
				308	283
				314	284
				319	284
				325	284
				330	285
				336	285
				342	285
				347	285
				353	285
				358	285
				363	285
				369	285
				374	284
				379	284
				385	283
				390	283
				395	282
				400	282
				405	281
				410	280
				415	279
				420	279
				425	278
				430	277
				434	276
				439	275
				444	274
				448	273
				453	272
				457	271
				462	270
				466	269
				470	268
				475	267
				479	266
				483	265
				487	264
				491	262
				495	261
				499	260
				503	259
				507	258
				510	257
				514	256
				518	255
				521	254
				525	254
				529	253
				532	252
				536	251
				539	250
				543	249
				547	249
				550	248
				553	247
				557	246
				560	246
				564	245
				567	245
				571	244
				574	243
				578	243
				581	242
				585	242
				588	242
				592	241
				595	241
				599	240
				602	240
				606	239
				609	239
				613	239
				617	238
				620	238
				624	238
				628	237
				632	237
				635	236
				639	236
				643	236
				647	235
				651	235
				655	234
				659	234
				662	233
				666	233
				670	232
				674	231
				679	231
				683	230
				687	229
				691	228
				695	227
				699	227
				703	226
				707	225
				711	223
				715	222
				719	221
				723	220
				727	219
				731	217
				735	216
				739	214
				743	213
				747	211
				751	209
				755	208
				759	206
				763	204
				766	202
				770	200
				774	198
				777	196
				781	194
				784	192
				787	190
				791	188
				794	186
				797	183
				800	181
				804	179
				807	176
				809	174
				812	172
				815	169
				818	167
				820	164
				823	162
				826	160
				828	157
				830	155
				833	152
				835	150
				837	147
				839	145
				841	143
				843	140
				845	138
				847	135
				849	133
				851	131
				852	128
				854	126
				856	124
				857	121
				859	119
				860	117
				861	115
				863	113
				864	110
				865	108
				866	106
				867	104
				868	102
				870	100
				871	98.1
				872	96.2
				872	94.2
				873	92.3
				874	90.5
				875	88.6
				876	86.8
				877	85
				877	83.3
				878	81.6
				879	79.9
				879	78.2
				880	76.6
				881	75
				881	73.4
				882	71.9
				882	70.4
				883	68.9
				883	67.4
				884	66
				884	64.6
				885	63.2
				885	61.8
				885	60.5
				886	59.2
				886	57.9
				887	56.7
				887	55.5
				887	54.3
				887	53.1
				888	51.9
				888	50.8
				888	49.7
				889	48.6
				889	47.6
				889	46.5
				889	45.5
				890	44.5
				890	43.5
				890	42.6
				890	41.7
				890	40.7
				891	39.8
				891	39
				891	38.1
				891	37.3
				891	36.5
				891	35.6
				891	34.9
				892	34.1
				892	33.3
				892	32.6
				892	31.9
				892	31.2
				892	30.5
				892	29.8
				892	29.2
				892	28.5
				893	27.9
				893	27.3
				893	26.7
				893	26.1
				893	25.5
				893	24.9
				893	24.4
				893	23.8
				893	23.3
				893	22.8
				893	22.3
				893	21.8
				893	21.3
				893	20.8
				894	20.4
				894	19.9
				894	19.5
				894	19
				894	18.6
				894	18.2
				894	17.8
				894	17.4
				894	17
				894	16.6
				894	16.3
				894	15.9
				894	15.5
				894	15.2
				894	14.9
				894	14.5
				894	14.2
				894	13.9
				894	13.6
				894	13.3
				894	13
				894	12.7
				894	12.4
				894	12.1
				894	11.9
				894	11.6
				894	11.3
				894	11.1
				894	10.8
				894	10.6
				894	10.4
				894	10.1
				894	9.9
				895	9.68
				895	9.46
				895	9.25
				895	9.05
				895	8.85
				895	8.65
				895	8.46
				895	8.27
				895	8.08
				895	7.9
				895	7.73
				895	7.55
				895	7.39
				895	7.22
				895	7.06
				895	6.9
				895	6.75
				895	6.6
				895	6.45
				895	6.31
				895	6.17
				895	6.03
				895	5.89
				895	5.76
				895	5.64
				895	5.51
				895	5.39
				895	5.27
				895	5.15
				895	5.03
				895	4.92
				895	4.81
				895	4.71
				895	4.6
				895	4.5
				895	4.4
				895	4.3
				895	4.2
				895	4.11
				895	4.02
				895	3.93
				895	3.84
				895	3.76
				895	3.67
				895	3.59
				895	3.51
				895	3.43
				895	3.36
				895	3.28
				895	3.21
				895	3.14
				895	3.07
				895	3
				895	2.93
				895	2.87
				895	2.8
				895	2.74
				895	2.68
				895	2.62
				895	2.56
				895	2.5
				895	2.45
				895	2.39
				895	2.34
				895	2.29
				895	2.24
				895	2.19
				895	2.14
				895	2.09
				895	2.04
				895	2
				895	1.95
				895	1.91
				895	1.87
				895	1.83
				895	1.79
				895	1.75
				895	1.71
				895	1.67
				895	1.63
				895	1.6
				895	1.56
				895	1.53
				895	1.49
				895	1.46
				895	1.43
				895	1.39
				895	1.36
				895	1.33
				895	1.3
				895	1.27
				895	1.25
				895	1.22
				895	1.19
				895	1.16
				895	1.14
				895	1.11
				895	1.09
				895	1.06
				895	1.04
				895	1.02
				895	0.995
				895	0.973
				895	0.951
				895	0.93
				895	0.909
				895	0.889
				895	0.869
				895	0.85
				895	0.831
				895	0.812
				895	0.794
				895	0.777
				895	0.759
				895	0.742
				895	0.726
				895	0.71
				895	0.694
				895	0.679
				895	0.664
				895	0.649
				895	0.634
				895	0.62
				895	0.606
				895	0.593
				895	0.58
				895	0.567
				895	0.554
				895	0.542
				895	0.53
				895	0.518
				895	0.507
				895	0.495
				895	0.484
				895	0.474
				895	0.463
				895	0.453
				895	0.443
				895	0.433
				895	0.423
				895	0.414
				895	0.405
				895	0.396
				895	0.387
				895	0.378
				895	0.37
				895	0.362
				895	0.354
				895	0.346
				895	0.338
				895	0.331
				895	0.323
				895	0.316
				895	0.309
				895	0.302
				895	0.295
				895	0.289
				895	0.282
				895	0.276
				895	0.27
				895	0.264
				895	0.258
				895	0.252
				895	0.247
				895	0.241
				895	0.236
				895	0.231
				895	0.226
				895	0.221
				895	0.216
				895	0.211
				895	0.206
				895	0.202
				895	0.197
				895	0.193
				895	0.189
				895	0.184
				895	0.18
				895	0.176
				895	0.172
				895	0.169
				895	0.165
				895	0.161
				895	0.158
				895	0.154
				895	0.151
				895	0.147
				895	0.144
				895	0.141
				895	0.138
				895	0.135
				895	0.132
				895	0.129
				895	0.126
				895	0.123
				895	0.12
				895	0.118
				895	0.115
				895	0.113
				895	0.11
				895	0.108
				895	0.105
				895	0.103
				895	0.101
				895	0.0984
				895	0.0962
				895	0.0941
				895	0.092
				895	0.09
				895	0.088
				895	0.086
				895	0.0841
				895	0.0822
				895	0.0804
				895	0.0786
				895	0.0769
				895	0.0752
				895	0.0735
				895	0.0719
				895	0.0703
				895	0.0687
				895	0.0672
				895	0.0657
				895	0.0643
				895	0.0629
				895	0.0615
				895	0.0601
				895	0.0588
				895	0.0575
				895	0.0562
				895	0.055
				895	0.0537
				895	0.0525
				895	0.0514
				895	0.0502
				895	0.0491
				895	0.048
				895	0.047
				895	0.0459
				895	0.0449
				895	0.0439
				895	0.043
				895	0.042
				895	0.0411
				895	0.0402
				895	0.0393
				895	0.0384
				895	0.0376
				895	0.0367
				895	0.0359
				895	0.0351
				895	0.0343
				895	0.0336
				895	0.0328
				895	0.0321
				895	0.0314
				895	0.0307
				895	0.03
				895	0.0294
				895	0.0287
				895	0.0281
				895	0.0275
				895	0.0268
				895	0.0263
				895	0.0257
				895	0.0251
				895	0.0245
				895	0.024
				895	0.0235
				895	0.023
				895	0.0224
				895	0.022
				895	0.0215
				895	0.021
				895	0.0205
				895	0.0201
				895	0.0196
				895	0.0192
				895	0.0188
				895	0.0184
				895	0.0179
				895	0.0176
				895	0.0172
				895	0.0168
				895	0.0164
				895	0.0161
				895	0.0157
				895	0.0153
				895	0.015
				895	0.0147
				895	0.0144
				895	0.014
				895	0.0137
				895	0.0134
				895	0.0131
				895	0.0128
				895	0.0126
				895	0.0123
				895	0.012
				895	0.0117
				895	0.0115
				895	0.0112
				895	0.011
				895	0.0107
				895	0.0105
				895	0.0103
				895	0.01
				895	0.00982
				895	0.0096
				895	0.00939
				895	0.00918
				895	0.00898
				895	0.00878
				895	0.00859
				895	0.0084
				895	0.00821
				895	0.00803
				895	0.00785
				895	0.00768
				895	0.00751
				895	0.00735
				895	0.00718
				895	0.00702
				895	0.00687
				895	0.00672
				895	0.00657
				895	0.00642
				895	0.00628
				895	0.00614
				895	0.00601
				895	0.00588
				895	0.00575
				895	0.00562
				895	0.0055
				895	0.00537
				895	0.00526
				895	0.00514
				895	0.00503
				895	0.00492
				895	0.00481
				895	0.0047
				895	0.0046
				895	0.0045
				895	0.0044
				895	0.0043
				895	0.00421
				895	0.00411
				895	0.00402
				895	0.00393
				895	0.00385
				895	0.00376
				895	0.00368
				895	0.0036
				895	0.00352
				895	0.00344
				895	0.00336
				895	0.00329
				895	0.00322
				895	0.00315
				895	0.00308
				895	0.00301
				895	0.00294
				895	0.00288
				895	0.00282
				895	0.00275
				895	0.00269
				895	0.00263
				895	0.00258
				895	0.00252
				895	0.00246
				895	0.00241
				895	0.00236
				895	0.0023
				895	0.00225
				895	0.0022
				895	0.00215
				895	0.00211
				895	0.00206
				895	0.00202
				895	0.00197
				895	0.00193
				895	0.00189
				895	0.00184
				895	0.0018
				895	0.00176
				895	0.00172
				895	0.00169
				895	0.00165
				895	0.00161
				895	0.00158
				895	0.00154
				895	0.00151
				895	0.00148
				895	0.00144
				895	0.00141
				895	0.00138
				895	0.00135
				895	0.00132
				895	0.00129
				895	0.00126
				895	0.00124
				895	0.00121
				895	0.00118
				895	0.00116
				895	0.00113
				895	0.00111
				895	0.00108
				895	0.00106
				895	0.00103
				895	0.00101
				895	0.000989
				895	0.000967
				895	0.000946
				895	0.000925
				895	0.000905
				895	0.000885
				895	0.000865
				895	0.000846
				895	0.000828
				895	0.000809
				895	0.000792
				895	0.000774
				895	0.000757
				895	0.000741
				895	0.000724
				895	0.000708
				895	0.000693
				895	0.000678
				895	0.000663
				895	0.000648
				895	0.000634
				895	0.00062
				895	0.000606
				895	0.000593
				895	0.00058
				895	0.000567
				895	0.000555
				895	0.000543
				895	0.000531
				895	0.000519
				895	0.000508
				895	0.000496
				895	0.000486
				895	0.000475
				895	0.000464
				895	0.000454
				895	0.000444
				895	0.000435
				895	0.000425
				895	0.000416
				895	0.000406
				895	0.000398
				895	0.000389
				895	0.00038
				895	0.000372
				895	0.000364
				895	0.000356
				895	0.000348
				895	0.00034
				895	0.000333
				895	0.000326
				895	0.000318
				895	0.000311
				895	0.000305
				895	0.000298
				895	0.000291
				895	0.000285
				895	0.000279
				895	0.000273
				895	0.000267
				895	0.000261
				895	0.000255
				895	0.000249
				895	0.000244
				895	0.000239
				895	0.000233
				895	0.000228
				895	0.000223
				895	0.000218
				895	0.000214
				895	0.000209
				895	0.000204
				895	0.0002
				895	0.000195
				895	0.000191
				895	0.000187
				895	0.000183
				895	0.000179
				895	0.000175
				895	0.000171
				895	0.000167
				895	0.000164
				895	0.00016
				895	0.000157
				895	0.000153
				895	0.00015
				895	0.000147
				895	0.000143
				895	0.00014
				895	0.000137
				895	0.000134
				895	0.000131
				895	0.000128
				895	0.000125
				895	0.000123
				895	0.00012
				895	0.000117
				895	0.000115
				895	0.000112
				895	0.00011
				895	0.000107
				895	0.000105
				895	0.000103
				895	0.000101
				895	9.83e-05
				895	9.62e-05
				895	9.41e-05
				895	9.2e-05
				895	9e-05
				895	8.8e-05
				895	8.61e-05
				895	8.42e-05
				895	8.24e-05
				895	8.06e-05
				895	7.88e-05
				895	7.71e-05
				895	7.54e-05
				895	7.37e-05
				895	7.21e-05
				895	7.06e-05
				895	6.9e-05
				895	6.75e-05
				895	6.6e-05
				895	6.46e-05
				895	6.32e-05
				895	6.18e-05
				895	6.04e-05
				895	5.91e-05
				895	5.78e-05
				895	5.65e-05
				895	5.53e-05
				895	5.41e-05
				895	5.29e-05
				895	5.18e-05
				895	5.06e-05
				895	4.95e-05
				895	4.84e-05
				895	4.74e-05
				895	4.63e-05
				895	4.53e-05
				895	4.43e-05
				895	4.34e-05
				895	4.24e-05
				895	4.15e-05
				895	4.06e-05
				895	3.97e-05
				895	3.88e-05
				895	3.8e-05
				895	3.72e-05
				895	3.63e-05
				895	3.55e-05
				895	3.48e-05
				895	3.4e-05
				895	3.33e-05
				895	3.25e-05
				895	3.18e-05
				895	3.11e-05
				895	3.05e-05
				895	2.98e-05
				895	2.91e-05
				895	2.85e-05
				895	2.79e-05
				895	2.73e-05
				895	2.67e-05
				895	2.61e-05
				895	2.55e-05
				895	2.5e-05
				895	2.44e-05
				895	2.39e-05
				895	2.34e-05
				895	2.28e-05
				895	2.24e-05
				895	2.19e-05
				895	2.14e-05
				895	2.09e-05
				895	2.05e-05
				895	2e-05
				895	1.96e-05
				895	1.92e-05
				895	1.87e-05
				895	1.83e-05
				895	1.79e-05
				895	1.75e-05
				895	1.71e-05
				895	1.68e-05
				895	1.64e-05
				895	1.61e-05
				895	1.57e-05
				895	1.54e-05
				895	1.5e-05
				895	1.47e-05
				895	1.44e-05
				895	1.41e-05
				895	1.38e-05
				895	1.35e-05
				895	1.32e-05
				895	1.29e-05
				895	1.26e-05
				895	1.23e-05
				895	1.2e-05
				895	1.18e-05
				895	1.15e-05
				895	1.13e-05
				895	1.1e-05
				895	1.08e-05
				895	1.06e-05
				895	1.03e-05
				895	1.01e-05
				895	9.88e-06
				895	9.66e-06
				895	9.45e-06
				895	9.25e-06
				895	9.05e-06
				895	8.85e-06
				895	8.66e-06
				895	8.47e-06
				895	8.28e-06
				895	8.1e-06
				895	7.93e-06
				895	7.75e-06
				895	7.58e-06
				895	7.42e-06
				895	7.26e-06
				895	7.1e-06
				895	6.94e-06
				895	6.79e-06
				895	6.64e-06
				895	6.5e-06
				895	6.36e-06
				895	6.22e-06
				895	6.08e-06
				895	5.95e-06
				895	5.82e-06
				895	5.7e-06
				895	5.57e-06
				895	5.45e-06
				895	5.33e-06
				895	5.22e-06
				895	5.1e-06
				895	4.99e-06
				895	4.88e-06
				895	4.78e-06
				895	4.67e-06
				895	4.57e-06
				895	4.47e-06
				895	4.37e-06
				895	4.28e-06
				895	4.18e-06
				895	4.09e-06
				895	4e-06
				895	3.92e-06
				895	3.83e-06
				895	3.75e-06
				895	3.67e-06
				895	3.59e-06
				895	3.51e-06
				895	3.43e-06
				895	3.36e-06
				895	3.28e-06
				895	3.21e-06
				895	3.14e-06
				895	3.08e-06
				895	3.01e-06
				895	2.94e-06
				895	2.88e-06
				895	2.82e-06
				895	2.75e-06
				895	2.7e-06
				895	2.64e-06
				895	2.58e-06
				895	2.52e-06
				895	2.47e-06
				895	2.41e-06
				895	2.36e-06
				895	2.31e-06
				895	2.26e-06
				895	2.21e-06
				895	2.16e-06
				895	2.12e-06
				895	2.07e-06
				895	2.03e-06
				895	1.98e-06
				895	1.94e-06
				895	1.9e-06
				895	1.85e-06
				895	1.81e-06
				895	1.77e-06
				895	1.74e-06
				895	1.7e-06
				895	1.66e-06
				895	1.63e-06
				895	1.59e-06
				895	1.56e-06
				895	1.52e-06
				895	1.49e-06
				895	1.46e-06
				895	1.42e-06
				895	1.39e-06
				895	1.36e-06
				895	1.33e-06
				895	1.31e-06
				895	1.28e-06
				895	1.25e-06
				895	1.22e-06
				895	1.2e-06
				895	1.17e-06
				895	1.14e-06
				895	1.12e-06
				895	1.09e-06
				895	1.07e-06
				895	1.05e-06
				895	1.03e-06
				895	1e-06
				895	9.81e-07
				895	9.6e-07
				895	9.39e-07
				895	9.19e-07
				895	8.99e-07
				895	8.79e-07
				895	8.6e-07
				895	8.41e-07
				895	8.23e-07
				895	8.05e-07
				895	7.88e-07
				895	7.71e-07
				895	7.54e-07
				895	7.38e-07
				895	7.22e-07
				895	7.06e-07
				895	6.91e-07
				895	6.76e-07
				895	6.61e-07
				895	6.47e-07
				895	6.33e-07
				895	6.19e-07
				895	6.05e-07
				895	5.92e-07
				895	5.79e-07
				895	5.67e-07
				895	5.55e-07
				895	5.43e-07
				895	5.31e-07
				895	5.19e-07
				895	5.08e-07
				895	4.97e-07
				895	4.86e-07
				895	4.76e-07
				895	4.65e-07
				895	4.55e-07
				895	4.45e-07
				895	4.36e-07
				895	4.26e-07
				895	4.17e-07
				895	4.08e-07
				895	3.99e-07
				895	3.91e-07
				895	3.82e-07
				895	3.74e-07
				895	3.66e-07
				895	3.58e-07
				895	3.5e-07
				895	3.42e-07
				895	3.35e-07
				895	3.28e-07
				895	3.21e-07
				895	3.14e-07
				895	3.07e-07
				895	3e-07
				895	2.94e-07
				895	2.87e-07
				895	2.81e-07
				895	2.75e-07
				895	2.69e-07
				895	2.63e-07
				895	2.58e-07
				895	2.52e-07
				895	2.47e-07
				895	2.41e-07
				895	2.36e-07
				895	2.31e-07
				895	2.26e-07
				895	2.21e-07
				895	2.16e-07
				895	2.12e-07
				895	2.07e-07
				895	2.03e-07
				895	1.98e-07
				895	1.94e-07
				895	1.9e-07
				895	1.86e-07
				895	1.82e-07
				895	1.78e-07
				895	1.74e-07
				895	1.7e-07
				895	1.66e-07
				895	1.63e-07
				895	1.59e-07
				895	1.56e-07
				895	1.52e-07
				895	1.49e-07
				895	1.46e-07
				895	1.43e-07
				895	1.4e-07
				895	1.37e-07
				895	1.34e-07
				895	1.31e-07
				895	1.28e-07
				895	1.25e-07

## Sheet: Fig. S8e
experiment		fitting		calclation
Parameter x	Parameter y	Parameter x	Parameter y	Parameter x	Parameter y
Z real / Ohm	-Z img / Ohm	Z real / Ohm	-Z img / Ohm	Z real / Ohm	-Z img / Ohm
226	79.3	229	79.5	0.941	-27.3
241	79.4	241	80.1	0.957	-26.6
254	79.6	254	80.2	0.974	-25.9
267	79.1	267	79.4	0.991	-25.2
279	78	279	77.8	1.01	-24.5
291	76.4	290	75.7	1.03	-23.9
301	74.7	300	73.9	1.04	-23.3
310	73.3	309	72.8	1.06	-22.6
319	73.2	318	72.8	1.08	-22
327	74.2	326	74.3	1.1	-21.4
335	76.6	334	77.2	1.12	-20.8
344	80.5	344	81.5	1.14	-20.2
353	85.9	354	87.1	1.16	-19.7
364	92.9	365	93.9	1.18	-19.1
377	101	378	102	1.2	-18.6
391	110	392	110	1.22	-18
407	119	408	119	1.24	-17.5
426	129	427	129	1.27	-17
447	138	448	138	1.29	-16.5
471	145	471	146	1.31	-16
496	152	495	153	1.34	-15.5
522	158	522	159	1.36	-15.1
550	162	550	163	1.38	-14.6
577	163	578	164	1.41	-14.1
608	164	607	164	1.43	-13.7
636	162	635	161	1.46	-13.2
663	157	663	156	1.48	-12.8
689	150	688	149	1.51	-12.4
714	142	712	141	1.54	-12
736	132	734	132	1.56	-11.5
756	122	754	123	1.59	-11.1
773	113	771	113	1.62	-10.7
788	103	787	104	1.65	-10.4
801	93.7	801	95.2	1.68	-9.97
813	85.6	813	87	1.71	-9.59
823	78.9	823	79.7	1.74	-9.22
833	73	833	73.3	1.77	-8.85
841	67.9	841	67.8	1.8	-8.49
849	63.9	849	63.3	1.83	-8.13
856	60.7	856	59.7	1.87	-7.78
863	57.9	863	56.9	1.9	-7.44
870	55.5	870	55.5	1.93	-7.1
877	54.4	877	54.5	1.97	-6.76
883	53.7	884	54	2	-6.43
890	53.6	891	53.9	2.04	-6.11
897	52.8	899	53.8	2.08	-5.79
904	53.5	908	53.6	2.11	-5.47
911	56.7	917	52.9	2.15	-5.16
918	58.4	925	51.6	2.19	-4.85
925	60.1	934	49.7	2.23	-4.54
932	64	942	47.1	2.27	-4.24
940	67.4	950	43.9	2.31	-3.94
948	72.7	957	40.3	2.35	-3.65
958	77.6	963	36.4	2.4	-3.35
969	83.5	968	32.6	2.44	-3.07
979	91.2	972	28.8	2.48	-2.78
991	101	976	25.2	2.53	-2.5
1000	109	979	21.9	2.57	-2.22
1020	121	981	18.9	2.62	-1.94
1030	131	983	16.2	2.67	-1.66
1050	147	985	13.9	2.72	-1.39
1070	163	986	11.9	2.76	-1.12
1090	178	987	10.1	2.81	-0.854
1120	198	988	8.55	2.87	-0.588
1140	217	989	7.25	2.92	-0.324
1170	235	989	6.13	2.97	-0.062
1210	258	990	5.18	3.02	0.198
1240	288	990	4.37	3.08	0.457
1280	316	990	3.69	3.14	0.715
1320	340	991	3.11	3.19	0.971
1370	370	991	2.62	3.25	1.23
1430	412	991	2.21	3.31	1.48
1480	455	991	1.86	3.37	1.73
1540	495	991	1.57	3.43	1.98
1610	534	992	1.32	3.5	2.23
1690	585	992	1.11	3.56	2.48
1780	647	992	0.936	3.62	2.73
1860	709	992	0.788	3.69	2.98
1960	763	992	0.664	3.76	3.23
2080	819	992	0.558	3.83	3.48
2220	890	992	0.47	3.9	3.72
2350	967	992	0.396	3.97	3.97
2490	1030	992	0.333	4.04	4.22
2650	1090	992	0.28	4.12	4.46
2830	1150	992	0.236	4.19	4.71
				4.27	4.96
				4.35	5.2
				4.43	5.45
				4.51	5.7
				4.59	5.95
				4.68	6.19
				4.77	6.44
				4.85	6.69
				4.95	6.94
				5.04	7.2
				5.13	7.45
				5.23	7.7
				5.32	7.96
				5.42	8.21
				5.52	8.47
				5.63	8.73
				5.73	8.99
				5.84	9.25
				5.95	9.51
				6.06	9.77
				6.18	10
				6.29	10.3
				6.41	10.6
				6.53	10.8
				6.65	11.1
				6.78	11.4
				6.91	11.7
				7.04	12
				7.17	12.2
				7.31	12.5
				7.45	12.8
				7.59	13.1
				7.73	13.4
				7.88	13.7
				8.03	14
				8.18	14.3
				8.34	14.6
				8.5	14.9
				8.66	15.2
				8.83	15.5
				9	15.8
				9.17	16.1
				9.34	16.5
				9.52	16.8
				9.71	17.1
				9.89	17.4
				10.1	17.8
				10.3	18.1
				10.5	18.4
				10.7	18.8
				10.9	19.1
				11.1	19.5
				11.3	19.8
				11.5	20.2
				11.8	20.6
				12	20.9
				12.2	21.3
				12.5	21.7
				12.7	22
				12.9	22.4
				13.2	22.8
				13.5	23.2
				13.7	23.6
				14	24
				14.3	24.4
				14.5	24.8
				14.8	25.2
				15.1	25.6
				15.4	26.1
				15.7	26.5
				16	26.9
				16.3	27.3
				16.7	27.8
				17	28.2
				17.3	28.7
				17.7	29.1
				18	29.6
				18.4	30
				18.7	30.5
				19.1	31
				19.5	31.4
				19.9	31.9
				20.3	32.4
				20.7	32.9
				21.1	33.4
				21.5	33.9
				21.9	34.4
				22.4	34.9
				22.8	35.4
				23.2	35.9
				23.7	36.4
				24.2	36.9
				24.7	37.5
				25.1	38
				25.6	38.5
				26.1	39.1
				26.7	39.6
				27.2	40.1
				27.7	40.7
				28.3	41.2
				28.8	41.8
				29.4	42.4
				30	42.9
				30.6	43.5
				31.2	44
				31.8	44.6
				32.4	45.2
				33	45.8
				33.7	46.4
				34.3	46.9
				35	47.5
				35.7	48.1
				36.4	48.7
				37.1	49.3
				37.8	49.9
				38.5	50.5
				39.3	51.1
				40	51.7
				40.8	52.3
				41.6	52.8
				42.4	53.4
				43.2	54
				44	54.6
				44.8	55.2
				45.7	55.8
				46.5	56.4
				47.4	57
				48.3	57.6
				49.2	58.2
				50.1	58.8
				51	59.4
				52	60
				52.9	60.6
				53.9	61.1
				54.9	61.7
				55.9	62.3
				56.9	62.9
				57.9	63.4
				59	64
				60	64.5
				61.1	65.1
				62.2	65.6
				63.3	66.2
				64.4	66.7
				65.5	67.2
				66.6	67.8
				67.8	68.3
				68.9	68.8
				70.1	69.3
				71.3	69.8
				72.5	70.2
				73.7	70.7
				74.9	71.2
				76.1	71.6
				77.3	72.1
				78.6	72.5
				79.9	72.9
				81.1	73.4
				82.4	73.8
				83.7	74.2
				85	74.5
				86.3	74.9
				87.6	75.3
				89	75.6
				90.3	76
				91.7	76.3
				93	76.6
				94.4	76.9
				95.7	77.2
				97.1	77.4
				98.5	77.7
				99.9	78
				101	78.2
				103	78.4
				104	78.6
				105	78.8
				107	79
				108	79.2
				110	79.3
				111	79.4
				112	79.6
				114	79.7
				115	79.8
				117	79.9
				118	79.9
				120	80
				121	80
				122	80.1
				124	80.1
				125	80.1
				127	80.1
				128	80.1
				129	80
				131	80
				132	79.9
				134	79.9
				135	79.8
				136	79.7
				138	79.6
				139	79.5
				140	79.4
				142	79.2
				143	79.1
				144	78.9
				146	78.8
				147	78.6
				148	78.4
				150	78.2
				151	78.1
				152	77.9
				154	77.7
				155	77.4
				156	77.2
				157	77
				159	76.8
				160	76.5
				161	76.3
				162	76.1
				163	75.8
				165	75.6
				166	75.3
				167	75.1
				168	74.8
				169	74.6
				170	74.3
				171	74.1
				173	73.8
				174	73.5
				175	73.3
				176	73
				177	72.8
				178	72.5
				179	72.3
				180	72
				181	71.8
				182	71.5
				183	71.3
				184	71
				185	70.8
				186	70.6
				188	70.3
				189	70.1
				190	69.9
				191	69.7
				192	69.5
				193	69.3
				193	69.1
				194	68.9
				195	68.7
				196	68.5
				197	68.3
				198	68.1
				199	67.9
				200	67.8
				201	67.6
				202	67.4
				203	67.3
				204	67.1
				205	67
				206	66.8
				207	66.7
				208	66.5
				209	66.4
				210	66.2
				211	66.1
				212	66
				213	65.8
				214	65.7
				215	65.6
				216	65.4
				217	65.3
				218	65.2
				219	65
				220	64.9
				221	64.7
				222	64.6
				223	64.4
				224	64.3
				225	64.1
				226	63.9
				227	63.8
				229	63.6
				230	63.4
				231	63.2
				232	63
				233	62.8
				234	62.6
				235	62.3
				236	62.1
				237	61.8
				238	61.5
				239	61.3
				240	61
				241	60.7
				243	60.3
				244	60
				245	59.7
				246	59.3
				247	58.9
				248	58.6
				249	58.2
				250	57.7
				251	57.3
				252	56.9
				253	56.4
				254	56
				255	55.5
				256	55
				257	54.5
				258	54
				259	53.5
				260	52.9
				261	52.4
				262	51.8
				263	51.3
				263	50.7
				264	50.1
				265	49.5
				266	49
				267	48.4
				268	47.8
				268	47.1
				269	46.5
				270	45.9
				271	45.3
				271	44.7
				272	44.1
				273	43.4
				273	42.8
				274	42.2
				275	41.5
				275	40.9
				276	40.3
				276	39.7
				277	39.1
				277	38.4
				278	37.8
				278	37.2
				279	36.6
				279	36
				280	35.4
				280	34.8
				281	34.2
				281	33.6
				282	33.1
				282	32.5
				282	31.9
				283	31.3
				283	30.8
				284	30.2
				284	29.7
				284	29.2
				285	28.6
				285	28.1
				285	27.6
				285	27.1
				286	26.6
				286	26.1
				286	25.6
				286	25.1
				287	24.7
				287	24.2
				287	23.7
				287	23.3
				288	22.8
				288	22.4
				288	22
				288	21.5
				288	21.1
				289	20.7
				289	20.3
				289	19.9
				289	19.5
				289	19.2
				289	18.8
				290	18.4
				290	18.1
				290	17.7
				290	17.4
				290	17
				290	16.7
				290	16.4
				290	16
				291	15.7
				291	15.4
				291	15.1
				291	14.8
				291	14.5
				291	14.2
				291	13.9
				291	13.7
				291	13.4
				291	13.1
				292	12.9
				292	12.6
				292	12.4
				292	12.1
				292	11.9
				292	11.6
				292	11.4
				292	11.2
				292	11
				292	10.7
				292	10.5
				292	10.3
				292	10.1
				292	9.9
				292	9.7
				293	9.51
				293	9.32
				293	9.13
				293	8.95
				293	8.77
				293	8.6
				293	8.43
				293	8.26
				293	8.09
				293	7.93
				293	7.77
				293	7.62
				293	7.47
				293	7.32
				293	7.17
				293	7.03
				293	6.89
				293	6.75
				293	6.62
				293	6.48
				293	6.36
				293	6.23
				293	6.1
				293	5.98
				293	5.86
				293	5.75
				294	5.63
				294	5.52
				294	5.41
				294	5.3
				294	5.2
				294	5.09
				294	4.99
				294	4.89
				294	4.8
				294	4.7
				294	4.61
				294	4.52
				294	4.43
				294	4.34
				294	4.25
				294	4.17
				294	4.09
				294	4.01
				294	3.93
				294	3.85
				294	3.77
				294	3.7
				294	3.63
				294	3.55
				294	3.48
				294	3.41
				294	3.35
				294	3.28
				294	3.22
				294	3.15
				294	3.09
				294	3.03
				294	2.97
				294	2.91
				294	2.85
				294	2.8
				294	2.74
				294	2.69
				294	2.64
				294	2.59
				294	2.53
				294	2.48
				294	2.44
				294	2.39
				294	2.34
				294	2.3
				294	2.25
				294	2.21
				294	2.16
				294	2.12
				294	2.08
				294	2.04
				294	2
				294	1.96
				294	1.92
				294	1.88
				294	1.85
				294	1.81
				294	1.78
				294	1.74
				294	1.71
				294	1.67
				294	1.64
				294	1.61
				294	1.58
				294	1.55
				294	1.52
				294	1.49
				294	1.46
				294	1.43
				294	1.4
				294	1.38
				294	1.35
				294	1.32
				294	1.3
				294	1.27
				294	1.25
				294	1.22
				295	1.2
				295	1.18
				295	1.15
				295	1.13
				295	1.11
				295	1.09
				295	1.07
				295	1.05
				295	1.03
				295	1.01
				295	0.988
				295	0.969
				295	0.95
				295	0.932
				295	0.914
				295	0.896
				295	0.879
				295	0.862
				295	0.846
				295	0.829
				295	0.813
				295	0.798
				295	0.783
				295	0.768
				295	0.753
				295	0.738
				295	0.724
				295	0.71
				295	0.697
				295	0.684
				295	0.67
				295	0.658
				295	0.645
				295	0.633
				295	0.621
				295	0.609
				295	0.597
				295	0.586
				295	0.575
				295	0.564
				295	0.553
				295	0.543
				295	0.532
				295	0.522
				295	0.512
				295	0.502
				295	0.493
				295	0.484
				295	0.474
				295	0.465
				295	0.457
				295	0.448
				295	0.439
				295	0.431
				295	0.423
				295	0.415
				295	0.407
				295	0.399
				295	0.392
				295	0.384
				295	0.377
				295	0.37
				295	0.363
				295	0.356
				295	0.35
				295	0.343
				295	0.336
				295	0.33
				295	0.324
				295	0.318
				295	0.312
				295	0.306
				295	0.3
				295	0.295
				295	0.289
				295	0.284
				295	0.278
				295	0.273
				295	0.268
				295	0.263
				295	0.258
				295	0.253
				295	0.248
				295	0.244
				295	0.239
				295	0.235
				295	0.23
				295	0.226
				295	0.222
				295	0.218
				295	0.214
				295	0.21
				295	0.206
				295	0.202
				295	0.198
				295	0.194
				295	0.191
				295	0.187
				295	0.184
				295	0.18
				295	0.177
				295	0.174
				295	0.17
				295	0.167
				295	0.164
				295	0.161
				295	0.158
				295	0.155
				295	0.152
				295	0.15
				295	0.147
				295	0.144
				295	0.141
				295	0.139
				295	0.136
				295	0.134
				295	0.131
				295	0.129
				295	0.126
				295	0.124
				295	0.122
				295	0.12
				295	0.117
				295	0.115
				295	0.113
				295	0.111
				295	0.109
				295	0.107
				295	0.105
				295	0.103
				295	0.101
				295	0.0992
				295	0.0974
				295	0.0956
				295	0.0938
				295	0.0921
				295	0.0904
				295	0.0888
				295	0.0871
				295	0.0855
				295	0.084
				295	0.0824
				295	0.0809
				295	0.0794
				295	0.078
				295	0.0765
				295	0.0751
				295	0.0738
				295	0.0724
				295	0.0711
				295	0.0698
				295	0.0685
				295	0.0673
				295	0.066
				295	0.0648
				295	0.0636
				295	0.0625
				295	0.0613
				295	0.0602
				295	0.0591
				295	0.058
				295	0.057
				295	0.056
				295	0.0549
				295	0.0539
				295	0.0529
				295	0.052
				295	0.051
				295	0.0501
				295	0.0492
				295	0.0483
				295	0.0474
				295	0.0466
				295	0.0457
				295	0.0449
				295	0.0441
				295	0.0433
				295	0.0425
				295	0.0417
				295	0.041
				295	0.0402
				295	0.0395
				295	0.0388
				295	0.0381
				295	0.0374
				295	0.0367
				295	0.036
				295	0.0354
				295	0.0348
				295	0.0341
				295	0.0335
				295	0.0329
				295	0.0323
				295	0.0317
				295	0.0312
				295	0.0306
				295	0.03
				295	0.0295
				295	0.029
				295	0.0284
				295	0.0279
				295	0.0274
				295	0.0269
				295	0.0264
				295	0.026
				295	0.0255
				295	0.025
				295	0.0246
				295	0.0242
				295	0.0237
				295	0.0233
				295	0.0229
				295	0.0225
				295	0.0221
				295	0.0217
				295	0.0213
				295	0.0209
				295	0.0205
				295	0.0201
				295	0.0198
				295	0.0194
				295	0.0191
				295	0.0187
				295	0.0184
				295	0.0181
				295	0.0178
				295	0.0174
				295	0.0171
				295	0.0168
				295	0.0165
				295	0.0162
				295	0.0159
				295	0.0156
				295	0.0154
				295	0.0151
				295	0.0148
				295	0.0146
				295	0.0143
				295	0.014
				295	0.0138
				295	0.0135
				295	0.0133
				295	0.0131
				295	0.0128
				295	0.0126
				295	0.0124
				295	0.0122
				295	0.0119
				295	0.0117
				295	0.0115
				295	0.0113
				295	0.0111
				295	0.0109
				295	0.0107
				295	0.0105
				295	0.0103
				295	0.0102
				295	0.00998
				295	0.0098
				295	0.00963
				295	0.00946
				295	0.00929
				295	0.00913
				295	0.00896
				295	0.0088
				295	0.00865
				295	0.00849
				295	0.00834
				295	0.0082
				295	0.00805
				295	0.00791
				295	0.00777
				295	0.00763
				295	0.0075
				295	0.00736
				295	0.00723
				295	0.0071
				295	0.00698
				295	0.00685
				295	0.00673
				295	0.00661
				295	0.0065
				295	0.00638
				295	0.00627
				295	0.00616
				295	0.00605
				295	0.00594
				295	0.00584
				295	0.00574
				295	0.00563
				295	0.00553
				295	0.00544
				295	0.00534
				295	0.00525
				295	0.00515
				295	0.00506
				295	0.00497
				295	0.00489
				295	0.0048
				295	0.00472
				295	0.00463
				295	0.00455
				295	0.00447
				295	0.00439
				295	0.00431
				295	0.00424
				295	0.00416
				295	0.00409
				295	0.00402
				295	0.00395
				295	0.00388
				295	0.00381
				295	0.00374
				295	0.00368
				295	0.00361
				295	0.00355
				295	0.00349
				295	0.00343
				295	0.00337
				295	0.00331
				295	0.00325
				295	0.00319
				295	0.00314
				295	0.00308
				295	0.00303
				295	0.00297
				295	0.00292
				295	0.00287
				295	0.00282
				295	0.00277
				295	0.00272
				295	0.00267
				295	0.00263
				295	0.00258
				295	0.00254
				295	0.00249
				295	0.00245
				295	0.0024
				295	0.00236
				295	0.00232
				295	0.00228
				295	0.00224
				295	0.0022
				295	0.00216
				295	0.00213
				295	0.00209
				295	0.00205
				295	0.00202
				295	0.00198
				295	0.00195
				295	0.00191
				295	0.00188
				295	0.00185
				295	0.00181
				295	0.00178
				295	0.00175
				295	0.00172
				295	0.00169
				295	0.00166
				295	0.00163
				295	0.0016
				295	0.00157
				295	0.00155
				295	0.00152
				295	0.00149
				295	0.00147
				295	0.00144
				295	0.00142
				295	0.00139
				295	0.00137
				295	0.00134
				295	0.00132
				295	0.0013
				295	0.00128
				295	0.00125
				295	0.00123
				295	0.00121
				295	0.00119
				295	0.00117
				295	0.00115
				295	0.00113
				295	0.00111
				295	0.00109
				295	0.00107
				295	0.00105
				295	0.00103
				295	0.00101
				295	0.000997
				295	0.00098
				295	0.000963
				295	0.000946
				295	0.00093
				295	0.000913
				295	0.000898
				295	0.000882
				295	0.000867
				295	0.000852
				295	0.000837
				295	0.000822
				295	0.000808
				295	0.000794
				295	0.00078
				295	0.000767
				295	0.000753
				295	0.00074
				295	0.000727
				295	0.000715
				295	0.000702
				295	0.00069
				295	0.000678
				295	0.000666
				295	0.000655
				295	0.000644
				295	0.000632
				295	0.000621
				295	0.000611
				295	0.0006
				295	0.00059
				295	0.000579
				295	0.000569
				295	0.00056
				295	0.00055
				295	0.00054
				295	0.000531
				295	0.000522
				295	0.000513
				295	0.000504
				295	0.000495
				295	0.000487
				295	0.000478
				295	0.00047
				295	0.000462
				295	0.000454
				295	0.000446
				295	0.000438
				295	0.000431
				295	0.000423
				295	0.000416
				295	0.000409
				295	0.000402
				295	0.000395
				295	0.000388
				295	0.000381
				295	0.000374
				295	0.000368
				295	0.000362
				295	0.000355
				295	0.000349
				295	0.000343
				295	0.000337
				295	0.000331
				295	0.000326
				295	0.00032
				295	0.000315
				295	0.000309
				295	0.000304
				295	0.000299
				295	0.000293
				295	0.000288
				295	0.000283
				295	0.000278
				295	0.000274
				295	0.000269
				295	0.000264
				295	0.00026
				295	0.000255
				295	0.000251
				295	0.000246
				295	0.000242
				295	0.000238
				295	0.000234
				295	0.00023
				295	0.000226
				295	0.000222
				295	0.000218
				295	0.000214
				295	0.000211
				295	0.000207
				295	0.000204
				295	0.0002
				295	0.000197
				295	0.000193
				295	0.00019
				295	0.000187
				295	0.000183
				295	0.00018
				295	0.000177
				295	0.000174
				295	0.000171
				295	0.000168
				295	0.000165
				295	0.000162
				295	0.00016
				295	0.000157
				295	0.000154
				295	0.000151
				295	0.000149
				295	0.000146
				295	0.000144
				295	0.000141
				295	0.000139
				295	0.000136
				295	0.000134
				295	0.000132
				295	0.00013
				295	0.000127
				295	0.000125
				295	0.000123
				295	0.000121
				295	0.000119
				295	0.000117
				295	0.000115
				295	0.000113
				295	0.000111
				295	0.000109
				295	0.000107
				295	0.000105
				295	0.000103
				295	0.000102
				295	9.99e-05
				295	9.82e-05
				295	9.65e-05
				295	9.48e-05
				295	9.32e-05
				295	9.16e-05
				295	9e-05
				295	8.85e-05
				295	8.69e-05
				295	8.54e-05
				295	8.4e-05
				295	8.25e-05
				295	8.11e-05
				295	7.97e-05
				295	7.84e-05
				295	7.7e-05
				295	7.57e-05
				295	7.44e-05
				295	7.31e-05
				295	7.19e-05
				295	7.06e-05
				295	6.94e-05
				295	6.82e-05
				295	6.7e-05
				295	6.59e-05
				295	6.48e-05
				295	6.36e-05
				295	6.26e-05
				295	6.15e-05
				295	6.04e-05
				295	5.94e-05
				295	5.84e-05
				295	5.74e-05
				295	5.64e-05
				295	5.54e-05
				295	5.45e-05
				295	5.35e-05
				295	5.26e-05
				295	5.17e-05
				295	5.08e-05
				295	5e-05
				295	4.91e-05
				295	4.83e-05
				295	4.74e-05
				295	4.66e-05
				295	4.58e-05
				295	4.5e-05
				295	4.43e-05
				295	4.35e-05
				295	4.27e-05
				295	4.2e-05
				295	4.13e-05
				295	4.06e-05
				295	3.99e-05
				295	3.92e-05
				295	3.85e-05
				295	3.79e-05
				295	3.72e-05
				295	3.66e-05
				295	3.6e-05
				295	3.53e-05
				295	3.47e-05
				295	3.41e-05
				295	3.36e-05
				295	3.3e-05
				295	3.24e-05
				295	3.19e-05
				295	3.13e-05
				295	3.08e-05
				295	3.03e-05
				295	2.97e-05
				295	2.92e-05
				295	2.87e-05
				295	2.82e-05
				295	2.77e-05
				295	2.73e-05
				295	2.68e-05
				295	2.63e-05
				295	2.59e-05
				295	2.55e-05
				295	2.5e-05
				295	2.46e-05
				295	2.42e-05
				295	2.38e-05
				295	2.33e-05
				295	2.29e-05
				295	2.26e-05
				295	2.22e-05
				295	2.18e-05
				295	2.14e-05
				295	2.1e-05
				295	2.07e-05
				295	2.03e-05
				295	2e-05
				295	1.96e-05
				295	1.93e-05
				295	1.9e-05
				295	1.87e-05
				295	1.83e-05
				295	1.8e-05
				295	1.77e-05
				295	1.74e-05
				295	1.71e-05
				295	1.68e-05
				295	1.65e-05
				295	1.62e-05
				295	1.6e-05
				295	1.57e-05
				295	1.54e-05
				295	1.52e-05
				295	1.49e-05
				295	1.46e-05
				295	1.44e-05
				295	1.42e-05
				295	1.39e-05
				295	1.37e-05
				295	1.34e-05
				295	1.32e-05
				295	1.3e-05
				295	1.28e-05
				295	1.25e-05
				295	1.23e-05
				295	1.21e-05
				295	1.19e-05
				295	1.17e-05
				295	1.15e-05
				295	1.13e-05
				295	1.11e-05
				295	1.09e-05
				295	1.07e-05
				295	1.06e-05
				295	1.04e-05
				295	1.02e-05
				295	1e-05
				295	9.85e-06
				295	9.68e-06
				295	9.52e-06
				295	9.35e-06
				295	9.19e-06
				295	9.04e-06
				295	8.88e-06
				295	8.73e-06
				295	8.58e-06
				295	8.44e-06
				295	8.29e-06
				295	8.15e-06
				295	8.01e-06
				295	7.87e-06
				295	7.74e-06
				295	7.61e-06
				295	7.48e-06
				295	7.35e-06
				295	7.22e-06
				295	7.1e-06
				295	6.98e-06
				295	6.86e-06
				295	6.74e-06
				295	6.63e-06
				295	6.51e-06
				295	6.4e-06
				295	6.29e-06
				295	6.19e-06
				295	6.08e-06
				295	5.98e-06
				295	5.87e-06
				295	5.77e-06
				295	5.67e-06
				295	5.58e-06
				295	5.48e-06
				295	5.39e-06
				295	5.3e-06
				295	5.21e-06
				295	5.12e-06
				295	5.03e-06
				295	4.94e-06
				295	4.86e-06
				295	4.78e-06
				295	4.7e-06
				295	4.62e-06
				295	4.54e-06
				295	4.46e-06
				295	4.38e-06
				295	4.31e-06
				295	4.23e-06
				295	4.16e-06
				295	4.09e-06
				295	4.02e-06
				295	3.95e-06
				295	3.88e-06
				295	3.82e-06
				295	3.75e-06
				295	3.69e-06
				295	3.63e-06
				295	3.56e-06
				295	3.5e-06
				295	3.44e-06
				295	3.39e-06
				295	3.33e-06
				295	3.27e-06
				295	3.21e-06
				295	3.16e-06
				295	3.11e-06
				295	3.05e-06
				295	3e-06
				295	2.95e-06
				295	2.9e-06
				295	2.85e-06
				295	2.8e-06
				295	2.75e-06
				295	2.71e-06
				295	2.66e-06
				295	2.61e-06
				295	2.57e-06
				295	2.53e-06
				295	2.48e-06
				295	2.44e-06
				295	2.4e-06
				295	2.36e-06
				295	2.32e-06
				295	2.28e-06
				295	2.24e-06
				295	2.2e-06
				295	2.16e-06
				295	2.13e-06
				295	2.09e-06
				295	2.05e-06
				295	2.02e-06
				295	1.99e-06
				295	1.95e-06
				295	1.92e-06
				295	1.89e-06
				295	1.85e-06
				295	1.82e-06
				295	1.79e-06
				295	1.76e-06
				295	1.73e-06
				295	1.7e-06
				295	1.67e-06
				295	1.64e-06
				295	1.62e-06
				295	1.59e-06
				295	1.56e-06
				295	1.53e-06
				295	1.51e-06
				295	1.48e-06
				295	1.46e-06
				295	1.43e-06
				295	1.41e-06
				295	1.38e-06
				295	1.36e-06
				295	1.34e-06
				295	1.31e-06
				295	1.29e-06
				295	1.27e-06
				295	1.25e-06
				295	1.23e-06
				295	1.21e-06
				295	1.18e-06
				295	1.16e-06
				295	1.14e-06
				295	1.13e-06
				295	1.11e-06
				295	1.09e-06
				295	1.07e-06
				295	1.05e-06
				295	1.03e-06
				295	1.02e-06
				295	9.98e-07
				295	9.81e-07
				295	9.64e-07
				295	9.48e-07
				295	9.31e-07
				295	9.16e-07
				295	9e-07
				295	8.85e-07
				295	8.7e-07
				295	8.55e-07
				295	8.4e-07
				295	8.26e-07
				295	8.12e-07
				295	7.98e-07
				295	7.84e-07
				295	7.71e-07
				295	7.58e-07
				295	7.45e-07
				295	7.32e-07
				295	7.2e-07
				295	7.07e-07
				295	6.95e-07
				295	6.84e-07

## Sheet: Fig. S8f
experiment		fitting		calclation
Parameter x	Parameter y	Parameter x	Parameter y	Parameter x	Parameter y
Z real / Ohm	-Z img / Ohm	Z real / Ohm	-Z img / Ohm	Z real / Ohm	-Z img / Ohm
136	26.3	138	25.4	0.842	0.819
142	24.6	141	24.9	0.852	0.828
145	23.9	144	24.4	0.861	0.838
148	23.3	148	24.1	0.871	0.847
151	23.6	151	24	0.881	0.857
154	24	154	24.2	0.891	0.867
157	24.5	157	24.5	0.902	0.876
160	25.4	160	25.2	0.912	0.886
163	26.4	164	26	0.922	0.896
167	27.6	167	27.1	0.933	0.906
171	28.9	171	28.4	0.944	0.917
176	30.2	175	29.8	0.954	0.927
180	31.3	180	31.1	0.965	0.938
186	32.4	185	32.3	0.976	0.948
191	33	191	33.1	0.988	0.959
197	33.4	197	33.6	0.999	0.97
203	33.2	203	33.4	1.01	0.981
209	32.5	209	32.7	1.02	0.992
214	31.4	215	31.4	1.03	1
220	29.7	220	29.6	1.05	1.01
224	27.7	225	27.5	1.06	1.03
229	25.5	229	25.1	1.07	1.04
233	23	233	22.8	1.08	1.05
236	20.4	236	20.4	1.09	1.06
238	18.4	238	18.2	1.11	1.07
241	16.3	240	16.2	1.12	1.08
243	14.3	242	14.4	1.13	1.1
244	12.7	244	12.8	1.15	1.11
245	11.4	245	11.4	1.16	1.12
246	10.2	246	10.2	1.17	1.13
248	9.15	247	9.2	1.19	1.15
249	8.22	248	8.37	1.2	1.16
249	7.64	249	7.68	1.21	1.17
250	7.05	250	7.12	1.23	1.19
251	6.66	251	6.67	1.24	1.2
252	6.34	252	6.31	1.25	1.21
253	5.91	252	6.01	1.27	1.23
253	6.01	253	5.78	1.28	1.24
254	5.87	254	5.58	1.3	1.26
254	5.79	255	5.42	1.31	1.27
				1.33	1.28
				1.34	1.3
				1.36	1.31
				1.37	1.33
				1.39	1.34
				1.41	1.36
				1.42	1.37
				1.44	1.39
				1.45	1.4
				1.47	1.42
				1.49	1.44
				1.51	1.45
				1.52	1.47
				1.54	1.48
				1.56	1.5
				1.58	1.52
				1.59	1.53
				1.61	1.55
				1.63	1.57
				1.65	1.59
				1.67	1.6
				1.69	1.62
				1.71	1.64
				1.73	1.66
				1.75	1.68
				1.77	1.7
				1.79	1.72
				1.81	1.73
				1.83	1.75
				1.85	1.77
				1.87	1.79
				1.89	1.81
				1.91	1.83
				1.93	1.85
				1.96	1.87
				1.98	1.9
				2	1.92
				2.02	1.94
				2.05	1.96
				2.07	1.98
				2.09	2
				2.12	2.03
				2.14	2.05
				2.17	2.07
				2.19	2.09
				2.22	2.12
				2.24	2.14
				2.27	2.16
				2.29	2.19
				2.32	2.21
				2.35	2.24
				2.37	2.26
				2.4	2.29
				2.43	2.31
				2.46	2.34
				2.48	2.36
				2.51	2.39
				2.54	2.42
				2.57	2.44
				2.6	2.47
				2.63	2.5
				2.66	2.53
				2.69	2.55
				2.72	2.58
				2.75	2.61
				2.78	2.64
				2.81	2.67
				2.85	2.7
				2.88	2.73
				2.91	2.76
				2.95	2.79
				2.98	2.82
				3.01	2.85
				3.05	2.88
				3.08	2.91
				3.12	2.94
				3.15	2.98
				3.19	3.01
				3.23	3.04
				3.26	3.07
				3.3	3.11
				3.34	3.14
				3.38	3.18
				3.41	3.21
				3.45	3.25
				3.49	3.28
				3.53	3.32
				3.57	3.35
				3.61	3.39
				3.66	3.43
				3.7	3.46
				3.74	3.5
				3.78	3.54
				3.82	3.58
				3.87	3.62
				3.91	3.66
				3.96	3.7
				4	3.74
				4.05	3.78
				4.09	3.82
				4.14	3.86
				4.19	3.9
				4.24	3.94
				4.28	3.99
				4.33	4.03
				4.38	4.07
				4.43	4.12
				4.48	4.16
				4.53	4.21
				4.59	4.25
				4.64	4.3
				4.69	4.34
				4.75	4.39
				4.8	4.44
				4.85	4.48
				4.91	4.53
				4.97	4.58
				5.02	4.63
				5.08	4.68
				5.14	4.73
				5.2	4.78
				5.25	4.83
				5.31	4.88
				5.38	4.93
				5.44	4.98
				5.5	5.04
				5.56	5.09
				5.62	5.14
				5.69	5.2
				5.75	5.25
				5.82	5.31
				5.88	5.36
				5.95	5.42
				6.02	5.48
				6.09	5.54
				6.16	5.59
				6.23	5.65
				6.3	5.71
				6.37	5.77
				6.44	5.83
				6.52	5.89
				6.59	5.95
				6.66	6.02
				6.74	6.08
				6.82	6.14
				6.89	6.21
				6.97	6.27
				7.05	6.34
				7.13	6.4
				7.21	6.47
				7.29	6.53
				7.38	6.6
				7.46	6.67
				7.55	6.74
				7.63	6.81
				7.72	6.88
				7.8	6.95
				7.89	7.02
				7.98	7.09
				8.07	7.16
				8.16	7.24
				8.26	7.31
				8.35	7.38
				8.44	7.46
				8.54	7.53
				8.64	7.61
				8.73	7.69
				8.83	7.76
				8.93	7.84
				9.03	7.92
				9.14	8
				9.24	8.08
				9.34	8.16
				9.45	8.24
				9.56	8.33
				9.66	8.41
				9.77	8.49
				9.88	8.58
				9.99	8.66
				10.1	8.75
				10.2	8.83
				10.3	8.92
				10.5	9.01
				10.6	9.1
				10.7	9.18
				10.8	9.27
				10.9	9.37
				11.1	9.46
				11.2	9.55
				11.3	9.64
				11.4	9.73
				11.6	9.83
				11.7	9.92
				11.8	10
				11.9	10.1
				12.1	10.2
				12.2	10.3
				12.4	10.4
				12.5	10.5
				12.6	10.6
				12.8	10.7
				12.9	10.8
				13.1	10.9
				13.2	11
				13.4	11.1
				13.5	11.2
				13.7	11.3
				13.8	11.4
				14	11.5
				14.1	11.6
				14.3	11.7
				14.4	11.9
				14.6	12
				14.7	12.1
				14.9	12.2
				15.1	12.3
				15.2	12.4
				15.4	12.5
				15.6	12.6
				15.8	12.7
				15.9	12.9
				16.1	13
				16.3	13.1
				16.5	13.2
				16.6	13.3
				16.8	13.4
				17	13.6
				17.2	13.7
				17.4	13.8
				17.6	13.9
				17.8	14
				18	14.2
				18.2	14.3
				18.4	14.4
				18.6	14.5
				18.8	14.7
				19	14.8
				19.2	14.9
				19.4	15
				19.6	15.2
				19.8	15.3
				20	15.4
				20.2	15.5
				20.4	15.7
				20.7	15.8
				20.9	15.9
				21.1	16.1
				21.3	16.2
				21.6	16.3
				21.8	16.5
				22	16.6
				22.3	16.7
				22.5	16.9
				22.7	17
				23	17.1
				23.2	17.3
				23.5	17.4
				23.7	17.5
				24	17.7
				24.2	17.8
				24.5	17.9
				24.8	18.1
				25	18.2
				25.3	18.3
				25.5	18.5
				25.8	18.6
				26.1	18.8
				26.4	18.9
				26.6	19
				26.9	19.2
				27.2	19.3
				27.5	19.4
				27.8	19.6
				28	19.7
				28.3	19.9
				28.6	20
				28.9	20.1
				29.2	20.3
				29.5	20.4
				29.8	20.6
				30.1	20.7
				30.4	20.8
				30.7	21
				31.1	21.1
				31.4	21.3
				31.7	21.4
				32	21.5
				32.3	21.7
				32.7	21.8
				33	21.9
				33.3	22.1
				33.6	22.2
				34	22.4
				34.3	22.5
				34.7	22.6
				35	22.8
				35.3	22.9
				35.7	23
				36	23.2
				36.4	23.3
				36.8	23.4
				37.1	23.6
				37.5	23.7
				37.8	23.8
				38.2	24
				38.6	24.1
				38.9	24.2
				39.3	24.4
				39.7	24.5
				40.1	24.6
				40.4	24.7
				40.8	24.9
				41.2	25
				41.6	25.1
				42	25.2
				42.4	25.4
				42.8	25.5
				43.2	25.6
				43.6	25.7
				44	25.9
				44.4	26
				44.8	26.1
				45.2	26.2
				45.6	26.3
				46	26.4
				46.4	26.5
				46.8	26.7
				47.3	26.8
				47.7	26.9
				48.1	27
				48.5	27.1
				49	27.2
				49.4	27.3
				49.8	27.4
				50.3	27.5
				50.7	27.6
				51.1	27.7
				51.6	27.8
				52	27.9
				52.5	28
				52.9	28.1
				53.4	28.1
				53.8	28.2
				54.3	28.3
				54.7	28.4
				55.2	28.5
				55.6	28.6
				56.1	28.6
				56.5	28.7
				57	28.8
				57.5	28.9
				57.9	28.9
				58.4	29
				58.9	29.1
				59.3	29.1
				59.8	29.2
				60.3	29.3
				60.7	29.3
				61.2	29.4
				61.7	29.4
				62.2	29.5
				62.6	29.5
				63.1	29.6
				63.6	29.6
				64.1	29.7
				64.6	29.7
				65	29.8
				65.5	29.8
				66	29.8
				66.5	29.9
				67	29.9
				67.5	29.9
				67.9	30
				68.4	30
				68.9	30
				69.4	30
				69.9	30
				70.4	30.1
				70.9	30.1
				71.4	30.1
				71.8	30.1
				72.3	30.1
				72.8	30.1
				73.3	30.1
				73.8	30.1
				74.3	30.1
				74.8	30.1
				75.3	30.1
				75.8	30.1
				76.2	30.1
				76.7	30.1
				77.2	30
				77.7	30
				78.2	30
				78.7	30
				79.2	30
				79.7	29.9
				80.1	29.9
				80.6	29.9
				81.1	29.8
				81.6	29.8
				82.1	29.8
				82.6	29.7
				83	29.7
				83.5	29.6
				84	29.6
				84.5	29.5
				84.9	29.5
				85.4	29.4
				85.9	29.4
				86.4	29.3
				86.8	29.3
				87.3	29.2
				87.8	29.1
				88.3	29.1
				88.7	29
				89.2	28.9
				89.6	28.9
				90.1	28.8
				90.6	28.7
				91	28.7
				91.5	28.6
				91.9	28.5
				92.4	28.4
				92.9	28.3
				93.3	28.2
				93.8	28.2
				94.2	28.1
				94.6	28
				95.1	27.9
				95.5	27.8
				96	27.7
				96.4	27.6
				96.9	27.5
				97.3	27.4
				97.7	27.3
				98.1	27.2
				98.6	27.1
				99	27
				99.4	26.9
				99.8	26.8
				100	26.7
				101	26.6
				101	26.5
				102	26.3
				102	26.2
				102	26.1
				103	26
				103	25.9
				104	25.8
				104	25.6
				104	25.5
				105	25.4
				105	25.3
				106	25.2
				106	25
				106	24.9
				107	24.8
				107	24.7
				107	24.5
				108	24.4
				108	24.3
				109	24.1
				109	24
				109	23.9
				110	23.7
				110	23.6
				110	23.5
				111	23.4
				111	23.2
				111	23.1
				112	22.9
				112	22.8
				112	22.7
				113	22.5
				113	22.4
				113	22.3
				114	22.1
				114	22
				114	21.9
				115	21.7
				115	21.6
				115	21.5
				116	21.3
				116	21.2
				116	21
				117	20.9
				117	20.8
				117	20.6
				118	20.5
				118	20.3
				118	20.2
				119	20.1
				119	19.9
				119	19.8
				119	19.7
				120	19.5
				120	19.4
				120	19.2
				121	19.1
				121	19
				121	18.8
				121	18.7
				122	18.6
				122	18.4
				122	18.3
				122	18.2
				123	18
				123	17.9
				123	17.8
				123	17.6
				124	17.5
				124	17.4
				124	17.2
				124	17.1
				125	17
				125	16.8
				125	16.7
				125	16.6
				126	16.4
				126	16.3
				126	16.2
				126	16.1
				126	15.9
				127	15.8
				127	15.7
				127	15.5
				127	15.4
				128	15.3
				128	15.2
				128	15
				128	14.9
				128	14.8
				129	14.7
				129	14.6
				129	14.4
				129	14.3
				129	14.2
				130	14.1
				130	14
				130	13.8
				130	13.7
				130	13.6
				131	13.5
				131	13.4
				131	13.3
				131	13.1
				131	13
				131	12.9
				132	12.8
				132	12.7
				132	12.6
				132	12.5
				132	12.4
				132	12.3
				133	12.2
				133	12.1
				133	11.9
				133	11.8
				133	11.7
				133	11.6
				134	11.5
				134	11.4
				134	11.3
				134	11.2
				134	11.1
				134	11
				134	10.9
				135	10.8
				135	10.7
				135	10.6
				135	10.5
				135	10.5
				135	10.4
				135	10.3
				136	10.2
				136	10.1
				136	9.99
				136	9.9
				136	9.81
				136	9.72
				136	9.63
				136	9.55
				137	9.46
				137	9.37
				137	9.29
				137	9.2
				137	9.12
				137	9.04
				137	8.96
				137	8.87
				138	8.79
				138	8.71
				138	8.63
				138	8.56
				138	8.48
				138	8.4
				138	8.32
				138	8.25
				138	8.17
				139	8.1
				139	8.03
				139	7.95
				139	7.88
				139	7.81
				139	7.74
				139	7.67
				139	7.6
				139	7.53
				139	7.46
				140	7.39
				140	7.33
				140	7.26
				140	7.19
				140	7.13
				140	7.06
				140	7
				140	6.94
				140	6.88
				140	6.81
				140	6.75
				140	6.69
				141	6.63
				141	6.57
				141	6.52
				141	6.46
				141	6.4
				141	6.34
				141	6.29
				141	6.23
				141	6.18
				141	6.12
				141	6.07
				141	6.02
				142	5.96
				142	5.91
				142	5.86
				142	5.81
				142	5.76
				142	5.71
				142	5.66
				142	5.61
				142	5.56
				142	5.52
				142	5.47
				142	5.42
				142	5.38
				142	5.33
				142	5.29
				143	5.24
				143	5.2
				143	5.16
				143	5.12
				143	5.07
				143	5.03
				143	4.99
				143	4.95
				143	4.91
				143	4.87
				143	4.83
				143	4.79
				143	4.76
				143	4.72
				143	4.68
				143	4.65
				144	4.61
				144	4.57
				144	4.54
				144	4.5
				144	4.47
				144	4.44
				144	4.4
				144	4.37
				144	4.34
				144	4.31
				144	4.28
				144	4.25
				144	4.22
				144	4.19
				144	4.16
				144	4.13
				144	4.1
				144	4.07
				144	4.04
				145	4.01
				145	3.99
				145	3.96
				145	3.94
				145	3.91
				145	3.88
				145	3.86
				145	3.84
				145	3.81
				145	3.79
				145	3.76
				145	3.74
				145	3.72
				145	3.7
				145	3.68
				145	3.65
				145	3.63
				145	3.61
				145	3.59
				145	3.57
				145	3.55
				145	3.53
				146	3.52
				146	3.5
				146	3.48
				146	3.46
				146	3.44
				146	3.43
				146	3.41
				146	3.39
				146	3.38
				146	3.36
				146	3.35
				146	3.33
				146	3.32
				146	3.3
				146	3.29
				146	3.28
				146	3.26
				146	3.25
				146	3.24
				146	3.23
				146	3.21
				146	3.2
				146	3.19
				146	3.18
				147	3.17
				147	3.16
				147	3.15
				147	3.14
				147	3.13
				147	3.12
				147	3.11
				147	3.1
				147	3.1
				147	3.09
				147	3.08
				147	3.07
				147	3.07
				147	3.06
				147	3.05
				147	3.05
				147	3.04
				147	3.03
				147	3.03
				147	3.02
				147	3.02
				147	3.01
				147	3.01
				147	3.01
				147	3
				147	3
				148	2.99
				148	2.99
				148	2.99
				148	2.99
				148	2.98
				148	2.98
				148	2.98
				148	2.98
				148	2.98
				148	2.97
				148	2.97
				148	2.97
				148	2.97
				148	2.97
				148	2.97
				148	2.97
				148	2.97
				148	2.97
				148	2.97
				148	2.97
				148	2.98
				148	2.98
				148	2.98
				148	2.98
				148	2.98
				148	2.99
				149	2.99
				149	2.99
				149	2.99
				149	3
				149	3
				149	3
				149	3.01
				149	3.01
				149	3.01
				149	3.02
				149	3.02
				149	3.03
				149	3.03
				149	3.04
				149	3.04
				149	3.05
				149	3.05
				149	3.06
				149	3.06
				149	3.07
				149	3.07
				149	3.08
				149	3.09
				149	3.09
				150	3.1
				150	3.11
				150	3.11
				150	3.12
				150	3.13
				150	3.13
				150	3.14
				150	3.15
				150	3.16
				150	3.16
				150	3.17
				150	3.18
				150	3.19
				150	3.2
				150	3.2
				150	3.21
				150	3.22
				150	3.23
				150	3.24
				150	3.25
				150	3.26
				150	3.27
				150	3.27
				151	3.28
				151	3.29
				151	3.3
				151	3.31
				151	3.32
				151	3.33
				151	3.34
				151	3.35
				151	3.36
				151	3.37
				151	3.38
				151	3.39
				151	3.4
				151	3.41
				151	3.42
				151	3.43
				151	3.44
				151	3.45
				151	3.46
				151	3.47
				151	3.48
				152	3.49
				152	3.5
				152	3.51
				152	3.52
				152	3.53
				152	3.54
				152	3.55
				152	3.56
				152	3.57
				152	3.58
				152	3.59
				152	3.6
				152	3.61
				152	3.62
				152	3.63
				152	3.64
				152	3.65
				152	3.66
				152	3.67
				153	3.68
				153	3.69
				153	3.7
				153	3.71
				153	3.72
				153	3.72
				153	3.73
				153	3.74
				153	3.75
				153	3.76
				153	3.77
				153	3.78
				153	3.79
				153	3.8
				153	3.81
				153	3.82
				153	3.82
				154	3.83
				154	3.84
				154	3.85
				154	3.86
				154	3.86
				154	3.87
				154	3.88
				154	3.89
				154	3.9
				154	3.9
				154	3.91
				154	3.92
				154	3.92
				154	3.93
				154	3.94
				154	3.94
				154	3.95
				155	3.96
				155	3.96
				155	3.97
				155	3.97
				155	3.98
				155	3.99
				155	3.99
				155	4
				155	4
				155	4.01
				155	4.01
				155	4.02
				155	4.02
				155	4.02
				155	4.03
				155	4.03
				156	4.03
				156	4.04
				156	4.04
				156	4.04
				156	4.05
				156	4.05
				156	4.05
				156	4.05
				156	4.06
				156	4.06
				156	4.06
				156	4.06
				156	4.06
				156	4.06
				156	4.06
				156	4.06
				157	4.06
				157	4.06
				157	4.06
				157	4.06
				157	4.06
				157	4.06
				157	4.06
				157	4.06
				157	4.06
				157	4.06
				157	4.05
				157	4.05
				157	4.05
				157	4.05
				157	4.04
				158	4.04
				158	4.04
				158	4.03
				158	4.03
				158	4.03
				158	4.02
				158	4.02
				158	4.01
				158	4.01
				158	4
				158	4
				158	3.99
				158	3.99
				158	3.98
				158	3.98
				158	3.97
				159	3.96
				159	3.96
				159	3.95
				159	3.94
				159	3.93
				159	3.93
				159	3.92
				159	3.91
				159	3.9
				159	3.89
				159	3.89
				159	3.88
				159	3.87
				159	3.86
				159	3.85
				159	3.84
				160	3.83
				160	3.82
				160	3.81
				160	3.8
				160	3.79
				160	3.78
				160	3.77
				160	3.76
				160	3.75
				160	3.74
				160	3.72
				160	3.71
				160	3.7
				160	3.69
				160	3.68
				160	3.67
				160	3.65
				160	3.64
				161	3.63
				161	3.61
				161	3.6
				161	3.59
				161	3.58
				161	3.56
				161	3.55
				161	3.54
				161	3.52
				161	3.51
				161	3.49
				161	3.48
				161	3.47
				161	3.45
				161	3.44
				161	3.42
				161	3.41
				161	3.39
				162	3.38
				162	3.36
				162	3.35
				162	3.33
				162	3.32
				162	3.3
				162	3.29
				162	3.27
				162	3.26
				162	3.24
				162	3.22
				162	3.21
				162	3.19
				162	3.18
				162	3.16
				162	3.14
				162	3.13
				162	3.11
				162	3.1
				162	3.08
				163	3.06
				163	3.05
				163	3.03
				163	3.01
				163	3
				163	2.98
				163	2.96
				163	2.95
				163	2.93
				163	2.91
				163	2.9
				163	2.88
				163	2.86
				163	2.85
				163	2.83
				163	2.81
				163	2.8
				163	2.78
				163	2.76
				163	2.75
				163	2.73
				163	2.71
				163	2.7
				163	2.68
				164	2.66
				164	2.65
				164	2.63
				164	2.61
				164	2.59
				164	2.58
				164	2.56
				164	2.54
				164	2.53
				164	2.51
				164	2.49
				164	2.48
				164	2.46
				164	2.44
				164	2.43
				164	2.41
				164	2.4
				164	2.38
				164	2.36
				164	2.35
				164	2.33
				164	2.31
				164	2.3
				164	2.28
				164	2.26
				164	2.25
				164	2.23
				164	2.22
				165	2.2
				165	2.18
				165	2.17
				165	2.15
				165	2.14
				165	2.12
				165	2.11
				165	2.09
				165	2.07
				165	2.06
				165	2.04
				165	2.03
				165	2.01
				165	2
				165	1.98
				165	1.97
				165	1.95
				165	1.94
				165	1.92
				165	1.91
				165	1.89
				165	1.88
				165	1.86
				165	1.85
				165	1.83
				165	1.82
				165	1.8
				165	1.79
				165	1.78
				165	1.76
				165	1.75
				165	1.73
				165	1.72
				165	1.71
				165	1.69
				165	1.68
				165	1.66
				165	1.65
				166	1.64
				166	1.62
				166	1.61
				166	1.6
				166	1.58
				166	1.57
				166	1.56
				166	1.54
				166	1.53
				166	1.52
				166	1.51
				166	1.49
				166	1.48
				166	1.47
				166	1.46
				166	1.44
				166	1.43
				166	1.42
				166	1.41
				166	1.39
				166	1.38
				166	1.37
				166	1.36
				166	1.35
				166	1.34
				166	1.32
				166	1.31
				166	1.3
				166	1.29
				166	1.28
				166	1.27
				166	1.26
				166	1.24
				166	1.23
				166	1.22
				166	1.21
				166	1.2
				166	1.19
				166	1.18
				166	1.17
				166	1.16
				166	1.15
				166	1.14
				166	1.13
				166	1.12
				166	1.11
				166	1.1
				166	1.09
				166	1.08
				166	1.07
				166	1.06
				166	1.05
				166	1.04
				166	1.03
				166	1.02
				166	1.01
				166	1
				167	0.993
				167	0.984
				167	0.975
				167	0.966
				167	0.957
				167	0.948
				167	0.94
				167	0.931
				167	0.922
				167	0.914
				167	0.905
				167	0.897
				167	0.889
				167	0.88
				167	0.872
				167	0.864
				167	0.856
				167	0.848
				167	0.84
				167	0.832
				167	0.824
				167	0.817
				167	0.809
				167	0.801
				167	0.794
				167	0.786
				167	0.779
				167	0.771
				167	0.764
				167	0.757
				167	0.75
				167	0.743
				167	0.736
				167	0.729
				167	0.722
				167	0.715
				167	0.708
				167	0.701
				167	0.695
				167	0.688
				167	0.681
				167	0.675
				167	0.668
				167	0.662
				167	0.656
				167	0.649
				167	0.643
				167	0.637
				167	0.631
				167	0.625
				167	0.619
				167	0.613
				167	0.607
				167	0.601
				167	0.595
				167	0.589
				167	0.583
				167	0.578
				167	0.572
				167	0.567
				167	0.561
				167	0.556
				167	0.55
				167	0.545
				167	0.54
				167	0.534
				167	0.529
				167	0.524
				167	0.519
				167	0.514
				167	0.509
				167	0.504
				167	0.499
				167	0.494
				167	0.489
				167	0.484
				167	0.48
				167	0.475
				167	0.47
				167	0.466
				167	0.461
				167	0.456
				167	0.452
				167	0.447
				167	0.443
				167	0.439
				167	0.434
				167	0.43
				167	0.426
				167	0.422
				167	0.417
				167	0.413
				167	0.409
				167	0.405
				167	0.401
				167	0.397
				167	0.393
				167	0.389
				167	0.385
				167	0.382
				167	0.378
				167	0.374
				167	0.37
				167	0.367
				167	0.363
				167	0.359
				167	0.356
				167	0.352
				167	0.349
				167	0.345
				167	0.342
				167	0.338
				167	0.335
				167	0.332
				167	0.328
				167	0.325
				167	0.322
				167	0.318
				167	0.315
				167	0.312
				167	0.309
				167	0.306
				167	0.303
				167	0.3
				167	0.297
				167	0.294
				167	0.291
				167	0.288
				167	0.285
				167	0.282
				167	0.279
				167	0.276
				167	0.274
				167	0.271
				167	0.268
				167	0.266
				167	0.263
				167	0.26
				167	0.258
				167	0.255
				167	0.252
				167	0.25
				167	0.247
				167	0.245
				167	0.242
				167	0.24
				167	0.237
				168	0.235
				168	0.233
				168	0.23
				168	0.228
				168	0.226
				168	0.223
				168	0.221
				168	0.219
				168	0.217
				168	0.214
				168	0.212
				168	0.21
				168	0.208
				168	0.206
				168	0.204
				168	0.202
				168	0.2
				168	0.198
				168	0.196
				168	0.194
				168	0.192
				168	0.19
				168	0.188
				168	0.186
				168	0.184
				168	0.182
				168	0.18
				168	0.178
				168	0.177
				168	0.175
				168	0.173
				168	0.171
				168	0.17
				168	0.168
				168	0.166
				168	0.164
				168	0.163
				168	0.161
				168	0.159
				168	0.158
				168	0.156
				168	0.155
				168	0.153
				168	0.151
				168	0.15
				168	0.148
				168	0.147
				168	0.145
				168	0.144
				168	0.142
				168	0.141
				168	0.139
				168	0.138
				168	0.137
				168	0.135
				168	0.134
				168	0.132
				168	0.131
				168	0.13
				168	0.128
				168	0.127
				168	0.126
				168	0.125
				168	0.123
				168	0.122
				168	0.121
				168	0.12
				168	0.118
				168	0.117
				168	0.116
				168	0.115
				168	0.114
				168	0.112
				168	0.111
				168	0.11
				168	0.109
				168	0.108
				168	0.107
				168	0.106
				168	0.105
				168	0.103
				168	0.102
				168	0.101
				168	0.1
				168	0.0993
				168	0.0982
				168	0.0972
				168	0.0962
				168	0.0952
				168	0.0943
				168	0.0933
				168	0.0923
				168	0.0914
				168	0.0904
				168	0.0895
				168	0.0886
				168	0.0877
				168	0.0868
				168	0.0859
				168	0.085
				168	0.0841
				168	0.0833
				168	0.0824
				168	0.0815
				168	0.0807
				168	0.0799
				168	0.0791
				168	0.0782
				168	0.0774
				168	0.0766
				168	0.0758
				168	0.0751
				168	0.0743
				168	0.0735
				168	0.0728
				168	0.072
				168	0.0713
				168	0.0705
				168	0.0698
				168	0.0691
				168	0.0684
				168	0.0677
				168	0.067
				168	0.0663
				168	0.0656
				168	0.0649
				168	0.0643
				168	0.0636
				168	0.0629
				168	0.0623
				168	0.0616
				168	0.061
				168	0.0604
				168	0.0598
				168	0.0591
				168	0.0585
				168	0.0579
				168	0.0573
				168	0.0567
				168	0.0561
				168	0.0556
				168	0.055
				168	0.0544
				168	0.0539
				168	0.0533
				168	0.0528
				168	0.0522
				168	0.0517
				168	0.0511
				168	0.0506
				168	0.0501
				168	0.0496
				168	0.0491
				168	0.0485
				168	0.048
				168	0.0476
				168	0.0471
				168	0.0466
				168	0.0461
				168	0.0456
				168	0.0451
				168	0.0447
				168	0.0442
				168	0.0438
				168	0.0433
				168	0.0429
				168	0.0424
				168	0.042
				168	0.0415
				168	0.0411
				168	0.0407
				168	0.0403
				168	0.0398
				168	0.0394
				168	0.039
				168	0.0386
				168	0.0382
				168	0.0378
				168	0.0374
				168	0.0371
				168	0.0367
				168	0.0363
				168	0.0359
				168	0.0355
				168	0.0352
				168	0.0348
				168	0.0344
				168	0.0341
				168	0.0337
				168	0.0334
				168	0.033
				168	0.0327
				168	0.0324
				168	0.032
				168	0.0317
				168	0.0314
				168	0.031
				168	0.0307
				168	0.0304
				168	0.0301
				168	0.0298
				168	0.0295
				168	0.0292
				168	0.0289
				168	0.0286
				168	0.0283
				168	0.028
				168	0.0277
				168	0.0274
				168	0.0271
				168	0.0268
				168	0.0266
				168	0.0263
				168	0.026
				168	0.0257
				168	0.0255
				168	0.0252
				168	0.0249
				168	0.0247
				168	0.0244
				168	0.0242
				168	0.0239
				168	0.0237
				168	0.0234
				168	0.0232
				168	0.023
				168	0.0227
				168	0.0225
				168	0.0222
