# Supplementary material for: Mitigating proton trapping in cubic perovskite oxides via ScO6 octahedral networks
Source: Nat Mater. 2025 Aug 8;24(12):1949–56. doi: 10.1038/s41563-025-02311-w (PMC12657236; doi:10.1038/s41563-025-02311-w)
Supplement: Supplementary file 2 — Statistical source data for Supplementary Figs. 1–20 and 24–26. [file 41563_2025_2311_MOESM2_ESM.zip › Source_Data_FigS9.xlsx]

## Sheet: Fig. S9
BaTi0.2Sc0.8O3-δ		BaSn0.3Sc0.7O3-δ		BaHf0.5Sc0.5O3-δ		BaTi0.4Sc0.6O3-δ		BaSn0.8Sc0.2O3-δ		BaHf0.8Sc0.2O3-δ		BaZr0.4Sc0.6O3-δ
Parameter x	Parameter y	Parameter x	Parameter y	Parameter x	Parameter y	Parameter x	Parameter y	Parameter x	Parameter y	Parameter x	Parameter y	Parameter x	Parameter y
1000/T K	sigma bulk / S cm-1	1000/T K	sigma bulk / S cm-1	1000/T K	sigma bulk / S cm-1	1000/T K	sigma bulk / S cm-1	1000/T K	sigma bulk / S cm-1	1000/T K	sigma bulk / S cm-1	1000/T K	sigma bulk / S cm-1
1.63252	0.0191903	1.29525	0.0207899	1.57667	0.00405316	1.75085	0.00104085	1.60862	0.00234401	1.50909	9.37e-05	1.21699	0.00998984
1.69563	0.0179993	1.3449	0.0205481	1.63279	0.00351235	1.80522	0.00104799	1.65934	0.00190863	1.55921	8.96e-05	1.2204	0.0102859
1.75454	0.0155154	1.39266	0.021485	1.69563	0.00296838	1.87038	0.000923384	1.71218	0.00154067	1.60836	6.6e-05	1.22699	0.010294
1.831	0.0113708	1.44456	0.0225832	1.75454	0.00242895	1.91663	0.000845356	1.75055	0.00127534	1.65796	5.39e-05	1.23457	0.0104159
1.89197	0.00893744	1.49466	0.0232671	1.83066	0.00196893	1.96406	0.000833666	1.8062	0.000970152	1.70169	4.72e-05	1.24208	0.01088
1.97961	0.00697321	1.54381	0.0199002	1.89233	0.00153908	2.01268	0.000717256	1.86029	0.000704391	1.7484	3.63e-05	1.25188	0.0111562
2.0642	0.00543732	1.59426	0.0167501	1.97961	0.00115564	2.06462	0.000578222	1.89771	0.000561306	1.79808	2.75e-05	1.26008	0.0114566
2.1046	0.00432304	1.6484	0.0147631	2.06505	0.000845787	2.10018	0.000519011	1.9629	0.000411721	1.85271	2.24e-05	1.2663	0.0115773
2.1411	0.00367446	1.69938	0.011734	2.10416	0.000702746	2.14707	0.000494905	2.00944	0.000331639	1.90821	1.53e-05	1.27307	0.011711
2.19178	0.00303925	1.74596	0.0103827	2.1411	0.00059282	2.19515	0.000418585	2.05656	0.000261678	1.96059	1.34e-05	1.28074	0.0119012
2.23789	0.00229518	1.79485	0.00870297	2.19178	0.000490967	2.2424	0.000350346	2.10239	0.000204008	2.001	1.02e-05	1.28966	0.0122211
2.27505	0.00184927	1.97726	0.00405679	2.23789	0.000404886	2.27661	0.000265644	2.15216	0.000153323	2.0452	7.94e-06	1.29921	0.0121535
2.33563	0.00143528	1.84587	0.00749105	2.27505	0.000337268	2.31241	0.000223985	2.19611	0.000122879	2.1046	6.21e-06	1.30651	0.0131603
2.38806	0.00109727	1.90132	0.00585436	2.33563	0.000268662	2.35988	0.000177192	2.25048	9.15389e-05	2.15031	5.25e-06	1.32048	0.013486
2.43813	0.000824629	1.94534	0.00491555	2.38806	0.000213065	2.42043	0.0001324	2.30229	7.10246e-05	2.19998	3.29e-06	1.33085	0.0131603
2.48787	0.00061839	2.03066	0.00356566	2.43813	0.000168783	2.45188	0.000113182	2.34659	5.33025e-05	2.24744	3.06e-06	1.33869	0.0136183
2.54227	0.000442538	2.05318	0.00332481	2.48787	0.000133259	2.48231	9.43423e-05	2.3955	4.1134e-05	2.29437	2.6e-06	1.34771	0.0141883
2.59774	0.000311086	2.09314	0.00284563	2.54227	0.000102684	2.53711	7.3996e-05	2.43635	3.22679e-05	2.34549	2.21e-06	1.35667	0.0141578
2.65498	0.000209951	2.14064	0.00228904	2.59909	7.801e-05	2.58031	5.50476e-05	2.5455	2.08723e-05			1.36519	0.0133806
2.70893	0.000143661	2.19611	0.00182556	2.65569	5.8696e-05	2.65851	3.51513e-05	2.59572	1.44771e-05			1.37495	0.0133562
2.76281	9.33538e-05	2.24341	0.00135777	2.70819	4.49275e-05	2.69143	2.68037e-05	2.69724	8.84344e-06			1.38485	0.0130819
2.81889	6.03829e-05	2.29121	0.00111915	2.76281	3.36504e-05	2.73187	1.95304e-05	2.75596	6.20624e-06			1.39295	0.0127284
2.8641	3.8954e-05	2.34055	0.000880268	2.81889	2.48775e-05	2.74461	2.03252e-05	2.81968	4.3179e-06			1.40272	0.0122552
2.90655	2.45497e-05	2.38977	0.000700412	2.86328	1.87366e-05	2.76663	1.56616e-05					1.40311	0.012278
		2.43932	0.00055431									1.41263	0.0120096
		2.48047	0.000506126									1.42227	0.0117527
		2.53582	0.000379133									1.4341	0.0120206
		2.58967	0.000300278									1.44238	0.0115066
		2.63539	0.000245777									1.45138	0.0109523
		2.68061	0.000201843									1.45964	0.0112802
		2.73785	0.000153331									1.47362	0.0105831
		2.77508	0.000118203									1.4828	0.0108442
		2.82925	8.70083e-05									1.49365	0.0104159
		2.8715	6.28875e-05									1.50512	0.00977508
		2.92526	4.49997e-05									1.51103	0.0101279
												1.52905	0.0090443
												1.53846	0.00771596
												1.54727	0.00745005
												1.57654	0.00695128
												1.59821	0.00600756
												1.62496	0.00581675
												1.65098	0.00509922
												1.67673	0.00456757
												1.70155	0.00416901
												1.74186	0.00362767
												1.76212	0.00320452
												1.80766	0.00268894
												1.83688	0.00247496
												1.87196	0.00211799
												1.90658	0.00185936
												1.93949	0.00160031
												1.95925	0.00150412
												1.99045	0.00117737
												2.03832	0.000948675
												2.06868	0.000829345
												2.10881	0.000630334
												2.1645	0.000499871
												2.21337	0.000418356
												2.28885	0.000301477
												2.34577	0.000256199
												2.3912	0.00018795
												2.44918	0.000155521
												2.53421	0.000101124
												2.60349	7.47963e-05
												2.6469	6.46084e-05
												2.69469	4.80211e-05
												2.78629	3.13742e-05
												2.80899	2.67368e-05
												2.84091	2.33267e-05
												2.87522	1.90145e-05
												2.9163	1.62597e-05
