# Supplementary material for: Mitigating proton trapping in cubic perovskite oxides via ScO6 octahedral networks
Source: Nat Mater. 2025 Aug 8;24(12):1949–56. doi: 10.1038/s41563-025-02311-w (PMC12657236; doi:10.1038/s41563-025-02311-w)
Supplement: Supplementary file 2 — Statistical source data for Supplementary Figs. 1–20 and 24–26. [file 41563_2025_2311_MOESM2_ESM.zip › Source_Data_FigS10.xlsx]

## Sheet: Fig. S10a
	BaSni0.3Sc0.7O3-δ	BaTi0.2Sc0.8O3-δ	BaHf0.5Sc0.5O3-δ	BaTi0.4Sc0.6O3-δ	BaSn0.8Sc0.2O3-δ	BaHf0.8Sc0.2O3-δ
Parameter x	Parameter y	Parameter y	Parameter y	Parameter y	Parameter y	Parameter y	Parameter y
Time / min	Weight gain / %	Weight gain / %	Weight gain / %	Weight gain / %	Weight gain / %	Weight gain / %	Temperature / ℃
0	0.601	0.41	0	1.33	0.326	0.888	25.712
0.005	0.60081	0.409304	0.000419	1.3302	0.325902	0.889	25.718
0.01	0.60081	0.409105	0.0795	1.3301	0.3623	0.889	25.697
0.015	0.60081	0.40871	0.0784	1.3301	0.3613	0.889	25.711
0.02	0.60119	0.40811	0.0761	1.3299	0.3612	0.889	25.705
0.025	0.601	0.40771	0.0749	1.3301	0.3607	0.889	25.7
0.03	0.601	0.40712	0.0732	1.3301	0.3606	0.889	25.7
0.035	0.601	0.40692	0.0726	1.3301	0.36	0.89	25.717
0.04	0.601	0.40652	0.0719	1.33039	0.36	0.89	25.7
0.045	0.601	0.40612	0.0713	1.33079	0.3597	0.89	25.717
0.05	0.60042	0.40552	0.0696	1.3477	0.3595	0.89	25.706
0.055	0.56945	0.40533	0.0692	1.3486	0.3593	0.89	25.706
0.06	0.56906	0.40473	0.0679	1.3501	0.3591	0.89	25.702
0.065	0.56926	0.40453	0.0673	1.3504	0.3586	0.89	25.708
0.07	0.56906	0.40413	0.0663	1.3521	0.3584	0.891	25.709
0.075	0.56849	0.40393	0.0656	1.3525	0.358	0.891	25.705
0.08	0.56849	0.40364	0.0644	1.3539	0.3578	0.891	25.69
0.085	0.56849	0.40344	0.064	1.3544	0.3574	0.891	25.697
0.09	0.56849	0.40324	0.0629	1.3557	0.3572	0.891	25.703
0.095	0.56849	0.40304	0.0625	1.3563	0.3568	0.891	25.71
0.1	0.56849	0.40264	0.0612	1.3571	0.3566	0.891	25.705
0.105	0.56849	0.40264	0.0608	1.3579	0.3563	0.891	25.717
0.11	0.5681	0.40224	0.0598	1.3589	0.3562	0.892	25.717
0.115	0.5681	0.40204	0.0589	1.3596	0.3557	0.891	25.711
0.12	0.56791	0.40184	0.0577	1.3609	0.3555	0.892	25.7
0.125	0.56791	0.40165	0.057	1.3612	0.3551	0.892	25.709
0.13	0.56753	0.40135	0.0556	1.3623	0.3548	0.892	25.685
0.135	0.56753	0.40125	0.0547	1.3631	0.3544	0.892	25.704
0.14	0.56753	0.40095	0.0531	1.3644	0.3541	0.892	25.705
0.145	0.56714	0.40085	0.0524	1.3651	0.3535	0.892	25.691
0.15	0.56676	0.40065	0.0512	1.3659	0.3533	0.892	25.693
0.155	0.56656	0.40055	0.0497	1.3664	0.3526	0.892	25.696
0.16	0.56637	0.40025	0.0484	1.3676	0.3524	0.892	25.705
0.165	0.56599	0.40025	0.0478	1.3681	0.352	0.892	25.697
0.17	0.5656	0.40015	0.0463	1.3691	0.3517	0.892	25.705
0.175	0.56522	0.40005	0.0457	1.3697	0.3513	0.892	25.697
0.18	0.56522	0.40005	0.0442	1.3716	0.3511	0.892	25.711
0.185	0.56464	0.3999	0.0436	1.3721	0.3505	0.892	25.688
0.19	0.56445	0.3999	0.0424	1.3721	0.3503	0.892	25.696
0.195	0.56406	0.3999	0.0413	1.3724	0.3496	0.892	25.699
0.2	0.56368	0.3999	0.0401	1.3736	0.3494	0.892	25.707
0.205	0.5631	0.3999	0.0394	1.3739	0.349	0.892	25.708
0.21	0.56272	0.3999	0.038	1.3751	0.3488	0.892	25.701
0.215	0.56214	0.3999	0.0375	1.3754	0.3484	0.892	25.713
0.22	0.56195	0.3999	0.0363	1.3759	0.3483	0.892	25.708
0.225	0.56137	0.3999	0.0356	1.3763	0.3478	0.892	25.72
0.23	0.56098	0.3999	0.0346	1.3768	0.3476	0.892	25.718
0.235	0.56041	0.3999	0.034	1.3771	0.3472	0.892	25.702
0.24	0.56002	0.40005	0.0329	1.3779	0.347	0.892	25.722
0.245	0.55964	0.40005	0.0325	1.3782	0.3467	0.892	25.728
0.25	0.55925	0.40005	0.0315	1.3789	0.3464	0.892	25.708
0.255	0.55868	0.40005	0.0308	1.3791	0.346	0.892	25.704
0.26	0.55868	0.40005	0.03	1.3796	0.3459	0.892	25.719
0.265	0.5581	0.40025	0.0294	1.3799	0.3455	0.892	25.715
0.27	0.55771	0.40025	0.0285	1.3805	0.3453	0.892	25.713
0.275	0.55771	0.40035	0.0281	1.3808	0.3449	0.892	25.711
0.28	0.55733	0.40035	0.0273	1.3815	0.3447	0.892	25.719
0.285	0.55694	0.40045	0.0268	1.3817	0.3444	0.892	25.713
0.29	0.55675	0.40065	0.026	1.3822	0.3443	0.892	25.71
0.295	0.55637	0.40065	0.0256	1.3826	0.344	0.892	25.721
0.3	0.55637	0.40065	0.0247	1.3832	0.3439	0.892	25.696
0.305	0.55637	0.40085	0.0243	1.3837	0.3435	0.892	25.708
0.31	0.55598	0.40085	0.0235	1.3845	0.3433	0.892	25.71
0.315	0.5556	0.40095	0.0231	1.3847	0.343	0.892	25.697
0.32	0.5556	0.40095	0.0224	1.3857	0.3429	0.891	25.702
0.325	0.55541	0.40115	0.022	1.3862	0.3427	0.891	25.705
0.33	0.55541	0.40115	0.0212	1.387	0.3424	0.891	25.708
0.335	0.55521	0.40115	0.021	1.3874	0.3421	0.891	25.702
0.34	0.55521	0.40115	0.0201	1.3881	0.3421	0.891	25.714
0.345	0.55483	0.40135	0.0197	1.3885	0.3417	0.891	25.706
0.35	0.55483	0.40145	0.0193	1.3892	0.3415	0.891	25.716
0.355	0.55483	0.40165	0.0189	1.3895	0.3413	0.891	25.71
0.36	0.55483	0.40165	0.0182	1.3903	0.3411	0.891	25.718
0.365	0.55483	0.40165	0.0178	1.3905	0.3409	0.891	25.708
0.37	0.55483	0.40184	0.0172	1.3911	0.3407	0.891	25.707
0.375	0.55483	0.40204	0.0168	1.3914	0.3404	0.891	25.699
0.38	0.55483	0.40204	0.0161	1.3918	0.3403	0.891	25.696
0.385	0.55483	0.40204	0.0159	1.3921	0.34	0.891	25.715
0.39	0.55483	0.40204	0.0155	1.3924	0.3399	0.891	25.706
0.395	0.55483	0.40224	0.0149	1.3926	0.3396	0.891	25.713
0.4	0.55483	0.40224	0.0143	1.393	0.3395	0.891	25.713
0.405	0.55483	0.40234	0.0143	1.3932	0.3394	0.891	25.705
0.41	0.55483	0.40234	0.0136	1.3934	0.3392	0.891	25.715
0.415	0.55483	0.40234	0.0134	1.3936	0.3391	0.891	25.711
0.42	0.55483	0.40244	0.0128	1.3937	0.3391	0.891	25.711
0.425	0.55483	0.40244	0.0126	1.3937	0.3389	0.891	25.719
0.43	0.55483	0.40244	0.0122	1.3938	0.3387	0.891	25.722
0.435	0.55483	0.40254	0.0117	1.3939	0.3385	0.891	25.711
0.44	0.55483	0.40254	0.0111	1.3939	0.3385	0.891	25.705
0.445	0.55483	0.40274	0.0111	1.3939	0.3384	0.891	25.705
0.45	0.55483	0.40294	0.0103	1.3939	0.3382	0.891	25.709
0.455	0.55483	0.40294	0.0103	1.3939	0.3381	0.891	25.701
0.46	0.55483	0.40324	0.00965	1.3939	0.3379	0.891	25.71
0.465	0.55483	0.40334	0.00944	1.3939	0.3378	0.891	25.711
0.47	0.55483	0.40334	0.00923	1.3939	0.3378	0.891	25.701
0.475	0.55521	0.40364	0.00881	1.3939	0.3376	0.891	25.71
0.48	0.55521	0.40383	0.00839	1.3939	0.3374	0.891	25.714
0.485	0.55521	0.40383	0.00839	1.3939	0.3373	0.891	25.708
0.49	0.55502	0.40403	0.00776	1.3937	0.3373	0.891	25.705
0.495	0.55502	0.40403	0.00776	1.3937	0.3371	0.89	25.713
0.5	0.55502	0.40433	0.00755	1.3936	0.337	0.89	25.719
0.505	0.55541	0.40443	0.00713	1.3936	0.3369	0.89	25.713
0.51	0.55541	0.40443	0.00692	1.3934	0.3369	0.89	25.708
0.515	0.5556	0.40463	0.00692	1.3933	0.3368	0.89	25.7
0.52	0.5556	0.40473	0.0065	1.3933	0.3366	0.89	25.704
0.525	0.55579	0.40493	0.00629	1.3931	0.3366	0.89	25.684
0.53	0.55579	0.40493	0.00608	1.3931	0.3366	0.89	25.707
0.535	0.55598	0.40503	0.00608	1.3929	0.3366	0.89	25.701
0.54	0.55598	0.40513	0.00566	1.3929	0.3364	0.89	25.699
0.545	0.55637	0.40533	0.00545	1.3927	0.3363	0.89	25.699
0.55	0.55637	0.40533	0.00524	1.3926	0.3363	0.89	25.704
0.555	0.55637	0.40543	0.00524	1.3924	0.3362	0.89	25.704
0.56	0.55675	0.40552	0.00482	1.3924	0.3362	0.89	25.698
0.565	0.55675	0.40552	0.00461	1.3921	0.3361	0.89	25.705
0.57	0.55714	0.40572	0.0044	1.3919	0.3361	0.89	25.713
0.575	0.55714	0.40582	0.0044	1.3917	0.33596	0.89	25.707
0.58	0.55694	0.40572	0.00398	1.3915	0.33596	0.889	25.705
0.585	0.55733	0.40582	0.00398	1.3911	0.33586	0.889	25.69
0.59	0.55733	0.40582	0.00336	1.3912	0.33586	0.889	25.708
0.595	0.55752	0.40602	0.00336	1.3907	0.33576	0.889	25.71
0.6	0.55771	0.40602	0.00315	1.3905	0.33576	0.889	25.713
0.605	0.55791	0.40602	0.00294	1.3901	0.33557	0.889	25.708
0.61	0.55791	0.40622	0.00273	1.3899	0.33557	0.889	25.699
0.615	0.55829	0.40622	0.00273	1.3895	0.33557	0.889	25.71
0.62	0.55848	0.40632	0.00231	1.3893	0.33557	0.889	25.699
0.625	0.55887	0.40632	0.0021	1.3889	0.33537	0.889	25.705
0.63	0.55868	0.40632	0.00189	1.3887	0.33537	0.889	25.709
0.635	0.55887	0.40632	0.00189	1.3883	0.33518	0.889	25.711
0.64	0.55925	0.40632	0.00147	1.3882	0.33518	0.889	25.705
0.645	0.55945	0.40652	0.00147	1.3877	0.33518	0.889	25.702
0.65	0.55945	0.40652	0.00147	1.3875	0.33518	0.889	25.715
0.655	0.55983	0.40662	0.00147	1.3872	0.33498	0.889	25.707
0.66	0.55964	0.40652	0.00147	1.3869	0.33498	0.888	25.71
0.665	0.56022	0.40662	0.00147	1.3866	0.33488	0.888	25.725
0.67	0.56002	0.40652	0.00105	1.3864	0.33488	0.888	25.707
0.675	0.56022	0.40662	0.00105	1.386	0.33469	0.888	25.716
0.68	0.56041	0.40652	0.00105	1.3858	0.33469	0.888	25.719
0.685	0.5606	0.40672	0.00105	1.3854	0.33469	0.888	25.716
0.69	0.56022	0.40652	0.00105	1.3852	0.33469	0.888	25.725
0.695	0.5606	0.40652	0.00105	1.3849	0.33449	0.888	25.724
0.7	0.56079	0.40652	0.00105	1.3847	0.33449	0.888	25.715
0.705	0.56118	0.40652	0.00105	1.3845	0.33439	0.888	25.717
0.71	0.56118	0.40672	0.000839	1.3844	0.33439	0.888	25.724
0.715	0.56137	0.40672	0.000839	1.3842	0.3342	0.888	25.719
0.72	0.56175	0.40672	0.000839	1.384	0.3342	0.888	25.715
0.725	0.56195	0.40672	0.000629	1.3837	0.3342	0.888	25.713
0.73	0.56195	0.40672	0.000629	1.3837	0.3342	0.888	25.721
0.735	0.56214	0.40672	0.00021	1.3834	0.334	0.888	25.715
0.74	0.56233	0.40692	0	1.3834	0.334	0.888	25.718
0.745	0.56233	0.40672	0	1.3832	0.33391	0.887	25.72
0.75	0.56233	0.40672	-0.00021	1.3832	0.33391	0.887	25.717
0.755	0.56252	0.40682	-0.000419	1.383	0.33381	0.887	25.726
0.76	0.56291	0.40682	-0.000839	1.383	0.33381	0.887	25.722
0.765	0.56291	0.40682	-0.000839	1.3829	0.33371	0.887	25.728
0.77	0.56291	0.40682	-0.00105	1.3828	0.33371	0.887	25.725
0.775	0.56329	0.40692	-0.00126	1.3827	0.33371	0.887	25.731
0.78	0.56368	0.40692	-0.00147	1.3829	0.33361	0.887	25.74
0.785	0.56368	0.40692	-0.00189	1.3828	0.33361	0.887	25.728
0.79	0.56368	0.40692	-0.00189	1.383	0.33342	0.887	25.72
0.795	0.56406	0.40692	-0.00189	1.3828	0.33342	0.887	25.73
0.8	0.56445	0.40702	-0.00231	1.3829	0.33342	0.887	25.723
0.805	0.56445	0.40702	-0.00252	1.383	0.33342	0.887	25.725
0.81	0.56445	0.40702	-0.00252	1.3831	0.33342	0.887	25.731
0.815	0.56483	0.40702	-0.00273	1.383	0.33322	0.887	25.727
0.82	0.56502	0.40712	-0.00315	1.3829	0.33322	0.887	25.737
0.825	0.56522	0.40712	-0.00315	1.3827	0.33322	0.887	25.742
0.83	0.56522	0.40712	-0.00315	1.3827	0.33322	0.887	25.74
0.835	0.5656	0.40731	-0.00356	1.3826	0.33313	0.887	25.733
0.84	0.56522	0.40712	-0.00377	1.3822	0.33313	0.887	25.727
0.845	0.5656	0.40712	-0.00398	1.3821	0.33303	0.887	25.732
0.85	0.5656	0.40712	-0.00398	1.3819	0.33303	0.887	25.736
0.855	0.56579	0.40712	-0.0044	1.3816	0.33303	0.886	25.734
0.86	0.56618	0.40731	-0.0044	1.3811	0.33293	0.886	25.732
0.865	0.56618	0.40731	-0.00461	1.3809	0.33293	0.886	25.734
0.87	0.56618	0.40741	-0.00461	1.3805	0.33293	0.886	25.746
0.875	0.56637	0.40751	-0.00482	1.3801	0.33293	0.886	25.743
0.88	0.56637	0.40751	-0.00482	1.3797	0.33273	0.886	25.728
0.885	0.56656	0.40771	-0.00482	1.3794	0.33273	0.886	25.742
0.89	0.56676	0.40781	-0.00524	1.3792	0.33273	0.886	25.739
0.895	0.56676	0.40801	-0.00524	1.379	0.33273	0.886	25.743
0.9	0.56695	0.40791	-0.00524	1.3787	0.33273	0.886	25.752
0.905	0.56695	0.40811	-0.00524	1.3786	0.33273	0.886	25.749
0.91	0.56714	0.40821	-0.00566	1.3786	0.33254	0.886	25.754
0.915	0.56733	0.40841	-0.00566	1.3784	0.33234	0.886	25.764
0.92	0.56733	0.40841	-0.00566	1.3784	0.33234	0.886	25.748
0.925	0.56772	0.40841	-0.00566	1.3783	0.33234	0.886	25.76
0.93	0.56753	0.40831	-0.00566	1.3782	0.33234	0.886	25.768
0.935	0.56772	0.40831	-0.00566	1.3781	0.33225	0.886	25.772
0.94	0.56772	0.40851	-0.00566	1.3781	0.33225	0.886	25.752
0.945	0.56791	0.40851	-0.00566	1.3779	0.33225	0.886	25.754
0.95	0.56791	0.40851	-0.00566	1.3779	0.33225	0.886	25.765
0.955	0.5683	0.40851	-0.00566	1.3779	0.33225	0.886	25.771
0.96	0.5681	0.40841	-0.00566	1.3777	0.33215	0.886	25.762
0.965	0.5681	0.40841	-0.00566	1.3774	0.33215	0.886	25.77
0.97	0.5681	0.40841	-0.00608	1.3774	0.33195	0.886	25.769
0.975	0.5681	0.40841	-0.00608	1.3773	0.33195	0.885	25.78
0.98	0.56849	0.40841	-0.00608	1.3773	0.33195	0.885	25.775
0.985	0.56849	0.40841	-0.00608	1.3771	0.33195	0.885	25.778
0.99	0.56849	0.40831	-0.00629	1.3771	0.33176	0.885	25.777
0.995	0.56849	0.40831	-0.00629	1.377	0.33176	0.885	25.781
1	0.56887	0.40831	-0.00629	1.377	0.33176	0.885	25.789
1.005	0.56887	0.40831	-0.00629	1.3769	0.33176	0.885	25.769
1.01	0.56887	0.40831	-0.0065	1.3769	0.33166	0.885	25.78
1.015	0.56849	0.40811	-0.00692	1.3768	0.33166	0.885	25.789
1.02	0.56887	0.40811	-0.00692	1.3768	0.33166	0.885	25.781
1.025	0.56887	0.40811	-0.00692	1.3766	0.33156	0.885	25.789
1.03	0.56887	0.40801	-0.00692	1.3766	0.33156	0.885	25.792
1.035	0.56906	0.40801	-0.00713	1.3766	0.33147	0.885	25.8
1.04	0.56906	0.40801	-0.00713	1.3766	0.33147	0.885	25.795
1.045	0.56926	0.40791	-0.00755	1.3766	0.33147	0.885	25.801
1.05	0.56926	0.40791	-0.00755	1.3764	0.33147	0.885	25.79
1.055	0.56945	0.40791	-0.00797	1.3764	0.33127	0.885	25.812
1.06	0.56906	0.40771	-0.00797	1.3763	0.33127	0.885	25.816
1.065	0.56906	0.40771	-0.00818	1.3761	0.33127	0.885	25.802
1.07	0.56926	0.40771	-0.00818	1.3761	0.33127	0.885	25.813
1.075	0.56926	0.40771	-0.00818	1.376	0.33127	0.885	25.81
1.08	0.56964	0.40771	-0.00818	1.3759	0.33127	0.885	25.804
1.085	0.56964	0.40771	-0.00881	1.3757	0.33108	0.884	25.828
1.09	0.56964	0.40771	-0.00881	1.3757	0.33108	0.884	25.819
1.095	0.56926	0.40751	-0.00881	1.3756	0.33108	0.884	25.821
1.1	0.56926	0.40751	-0.00923	1.3754	0.33098	0.884	25.816
1.105	0.56964	0.40751	-0.00923	1.3754	0.33098	0.884	25.822
1.11	0.56964	0.40751	-0.00923	1.3754	0.33098	0.884	25.819
1.115	0.56945	0.40741	-0.00923	1.3754	0.33098	0.884	25.822
1.12	0.56964	0.40741	-0.00944	1.3752	0.33088	0.884	25.827
1.125	0.56964	0.40741	-0.00965	1.3752	0.33088	0.884	25.839
1.13	0.56964	0.40731	-0.0101	1.3752	0.33069	0.884	25.834
1.135	0.56964	0.40731	-0.0101	1.3753	0.33069	0.884	25.837
1.14	0.57003	0.40751	-0.0101	1.3753	0.33069	0.884	25.837
1.145	0.56983	0.40741	-0.0101	1.3753	0.33069	0.884	25.854
1.15	0.56983	0.40741	-0.0101	1.3753	0.33069	0.884	25.847
1.155	0.56983	0.40751	-0.0101	1.3753	0.33069	0.884	25.843
1.16	0.57003	0.40741	-0.0105	1.3754	0.33049	0.884	25.843
1.165	0.57003	0.40741	-0.0105	1.3754	0.33049	0.884	25.869
1.17	0.57022	0.40761	-0.0105	1.3754	0.33049	0.884	25.848
1.175	0.56983	0.40741	-0.0105	1.3754	0.33049	0.884	25.857
1.18	0.57003	0.40741	-0.0105	1.3754	0.33049	0.884	25.872
1.185	0.57003	0.40741	-0.0105	1.3755	0.33049	0.884	25.869
1.19	0.57041	0.40741	-0.0109	1.3755	0.33029	0.883	25.877
1.195	0.57041	0.40761	-0.0109	1.3755	0.33029	0.883	25.863
1.2	0.57041	0.40761	-0.0109	1.3755	0.33029	0.883	25.875
1.205	0.57003	0.40741	-0.0111	1.3755	0.3302	0.883	25.871
1.21	0.57041	0.40751	-0.0111	1.3755	0.3302	0.883	25.885
1.215	0.57041	0.40751	-0.0111	1.3755	0.3302	0.883	25.895
1.22	0.57041	0.40741	-0.0113	1.3754	0.3301	0.883	25.901
1.225	0.57041	0.40751	-0.0113	1.3756	0.3301	0.883	25.886
1.23	0.5706	0.40751	-0.0115	1.3756	0.33	0.883	25.9
1.235	0.57022	0.40731	-0.0115	1.3756	0.33	0.883	25.909
1.24	0.57041	0.40751	-0.012	1.3755	0.32981	0.883	25.915
1.245	0.57041	0.40751	-0.012	1.3755	0.32981	0.883	25.904
1.25	0.57041	0.40751	-0.012	1.3755	0.32981	0.883	25.913
1.255	0.5708	0.40751	-0.012	1.3757	0.33	0.883	25.928
1.26	0.57041	0.40731	-0.012	1.3756	0.33	0.883	25.927
1.265	0.5706	0.40751	-0.012	1.3756	0.33	0.883	25.932
1.27	0.57041	0.40741	-0.0124	1.3756	0.32981	0.883	25.936
1.275	0.5706	0.40741	-0.0124	1.3756	0.32981	0.883	25.942
1.28	0.57022	0.40722	-0.0126	1.3754	0.32981	0.883	25.944
1.285	0.57041	0.40722	-0.0126	1.3756	0.32981	0.883	25.954
1.29	0.57041	0.40741	-0.0128	1.3756	0.32971	0.882	25.945
1.295	0.5706	0.40741	-0.0128	1.3757	0.32971	0.882	25.965
1.3	0.5706	0.40751	-0.0132	1.3757	0.32961	0.882	25.962
1.305	0.5706	0.40731	-0.0132	1.3758	0.32961	0.882	25.966
1.31	0.5706	0.40741	-0.0132	1.3758	0.32961	0.882	25.974
1.315	0.57041	0.40731	-0.0128	1.3757	0.32971	0.882	25.985
1.32	0.57041	0.40741	-0.0128	1.3757	0.32971	0.882	25.988
1.325	0.5706	0.40731	-0.0132	1.3759	0.32951	0.882	25.989
1.33	0.5706	0.40751	-0.0132	1.3759	0.32961	0.882	25.991
1.335	0.5706	0.40741	-0.0134	1.3758	0.32951	0.882	25.998
1.34	0.5706	0.40751	-0.0134	1.3758	0.32951	0.882	25.989
1.345	0.57041	0.40731	-0.0138	1.3758	0.32932	0.882	26.001
1.35	0.57041	0.40741	-0.0138	1.376	0.32942	0.882	26.001
1.355	0.5708	0.40741	-0.0138	1.3759	0.32942	0.882	26.011
1.36	0.5708	0.40751	-0.0138	1.3759	0.32942	0.882	26.004
1.365	0.57041	0.40731	-0.0143	1.376	0.32942	0.882	26.018
1.37	0.57041	0.40751	-0.0138	1.3759	0.32942	0.882	26.021
1.375	0.5706	0.40741	-0.0143	1.3759	0.32922	0.881	26.024
1.38	0.5706	0.40751	-0.0143	1.376	0.32922	0.881	26.04
1.385	0.5706	0.40741	-0.014	1.376	0.32922	0.881	26.04
1.39	0.5706	0.40751	-0.014	1.376	0.32942	0.881	26.046
1.395	0.5706	0.40731	-0.0145	1.376	0.32922	0.881	26.047
1.4	0.5706	0.40741	-0.0145	1.3762	0.32922	0.881	26.049
1.405	0.57041	0.40731	-0.0145	1.3762	0.32922	0.881	26.059
1.41	0.57041	0.40751	-0.0147	1.3761	0.32912	0.881	26.062
1.415	0.57041	0.40731	-0.0147	1.3761	0.32912	0.881	26.076
1.42	0.57041	0.40741	-0.0151	1.3761	0.32903	0.881	26.079
1.425	0.57041	0.40731	-0.0149	1.3763	0.32903	0.881	26.076
1.43	0.57041	0.40741	-0.0151	1.3761	0.32903	0.881	26.087
1.435	0.5706	0.40731	-0.0151	1.3762	0.32903	0.881	26.099
1.44	0.57022	0.40722	-0.0155	1.3762	0.32893	0.881	26.1
1.445	0.57022	0.40722	-0.0153	1.3762	0.32893	0.881	26.104
1.45	0.57022	0.40741	-0.0153	1.3762	0.32912	0.881	26.117
1.455	0.57022	0.40722	-0.0153	1.3763	0.32893	0.881	26.11
1.46	0.57041	0.40731	-0.0155	1.3761	0.32883	0.881	26.132
1.465	0.57022	0.40722	-0.0155	1.3761	0.32883	0.881	26.129
1.47	0.57022	0.40712	-0.0157	1.3762	0.32873	0.88	26.141
1.475	0.57022	0.40712	-0.0161	1.3762	0.32873	0.88	26.149
1.48	0.57041	0.40722	-0.0161	1.3762	0.32873	0.88	26.141
1.485	0.57003	0.40712	-0.0157	1.3764	0.32883	0.88	26.157
1.49	0.57003	0.40722	-0.0161	1.3764	0.32864	0.88	26.163
1.495	0.56964	0.40702	-0.0164	1.3764	0.32873	0.88	26.169
1.5	0.56983	0.40712	-0.0168	1.3762	0.32854	0.88	26.165
1.505	0.57003	0.40712	-0.0168	1.3764	0.32854	0.88	26.179
1.51	0.57003	0.40712	-0.0168	1.3764	0.32854	0.88	26.205
1.515	0.56983	0.40702	-0.0168	1.3764	0.32854	0.88	26.208
1.52	0.57003	0.40712	-0.017	1.3764	0.32844	0.88	26.206
1.525	0.56964	0.40702	-0.0168	1.3766	0.32854	0.88	26.205
1.53	0.56964	0.40702	-0.0172	1.3765	0.32834	0.88	26.202
1.535	0.56964	0.40692	-0.0172	1.3765	0.32854	0.88	26.221
1.54	0.56983	0.40712	-0.0174	1.3767	0.32834	0.879	26.23
1.545	0.56945	0.40702	-0.0174	1.3768	0.32834	0.879	26.228
1.55	0.56964	0.40712	-0.0176	1.3767	0.32844	0.879	26.249
1.555	0.56926	0.40692	-0.0176	1.3768	0.32824	0.879	26.242
1.56	0.56964	0.40702	-0.0178	1.377	0.32834	0.879	26.255
1.565	0.56964	0.40712	-0.0176	1.377	0.32834	0.879	26.255
1.57	0.56945	0.40712	-0.018	1.3768	0.32815	0.879	26.27
1.575	0.56926	0.40692	-0.0178	1.377	0.32815	0.879	26.296
1.58	0.56964	0.40712	-0.0182	1.3771	0.32815	0.879	26.298
1.585	0.56964	0.40712	-0.018	1.3773	0.32815	0.879	26.298
1.59	0.56945	0.40712	-0.0185	1.3773	0.32805	0.879	26.307
1.595	0.56926	0.40692	-0.018	1.3774	0.32805	0.879	26.316
1.6	0.56964	0.40712	-0.0185	1.3774	0.32805	0.879	26.325
1.605	0.56945	0.40712	-0.0182	1.3774	0.32805	0.879	26.324
1.61	0.56945	0.40712	-0.0185	1.3774	0.32785	0.878	26.336
1.615	0.56926	0.40692	-0.0185	1.3775	0.32785	0.878	26.325
1.62	0.56964	0.40702	-0.0185	1.3777	0.32766	0.878	26.348
1.625	0.56945	0.40712	-0.0185	1.3777	0.32785	0.878	26.354
1.63	0.56906	0.40702	-0.0187	1.3776	0.32766	0.878	26.366
1.635	0.56945	0.40702	-0.0189	1.3778	0.32756	0.878	26.381
1.64	0.56983	0.40712	-0.0191	1.3779	0.32737	0.878	26.381
1.645	0.56945	0.40702	-0.0189	1.3779	0.32737	0.878	26.398
1.65	0.56926	0.40702	-0.0191	1.3779	0.32737	0.878	26.402
1.655	0.56926	0.40692	-0.0191	1.3781	0.32717	0.878	26.41
1.66	0.56964	0.40702	-0.0195	1.3779	0.326976	0.878	26.41
1.665	0.56945	0.40712	-0.0193	1.378	0.326976	0.878	26.424
1.67	0.56926	0.40692	-0.0195	1.378	0.326878	0.878	26.43
1.675	0.56926	0.40682	-0.0199	1.3781	0.326781	0.877	26.437
1.68	0.56945	0.40692	-0.0199	1.3782	0.326586	0.877	26.445
1.685	0.56945	0.40712	-0.0199	1.3783	0.326586	0.877	26.46
1.69	0.56926	0.40702	-0.0201	1.3783	0.326293	0.877	26.466
1.695	0.56964	0.40702	-0.0201	1.3783	0.32639	0.877	26.478
1.7	0.56926	0.40702	-0.0205	1.3785	0.326195	0.877	26.5
1.705	0.56926	0.40712	-0.0208	1.3786	0.326098	0.877	26.498
1.71	0.56926	0.40712	-0.0208	1.3785	0.326	0.877	26.492
1.715	0.56945	0.40702	-0.0205	1.3787	0.326	0.877	26.516
1.72	0.56964	0.40702	-0.0208	1.3787	0.325805	0.877	26.533
1.725	0.56964	0.40722	-0.021	1.3789	0.325902	0.876	26.531
1.73	0.56945	0.40712	-0.0212	1.3789	0.325707	0.876	26.556
1.735	0.56964	0.40702	-0.0208	1.379	0.325805	0.876	26.564
1.74	0.56964	0.40702	-0.0212	1.3789	0.32561	0.876	26.566
1.745	0.56983	0.40702	-0.0214	1.3791	0.325512	0.876	26.575
1.75	0.57022	0.40702	-0.0214	1.3791	0.325414	0.876	26.593
1.755	0.57022	0.40702	-0.0212	1.3791	0.325414	0.876	26.595
1.76	0.57022	0.40692	-0.0208	1.3792	0.32561	0.876	26.598
1.765	0.57041	0.40692	-0.0212	1.3794	0.325414	0.876	26.61
1.77	0.5708	0.40702	-0.0214	1.3794	0.325219	0.876	26.627
1.775	0.5708	0.40682	-0.021	1.3797	0.325219	0.876	26.634
1.78	0.57099	0.40682	-0.021	1.3797	0.325414	0.876	26.639
1.785	0.57099	0.40682	-0.0214	1.3797	0.325219	0.876	26.651
1.79	0.57099	0.40682	-0.021	1.3801	0.325414	0.876	26.658
1.795	0.57118	0.40672	-0.0208	1.38	0.325317	0.876	26.676
1.8	0.57099	0.40672	-0.0208	1.3804	0.325219	0.876	26.678
1.805	0.57118	0.40692	-0.0208	1.3806	0.325414	0.876	26.7
1.81	0.57118	0.40672	-0.021	1.3807	0.325219	0.876	26.707
1.815	0.57099	0.40682	-0.0205	1.3809	0.325317	0.876	26.722
1.82	0.57099	0.40672	-0.0203	1.3811	0.325414	0.876	26.744
1.825	0.57118	0.40692	-0.0208	1.3813	0.325317	0.876	26.747
1.83	0.57118	0.40682	-0.0203	1.3814	0.325317	0.876	26.742
1.835	0.57118	0.40692	-0.0203	1.3815	0.325512	0.876	26.774
1.84	0.5708	0.40672	-0.0199	1.3817	0.32561	0.876	26.786
1.845	0.57099	0.40682	-0.0203	1.3819	0.325512	0.876	26.797
1.85	0.57099	0.40692	-0.0199	1.3821	0.325512	0.876	26.791
1.855	0.57118	0.40702	-0.0201	1.3821	0.325512	0.875	26.815
1.86	0.5708	0.40682	-0.0199	1.382	0.32561	0.876	26.826
1.865	0.5708	0.40702	-0.0203	1.3822	0.32561	0.875	26.853
1.87	0.5708	0.40692	-0.0199	1.3822	0.32561	0.875	26.847
1.875	0.5708	0.40692	-0.0199	1.3822	0.32561	0.875	26.864
1.88	0.5706	0.40702	-0.0195	1.382	0.325805	0.875	26.884
1.885	0.5708	0.40722	-0.0199	1.382	0.325707	0.875	26.89
1.89	0.5708	0.40702	-0.0199	1.3819	0.325707	0.875	26.898
1.895	0.5706	0.40712	-0.0197	1.3819	0.325805	0.875	26.921
1.9	0.5706	0.40712	-0.0195	1.3819	0.325902	0.875	26.935
1.905	0.5708	0.40731	-0.0199	1.3818	0.325805	0.875	26.935
1.91	0.5708	0.40731	-0.0197	1.3818	0.325805	0.875	26.968
1.915	0.5706	0.40722	-0.0193	1.3816	0.326	0.875	26.969
1.92	0.57041	0.40712	-0.0195	1.3816	0.326	0.875	26.967
1.925	0.5706	0.40731	-0.0199	1.3816	0.326	0.875	26.989
1.93	0.57041	0.40731	-0.0195	1.3816	0.326	0.875	27.001
1.935	0.5706	0.40731	-0.0197	1.3814	0.326098	0.875	27.018
1.94	0.57022	0.40712	-0.0195	1.3813	0.326	0.875	27.038
1.945	0.57041	0.40731	-0.0199	1.3813	0.326	0.875	27.056
1.95	0.57041	0.40731	-0.0195	1.3812	0.326195	0.875	27.069
1.955	0.57041	0.40731	-0.0197	1.3812	0.326195	0.875	27.074
1.96	0.57003	0.40712	-0.0195	1.3811	0.326195	0.875	27.092
1.965	0.57041	0.40731	-0.0199	1.3811	0.326293	0.875	27.093
1.97	0.57041	0.40731	-0.0195	1.381	0.326293	0.875	27.113
1.975	0.57041	0.40731	-0.0197	1.3808	0.326488	0.875	27.128
1.98	0.57003	0.40712	-0.0197	1.3809	0.326293	0.875	27.146
1.985	0.57022	0.40731	-0.0199	1.3809	0.326488	0.875	27.157
1.99	0.5706	0.40741	-0.0197	1.3807	0.326683	0.875	27.183
1.995	0.57022	0.40731	-0.0195	1.3808	0.326781	0.875	27.19
2	0.57003	0.40722	-0.0197	1.3809	0.326781	0.875	27.196
2.005	0.57041	0.40731	-0.0201	1.3809	0.326878	0.874	27.217
2.01	0.57022	0.40731	-0.0197	1.3809	0.326976	0.874	27.242
2.015	0.57041	0.40731	-0.0197	1.3809	0.32717	0.874	27.258
2.02	0.57003	0.40712	-0.0199	1.3811	0.32707	0.874	27.258
2.025	0.57041	0.40731	-0.0203	1.3811	0.32707	0.874	27.285
2.03	0.57041	0.40722	-0.0199	1.3813	0.32727	0.874	27.296
2.035	0.57041	0.40731	-0.0199	1.3815	0.32746	0.874	27.314
2.04	0.57022	0.40712	-0.0199	1.3817	0.32737	0.874	27.328
2.045	0.5706	0.40731	-0.0201	1.3817	0.32756	0.874	27.338
2.05	0.5708	0.40731	-0.0201	1.382	0.32766	0.874	27.36
2.055	0.57099	0.40731	-0.0201	1.3821	0.32776	0.874	27.363
2.06	0.5708	0.40712	-0.0199	1.3821	0.32776	0.874	27.39
2.065	0.57157	0.40731	-0.0203	1.3823	0.32785	0.874	27.404
2.07	0.57157	0.40741	-0.0201	1.3825	0.32795	0.874	27.423
2.075	0.57195	0.40731	-0.0199	1.3827	0.32815	0.874	27.442
2.08	0.57195	0.40712	-0.0201	1.3829	0.32795	0.874	27.457
2.085	0.57253	0.40731	-0.0205	1.3829	0.32805	0.874	27.46
2.09	0.57234	0.40731	-0.0201	1.3832	0.32815	0.874	27.493
2.095	0.57253	0.40722	-0.0201	1.383	0.32824	0.874	27.508
2.1	0.57214	0.40702	-0.0203	1.3832	0.32815	0.874	27.52
2.105	0.57253	0.40722	-0.0208	1.3833	0.32805	0.874	27.547
2.11	0.57253	0.40722	-0.0203	1.3833	0.32824	0.874	27.546
2.115	0.57234	0.40722	-0.0201	1.3835	0.32834	0.874	27.576
2.12	0.57195	0.40702	-0.0203	1.3836	0.32815	0.874	27.591
2.125	0.57214	0.40712	-0.0205	1.3835	0.32834	0.874	27.61
2.13	0.57176	0.40702	-0.0203	1.3836	0.32834	0.874	27.632
2.135	0.57195	0.40712	-0.0203	1.3836	0.32824	0.874	27.633
2.14	0.57157	0.40692	-0.0203	1.3837	0.32824	0.874	27.658
2.145	0.57195	0.40712	-0.0205	1.3836	0.32834	0.874	27.669
2.15	0.57195	0.40692	-0.0203	1.3838	0.32834	0.874	27.7
2.155	0.57195	0.40692	-0.0205	1.3837	0.32824	0.874	27.721
2.16	0.57214	0.40682	-0.0205	1.3837	0.32824	0.874	27.724
2.165	0.57253	0.40702	-0.0208	1.3837	0.32824	0.874	27.75
2.17	0.57253	0.40702	-0.0203	1.3839	0.32824	0.874	27.765
2.175	0.57272	0.40692	-0.0208	1.3838	0.32824	0.874	27.78
2.18	0.57272	0.40682	-0.0208	1.3839	0.32815	0.874	27.797
2.185	0.5733	0.40702	-0.0212	1.3838	0.32815	0.873	27.827
2.19	0.5733	0.40702	-0.0208	1.3839	0.32815	0.874	27.846
2.195	0.57291	0.40692	-0.0208	1.3839	0.32805	0.874	27.864
2.2	0.5731	0.40682	-0.021	1.3841	0.32815	0.873	27.879
2.205	0.57349	0.40702	-0.0214	1.3841	0.32805	0.873	27.897
2.21	0.5731	0.40692	-0.021	1.3841	0.32805	0.873	27.915
2.215	0.57291	0.40692	-0.021	1.3841	0.32805	0.873	27.935
2.22	0.57272	0.40672	-0.021	1.3843	0.32805	0.873	27.951
2.225	0.57272	0.40682	-0.0214	1.3843	0.32805	0.873	27.975
2.23	0.57272	0.40682	-0.0214	1.3845	0.32805	0.873	28.009
2.235	0.57272	0.40692	-0.0212	1.3845	0.32805	0.873	28.023
2.24	0.57234	0.40672	-0.0212	1.3848	0.32805	0.873	28.033
2.245	0.57234	0.40672	-0.0216	1.3848	0.32795	0.873	28.068
2.25	0.57214	0.40672	-0.0214	1.385	0.32795	0.873	28.085
2.255	0.57214	0.40672	-0.0216	1.3851	0.32795	0.873	28.098
2.26	0.57195	0.40662	-0.0214	1.3854	0.32805	0.873	28.113
2.265	0.57195	0.40662	-0.0216	1.3854	0.32805	0.873	28.134
2.27	0.57195	0.40662	-0.0218	1.3857	0.32785	0.873	28.162
2.275	0.57195	0.40672	-0.0218	1.3856	0.32785	0.873	28.18
2.28	0.57137	0.40642	-0.0216	1.386	0.32795	0.873	28.204
2.285	0.57176	0.40662	-0.022	1.3861	0.32795	0.873	28.223
2.29	0.57118	0.40642	-0.0216	1.3862	0.32795	0.873	28.24
2.295	0.57099	0.40642	-0.0218	1.3862	0.32785	0.873	28.272
2.3	0.5706	0.40622	-0.0218	1.3865	0.32785	0.873	28.297
2.305	0.57041	0.40632	-0.0222	1.3865	0.32785	0.873	28.33
2.31	0.56983	0.40612	-0.022	1.3867	0.32776	0.873	28.335
2.315	0.56983	0.40632	-0.0222	1.3866	0.32776	0.873	28.364
2.32	0.56906	0.40592	-0.0218	1.387	0.32795	0.873	28.388
2.325	0.56906	0.40612	-0.0222	1.3868	0.32785	0.873	28.402
2.33	0.56849	0.40602	-0.0222	1.387	0.32776	0.872	28.422
2.335	0.5681	0.40592	-0.0222	1.387	0.32776	0.872	28.442
2.34	0.5681	0.40572	-0.022	1.387	0.32776	0.872	28.48
2.345	0.56791	0.40582	-0.0224	1.3873	0.32776	0.872	28.492
2.35	0.56772	0.40582	-0.0222	1.3871	0.32776	0.872	28.512
2.355	0.56791	0.40592	-0.0222	1.3871	0.32776	0.872	28.54
2.36	0.56714	0.40552	-0.0218	1.3872	0.32776	0.872	28.567
2.365	0.56733	0.40562	-0.0224	1.3871	0.32766	0.872	28.582
2.37	0.56753	0.40562	-0.0226	1.3872	0.32766	0.872	28.603
2.375	0.56753	0.40562	-0.0226	1.387	0.32756	0.872	28.629
2.38	0.56714	0.40543	-0.0222	1.387	0.32766	0.872	28.66
2.385	0.56772	0.40562	-0.0229	1.3869	0.32746	0.872	28.684
2.39	0.56772	0.40562	-0.0226	1.387	0.32766	0.872	28.709
2.395	0.56772	0.40552	-0.0226	1.3868	0.32766	0.872	28.728
2.4	0.56791	0.40562	-0.0226	1.3869	0.32756	0.872	28.764
2.405	0.56772	0.40552	-0.0231	1.3869	0.32766	0.872	28.775
2.41	0.56772	0.40543	-0.0226	1.387	0.32766	0.872	28.797
2.415	0.5683	0.40562	-0.0229	1.3868	0.32776	0.872	28.827
2.42	0.5681	0.40552	-0.0229	1.387	0.32756	0.871	28.85
2.425	0.56868	0.40562	-0.0233	1.3872	0.32766	0.871	28.883
2.43	0.5683	0.40552	-0.0229	1.3872	0.32776	0.871	28.898
2.435	0.5683	0.40552	-0.0231	1.3871	0.32776	0.871	28.931
2.44	0.56868	0.40543	-0.0231	1.3872	0.32776	0.871	28.959
2.445	0.56906	0.40543	-0.0231	1.3874	0.32785	0.871	28.994
2.45	0.56868	0.40543	-0.0231	1.3874	0.32785	0.871	29.015
2.455	0.56945	0.40552	-0.0233	1.3873	0.32795	0.871	29.022
2.46	0.56926	0.40533	-0.0231	1.3873	0.32795	0.871	29.055
2.465	0.56964	0.40543	-0.0233	1.3871	0.32795	0.871	29.087
2.47	0.56983	0.40533	-0.0235	1.3873	0.32805	0.871	29.111
2.475	0.57003	0.40533	-0.0237	1.3871	0.32805	0.871	29.125
2.48	0.56983	0.40513	-0.0233	1.3873	0.32824	0.871	29.163
2.485	0.57041	0.40533	-0.0235	1.3872	0.32805	0.871	29.185
2.49	0.57022	0.40523	-0.0237	1.387	0.32824	0.871	29.214
2.495	0.57041	0.40513	-0.0239	1.3869	0.32805	0.871	29.227
2.5	0.57041	0.40513	-0.0235	1.3869	0.32834	0.871	29.268
2.505	0.57099	0.40513	-0.0235	1.387	0.32815	0.871	29.281
2.51	0.5708	0.40513	-0.0235	1.3869	0.32844	0.871	29.311
2.515	0.57118	0.40533	-0.0239	1.3868	0.32815	0.871	29.342
2.52	0.57099	0.40503	-0.0239	1.387	0.32815	0.87	29.379
2.525	0.57118	0.40513	-0.0239	1.3868	0.32815	0.87	29.392
2.53	0.57118	0.40513	-0.0239	1.387	0.32824	0.87	29.433
2.535	0.57157	0.40513	-0.0239	1.3868	0.32805	0.87	29.44
2.54	0.57118	0.40513	-0.0239	1.387	0.32834	0.87	29.497
2.545	0.57137	0.40523	-0.0239	1.3869	0.32815	0.87	29.5
2.55	0.57176	0.40523	-0.0237	1.387	0.32824	0.87	29.55
2.555	0.57176	0.40503	-0.0237	1.3869	0.32824	0.87	29.563
2.56	0.57157	0.40513	-0.0237	1.387	0.32834	0.87	29.586
2.565	0.57157	0.40503	-0.0237	1.387	0.32815	0.87	29.635
2.57	0.57176	0.40503	-0.0235	1.3871	0.32824	0.87	29.662
2.575	0.57157	0.40503	-0.0235	1.387	0.32824	0.87	29.682
2.58	0.57176	0.40513	-0.0239	1.3871	0.32815	0.87	29.718
2.585	0.57176	0.40503	-0.0233	1.3871	0.32815	0.87	29.751
2.59	0.57176	0.40503	-0.0233	1.3872	0.32824	0.87	29.761
2.595	0.57137	0.40493	-0.0233	1.3871	0.32815	0.87	29.806
2.6	0.57176	0.40513	-0.0235	1.3872	0.32824	0.87	29.826
2.605	0.57176	0.40523	-0.0226	1.3872	0.32824	0.87	29.841
2.61	0.57157	0.40533	-0.0231	1.3874	0.32824	0.87	29.895
2.615	0.57137	0.40552	-0.0231	1.3874	0.32805	0.87	29.917
2.62	0.57137	0.40552	-0.0229	1.3874	0.32824	0.87	29.943
2.625	0.57137	0.40562	-0.0224	1.3873	0.32824	0.87	29.971
2.63	0.57157	0.40592	-0.0226	1.3874	0.32824	0.87	30.007
2.635	0.57118	0.40592	-0.0226	1.3874	0.32815	0.87	30.043
2.64	0.57157	0.40622	-0.0224	1.3874	0.32824	0.87	30.071
2.645	0.57118	0.40612	-0.022	1.3875	0.32824	0.87	30.11
2.65	0.57137	0.40622	-0.022	1.3874	0.32824	0.87	30.137
2.655	0.57099	0.40612	-0.0218	1.3875	0.32824	0.87	30.161
2.66	0.57118	0.40632	-0.0218	1.3875	0.32834	0.869	30.187
2.665	0.57099	0.40612	-0.0216	1.3876	0.32815	0.869	30.232
2.67	0.57118	0.40632	-0.0218	1.3875	0.32805	0.869	30.265
2.675	0.5708	0.40622	-0.0212	1.3876	0.32824	0.869	30.272
2.68	0.57099	0.40632	-0.0214	1.3876	0.32824	0.869	30.31
2.685	0.57099	0.40612	-0.0214	1.3877	0.32805	0.869	30.354
2.69	0.57118	0.40632	-0.0212	1.3875	0.32815	0.869	30.387
2.695	0.5708	0.40622	-0.0208	1.3877	0.32824	0.869	30.417
2.7	0.5706	0.40622	-0.021	1.3878	0.32824	0.869	30.441
2.705	0.57041	0.40592	-0.0208	1.3878	0.32815	0.869	30.465
2.71	0.5708	0.40612	-0.021	1.3879	0.32815	0.869	30.513
2.715	0.57022	0.40592	-0.0208	1.3879	0.32834	0.869	30.55
2.72	0.57041	0.40602	-0.0208	1.3879	0.32824	0.869	30.583
2.725	0.57022	0.40572	-0.0208	1.3881	0.32815	0.869	30.622
2.73	0.57041	0.40582	-0.0208	1.388	0.32824	0.869	30.656
2.735	0.57003	0.40572	-0.0203	1.3881	0.32824	0.869	30.673
2.74	0.56983	0.40572	-0.0208	1.3883	0.32824	0.869	30.71
2.745	0.56964	0.40543	-0.0208	1.3883	0.32824	0.869	30.748
2.75	0.56964	0.40533	-0.0208	1.3884	0.32834	0.869	30.77
2.755	0.56926	0.40533	-0.0203	1.3885	0.32834	0.869	30.819
2.76	0.56926	0.40533	-0.0208	1.3886	0.32834	0.869	30.853
2.765	0.56926	0.40513	-0.021	1.3888	0.32834	0.869	30.891
2.77	0.56945	0.40503	-0.021	1.3888	0.32834	0.868	30.919
2.775	0.56887	0.40493	-0.0208	1.3888	0.32834	0.869	30.951
2.78	0.56887	0.40483	-0.021	1.389	0.32854	0.869	30.985
2.785	0.56849	0.40463	-0.021	1.3891	0.32844	0.868	31.023
2.79	0.56849	0.40463	-0.0208	1.3891	0.32864	0.868	31.053
2.795	0.56849	0.40443	-0.021	1.3892	0.32844	0.868	31.086
2.8	0.56849	0.40433	-0.0212	1.3894	0.32864	0.868	31.126
2.805	0.5683	0.40403	-0.0212	1.3895	0.32873	0.868	31.169
2.81	0.5683	0.40403	-0.0214	1.3895	0.32864	0.868	31.2
2.815	0.5683	0.40373	-0.021	1.3895	0.32883	0.868	31.24
2.82	0.56849	0.40393	-0.0214	1.3897	0.32893	0.868	31.255
2.825	0.5681	0.40373	-0.0216	1.39	0.32883	0.868	31.304
2.83	0.56849	0.40383	-0.0216	1.3899	0.32903	0.868	31.353
2.835	0.5681	0.40364	-0.0214	1.39	0.32893	0.868	31.386
2.84	0.56868	0.40383	-0.0218	1.3902	0.32912	0.868	31.404
2.845	0.56868	0.40383	-0.0214	1.3904	0.32912	0.868	31.45
2.85	0.56868	0.40383	-0.0216	1.3904	0.32922	0.868	31.496
2.855	0.56887	0.40383	-0.0216	1.3904	0.32922	0.868	31.519
2.86	0.56926	0.40413	-0.022	1.3905	0.32903	0.868	31.55
2.865	0.56906	0.40413	-0.0218	1.3906	0.32932	0.868	31.601
2.87	0.56945	0.40423	-0.0218	1.3904	0.32932	0.868	31.639
2.875	0.56926	0.40423	-0.0218	1.3906	0.32922	0.867	31.668
2.88	0.56983	0.40453	-0.0222	1.3906	0.32922	0.867	31.72
2.885	0.56983	0.40453	-0.0224	1.3906	0.32932	0.867	31.762
2.89	0.56983	0.40463	-0.0222	1.3907	0.32932	0.867	31.804
2.895	0.57003	0.40463	-0.0222	1.3905	0.32922	0.867	31.835
2.9	0.57041	0.40483	-0.0226	1.3905	0.32932	0.867	31.872
2.905	0.57003	0.40483	-0.0229	1.3907	0.32922	0.867	31.908
2.91	0.5706	0.40473	-0.0231	1.3905	0.32903	0.867	31.94
2.915	0.57022	0.40473	-0.0226	1.3904	0.32922	0.867	31.967
2.92	0.5708	0.40493	-0.0233	1.3903	0.32912	0.867	32.009
2.925	0.57041	0.40483	-0.0233	1.3904	0.32903	0.867	32.061
2.93	0.5708	0.40483	-0.0233	1.3903	0.32903	0.867	32.113
2.935	0.5706	0.40493	-0.0235	1.3901	0.32903	0.866	32.138
2.94	0.5708	0.40513	-0.0237	1.39	0.32883	0.866	32.174
2.945	0.5708	0.40493	-0.0233	1.3902	0.32912	0.866	32.223
2.95	0.5706	0.40503	-0.0239	1.39	0.32893	0.866	32.26
2.955	0.57041	0.40493	-0.0237	1.39	0.32883	0.866	32.293
2.96	0.5708	0.40503	-0.0237	1.3897	0.32883	0.866	32.33
2.965	0.5708	0.40503	-0.0237	1.39	0.32903	0.866	32.36
2.97	0.5708	0.40513	-0.0235	1.4138	0.32893	0.866	32.407
2.975	0.57041	0.40493	-0.0233	1.4037	0.32893	0.866	32.453
2.98	0.5708	0.40493	-0.0239	1.4001	0.32883	0.866	32.489
2.985	0.5706	0.40493	-0.0239	1.3981	0.32864	0.866	32.556
2.99	0.5708	0.40483	-0.0237	1.3976	0.32873	0.866	32.574
2.995	0.57041	0.40473	-0.0235	1.3962	0.32864	0.866	32.633
3	0.5706	0.40493	-0.0239	1.3958	0.32864	0.866	32.655
3.005	0.5708	0.40483	-0.0237	1.3954	0.32873	0.866	32.704
3.01	0.5708	0.40463	-0.0237	1.395	0.32864	0.866	32.752
3.015	0.5706	0.40473	-0.0239	1.3946	0.32854	0.866	32.777
3.02	0.5708	0.40483	-0.0237	1.3943	0.32854	0.866	32.816
3.025	0.5708	0.40463	-0.0233	1.3938	0.32873	0.866	32.874
3.03	0.57041	0.40463	-0.0237	1.3934	0.32864	0.866	32.908
3.035	0.57003	0.40443	-0.0237	1.3928	0.32844	0.865	32.94
3.04	0.5706	0.40463	-0.0233	1.392	0.32864	0.866	32.971
3.045	0.57041	0.40443	-0.0231	1.3911	0.32873	0.866	33.032
3.05	0.5708	0.40453	-0.0237	1.3905	0.32864	0.865	33.08
3.055	0.57041	0.40453	-0.0235	1.3897	0.32844	0.865	33.118
3.06	0.57022	0.40453	-0.0233	1.3894	0.32854	0.865	33.158
3.065	0.57041	0.40443	-0.0229	1.3889	0.32864	0.865	33.207
3.07	0.5706	0.40453	-0.0233	1.3886	0.32864	0.865	33.243
3.075	0.57022	0.40443	-0.0233	1.3882	0.32844	0.865	33.281
3.08	0.57022	0.40443	-0.0231	1.388	0.32854	0.865	33.332
3.085	0.57003	0.40423	-0.0231	1.388	0.32864	0.865	33.382
3.09	0.57041	0.40433	-0.0229	1.3879	0.32864	0.865	33.42
3.095	0.57022	0.40443	-0.0229	1.3877	0.32844	0.865	33.453
3.1	0.57022	0.40433	-0.0231	1.3876	0.32854	0.865	33.512
3.105	0.57003	0.40413	-0.0224	1.3878	0.32864	0.865	33.56
3.11	0.57041	0.40433	-0.0226	1.3879	0.32864	0.865	33.595
3.115	0.57022	0.40433	-0.0226	1.3882	0.32844	0.864	33.631
3.12	0.57022	0.40423	-0.0226	1.3881	0.32854	0.865	33.703
3.125	0.5706	0.40423	-0.0218	1.3885	0.32873	0.865	33.733
3.13	0.57022	0.40403	-0.0224	1.3884	0.32864	0.864	33.779
3.135	0.57003	0.40413	-0.022	1.3885	0.32854	0.864	33.826
3.14	0.57041	0.40423	-0.0224	1.3886	0.32844	0.864	33.875
3.145	0.57003	0.40393	-0.022	1.3889	0.32864	0.864	33.918
3.15	0.57041	0.40403	-0.0222	1.3889	0.32854	0.864	33.952
3.155	0.57003	0.40383	-0.0222	1.3891	0.32864	0.864	33.998
3.16	0.57003	0.40373	-0.0222	1.3891	0.32854	0.864	34.054
3.165	0.57003	0.40383	-0.022	1.3895	0.32854	0.864	34.088
3.17	0.57041	0.40383	-0.0224	1.3895	0.32864	0.864	34.126
3.175	0.57003	0.40364	-0.022	1.3897	0.32864	0.864	34.182
3.18	0.57003	0.40364	-0.0222	1.3897	0.32854	0.864	34.226
3.185	0.57003	0.40344	-0.0218	1.39	0.32873	0.864	34.268
3.19	0.57022	0.40364	-0.0222	1.3899	0.32864	0.864	34.321
3.195	0.57003	0.40354	-0.022	1.3901	0.32864	0.864	34.371
3.2	0.57003	0.40344	-0.0224	1.3901	0.32864	0.864	34.404
3.205	0.57003	0.40334	-0.022	1.3904	0.32864	0.864	34.455
3.21	0.57022	0.40354	-0.0222	1.3903	0.32854	0.863	34.504
3.215	0.57003	0.40344	-0.022	1.3904	0.32873	0.863	34.541
3.22	0.57003	0.40324	-0.0218	1.3904	0.32864	0.863	34.615
3.225	0.57022	0.40354	-0.022	1.3906	0.32873	0.863	34.646
3.23	0.57003	0.40334	-0.0224	1.3906	0.32864	0.863	34.69
3.235	0.56964	0.40314	-0.022	1.3906	0.32864	0.863	34.74
3.24	0.57003	0.40334	-0.022	1.3906	0.32864	0.863	34.784
3.245	0.56983	0.40324	-0.0222	1.3909	0.32873	0.863	34.845
3.25	0.57022	0.40344	-0.0218	1.3909	0.32873	0.863	34.879
3.255	0.56983	0.40324	-0.0216	1.3909	0.32873	0.863	34.932
3.26	0.56983	0.40324	-0.0216	1.3909	0.32873	0.863	34.977
3.265	0.56983	0.40324	-0.0218	1.3911	0.32873	0.863	35.044
3.27	0.57022	0.40344	-0.0216	1.391	0.32883	0.863	35.076
3.275	0.56983	0.40324	-0.0212	1.3912	0.32883	0.863	35.132
3.28	0.56964	0.40314	-0.0212	1.3912	0.32883	0.863	35.184
3.285	0.56964	0.40314	-0.0216	1.3912	0.32883	0.862	35.223
3.29	0.57003	0.40324	-0.0218	1.3912	0.32873	0.862	35.287
3.295	0.56964	0.40304	-0.0214	1.3913	0.32893	0.862	35.339
3.3	0.56983	0.40324	-0.0212	1.3911	0.32883	0.862	35.385
3.305	0.56983	0.40314	-0.0216	1.3914	0.32883	0.862	35.429
3.31	0.56983	0.40314	-0.0218	1.3913	0.32873	0.862	35.485
3.315	0.56945	0.40294	-0.0214	1.3915	0.32873	0.862	35.529
3.32	0.56964	0.40304	-0.0214	1.3913	0.32883	0.862	35.576
3.325	0.56945	0.40284	-0.0218	1.3914	0.32883	0.862	35.632
3.33	0.56906	0.40284	-0.0218	1.3915	0.32873	0.862	35.679
3.335	0.56964	0.40284	-0.0218	1.3914	0.32893	0.862	35.734
3.34	0.56964	0.40284	-0.0216	1.3914	0.32873	0.862	35.787
3.345	0.56926	0.40284	-0.0216	1.3915	0.32883	0.862	35.838
3.35	0.56926	0.40274	-0.0216	1.3914	0.32883	0.862	35.879
3.355	0.56964	0.40274	-0.0218	1.3914	0.32883	0.861	35.928
3.36	0.56983	0.40284	-0.0218	1.3914	0.32864	0.861	35.982
3.365	0.56945	0.40274	-0.0218	1.3915	0.32883	0.861	36.03
3.37	0.56926	0.40274	-0.0216	1.3913	0.32883	0.861	36.096
3.375	0.56964	0.40274	-0.0218	1.3914	0.32883	0.861	36.147
3.38	0.56983	0.40274	-0.0216	1.3913	0.32873	0.861	36.183
3.385	0.56945	0.40274	-0.0216	1.3913	0.32893	0.861	36.244
3.39	0.56945	0.40284	-0.0218	1.3912	0.32883	0.861	36.293
3.395	0.56983	0.40284	-0.0218	1.391	0.32883	0.861	36.358
3.4	0.56964	0.40264	-0.0218	1.391	0.32864	0.861	36.414
3.405	0.56926	0.40264	-0.0218	1.391	0.32883	0.861	36.447
3.41	0.56926	0.40264	-0.0214	1.391	0.32893	0.861	36.506
3.415	0.56964	0.40264	-0.0218	1.3909	0.32883	0.861	36.563
3.42	0.56945	0.40264	-0.0218	1.3907	0.32873	0.861	36.607
3.425	0.56945	0.40264	-0.0218	1.3907	0.32864	0.86	36.675
3.43	0.56906	0.40254	-0.0214	1.3908	0.32883	0.86	36.723
3.435	0.56945	0.40254	-0.0216	1.3906	0.32893	0.86	36.774
3.44	0.56964	0.40264	-0.0218	1.3906	0.32873	0.86	36.818
3.445	0.56945	0.40254	-0.0218	1.3906	0.32864	0.86	36.883
3.45	0.56926	0.40264	-0.0214	1.3905	0.32873	0.86	36.924
3.455	0.56964	0.40274	-0.0216	1.3904	0.32883	0.86	36.969
3.46	0.56945	0.40254	-0.022	1.3904	0.32864	0.86	37.029
3.465	0.56964	0.40264	-0.022	1.3904	0.32864	0.86	37.082
3.47	0.56926	0.40254	-0.0216	1.3904	0.32873	0.86	37.145
3.475	0.56945	0.40264	-0.022	1.3904	0.32873	0.86	37.218
3.48	0.56945	0.40254	-0.0222	1.3903	0.32864	0.86	37.253
3.485	0.56945	0.40254	-0.0222	1.3903	0.32864	0.859	37.305
3.49	0.56945	0.40254	-0.022	1.3904	0.32873	0.859	37.367
3.495	0.56964	0.40274	-0.0222	1.3903	0.32883	0.859	37.422
3.5	0.56964	0.40254	-0.0222	1.3903	0.32864	0.859	37.486
3.505	0.56926	0.40244	-0.0224	1.3903	0.32854	0.859	37.53
3.51	0.56887	0.40244	-0.022	1.3904	0.32873	0.859	37.587
3.515	0.56926	0.40254	-0.0222	1.3903	0.32883	0.859	37.642
3.52	0.56964	0.40254	-0.0224	1.3903	0.32864	0.859	37.683
3.525	0.56926	0.40244	-0.0222	1.3903	0.32864	0.859	37.734
3.53	0.56887	0.40244	-0.0218	1.3903	0.32883	0.859	37.806
3.535	0.56926	0.40244	-0.0222	1.3903	0.32883	0.859	37.852
3.54	0.56906	0.40224	-0.0218	1.3902	0.32883	0.859	37.906
3.545	0.56926	0.40234	-0.0222	1.3902	0.32864	0.858	37.979
3.55	0.56887	0.40234	-0.0218	1.3902	0.32883	0.858	38.026
3.555	0.56906	0.40234	-0.022	1.3902	0.32883	0.859	38.093
3.56	0.56906	0.40224	-0.022	1.3901	0.32864	0.858	38.147
3.565	0.56906	0.40224	-0.0218	1.3901	0.32883	0.858	38.214
3.57	0.56887	0.40214	-0.0214	1.3902	0.32903	0.858	38.261
3.575	0.56906	0.40224	-0.022	1.39	0.32873	0.858	38.312
3.58	0.56906	0.40204	-0.0218	1.3899	0.32864	0.858	38.373
3.585	0.56906	0.40194	-0.0218	1.3899	0.32873	0.858	38.422
3.59	0.56868	0.40194	-0.0214	1.39	0.32893	0.858	38.486
3.595	0.56906	0.40194	-0.0218	1.3898	0.32893	0.858	38.552
3.6	0.56906	0.40184	-0.0218	1.3899	0.32883	0.858	38.602
3.605	0.56906	0.40175	-0.0218	1.3899	0.32873	0.858	38.669
3.61	0.56868	0.40155	-0.0214	1.3898	0.32883	0.858	38.721
3.615	0.56906	0.40175	-0.0214	1.3899	0.32903	0.858	38.766
3.62	0.56887	0.40175	-0.0214	1.3898	0.32883	0.857	38.829
3.625	0.56887	0.40175	-0.0218	1.3898	0.32883	0.857	38.894
3.63	0.56887	0.40175	-0.0212	1.3897	0.32893	0.857	38.952
3.635	0.56906	0.40194	-0.0214	1.3896	0.32903	0.857	39.008
3.64	0.56887	0.40194	-0.0216	1.3896	0.32883	0.857	39.069
3.645	0.56887	0.40194	-0.0212	1.3896	0.32893	0.857	39.125
3.65	0.56887	0.40194	-0.021	1.3896	0.32912	0.857	39.19
3.655	0.56906	0.40214	-0.0214	1.3894	0.32903	0.857	39.261
3.66	0.56887	0.40214	-0.0214	1.3894	0.32883	0.857	39.303
3.665	0.56868	0.40194	-0.0214	1.3894	0.32883	0.857	39.364
3.67	0.56849	0.40204	-0.021	1.3893	0.32903	0.857	39.413
3.675	0.56887	0.40224	-0.0212	1.3892	0.32903	0.857	39.482
3.68	0.56868	0.40204	-0.0214	1.389	0.32883	0.856	39.551
3.685	0.56887	0.40204	-0.021	1.389	0.32903	0.856	39.595
3.69	0.56849	0.40204	-0.0208	1.389	0.32903	0.857	39.663
3.695	0.56868	0.40214	-0.0212	1.389	0.32903	0.856	39.72
3.7	0.56868	0.40194	-0.021	1.389	0.32893	0.856	39.773
3.705	0.56887	0.40204	-0.0214	1.3888	0.32893	0.856	39.851
3.71	0.56849	0.40204	-0.0208	1.3889	0.32903	0.856	39.916
3.715	0.56868	0.40204	-0.021	1.3888	0.32903	0.856	39.965
3.72	0.56868	0.40194	-0.0212	1.3889	0.32883	0.856	40.02
3.725	0.56868	0.40194	-0.021	1.3888	0.32903	0.856	40.078
3.73	0.56868	0.40214	-0.0205	1.3889	0.32912	0.856	40.145
3.735	0.56887	0.40214	-0.021	1.3888	0.32912	0.856	40.206
3.74	0.56868	0.40194	-0.0212	1.3887	0.32893	0.856	40.255
3.745	0.56868	0.40204	-0.0208	1.3886	0.32893	0.856	40.324
3.75	0.56849	0.40214	-0.0205	1.3888	0.32912	0.856	40.387
3.755	0.56887	0.40214	-0.021	1.3887	0.32912	0.855	40.453
3.76	0.56868	0.40194	-0.0208	1.3888	0.32903	0.855	40.512
3.765	0.56887	0.40214	-0.021	1.3886	0.32893	0.855	40.569
3.77	0.56849	0.40204	-0.0205	1.3886	0.32903	0.855	40.632
3.775	0.56868	0.40214	-0.0205	1.3888	0.32922	0.855	40.692
3.78	0.56887	0.40204	-0.0208	1.3887	0.32903	0.855	40.756
3.785	0.56887	0.40214	-0.0208	1.3886	0.32903	0.855	40.828
3.79	0.56868	0.40204	-0.0203	1.3888	0.32912	0.855	40.875
3.795	0.56906	0.40214	-0.0208	1.3886	0.32903	0.855	40.938
3.8	0.56868	0.40204	-0.0203	1.3888	0.32903	0.855	41.009
3.805	0.56887	0.40204	-0.0208	1.3886	0.32903	0.855	41.068
3.81	0.56868	0.40194	-0.0203	1.3888	0.32912	0.855	41.129
3.815	0.56887	0.40204	-0.0205	1.3888	0.32922	0.855	41.188
3.82	0.56868	0.40184	-0.0203	1.3888	0.32912	0.854	41.247
3.825	0.56849	0.40194	-0.0205	1.3888	0.32893	0.854	41.318
3.83	0.56868	0.40194	-0.0201	1.389	0.32912	0.854	41.383
3.835	0.56887	0.40204	-0.0203	1.3888	0.32912	0.854	41.451
3.84	0.56849	0.40184	-0.0201	1.3889	0.32912	0.854	41.509
3.845	0.56868	0.40204	-0.0199	1.3889	0.32922	0.854	41.582
3.85	0.56868	0.40184	-0.0201	1.3891	0.32903	0.854	41.641
3.855	0.56868	0.40184	-0.0201	1.389	0.32922	0.854	41.702
3.86	0.56868	0.40175	-0.0199	1.3892	0.32922	0.854	41.757
3.865	0.56868	0.40184	-0.0199	1.389	0.32922	0.854	41.83
3.87	0.56868	0.40184	-0.0199	1.3893	0.32912	0.854	41.893
3.875	0.56849	0.40175	-0.0201	1.3891	0.32922	0.854	41.966
3.88	0.56868	0.40175	-0.0197	1.3894	0.32922	0.854	42.021
3.885	0.56868	0.40194	-0.0197	1.3893	0.32922	0.854	42.091
3.89	0.56868	0.40175	-0.0195	1.3894	0.32942	0.854	42.14
3.895	0.56887	0.40184	-0.0199	1.3894	0.32922	0.854	42.214
3.9	0.56868	0.40184	-0.0195	1.3896	0.32922	0.854	42.273
3.905	0.56887	0.40184	-0.0195	1.3894	0.32922	0.854	42.337
3.91	0.56849	0.40184	-0.0195	1.3896	0.32932	0.854	42.41
3.915	0.56887	0.40184	-0.0197	1.3897	0.32942	0.853	42.473
3.92	0.56849	0.40175	-0.0193	1.3898	0.32942	0.853	42.535
3.925	0.56849	0.40175	-0.0193	1.3897	0.32922	0.853	42.595
3.93	0.56868	0.40175	-0.0191	1.3899	0.32942	0.853	42.663
3.935	0.56868	0.40175	-0.0191	1.39	0.32951	0.853	42.723
3.94	0.56849	0.40165	-0.0191	1.39	0.32932	0.853	42.788
3.945	0.56849	0.40165	-0.0191	1.3899	0.32951	0.853	42.861
3.95	0.56887	0.40165	-0.0189	1.39	0.32932	0.853	42.933
3.955	0.56849	0.40145	-0.0189	1.39	0.32951	0.853	42.999
3.96	0.56849	0.40145	-0.0189	1.39	0.32951	0.853	43.073
3.965	0.56868	0.40155	-0.0189	1.39	0.32942	0.853	43.134
3.97	0.56868	0.40155	-0.0185	1.39	0.32961	0.853	43.196
3.975	0.56868	0.40145	-0.0187	1.3898	0.32951	0.853	43.255
3.98	0.5683	0.40125	-0.0185	1.3896	0.32951	0.853	43.319
3.985	0.56868	0.40125	-0.0185	1.3896	0.32951	0.852	43.378
3.99	0.56868	0.40125	-0.0185	1.3896	0.32961	0.852	43.46
3.995	0.5683	0.40105	-0.0185	1.3894	0.32971	0.852	43.519
4	0.5683	0.40105	-0.018	1.3893	0.32971	0.852	43.582
4.005	0.56849	0.40115	-0.018	1.3891	0.32971	0.852	43.651
4.01	0.5681	0.40105	-0.018	1.3891	0.32971	0.852	43.728
4.015	0.5683	0.40125	-0.0182	1.3891	0.32971	0.852	43.781
4.02	0.5683	0.40125	-0.0178	1.3889	0.32971	0.852	43.851
4.025	0.56868	0.40135	-0.018	1.3888	0.32961	0.852	43.917
4.03	0.5683	0.40125	-0.0176	1.3888	0.32961	0.852	43.995
4.035	0.5683	0.40145	-0.0178	1.3886	0.32971	0.852	44.065
4.04	0.56791	0.40125	-0.0178	1.3885	0.32961	0.851	44.126
4.045	0.5683	0.40135	-0.0178	1.3884	0.32961	0.851	44.195
4.05	0.56791	0.40125	-0.0176	1.3884	0.32961	0.851	44.26
4.055	0.5683	0.40125	-0.0176	1.3882	0.32951	0.851	44.338
4.06	0.5681	0.40125	-0.0176	1.3881	0.32971	0.851	44.397
4.065	0.5681	0.40125	-0.0174	1.388	0.32971	0.851	44.449
4.07	0.56772	0.40125	-0.017	1.388	0.32981	0.851	44.543
4.075	0.5681	0.40125	-0.0174	1.3878	0.32961	0.851	44.593
4.08	0.5681	0.40125	-0.0176	1.3877	0.32961	0.851	44.666
4.085	0.56791	0.40105	-0.0172	1.3876	0.32961	0.851	44.74
4.09	0.56791	0.40105	-0.0174	1.3876	0.32961	0.851	44.8
4.095	0.5681	0.40115	-0.0172	1.3875	0.32961	0.851	44.857
4.1	0.5681	0.40115	-0.0174	1.3873	0.32961	0.851	44.949
4.105	0.56772	0.40105	-0.0172	1.3872	0.32951	0.85	45.019
4.11	0.56753	0.40095	-0.0172	1.3872	0.32961	0.85	45.077
4.115	0.56791	0.40105	-0.0172	1.3871	0.32951	0.85	45.149
4.12	0.56772	0.40095	-0.017	1.387	0.32971	0.85	45.217
4.125	0.5681	0.40115	-0.017	1.3868	0.32951	0.85	45.294
4.13	0.56791	0.40105	-0.017	1.3868	0.32951	0.85	45.361
4.135	0.56791	0.40105	-0.0172	1.3868	0.32942	0.85	45.435
4.14	0.56753	0.40085	-0.0172	1.3866	0.32942	0.85	45.487
4.145	0.56791	0.40085	-0.017	1.3866	0.32942	0.85	45.564
4.15	0.56791	0.40105	-0.017	1.3866	0.32951	0.85	45.641
4.155	0.56772	0.40085	-0.0172	1.3864	0.32932	0.849	45.709
4.16	0.56772	0.40095	-0.0172	1.3863	0.32951	0.849	45.774
4.165	0.56753	0.40075	-0.017	1.3861	0.32942	0.849	45.852
4.17	0.56753	0.40075	-0.0172	1.3861	0.32932	0.849	45.922
4.175	0.56772	0.40095	-0.0172	1.3861	0.32912	0.849	45.981
4.18	0.56733	0.40075	-0.0172	1.3859	0.32932	0.849	46.067
4.185	0.56772	0.40075	-0.017	1.3858	0.32932	0.849	46.119
4.19	0.56753	0.40065	-0.0168	1.3858	0.32951	0.849	46.199
4.195	0.56753	0.40065	-0.0168	1.3857	0.32932	0.849	46.271
4.2	0.56714	0.40065	-0.017	1.3855	0.32922	0.848	46.344
4.205	0.56753	0.40065	-0.017	1.3855	0.32912	0.848	46.407
4.21	0.56753	0.40065	-0.0168	1.3857	0.32932	0.848	46.478
4.215	0.56714	0.40045	-0.017	1.3855	0.32912	0.848	46.56
4.22	0.56714	0.40045	-0.017	1.3856	0.32922	0.848	46.619
4.225	0.56733	0.40055	-0.0168	1.3855	0.32912	0.848	46.685
4.23	0.56733	0.40055	-0.0168	1.3855	0.32922	0.848	46.756
4.235	0.56714	0.40035	-0.0166	1.3856	0.32922	0.847	46.83
4.24	0.56714	0.40035	-0.0168	1.3856	0.32912	0.847	46.898
4.245	0.56753	0.40045	-0.0164	1.3856	0.32912	0.847	46.982
4.25	0.56753	0.40045	-0.0168	1.3856	0.32912	0.847	47.046
4.255	0.56714	0.40025	-0.0164	1.3856	0.32912	0.847	47.115
4.26	0.56714	0.40035	-0.0166	1.3857	0.32922	0.847	47.205
4.265	0.56695	0.40025	-0.0166	1.3858	0.32912	0.847	47.266
4.27	0.56733	0.40045	-0.0164	1.3858	0.32912	0.847	47.326
4.275	0.56714	0.40035	-0.0164	1.3857	0.32893	0.846	47.402
4.28	0.56733	0.40035	-0.0164	1.3858	0.32912	0.846	47.477
4.285	0.56733	0.40035	-0.0166	1.386	0.32903	0.846	47.554
4.29	0.56714	0.40015	-0.0161	1.3858	0.32912	0.846	47.622
4.295	0.56714	0.40015	-0.0164	1.3858	0.32903	0.846	47.699
4.3	0.56733	0.40035	-0.0161	1.3859	0.32922	0.846	47.762
4.305	0.56733	0.40035	-0.0161	1.3858	0.32903	0.846	47.832
4.31	0.56695	0.40015	-0.0161	1.3858	0.32912	0.846	47.922
4.315	0.56733	0.40015	-0.0164	1.3858	0.32903	0.846	47.988
4.32	0.56714	0.40015	-0.0164	1.3858	0.32912	0.845	48.053
4.325	0.56714	0.40015	-0.0164	1.3858	0.32893	0.845	48.142
4.33	0.56714	0.40015	-0.0164	1.3858	0.32903	0.845	48.193
4.335	0.56676	0.4	-0.0161	1.3858	0.32903	0.845	48.271
4.34	0.56714	0.40005	-0.0159	1.3857	0.32922	0.845	48.344
4.345	0.56714	0.40005	-0.0161	1.3859	0.32903	0.845	48.422
4.35	0.56733	0.40005	-0.0161	1.3857	0.32903	0.845	48.495
4.355	0.56695	0.3999	-0.0159	1.3856	0.32893	0.845	48.567
4.36	0.56695	0.3999	-0.0159	1.3856	0.32912	0.845	48.645
4.365	0.56676	0.3998	-0.0159	1.3857	0.32903	0.844	48.707
4.37	0.56695	0.3999	-0.0159	1.3856	0.32912	0.844	48.793
4.375	0.56695	0.3999	-0.0157	1.3856	0.32912	0.844	48.865
4.38	0.56656	0.3997	-0.0159	1.3855	0.32912	0.844	48.928
4.385	0.56676	0.3997	-0.0159	1.3855	0.32912	0.844	49.008
4.39	0.56676	0.3997	-0.0155	1.3855	0.32912	0.844	49.074
4.395	0.56676	0.3997	-0.0155	1.3854	0.32912	0.844	49.145
4.4	0.56656	0.3995	-0.0157	1.3853	0.32912	0.844	49.228
4.405	0.56656	0.3995	-0.0155	1.3855	0.32912	0.844	49.297
4.41	0.56695	0.3996	-0.0157	1.3853	0.32912	0.843	49.38
4.415	0.56676	0.3995	-0.0153	1.3852	0.32912	0.843	49.449
4.42	0.56676	0.3995	-0.0153	1.3852	0.32932	0.843	49.524
4.425	0.56656	0.3994	-0.0155	1.3851	0.32912	0.843	49.606
4.43	0.56656	0.3994	-0.0155	1.385	0.32912	0.843	49.679
4.435	0.56637	0.3993	-0.0153	1.3852	0.32912	0.843	49.747
4.44	0.56676	0.3993	-0.0153	1.385	0.32932	0.843	49.83
4.445	0.56676	0.3993	-0.0151	1.385	0.32932	0.843	49.887
4.45	0.56637	0.3991	-0.0155	1.385	0.32922	0.843	49.98
4.455	0.56656	0.3991	-0.0151	1.3848	0.32922	0.843	50.049
4.46	0.56656	0.3992	-0.0153	1.3848	0.32922	0.842	50.113
4.465	0.56637	0.3991	-0.0151	1.3847	0.32922	0.842	50.193
4.47	0.56656	0.3991	-0.0151	1.3846	0.32942	0.842	50.272
4.475	0.56637	0.399	-0.0151	1.3846	0.32932	0.842	50.352
4.48	0.56637	0.399	-0.0151	1.3846	0.32932	0.842	50.422
4.485	0.56656	0.3989	-0.0149	1.3846	0.32922	0.842	50.495
4.49	0.56656	0.399	-0.0149	1.3844	0.32942	0.842	50.565
4.495	0.56637	0.3989	-0.0149	1.3844	0.32932	0.842	50.649
4.5	0.56637	0.3989	-0.0149	1.3843	0.32942	0.842	50.722
4.505	0.56637	0.3989	-0.0149	1.3844	0.32932	0.842	50.808
4.51	0.56599	0.3989	-0.0149	1.3844	0.32942	0.842	50.885
4.515	0.56637	0.3989	-0.0147	1.3843	0.32942	0.842	50.961
4.52	0.56637	0.3989	-0.0151	1.3844	0.32922	0.841	51.036
4.525	0.56637	0.3989	-0.0147	1.3845	0.32942	0.841	51.109
4.53	0.56637	0.3989	-0.0149	1.3845	0.32932	0.841	51.173
4.535	0.56599	0.3987	-0.0147	1.3845	0.32932	0.841	51.253
4.54	0.56599	0.3987	-0.0149	1.3846	0.32922	0.841	51.331
4.545	0.56579	0.3986	-0.0147	1.3847	0.32922	0.841	51.403
4.55	0.56618	0.3988	-0.0149	1.3847	0.32932	0.841	51.478
4.555	0.56618	0.3988	-0.0147	1.3846	0.32932	0.841	51.569
4.56	0.56599	0.3987	-0.0147	1.3846	0.32942	0.841	51.635
4.565	0.56599	0.3987	-0.0147	1.3845	0.32922	0.84	51.712
4.57	0.56618	0.3987	-0.0147	1.3845	0.32922	0.84	51.79
4.575	0.56579	0.3985	-0.0145	1.3847	0.32942	0.84	51.864
4.58	0.56579	0.3985	-0.0145	1.3847	0.32942	0.84	51.94
4.585	0.56579	0.3985	-0.0147	1.3845	0.32922	0.84	52.03
4.59	0.56599	0.3987	-0.0147	1.3845	0.32922	0.84	52.088
4.595	0.56599	0.3987	-0.0143	1.3844	0.32922	0.84	52.175
4.6	0.56599	0.3987	-0.0145	1.3844	0.32932	0.84	52.256
4.605	0.56599	0.3985	-0.0143	1.3842	0.32932	0.84	52.316
4.61	0.56599	0.3985	-0.0145	1.3842	0.32932	0.839	52.41
4.615	0.56579	0.3984	-0.0143	1.3842	0.32932	0.839	52.481
4.62	0.56579	0.3984	-0.0147	1.3842	0.32912	0.839	52.546
4.625	0.56579	0.3984	-0.0143	1.384	0.32922	0.839	52.636
4.63	0.56579	0.3984	-0.0143	1.384	0.32922	0.839	52.711
4.635	0.5656	0.3983	-0.0143	1.3839	0.32922	0.839	52.799
4.64	0.5656	0.3983	-0.0143	1.3839	0.32942	0.838	52.869
4.645	0.56579	0.3984	-0.0143	1.3837	0.32922	0.838	52.956
4.65	0.56579	0.3984	-0.0143	1.3837	0.32922	0.838	53.035
4.655	0.56579	0.3984	-0.014	1.3835	0.32922	0.838	53.111
4.66	0.56541	0.3982	-0.0143	1.3835	0.32912	0.838	53.187
4.665	0.56541	0.3982	-0.014	1.3835	0.32912	0.838	53.258
4.67	0.56541	0.3982	-0.0143	1.3833	0.32922	0.837	53.336
4.675	0.56541	0.3983	-0.014	1.3833	0.32922	0.837	53.414
4.68	0.56579	0.3983	-0.0145	1.3832	0.32903	0.837	53.487
4.685	0.56579	0.3983	-0.014	1.3832	0.32912	0.837	53.57
4.69	0.56541	0.3981	-0.014	1.3831	0.32912	0.837	53.651
4.695	0.56541	0.3981	-0.0138	1.3833	0.32912	0.837	53.732
4.7	0.56541	0.3981	-0.0138	1.3831	0.32922	0.836	53.808
4.705	0.56541	0.3981	-0.0136	1.3831	0.32922	0.836	53.893
4.71	0.56541	0.3982	-0.014	1.3831	0.32903	0.836	53.964
4.715	0.56502	0.398	-0.0138	1.3833	0.32922	0.836	54.044
4.72	0.56541	0.398	-0.0138	1.3831	0.32922	0.836	54.133
4.725	0.56541	0.398	-0.0134	1.3831	0.32922	0.836	54.203
4.73	0.56541	0.398	-0.0138	1.3831	0.32903	0.835	54.274
4.735	0.56541	0.398	-0.0136	1.3831	0.32903	0.835	54.357
4.74	0.56541	0.398	-0.0136	1.3831	0.32903	0.835	54.447
4.745	0.56541	0.398	-0.0136	1.383	0.32893	0.834	54.513
4.75	0.56522	0.3979	-0.0136	1.383	0.32912	0.834	54.6
4.755	0.56541	0.398	-0.0134	1.383	0.32912	0.834	54.666
4.76	0.56541	0.398	-0.0138	1.3832	0.32893	0.833	54.747
4.765	0.56522	0.3979	-0.0134	1.3832	0.32903	0.833	54.827
4.77	0.56522	0.398	-0.0134	1.383	0.32903	0.833	54.902
4.775	0.56502	0.3979	-0.0132	1.383	0.32903	0.833	54.984
4.78	0.56522	0.3979	-0.0132	1.3829	0.32912	0.833	55.064
4.785	0.56522	0.3979	-0.013	1.3829	0.32912	0.833	55.15
4.79	0.56522	0.3981	-0.0134	1.3827	0.32893	0.832	55.219
4.795	0.56483	0.3979	-0.0132	1.3827	0.32903	0.832	55.291
4.8	0.56483	0.3979	-0.0132	1.3827	0.32903	0.832	55.377
4.805	0.56522	0.3979	-0.0128	1.3827	0.32903	0.832	55.476
4.81	0.56522	0.3979	-0.0128	1.3827	0.32903	0.832	55.541
4.815	0.56522	0.3979	-0.0126	1.3825	0.32912	0.832	55.619
4.82	0.56522	0.3979	-0.013	1.3825	0.32893	0.831	55.697
4.825	0.56483	0.3977	-0.0128	1.3824	0.32893	0.831	55.776
4.83	0.56483	0.3977	-0.013	1.3824	0.32883	0.831	55.861
4.835	0.56483	0.3977	-0.0126	1.3823	0.32893	0.831	55.94
4.84	0.56483	0.3977	-0.0126	1.3823	0.32893	0.831	56.015
4.845	0.56483	0.3979	-0.0124	1.3823	0.32893	0.831	56.084
4.85	0.56522	0.3979	-0.0126	1.3821	0.32903	0.83	56.17
4.855	0.56483	0.3977	-0.0124	1.3821	0.32903	0.83	56.276
4.86	0.56483	0.3977	-0.0124	1.382	0.32903	0.83	56.338
4.865	0.56483	0.3977	-0.0122	1.3822	0.32903	0.83	56.416
4.87	0.56464	0.3976	-0.0126	1.3821	0.32883	0.829	56.497
4.875	0.56464	0.3976	-0.0122	1.3821	0.32883	0.829	56.573
4.88	0.56464	0.3976	-0.0122	1.382	0.32883	0.829	56.661
4.885	0.56445	0.3975	-0.0122	1.382	0.32883	0.828	56.748
4.89	0.56445	0.3975	-0.0122	1.3818	0.32903	0.828	56.814
4.895	0.56445	0.3975	-0.0117	1.3818	0.32903	0.828	56.909
4.9	0.56406	0.3973	-0.0117	1.3818	0.32903	0.828	56.991
4.905	0.56406	0.3973	-0.0115	1.3818	0.32903	0.828	57.061
4.91	0.56445	0.3973	-0.012	1.3816	0.32893	0.827	57.129
4.915	0.56445	0.3973	-0.012	1.3816	0.32893	0.827	57.23
4.92	0.56445	0.3973	-0.0117	1.3815	0.32893	0.827	57.308
4.925	0.56445	0.3973	-0.0117	1.3815	0.32893	0.826	57.392
4.93	0.56445	0.3973	-0.0113	1.3815	0.32903	0.826	57.469
4.935	0.56445	0.3973	-0.0113	1.3813	0.32903	0.826	57.544
4.94	0.56426	0.3971	-0.0113	1.3813	0.32903	0.826	57.648
4.945	0.56426	0.3971	-0.0117	1.3815	0.32893	0.826	57.71
4.95	0.56426	0.3971	-0.0113	1.3815	0.32893	0.825	57.795
4.955	0.56406	0.397	-0.0113	1.3813	0.32893	0.825	57.881
4.96	0.56406	0.3972	-0.0111	1.3813	0.32893	0.825	57.972
4.965	0.56406	0.3972	-0.0111	1.3813	0.32903	0.825	58.041
4.97	0.56426	0.3972	-0.0109	1.3813	0.32903	0.825	58.114
4.975	0.56406	0.3971	-0.0109	1.3813	0.32903	0.825	58.206
4.98	0.56406	0.3971	-0.0109	1.3811	0.32883	0.824	58.296
4.985	0.56406	0.3971	-0.0109	1.3811	0.32903	0.824	58.369
4.99	0.56387	0.397	-0.0109	1.3809	0.32903	0.824	58.453
4.995	0.56387	0.397	-0.0109	1.3809	0.32903	0.824	58.543
5	0.56387	0.397	-0.0111	1.3809	0.32893	0.824	58.614
5.005	0.56368	0.3969	-0.0107	1.3809	0.32893	0.824	58.694
5.01	0.56368	0.3969	-0.0107	1.3807	0.32893	0.824	58.789
5.015	0.56387	0.3969	-0.0107	1.3807	0.32903	0.823	58.861
5.02	0.56349	0.3967	-0.0107	1.3806	0.32903	0.823	58.941
5.025	0.56349	0.3967	-0.0103	1.3808	0.32903	0.823	59.027
5.03	0.56349	0.3967	-0.0103	1.3807	0.32903	0.823	59.113
5.035	0.56349	0.3967	-0.0105	1.3807	0.32893	0.823	59.19
5.04	0.56349	0.3967	-0.0105	1.3807	0.32893	0.823	59.277
5.045	0.56349	0.3967	-0.0105	1.3807	0.32893	0.823	59.352
5.05	0.5631	0.3965	-0.0105	1.3807	0.32873	0.822	59.447
5.055	0.5631	0.3965	-0.0105	1.3807	0.32893	0.822	59.512
5.06	0.56329	0.3965	-0.0103	1.3807	0.32893	0.822	59.597
5.065	0.56329	0.3965	-0.0103	1.3807	0.32893	0.822	59.68
5.07	0.5631	0.3964	-0.0101	1.3805	0.32893	0.822	59.784
5.075	0.5631	0.3964	-0.0101	1.3805	0.32903	0.822	59.848
5.08	0.5631	0.3964	-0.0101	1.3805	0.32903	0.822	59.928
5.085	0.5631	0.3964	-0.0103	1.3805	0.32883	0.821	59.99
5.09	0.56291	0.3963	-0.0103	1.3803	0.32883	0.821	60.089
5.095	0.5631	0.3963	-0.0103	1.3803	0.32893	0.821	60.167
5.1	0.5631	0.3963	-0.0101	1.3803	0.32893	0.821	60.26
5.105	0.5631	0.3963	-0.0101	1.3802	0.32893	0.821	60.344
5.11	0.56291	0.3962	-0.00965	1.3802	0.32893	0.821	60.42
5.115	0.56291	0.3962	-0.0101	1.3802	0.32893	0.82	60.52
5.12	0.56291	0.3962	-0.0101	1.38	0.32893	0.82	60.59
5.125	0.56291	0.3962	-0.0101	1.38	0.32893	0.82	60.675
5.13	0.56272	0.3961	-0.0103	1.38	0.32883	0.82	60.757
5.135	0.56272	0.3961	-0.0103	1.38	0.32883	0.82	60.836
5.14	0.56272	0.3961	-0.00986	1.3798	0.32883	0.82	60.925
5.145	0.56272	0.3961	-0.0101	1.3798	0.32873	0.819	60.998
5.15	0.56252	0.396	-0.00986	1.3798	0.32873	0.819	61.086
5.155	0.56252	0.396	-0.00986	1.3797	0.32893	0.819	61.173
5.16	0.56252	0.396	-0.00965	1.3797	0.32893	0.819	61.266
5.165	0.56214	0.3958	-0.00986	1.3797	0.32883	0.819	61.335
5.17	0.56214	0.3958	-0.00986	1.3796	0.32883	0.818	61.424
5.175	0.56233	0.3958	-0.00965	1.3796	0.32893	0.818	61.506
5.18	0.56233	0.3958	-0.00965	1.3795	0.32893	0.818	61.59
5.185	0.56233	0.3958	-0.0101	1.3795	0.32873	0.818	61.681
5.19	0.56233	0.3958	-0.00965	1.3795	0.32873	0.817	61.762
5.195	0.56233	0.3958	-0.00965	1.3791	0.32873	0.817	61.836
5.2	0.56233	0.3958	-0.00965	1.3791	0.32883	0.817	61.922
5.205	0.56195	0.3956	-0.00965	1.3791	0.32883	0.817	62.007
5.21	0.56195	0.3956	-0.00923	1.3791	0.32883	0.817	62.079
5.215	0.56195	0.3956	-0.00923	1.3791	0.32883	0.817	62.184
5.22	0.56195	0.3956	-0.00923	1.3791	0.32883	0.816	62.263
5.225	0.56195	0.3956	-0.00944	1.3789	0.32873	0.816	62.356
5.23	0.56195	0.3956	-0.00944	1.3789	0.32873	0.816	62.431
5.235	0.56195	0.3956	-0.00944	1.3789	0.32873	0.815	62.519
5.24	0.56156	0.3954	-0.00923	1.3789	0.32873	0.815	62.591
5.245	0.56175	0.3954	-0.00944	1.3789	0.32873	0.815	62.679
5.25	0.56175	0.3954	-0.00923	1.3788	0.32873	0.815	62.765
5.255	0.56175	0.3954	-0.00923	1.3788	0.32873	0.814	62.866
5.26	0.56156	0.3953	-0.00902	1.3788	0.32873	0.814	62.927
5.265	0.56156	0.3953	-0.00923	1.3786	0.32864	0.814	63.031
5.27	0.56156	0.3953	-0.00923	1.3786	0.32883	0.814	63.093
5.275	0.56156	0.3953	-0.00881	1.3786	0.32883	0.814	63.193
5.28	0.56137	0.3952	-0.00881	1.3786	0.32883	0.813	63.279
5.285	0.56137	0.3952	-0.00902	1.3786	0.32873	0.813	63.363
5.29	0.56137	0.3952	-0.00902	1.3786	0.32873	0.813	63.439
5.295	0.56137	0.3952	-0.00902	1.3784	0.32873	0.813	63.509
5.3	0.56118	0.3951	-0.00902	1.3784	0.32873	0.813	63.62
5.305	0.56118	0.3951	-0.00881	1.3782	0.32864	0.812	63.693
5.31	0.56156	0.3951	-0.00881	1.3781	0.32864	0.812	63.783
5.315	0.56156	0.3951	-0.00881	1.3781	0.32864	0.812	63.858
5.32	0.56137	0.395	-0.0086	1.3781	0.32864	0.812	63.947
5.325	0.56137	0.395	-0.0086	1.378	0.32883	0.812	64.038
5.33	0.56137	0.395	-0.00839	1.3779	0.32883	0.811	64.117
5.335	0.56137	0.395	-0.0086	1.3779	0.32873	0.811	64.2
5.34	0.56137	0.395	-0.0086	1.3779	0.32873	0.811	64.28
5.345	0.56098	0.3948	-0.0086	1.3778	0.32873	0.811	64.374
5.35	0.56098	0.3948	-0.00818	1.3778	0.32873	0.811	64.462
5.355	0.56098	0.395	-0.00839	1.3778	0.32864	0.81	64.549
5.36	0.56098	0.395	-0.00839	1.3778	0.32864	0.81	64.637
5.365	0.56098	0.3951	-0.00839	1.3778	0.32883	0.81	64.718
5.37	0.56098	0.3951	-0.00839	1.3777	0.32883	0.81	64.801
5.375	0.56098	0.3952	-0.00839	1.3777	0.32883	0.809	64.881
5.38	0.56098	0.3952	-0.00797	1.3777	0.32883	0.809	64.974
5.385	0.56098	0.3952	-0.00839	1.3777	0.32864	0.809	65.057
5.39	0.5606	0.395	-0.00839	1.3775	0.32864	0.809	65.137
5.395	0.5606	0.395	-0.00839	1.3775	0.32864	0.809	65.225
5.4	0.5606	0.395	-0.00839	1.3775	0.32864	0.809	65.316
5.405	0.5606	0.395	-0.00797	1.3775	0.32864	0.808	65.395
5.41	0.5606	0.395	-0.00797	1.3775	0.32864	0.808	65.479
5.415	0.5606	0.395	-0.00797	1.3773	0.32864	0.808	65.573
5.42	0.5606	0.395	-0.00776	1.3773	0.32864	0.808	65.663
5.425	0.5606	0.395	-0.00776	1.3773	0.32883	0.808	65.751
5.43	0.5606	0.395	-0.00776	1.3772	0.32883	0.808	65.838
5.435	0.56022	0.3946	-0.00797	1.3773	0.32864	0.807	65.91
5.44	0.56022	0.3946	-0.00797	1.3773	0.32864	0.807	65.992
5.445	0.56022	0.3945	-0.00797	1.3772	0.32864	0.807	66.087
5.45	0.56022	0.3945	-0.00755	1.3772	0.32864	0.807	66.173
5.455	0.56022	0.3944	-0.00755	1.3772	0.32873	0.806	66.263
5.46	0.56022	0.3942	-0.00755	1.3772	0.32873	0.806	66.343
5.465	0.56002	0.3939	-0.00755	1.3771	0.32873	0.806	66.429
5.47	0.56002	0.3939	-0.00755	1.3771	0.32873	0.806	66.518
5.475	0.56002	0.3938	-0.00755	1.3771	0.32873	0.806	66.584
5.48	0.56002	0.3936	-0.00797	1.3771	0.32854	0.805	66.689
5.485	0.56002	0.3934	-0.00797	1.3769	0.32864	0.805	66.766
5.49	0.56002	0.3934	-0.00755	1.3769	0.32864	0.805	66.854
5.495	0.55983	0.3932	-0.00755	1.3769	0.32864	0.804	66.953
5.5	0.55983	0.393	-0.00755	1.3769	0.32864	0.804	67.033
5.505	0.55983	0.393	-0.00755	1.3769	0.32864	0.804	67.132
5.51	0.55983	0.3929	-0.00776	1.3769	0.32854	0.804	67.205
5.515	0.55983	0.3929	-0.00776	1.3767	0.32854	0.804	67.285
5.52	0.55964	0.3927	-0.00734	1.3767	0.32864	0.803	67.391
5.525	0.55964	0.3927	-0.00734	1.3767	0.32864	0.803	67.458
5.53	0.55964	0.3927	-0.00734	1.3767	0.32864	0.803	67.545
5.535	0.55964	0.3926	-0.00734	1.3767	0.32854	0.803	67.623
5.54	0.55945	0.3925	-0.00734	1.3767	0.32854	0.803	67.729
5.545	0.55945	0.3925	-0.00734	1.3767	0.32854	0.802	67.798
5.55	0.55945	0.3925	-0.00734	1.3765	0.32854	0.802	67.898
5.555	0.55945	0.3925	-0.00713	1.3765	0.32854	0.802	67.979
5.56	0.55945	0.3925	-0.00734	1.3765	0.32854	0.802	68.081
5.565	0.55945	0.3925	-0.00734	1.3764	0.32854	0.801	68.145
5.57	0.55925	0.3924	-0.00713	1.3764	0.32854	0.801	68.239
5.575	0.55925	0.3923	-0.00713	1.3764	0.32854	0.801	68.318
5.58	0.55925	0.3923	-0.00713	1.3764	0.32854	0.801	68.403
5.585	0.55925	0.3923	-0.00755	1.3763	0.32834	0.8	68.51
5.59	0.55925	0.3923	-0.00734	1.3763	0.32834	0.8	68.587
5.595	0.55925	0.3923	-0.00734	1.3762	0.32844	0.8	68.675
5.6	0.55887	0.3921	-0.00734	1.3762	0.32844	0.8	68.763
5.605	0.55887	0.3921	-0.00713	1.3761	0.32844	0.799	68.842
5.61	0.55887	0.3921	-0.00713	1.3761	0.32844	0.799	68.93
5.615	0.55829	0.3918	-0.00713	1.3761	0.32844	0.799	69.016
5.62	0.5581	0.3917	-0.00713	1.3761	0.32844	0.799	69.114
5.625	0.5581	0.3917	-0.00671	1.376	0.32844	0.799	69.193
5.63	0.55733	0.3913	-0.00671	1.376	0.32844	0.799	69.27
5.635	0.55714	0.3911	-0.00671	1.376	0.32864	0.798	69.369
5.64	0.55618	0.3908	-0.00713	1.3758	0.32844	0.798	69.454
5.645	0.55598	0.3907	-0.00713	1.3758	0.32844	0.798	69.545
5.65	0.55541	0.3904	-0.00713	1.3758	0.32844	0.798	69.625
5.655	0.55502	0.3902	-0.00671	1.3758	0.32844	0.797	69.723
5.66	0.55464	0.39	-0.00671	1.3758	0.32844	0.797	69.812
5.665	0.55464	0.3898	-0.00671	1.3758	0.32844	0.797	69.91
5.67	0.55425	0.3896	-0.0065	1.3757	0.32844	0.797	69.968
5.675	0.55425	0.3896	-0.0065	1.3755	0.32844	0.797	70.052
5.68	0.55425	0.3896	-0.0065	1.3755	0.32844	0.797	70.162
5.685	0.55425	0.3896	-0.00671	1.3755	0.32824	0.796	70.25
5.69	0.55425	0.3896	-0.00671	1.3755	0.32824	0.796	70.337
5.695	0.55425	0.3896	-0.00671	1.3754	0.32824	0.796	70.413
5.7	0.55425	0.3896	-0.0065	1.3754	0.32824	0.796	70.504
5.705	0.55425	0.3896	-0.0065	1.3754	0.32824	0.795	70.6
5.71	0.55425	0.3896	-0.0065	1.3753	0.32824	0.795	70.679
5.715	0.55425	0.3896	-0.00629	1.3751	0.32824	0.795	70.769
5.72	0.55444	0.3897	-0.0065	1.3749	0.32815	0.795	70.857
5.725	0.55444	0.3897	-0.0065	1.3749	0.32834	0.794	70.93
5.73	0.55483	0.3899	-0.0065	1.3748	0.32834	0.794	71.033
5.735	0.55502	0.3898	-0.00608	1.3748	0.32834	0.794	71.124
5.74	0.55541	0.39	-0.00608	1.3748	0.32834	0.794	71.196
5.745	0.5556	0.3901	-0.00608	1.3745	0.32834	0.794	71.295
5.75	0.55618	0.3904	-0.00608	1.3745	0.32834	0.793	71.378
5.755	0.55637	0.3905	-0.00629	1.3745	0.32824	0.793	71.467
5.76	0.55694	0.3908	-0.00629	1.3745	0.32824	0.793	71.572
5.765	0.55694	0.391	-0.00587	1.3744	0.32824	0.793	71.642
5.77	0.55752	0.3913	-0.00587	1.3744	0.32824	0.793	71.735
5.775	0.55791	0.3915	-0.00608	1.3744	0.32815	0.792	71.814
5.78	0.55848	0.3918	-0.00608	1.3742	0.32815	0.792	71.902
5.785	0.55848	0.3918	-0.00608	1.3741	0.32815	0.792	71.989
5.79	0.55887	0.392	-0.00608	1.3741	0.32815	0.792	72.089
5.795	0.55906	0.3921	-0.00608	1.3741	0.32815	0.791	72.179
5.8	0.55906	0.3921	-0.00566	1.3741	0.32815	0.791	72.264
5.805	0.55945	0.3921	-0.00608	1.3739	0.32795	0.791	72.354
5.81	0.55945	0.3921	-0.00608	1.3739	0.32795	0.791	72.448
5.815	0.55945	0.3921	-0.00608	1.3739	0.32795	0.79	72.526
5.82	0.55945	0.3921	-0.00587	1.3739	0.32795	0.79	72.604
5.825	0.55945	0.3921	-0.00587	1.3739	0.32815	0.79	72.714
5.83	0.55945	0.3921	-0.00587	1.3739	0.32815	0.79	72.793
5.835	0.55945	0.392	-0.00566	1.3739	0.32815	0.789	72.872
5.84	0.55945	0.392	-0.00566	1.3737	0.32815	0.789	72.977
5.845	0.55945	0.392	-0.00566	1.3737	0.32815	0.789	73.065
5.85	0.55906	0.3918	-0.00566	1.3737	0.32815	0.789	73.156
5.855	0.55906	0.3918	-0.00545	1.3735	0.32815	0.789	73.245
5.86	0.55906	0.3918	-0.00545	1.3734	0.32815	0.788	73.335
5.865	0.55906	0.3918	-0.00545	1.3734	0.32815	0.788	73.411
5.87	0.55868	0.3916	-0.00545	1.3734	0.32795	0.788	73.514
5.875	0.55868	0.3916	-0.00545	1.3734	0.32795	0.788	73.59
5.88	0.55848	0.3915	-0.00545	1.3733	0.32795	0.787	73.682
5.885	0.55848	0.3916	-0.00545	1.3733	0.32795	0.787	73.786
5.89	0.55829	0.3915	-0.00545	1.3733	0.32795	0.787	73.864
5.895	0.55829	0.3916	-0.00545	1.3731	0.32795	0.787	73.947
5.9	0.55791	0.3914	-0.00545	1.3731	0.32795	0.787	74.041
5.905	0.55791	0.3915	-0.00503	1.3731	0.32795	0.786	74.132
5.91	0.55791	0.3915	-0.00503	1.373	0.32795	0.786	74.216
5.915	0.55791	0.3915	-0.00503	1.3729	0.32795	0.786	74.303
5.92	0.55791	0.3915	-0.00503	1.3729	0.32795	0.786	74.401
5.925	0.55752	0.3913	-0.00482	1.3728	0.32795	0.785	74.486
5.93	0.55752	0.3913	-0.00482	1.3728	0.32795	0.785	74.575
5.935	0.55694	0.3912	-0.00482	1.3728	0.32795	0.785	74.676
5.94	0.55694	0.3912	-0.00524	1.3725	0.32795	0.785	74.759
5.945	0.55675	0.391	-0.00503	1.3725	0.32795	0.784	74.843
5.95	0.55675	0.3909	-0.00503	1.3725	0.32795	0.784	74.933
5.955	0.55675	0.3909	-0.00503	1.3724	0.32795	0.784	75.015
5.96	0.55675	0.3907	-0.00503	1.3724	0.32795	0.784	75.111
5.965	0.55656	0.3905	-0.00482	1.3724	0.32795	0.783	75.201
5.97	0.55656	0.3903	-0.00482	1.3722	0.32795	0.783	75.285
5.975	0.55618	0.3901	-0.00482	1.3721	0.32795	0.783	75.378
5.98	0.55618	0.3899	-0.00482	1.3721	0.32795	0.783	75.472
5.985	0.55618	0.3899	-0.0044	1.372	0.32795	0.783	75.546
5.99	0.55618	0.3899	-0.0044	1.372	0.32795	0.782	75.638
5.995	0.55618	0.3897	-0.0044	1.372	0.32795	0.782	75.727
6	0.55618	0.3897	-0.0044	1.3719	0.32795	0.782	75.822
6.005	0.55618	0.3896	-0.0044	1.3718	0.32795	0.782	75.915
6.01	0.55618	0.3896	-0.0044	1.3718	0.32795	0.782	75.995
6.015	0.55579	0.3894	-0.0044	1.3718	0.32795	0.781	76.084
6.02	0.55579	0.3892	-0.0044	1.3717	0.32795	0.781	76.183
6.025	0.55579	0.3892	-0.00398	1.3715	0.32795	0.781	76.266
6.03	0.55579	0.3892	-0.0044	1.3715	0.32776	0.781	76.365
6.035	0.55579	0.3892	-0.0044	1.3715	0.32776	0.78	76.463
6.04	0.55579	0.3892	-0.0044	1.3715	0.32776	0.78	76.54
6.045	0.55579	0.3892	-0.00419	1.3715	0.32776	0.78	76.642
6.05	0.55579	0.3892	-0.00419	1.3714	0.32776	0.78	76.721
6.055	0.55579	0.3892	-0.00419	1.3714	0.32776	0.78	76.816
6.06	0.55579	0.3892	-0.0044	1.3714	0.32766	0.78	76.904
6.065	0.55541	0.389	-0.0044	1.3714	0.32766	0.779	76.984
6.07	0.55541	0.3888	-0.00419	1.3712	0.32766	0.779	77.087
6.075	0.55521	0.3887	-0.00419	1.3712	0.32766	0.779	77.175
6.08	0.55521	0.3887	-0.00419	1.3712	0.32766	0.779	77.262
6.085	0.55464	0.3886	-0.00419	1.3712	0.32766	0.778	77.359
6.09	0.55464	0.3886	-0.00419	1.371	0.32766	0.778	77.436
6.095	0.55464	0.3886	-0.00398	1.371	0.32766	0.778	77.534
6.1	0.55444	0.3884	-0.00398	1.371	0.32766	0.778	77.616
6.105	0.55444	0.3884	-0.00419	1.371	0.32756	0.777	77.717
6.11	0.55406	0.3882	-0.00419	1.371	0.32756	0.777	77.812
6.115	0.55406	0.3882	-0.00419	1.3708	0.32756	0.777	77.903
6.12	0.55406	0.3882	-0.00377	1.3706	0.32756	0.777	77.987
6.125	0.55406	0.3882	-0.00377	1.3706	0.32756	0.776	78.062
6.13	0.55406	0.3882	-0.00377	1.3705	0.32756	0.776	78.167
6.135	0.55406	0.3881	-0.00377	1.3705	0.32756	0.776	78.262
6.14	0.55406	0.3881	-0.00377	1.3704	0.32756	0.776	78.341
6.145	0.55406	0.3881	-0.00398	1.3704	0.32746	0.776	78.439
6.15	0.55406	0.3881	-0.00398	1.3704	0.32746	0.775	78.524
6.155	0.55367	0.3879	-0.00398	1.3704	0.32746	0.775	78.618
6.16	0.55367	0.3879	-0.00398	1.3704	0.32746	0.775	78.709
6.165	0.55367	0.3878	-0.00356	1.3703	0.32746	0.775	78.795
6.17	0.55367	0.3878	-0.00356	1.3703	0.32746	0.775	78.886
6.175	0.55367	0.3878	-0.00356	1.3703	0.32746	0.774	78.977
6.18	0.55367	0.3878	-0.00377	1.3703	0.32737	0.774	79.06
6.185	0.55367	0.3878	-0.00377	1.3703	0.32737	0.774	79.16
6.19	0.55367	0.3878	-0.00377	1.3703	0.32737	0.773	79.251
6.195	0.55367	0.3878	-0.00377	1.3701	0.32737	0.773	79.347
6.2	0.55367	0.3877	-0.00377	1.3701	0.32737	0.773	79.423
6.205	0.55367	0.3877	-0.00336	1.3701	0.32737	0.773	79.535
6.21	0.55367	0.3877	-0.00336	1.3701	0.32756	0.772	79.611
6.215	0.55367	0.3877	-0.00336	1.37	0.32756	0.772	79.699
6.22	0.55367	0.3877	-0.00356	1.3699	0.32746	0.772	79.806
6.225	0.55329	0.3877	-0.00356	1.3697	0.32746	0.772	79.892
6.23	0.5531	0.3875	-0.00356	1.3697	0.32746	0.771	79.985
6.235	0.5531	0.3875	-0.00336	1.3697	0.32746	0.771	80.081
6.24	0.5531	0.3875	-0.00336	1.3697	0.32746	0.771	80.167
6.245	0.5531	0.3875	-0.00336	1.3694	0.32746	0.771	80.248
6.25	0.5531	0.3875	-0.00336	1.3694	0.32746	0.771	80.342
6.255	0.5531	0.3875	-0.00315	1.3693	0.32746	0.77	80.438
6.26	0.5531	0.3873	-0.00336	1.3692	0.32737	0.77	80.536
6.265	0.5531	0.3873	-0.00336	1.3692	0.32737	0.77	80.624
6.27	0.5531	0.3873	-0.00336	1.3689	0.32737	0.77	80.716
6.275	0.5531	0.3873	-0.00294	1.3689	0.32737	0.769	80.807
6.28	0.5531	0.3873	-0.00294	1.3689	0.32737	0.769	80.899
6.285	0.5531	0.3873	-0.00294	1.3689	0.32737	0.769	80.992
6.29	0.5529	0.3873	-0.00294	1.3687	0.32737	0.769	81.079
6.295	0.5529	0.3873	-0.00294	1.3687	0.32737	0.769	81.174
6.3	0.5529	0.3873	-0.00315	1.3685	0.32727	0.768	81.258
6.305	0.5529	0.3873	-0.00315	1.3684	0.32727	0.768	81.344
6.31	0.5529	0.3873	-0.00315	1.3684	0.32727	0.768	81.443
6.315	0.55271	0.3872	-0.00315	1.3683	0.32727	0.768	81.544
6.32	0.55271	0.3872	-0.00273	1.3683	0.32727	0.767	81.64
6.325	0.55271	0.3872	-0.00273	1.3683	0.32727	0.767	81.728
6.33	0.55271	0.3872	-0.00273	1.3681	0.32727	0.767	81.806
6.335	0.55271	0.3872	-0.00252	1.3681	0.32727	0.767	81.893
6.34	0.55271	0.3872	-0.00294	1.368	0.32707	0.767	81.995
6.345	0.55271	0.3872	-0.00294	1.368	0.32707	0.766	82.082
6.35	0.55271	0.387	-0.00294	1.3678	0.32707	0.766	82.185
6.355	0.55271	0.387	-0.00273	1.3678	0.32707	0.766	82.279
6.36	0.55271	0.387	-0.00273	1.3677	0.32707	0.766	82.367
6.365	0.55271	0.387	-0.00273	1.3675	0.32707	0.765	82.473
6.37	0.55271	0.387	-0.00273	1.3674	0.32707	0.765	82.551
6.375	0.55271	0.387	-0.00252	1.3674	0.32707	0.765	82.641
6.38	0.55271	0.387	-0.00252	1.3673	0.32707	0.765	82.742
6.385	0.55271	0.387	-0.00252	1.3673	0.32707	0.764	82.818
6.39	0.55271	0.387	-0.00252	1.3673	0.32707	0.764	82.927
6.395	0.55271	0.387	-0.00231	1.3673	0.32707	0.764	83.01
6.4	0.55233	0.3867	-0.00231	1.3673	0.32707	0.764	83.107
6.405	0.55233	0.3867	-0.00231	1.3673	0.32707	0.764	83.2
6.41	0.55233	0.3867	-0.00189	1.3671	0.32707	0.763	83.29
6.415	0.55233	0.3867	-0.00189	1.3671	0.32707	0.763	83.39
6.42	0.55233	0.3866	-0.00189	1.3671	0.32707	0.763	83.489
6.425	0.55233	0.3866	-0.00189	1.3671	0.32707	0.763	83.58
6.43	0.55233	0.3866	-0.00189	1.3669	0.32707	0.763	83.658
6.435	0.55233	0.3866	-0.00189	1.3669	0.32707	0.762	83.764
6.44	0.55233	0.3865	-0.00189	1.3669	0.32707	0.762	83.868
6.445	0.55233	0.3865	-0.00189	1.3669	0.32707	0.762	83.954
6.45	0.55233	0.3865	-0.00189	1.3669	0.32707	0.762	84.043
6.455	0.55214	0.3864	-0.00147	1.3669	0.32707	0.762	84.14
6.46	0.55214	0.3863	-0.00189	1.3668	0.326878	0.761	84.234
6.465	0.55214	0.3863	-0.00189	1.3668	0.326878	0.761	84.323
6.47	0.55214	0.3863	-0.00189	1.3668	0.326878	0.761	84.415
6.475	0.55214	0.3863	-0.00168	1.3666	0.326878	0.761	84.508
6.48	0.55214	0.3862	-0.00168	1.3666	0.326878	0.76	84.601
6.485	0.55214	0.3862	-0.00168	1.3665	0.326878	0.76	84.694
6.49	0.55214	0.3862	-0.00168	1.3665	0.326878	0.76	84.787
6.495	0.55194	0.3861	-0.00147	1.3664	0.326878	0.76	84.881
6.5	0.55175	0.3861	-0.00147	1.3664	0.326878	0.759	84.968
6.505	0.55175	0.3861	-0.00147	1.3664	0.326878	0.759	85.076
6.51	0.55175	0.386	-0.00126	1.3663	0.326878	0.759	85.173
6.515	0.55175	0.386	-0.00126	1.3662	0.326878	0.759	85.249
6.52	0.55175	0.386	-0.00126	1.3662	0.326878	0.758	85.365
6.525	0.55175	0.386	-0.00126	1.3662	0.326878	0.758	85.437
6.53	0.55175	0.386	-0.00126	1.3662	0.326878	0.758	85.541
6.535	0.55156	0.3859	-0.00105	1.3661	0.326878	0.758	85.64
6.54	0.55156	0.3857	-0.00105	1.366	0.326878	0.758	85.724
6.545	0.55156	0.3857	-0.00105	1.366	0.326878	0.757	85.823
6.55	0.55156	0.3857	-0.00105	1.366	0.326878	0.757	85.926
6.555	0.55156	0.3857	-0.00147	1.3659	0.326683	0.757	86.018
6.56	0.55156	0.3857	-0.00126	1.3659	0.326683	0.757	86.098
6.565	0.55156	0.3857	-0.00126	1.3659	0.326683	0.756	86.194
6.57	0.55156	0.3857	-0.00126	1.3656	0.326683	0.756	86.293
6.575	0.55156	0.3857	-0.00126	1.3656	0.326683	0.756	86.385
6.58	0.55156	0.3857	-0.00105	1.3656	0.326683	0.756	86.487
6.585	0.55137	0.3856	-0.00105	1.3656	0.326683	0.756	86.581
6.59	0.55137	0.3856	-0.00105	1.3656	0.326683	0.755	86.662
6.595	0.55117	0.3856	-0.00105	1.3656	0.326683	0.755	86.765
6.6	0.55117	0.3856	-0.000629	1.3655	0.326683	0.755	86.87
6.605	0.55117	0.3854	-0.000629	1.3653	0.326683	0.755	86.96
6.61	0.55117	0.3854	-0.000629	1.3653	0.326683	0.754	87.046
6.615	0.55117	0.3854	-0.000629	1.3653	0.326683	0.754	87.136
6.62	0.55117	0.3854	-0.000629	1.3652	0.326683	0.754	87.248
6.625	0.55117	0.3854	-0.000629	1.3652	0.326683	0.754	87.34
6.63	0.55098	0.3853	-0.000629	1.3651	0.326683	0.754	87.432
6.635	0.55098	0.3853	-0.000629	1.365	0.326683	0.753	87.519
6.64	0.55098	0.3853	-0.000629	1.365	0.326683	0.753	87.619
6.645	0.55098	0.3853	-0.00021	1.365	0.326683	0.753	87.711
6.65	0.55098	0.3853	-0.00021	1.3648	0.326683	0.753	87.8
6.655	0.55098	0.3853	-0.00021	1.3648	0.326683	0.753	87.894
6.66	0.55098	0.3853	-0.00021	1.3648	0.326683	0.752	87.993
6.665	0.55098	0.3853	-0.00021	1.3646	0.326683	0.752	88.081
6.67	0.55098	0.3853	-0.00021	1.3646	0.326683	0.752	88.175
6.675	0.55079	0.3852	-0.00021	1.3644	0.326683	0.752	88.278
6.68	0.55079	0.3852	-0.00021	1.3644	0.326683	0.751	88.369
6.685	0.55079	0.3852	-0.00021	1.3643	0.326683	0.751	88.482
6.69	0.55079	0.3852	0.00021	1.3643	0.326683	0.751	88.57
6.695	0.55079	0.3852	0.00021	1.3642	0.326683	0.751	88.657
6.7	0.55079	0.3852	0.00021	1.3642	0.326683	0.751	88.755
6.705	0.55079	0.3852	0.00021	1.3641	0.326683	0.75	88.844
6.71	0.55079	0.3852	0.00021	1.3641	0.326683	0.75	88.945
6.715	0.55079	0.3852	0.00021	1.3641	0.326683	0.75	89.03
6.72	0.5504	0.385	-0.00021	1.3639	0.326488	0.75	89.135
6.725	0.5504	0.385	-0.00021	1.3639	0.326488	0.749	89.229
6.73	0.5504	0.385	-0.00021	1.3639	0.326488	0.749	89.322
6.735	0.5504	0.385	-0.00021	1.3639	0.326488	0.749	89.423
6.74	0.55021	0.385	-0.00021	1.3639	0.326488	0.749	89.518
6.745	0.55021	0.385	-0.00021	1.3639	0.326488	0.749	89.617
6.75	0.55021	0.385	0.00021	1.3639	0.326488	0.748	89.714
6.755	0.55021	0.385	0.00021	1.3637	0.326488	0.748	89.805
6.76	0.55021	0.385	0.00021	1.3635	0.326488	0.748	89.903
6.765	0.55021	0.385	0.00021	1.3635	0.326488	0.748	89.989
6.77	0.55021	0.385	0.000419	1.3635	0.326488	0.747	90.095
6.775	0.55021	0.385	0.000419	1.3635	0.326488	0.747	90.184
6.78	0.55021	0.385	0.000419	1.3635	0.326488	0.747	90.287
6.785	0.55021	0.385	0.000419	1.3635	0.326488	0.747	90.374
6.79	0.55021	0.385	0.000419	1.3635	0.326488	0.747	90.469
6.795	0.55021	0.385	0.000629	1.3635	0.326488	0.747	90.567
6.8	0.55021	0.385	0.000629	1.3633	0.326488	0.746	90.676
6.805	0.55021	0.385	0.000629	1.3631	0.326488	0.746	90.761
6.81	0.55021	0.385	0.000629	1.3631	0.326488	0.746	90.855
6.815	0.55021	0.385	0.000629	1.3631	0.326488	0.746	90.956
6.82	0.55021	0.385	0.000629	1.3631	0.326488	0.746	91.057
6.825	0.55021	0.385	0.000629	1.3631	0.326488	0.745	91.153
6.83	0.55021	0.385	0.000839	1.363	0.326488	0.745	91.238
6.835	0.55021	0.385	0.000419	1.363	0.326293	0.745	91.337
6.84	0.55021	0.385	0.000419	1.363	0.326293	0.744	91.441
6.845	0.55002	0.385	0.000419	1.363	0.326293	0.744	91.535
6.85	0.54963	0.3848	0.000419	1.3629	0.326293	0.744	91.638
6.855	0.54963	0.3848	0.000419	1.3629	0.326293	0.744	91.735
6.86	0.54963	0.3848	0.000629	1.3625	0.326293	0.744	91.824
6.865	0.54963	0.3848	0.000629	1.3625	0.326293	0.743	91.927
6.87	0.54963	0.3848	0.000629	1.3625	0.326293	0.743	92.022
6.875	0.54963	0.3848	0.000629	1.3625	0.326293	0.743	92.12
6.88	0.54963	0.3848	0.000839	1.3625	0.326293	0.743	92.22
6.885	0.54963	0.3848	0.000839	1.3625	0.326293	0.743	92.318
6.89	0.54963	0.3848	0.000839	1.3624	0.326293	0.742	92.414
6.895	0.54963	0.3848	0.000629	1.3624	0.326195	0.742	92.493
6.9	0.54963	0.3848	0.000629	1.3624	0.326195	0.742	92.601
6.905	0.54963	0.3848	0.000629	1.3624	0.326195	0.742	92.716
6.91	0.54963	0.3848	0.00105	1.3624	0.326195	0.741	92.786
6.915	0.54963	0.385	0.00105	1.3624	0.326195	0.741	92.889
6.92	0.54963	0.385	0.00105	1.3623	0.326195	0.741	93.004
6.925	0.54963	0.385	0.00105	1.3623	0.326195	0.741	93.087
6.93	0.54963	0.385	0.00105	1.3623	0.326195	0.741	93.186
6.935	0.54963	0.3852	0.00105	1.3623	0.326195	0.74	93.278
6.94	0.54963	0.3852	0.00105	1.3623	0.326195	0.74	93.394
6.945	0.54963	0.3853	0.000839	1.3623	0.326098	0.74	93.475
6.95	0.54963	0.3853	0.000839	1.3621	0.326098	0.74	93.578
6.955	0.54963	0.3853	0.000839	1.3621	0.326098	0.739	93.68
6.96	0.54963	0.3853	0.00126	1.3619	0.326098	0.739	93.775
6.965	0.54963	0.3853	0.00126	1.3619	0.326098	0.739	93.867
6.97	0.54963	0.3853	0.00126	1.3617	0.326098	0.739	93.974
6.975	0.54925	0.3851	0.00126	1.3617	0.326098	0.739	94.057
6.98	0.54925	0.3851	0.00126	1.3617	0.326098	0.738	94.154
6.985	0.54925	0.3851	0.00126	1.3616	0.326098	0.738	94.255
6.99	0.54925	0.3851	0.00126	1.3614	0.326098	0.738	94.353
6.995	0.54925	0.3851	0.00105	1.3613	0.326	0.738	94.454
7	0.54925	0.3851	0.00105	1.3611	0.326	0.737	94.555
7.005	0.54925	0.3851	0.00105	1.3609	0.326	0.737	94.664
7.01	0.54925	0.3851	0.00147	1.3607	0.326	0.737	94.73
7.015	0.54925	0.3851	0.00147	1.3606	0.326	0.737	94.845
7.02	0.54925	0.3851	0.00147	1.3603	0.326	0.737	94.932
7.025	0.54925	0.3851	0.00147	1.3601	0.326	0.736	95.041
7.03	0.54925	0.385	0.00147	1.36	0.326	0.736	95.131
7.035	0.54925	0.385	0.00147	1.3598	0.326	0.736	95.234
7.04	0.54906	0.3849	0.00147	1.3597	0.326	0.736	95.341
7.045	0.54906	0.3849	0.00147	1.3595	0.326	0.735	95.428
7.05	0.54906	0.3849	0.00147	1.3594	0.325902	0.735	95.53
7.055	0.54906	0.3848	0.00147	1.3594	0.325902	0.735	95.641
7.06	0.54906	0.3848	0.00147	1.3592	0.325902	0.735	95.72
7.065	0.54906	0.3848	0.00147	1.3591	0.325902	0.735	95.833
7.07	0.54906	0.3848	0.00147	1.3589	0.325902	0.734	95.921
7.075	0.54906	0.3848	0.00126	1.3589	0.325805	0.734	96.027
7.08	0.54906	0.3848	0.00168	1.3588	0.325805	0.734	96.121
7.085	0.54906	0.3847	0.00168	1.3588	0.325805	0.734	96.218
7.09	0.54906	0.3847	0.00168	1.3587	0.325805	0.734	96.319
7.095	0.54867	0.3845	0.00168	1.3588	0.325805	0.733	96.417
7.1	0.54867	0.3845	0.00168	1.3657	0.325805	0.733	96.514
7.105	0.54867	0.3844	0.00189	1.3647	0.325805	0.733	96.613
7.11	0.54867	0.3844	0.00189	1.3631	0.325805	0.733	96.711
7.115	0.54867	0.3844	0.00189	1.3622	0.325805	0.733	96.808
7.12	0.54867	0.3842	0.00189	1.3614	0.325805	0.732	96.902
7.125	0.54867	0.3842	0.00189	1.3608	0.325805	0.732	97.008
7.13	0.54867	0.3842	0.00189	1.3599	0.325805	0.732	97.108
7.135	0.54867	0.3842	0.00189	1.3593	0.325805	0.732	97.185
7.14	0.54867	0.3842	0.0021	1.359	0.325805	0.732	97.296
7.145	0.54848	0.3842	0.00189	1.359	0.325707	0.731	97.398
7.15	0.54848	0.3842	0.00189	1.3589	0.325707	0.731	97.497
7.155	0.54848	0.3842	0.00189	1.3588	0.325707	0.731	97.591
7.16	0.54848	0.3842	0.00189	1.3582	0.325707	0.731	97.694
7.165	0.54848	0.3842	0.00189	1.3578	0.325707	0.73	97.794
7.17	0.54848	0.3842	0.00189	1.3571	0.325707	0.73	97.886
7.175	0.54848	0.3842	0.00189	1.3563	0.325707	0.73	97.985
7.18	0.54848	0.3842	0.0021	1.3552	0.325707	0.73	98.083
7.185	0.54848	0.3842	0.0021	1.3546	0.325707	0.729	98.194
7.19	0.54848	0.3842	0.0021	1.3526	0.325707	0.729	98.283
7.195	0.54848	0.3842	0.00189	1.3521	0.32561	0.729	98.391
7.2	0.54848	0.3842	0.00189	1.3514	0.32561	0.729	98.483
7.205	0.54848	0.3842	0.00189	1.3512	0.325512	0.729	98.587
7.21	0.54848	0.3842	0.00231	1.3512	0.325512	0.728	98.69
7.215	0.5481	0.384	0.00231	1.3512	0.325512	0.728	98.779
7.22	0.5481	0.384	0.00231	1.3512	0.325512	0.728	98.885
7.225	0.5481	0.384	0.00231	1.3512	0.325512	0.728	98.967
7.23	0.5481	0.384	0.00231	1.3513	0.325512	0.728	99.071
7.235	0.5481	0.384	0.00231	1.3515	0.325512	0.727	99.18
7.24	0.5481	0.384	0.00231	1.3516	0.325512	0.727	99.29
7.245	0.5481	0.384	0.00231	1.3516	0.325512	0.727	99.38
7.25	0.5481	0.384	0.00231	1.352	0.325512	0.727	99.48
7.255	0.5481	0.384	0.00252	1.352	0.325414	0.726	99.581
7.26	0.5481	0.384	0.00252	1.3522	0.325414	0.726	99.668
7.265	0.5481	0.384	0.00252	1.3522	0.325414	0.726	99.77
7.27	0.5481	0.384	0.00252	1.3524	0.325414	0.726	99.873
7.275	0.5481	0.384	0.00252	1.3524	0.325414	0.726	99.972
7.28	0.5481	0.384	0.00252	1.3522	0.325414	0.726	100.07
7.285	0.5481	0.384	0.00252	1.3522	0.325414	0.725	100.164
7.29	0.5481	0.384	0.00252	1.3524	0.325414	0.725	100.272
7.295	0.5481	0.384	0.00252	1.3524	0.325414	0.725	100.373
7.3	0.5479	0.3839	0.00252	1.3524	0.325414	0.725	100.467
7.305	0.5479	0.3839	0.00252	1.3524	0.325414	0.724	100.574
7.31	0.5479	0.3839	0.00294	1.3524	0.325414	0.724	100.674
7.315	0.5479	0.3839	0.00294	1.3524	0.325414	0.724	100.779
7.32	0.5479	0.3839	0.00294	1.3524	0.325414	0.724	100.876
7.325	0.5479	0.3839	0.00294	1.3524	0.325414	0.724	100.983
7.33	0.5479	0.3839	0.00315	1.3526	0.325414	0.724	101.082
7.335	0.5479	0.3839	0.00294	1.3526	0.325317	0.723	101.168
7.34	0.5479	0.3839	0.00294	1.3526	0.325317	0.723	101.27
7.345	0.5479	0.3839	0.00294	1.3527	0.325317	0.723	101.371
7.35	0.5479	0.3839	0.00294	1.3527	0.325317	0.723	101.475
7.355	0.5479	0.3839	0.00315	1.3525	0.325317	0.722	101.577
7.36	0.5479	0.3839	0.00315	1.3527	0.325317	0.722	101.687
7.365	0.5479	0.3839	0.00315	1.3527	0.325317	0.722	101.775
7.37	0.54771	0.3838	0.00315	1.3527	0.325317	0.722	101.87
7.375	0.54771	0.3838	0.00315	1.3527	0.325219	0.722	101.987
7.38	0.54771	0.3838	0.00315	1.3527	0.325219	0.722	102.086
7.385	0.54771	0.3838	0.00336	1.3529	0.325219	0.721	102.172
7.39	0.54771	0.3838	0.00336	1.3528	0.325219	0.721	102.278
7.395	0.54771	0.3838	0.00294	1.3528	0.325024	0.721	102.373
7.4	0.54771	0.3838	0.00294	1.3529	0.325024	0.721	102.472
7.405	0.54771	0.3838	0.00294	1.3529	0.325024	0.72	102.573
7.41	0.54771	0.3838	0.00294	1.3529	0.325024	0.72	102.677
7.415	0.54771	0.3838	0.00294	1.353	0.325024	0.72	102.776
7.42	0.54771	0.3838	0.00315	1.353	0.325024	0.72	102.863
7.425	0.54771	0.3838	0.00315	1.3529	0.325024	0.719	102.987
7.43	0.54771	0.3839	0.00315	1.3529	0.325024	0.719	103.077
7.435	0.54771	0.3839	0.00315	1.3529	0.325024	0.719	103.184
7.44	0.54771	0.3839	0.00315	1.3529	0.325024	0.719	103.277
7.445	0.54771	0.3839	0.00315	1.3529	0.325024	0.719	103.386
7.45	0.54752	0.3838	0.00336	1.3529	0.325024	0.719	103.478
7.455	0.54752	0.3838	0.00336	1.3529	0.325024	0.718	103.586
7.46	0.54752	0.3838	0.00336	1.3529	0.325024	0.718	103.68
7.465	0.54752	0.3838	0.00336	1.3528	0.325024	0.718	103.78
7.47	0.54752	0.3838	0.00336	1.3528	0.325024	0.718	103.879
7.475	0.54752	0.3839	0.00336	1.3528	0.325024	0.717	103.985
7.48	0.54752	0.3839	0.00336	1.3528	0.325024	0.717	104.083
7.485	0.54752	0.3839	0.00336	1.3528	0.325024	0.717	104.191
7.49	0.54752	0.3839	0.00336	1.3528	0.325024	0.717	104.285
7.495	0.54752	0.3839	0.00356	1.3528	0.325024	0.717	104.379
7.5	0.54752	0.3839	0.00356	1.3527	0.325024	0.717	104.483
7.505	0.54733	0.3838	0.00356	1.3527	0.325024	0.716	104.585
7.51	0.54733	0.3838	0.00356	1.3527	0.325024	0.716	104.694
7.515	0.54733	0.384	0.00356	1.3526	0.325024	0.716	104.789
7.52	0.54733	0.384	0.00315	1.3526	0.32483	0.715	104.884
7.525	0.54733	0.384	0.00315	1.3526	0.32483	0.715	104.985
7.53	0.54733	0.384	0.00336	1.3526	0.32483	0.715	105.091
7.535	0.54733	0.384	0.00336	1.3524	0.32483	0.715	105.196
7.54	0.54733	0.384	0.00336	1.3524	0.32483	0.715	105.296
7.545	0.54733	0.384	0.00336	1.3524	0.32483	0.714	105.394
7.55	0.54733	0.384	0.00336	1.3524	0.32483	0.714	105.488
7.555	0.54733	0.384	0.00336	1.3524	0.32483	0.714	105.593
7.56	0.54733	0.384	0.00336	1.3524	0.32483	0.714	105.692
7.565	0.54733	0.384	0.00356	1.3524	0.32483	0.714	105.8
7.57	0.54733	0.384	0.00356	1.3524	0.32483	0.713	105.899
7.575	0.54733	0.384	0.00356	1.3522	0.32483	0.713	105.984
7.58	0.54733	0.384	0.00356	1.3522	0.32483	0.713	106.095
7.585	0.54713	0.3839	0.00356	1.3522	0.32483	0.713	106.197
7.59	0.54713	0.3839	0.00356	1.3522	0.32483	0.713	106.295
7.595	0.54713	0.3839	0.00398	1.3522	0.32483	0.712	106.415
7.6	0.54713	0.3841	0.00398	1.3522	0.32483	0.712	106.491
7.605	0.54713	0.3841	0.00398	1.3522	0.32473	0.712	106.605
7.61	0.54713	0.3841	0.00398	1.3522	0.32473	0.712	106.706
7.615	0.54713	0.3841	0.00398	1.3522	0.32473	0.712	106.811
7.62	0.54713	0.3841	0.00398	1.3522	0.32473	0.712	106.918
7.625	0.54713	0.3841	0.00398	1.3522	0.32473	0.711	107.021
7.63	0.54713	0.3841	0.00398	1.3522	0.32473	0.711	107.114
7.635	0.54713	0.3841	0.00356	1.3522	0.32454	0.711	107.213
7.64	0.54713	0.3841	0.00356	1.3522	0.32454	0.711	107.326
7.645	0.54694	0.384	0.00356	1.352	0.32454	0.71	107.415
7.65	0.54694	0.384	0.00398	1.352	0.32454	0.71	107.524
7.655	0.54694	0.384	0.00398	1.352	0.32454	0.71	107.63
7.66	0.54694	0.384	0.00398	1.3519	0.32454	0.71	107.717
7.665	0.54694	0.384	0.00398	1.3519	0.32454	0.71	107.834
7.67	0.54694	0.384	0.00398	1.3519	0.32454	0.71	107.929
7.675	0.54694	0.384	0.00398	1.3518	0.32454	0.709	108.026
7.68	0.54694	0.384	0.00398	1.3518	0.32454	0.709	108.136
7.685	0.54694	0.384	0.00398	1.3517	0.32454	0.709	108.23
7.69	0.54694	0.3842	0.00398	1.3517	0.32454	0.709	108.334
7.695	0.54694	0.3842	0.00398	1.3517	0.32444	0.709	108.436
7.7	0.54694	0.3842	0.00398	1.3515	0.32444	0.708	108.542
7.705	0.54675	0.3841	0.0044	1.3515	0.32444	0.708	108.642
7.71	0.54675	0.3841	0.0044	1.3515	0.32444	0.708	108.741
7.715	0.54675	0.3841	0.0044	1.3515	0.32444	0.708	108.84
7.72	0.54675	0.3841	0.0044	1.3513	0.32444	0.708	108.945
7.725	0.54675	0.3841	0.0044	1.3513	0.32444	0.708	109.044
7.73	0.54675	0.3843	0.00461	1.3512	0.32444	0.707	109.135
7.735	0.54675	0.3843	0.00461	1.3512	0.32444	0.707	109.247
7.74	0.54675	0.3843	0.00461	1.3509	0.32444	0.707	109.333
7.745	0.54675	0.3843	0.00461	1.3509	0.32444	0.707	109.442
7.75	0.54675	0.3844	0.00461	1.3508	0.32444	0.707	109.558
7.755	0.54675	0.3844	0.00461	1.3508	0.32444	0.706	109.654
7.76	0.54675	0.3844	0.00482	1.3508	0.32444	0.706	109.756
7.765	0.54675	0.3844	0.00482	1.3506	0.32444	0.706	109.857
7.77	0.54675	0.3845	0.00482	1.3506	0.32444	0.706	109.965
7.775	0.54675	0.3845	0.00482	1.3506	0.32444	0.706	110.067
7.78	0.54675	0.3845	0.00482	1.3506	0.32444	0.706	110.169
7.785	0.54656	0.3844	0.00482	1.3506	0.32444	0.705	110.274
7.79	0.54656	0.3844	0.00503	1.3506	0.32434	0.705	110.375
7.795	0.54656	0.3845	0.00503	1.3504	0.32434	0.705	110.483
7.8	0.54656	0.3845	0.00503	1.3504	0.32434	0.705	110.568
7.805	0.54656	0.3845	0.00503	1.3503	0.32434	0.705	110.675
7.81	0.54656	0.3845	0.00503	1.3503	0.32434	0.705	110.778
7.815	0.54656	0.3845	0.00524	1.3502	0.32434	0.704	110.882
7.82	0.54656	0.3845	0.00482	1.3502	0.32415	0.704	110.985
7.825	0.54656	0.3845	0.00482	1.3502	0.32415	0.704	111.087
7.83	0.54656	0.3845	0.00482	1.3501	0.32415	0.703	111.203
7.835	0.54656	0.3845	0.00482	1.3501	0.32415	0.703	111.302
7.84	0.54656	0.3846	0.00482	1.3499	0.32415	0.703	111.4
7.845	0.54656	0.3846	0.00482	1.3499	0.32415	0.703	111.49
7.85	0.54656	0.3846	0.00482	1.3499	0.32415	0.703	111.606
7.855	0.54656	0.3846	0.00503	1.3497	0.32415	0.703	111.691
7.86	0.54656	0.3846	0.00503	1.3497	0.32415	0.702	111.804
7.865	0.54656	0.3846	0.00503	1.3496	0.32415	0.702	111.913
7.87	0.54656	0.3846	0.00503	1.3496	0.32415	0.702	112.011
7.875	0.54636	0.3845	0.00503	1.3496	0.32415	0.702	112.113
7.88	0.54636	0.3845	0.00503	1.3495	0.32415	0.702	112.212
7.885	0.54636	0.3845	0.00503	1.3495	0.32415	0.701	112.308
7.89	0.54636	0.3845	0.00524	1.3495	0.32415	0.701	112.416
7.895	0.54636	0.3845	0.00524	1.3493	0.32415	0.701	112.518
7.9	0.54636	0.3845	0.00524	1.3493	0.32415	0.701	112.62
7.905	0.54636	0.3845	0.00524	1.3493	0.32415	0.701	112.718
7.91	0.54636	0.3845	0.00524	1.3491	0.32415	0.7	112.838
7.915	0.54636	0.3845	0.00524	1.3489	0.32415	0.7	112.929
7.92	0.54636	0.3846	0.00524	1.3489	0.32415	0.7	113.043
7.925	0.54636	0.3846	0.00545	1.3489	0.32415	0.7	113.142
7.93	0.54636	0.3846	0.00545	1.3489	0.32415	0.7	113.238
7.935	0.54636	0.3846	0.00545	1.3489	0.32405	0.699	113.352
7.94	0.54598	0.3844	0.00545	1.3489	0.32405	0.699	113.441
7.945	0.54579	0.3843	0.00545	1.3486	0.32405	0.699	113.55
7.95	0.54579	0.3843	0.00545	1.3486	0.32405	0.699	113.652
7.955	0.5454	0.3841	0.00587	1.3485	0.32405	0.699	113.747
7.96	0.54502	0.3839	0.00587	1.3485	0.32405	0.699	113.864
7.965	0.54463	0.3837	0.00587	1.3485	0.32405	0.699	113.966
7.97	0.54463	0.3837	0.00587	1.3483	0.32405	0.698	114.075
7.975	0.54406	0.3834	0.00587	1.3483	0.32405	0.698	114.174
7.98	0.54367	0.3832	0.00587	1.3482	0.32405	0.698	114.273
7.985	0.54367	0.3832	0.00587	1.3482	0.32405	0.698	114.382
7.99	0.54329	0.383	0.00587	1.348	0.32405	0.698	114.472
7.995	0.5429	0.3828	0.00545	1.3479	0.32385	0.697	114.583
8	0.5429	0.3828	0.00545	1.3479	0.32385	0.697	114.693
8.005	0.5429	0.3828	0.00545	1.3478	0.32385	0.697	114.799
8.01	0.5429	0.3828	0.00545	1.3477	0.32385	0.697	114.895
8.015	0.54329	0.383	0.00587	1.3477	0.32385	0.697	115.002
8.02	0.54329	0.383	0.00587	1.3475	0.32385	0.696	115.096
8.025	0.54348	0.3831	0.00587	1.3474	0.32385	0.696	115.207
8.03	0.54406	0.3835	0.00587	1.3474	0.32385	0.696	115.313
8.035	0.54444	0.3837	0.00587	1.3473	0.32385	0.696	115.411
8.04	0.54482	0.3839	0.00587	1.3473	0.32385	0.696	115.503
8.045	0.5454	0.3842	0.00587	1.3471	0.32385	0.695	115.627
8.05	0.54579	0.3844	0.00587	1.3471	0.32376	0.695	115.727
8.055	0.54636	0.3847	0.00587	1.3471	0.32376	0.695	115.831
8.06	0.54656	0.3848	0.00587	1.3469	0.32376	0.695	115.934
8.065	0.54733	0.3852	0.00587	1.3467	0.32376	0.695	116.049
8.07	0.54733	0.3852	0.00587	1.3467	0.32376	0.695	116.147
8.075	0.54771	0.3854	0.00587	1.3466	0.32376	0.695	116.241
8.08	0.54771	0.3854	0.00587	1.3466	0.32376	0.694	116.343
8.085	0.5479	0.3855	0.00629	1.3464	0.32376	0.694	116.445
8.09	0.5479	0.3855	0.00629	1.3463	0.32376	0.694	116.548
8.095	0.5479	0.3855	0.00629	1.3463	0.32376	0.694	116.661
8.1	0.5479	0.3855	0.00629	1.3463	0.32376	0.694	116.752
8.105	0.5479	0.3855	0.00629	1.3461	0.32376	0.694	116.865
8.11	0.5479	0.3855	0.00629	1.3461	0.32376	0.693	116.966
8.115	0.5479	0.3855	0.00629	1.346	0.32376	0.693	117.075
8.12	0.5479	0.3855	0.00629	1.346	0.32376	0.693	117.172
8.125	0.5479	0.3855	0.0065	1.3459	0.32376	0.693	117.283
8.13	0.5479	0.3855	0.0065	1.3459	0.32376	0.693	117.387
8.135	0.5479	0.3855	0.0065	1.3457	0.32376	0.692	117.495
8.14	0.5479	0.3855	0.0065	1.3456	0.32376	0.692	117.601
8.145	0.54752	0.3853	0.0065	1.3455	0.32376	0.692	117.698
8.15	0.54752	0.3853	0.0065	1.3455	0.32376	0.692	117.796
8.155	0.54752	0.3853	0.0065	1.3454	0.32376	0.692	117.893
8.16	0.54752	0.3853	0.00671	1.3454	0.32376	0.692	118.012
8.165	0.54752	0.3853	0.00671	1.3453	0.32376	0.691	118.118
8.17	0.54752	0.3853	0.00671	1.3451	0.32376	0.691	118.213
8.175	0.54752	0.3853	0.00671	1.3451	0.32376	0.691	118.323
8.18	0.54752	0.3854	0.00671	1.3451	0.32376	0.691	118.431
8.185	0.54752	0.3854	0.00671	1.3449	0.32376	0.691	118.527
8.19	0.54752	0.3854	0.00671	1.3448	0.32376	0.691	118.625
8.195	0.54752	0.3854	0.00671	1.3446	0.32376	0.69	118.74
8.2	0.54713	0.3852	0.00692	1.3444	0.32376	0.69	118.847
8.205	0.54713	0.3852	0.00692	1.3444	0.32376	0.69	118.946
8.21	0.54713	0.3852	0.00692	1.3443	0.32376	0.69	119.055
8.215	0.54713	0.3852	0.00692	1.3442	0.32376	0.69	119.157
8.22	0.54713	0.3852	0.00692	1.3442	0.32376	0.689	119.262
8.225	0.54694	0.3851	0.00692	1.344	0.32376	0.689	119.362
8.23	0.54694	0.3851	0.00692	1.344	0.32376	0.689	119.468
8.235	0.54694	0.3853	0.00713	1.344	0.32376	0.689	119.581
8.24	0.54694	0.3853	0.00713	1.3438	0.32376	0.689	119.675
8.245	0.54694	0.3853	0.00713	1.3438	0.32366	0.689	119.777
8.25	0.54694	0.3853	0.00713	1.3438	0.32366	0.688	119.896
8.255	0.54675	0.3852	0.00713	1.3437	0.32366	0.688	119.997
8.26	0.54675	0.3852	0.00713	1.3437	0.32366	0.688	120.102
8.265	0.54675	0.3852	0.00713	1.3435	0.32366	0.688	120.204
8.27	0.54675	0.3852	0.00713	1.3435	0.32366	0.688	120.309
8.275	0.54675	0.3852	0.00713	1.3435	0.32366	0.688	120.413
8.28	0.54675	0.3852	0.00734	1.3435	0.32366	0.687	120.52
8.285	0.54656	0.3851	0.00734	1.3435	0.32366	0.687	120.611
8.29	0.54656	0.3851	0.00692	1.3435	0.32346	0.687	120.724
8.295	0.54656	0.3851	0.00692	1.3435	0.32346	0.687	120.827
8.3	0.54656	0.3851	0.00692	1.3431	0.32346	0.687	120.939
8.305	0.54656	0.3851	0.00692	1.3431	0.32346	0.686	121.045
8.31	0.54656	0.3851	0.00692	1.3431	0.32346	0.686	121.151
8.315	0.54656	0.3851	0.00692	1.343	0.32346	0.686	121.245
8.32	0.54656	0.3851	0.00713	1.343	0.32346	0.686	121.348
8.325	0.54636	0.385	0.00713	1.3429	0.32346	0.686	121.463
8.33	0.54636	0.385	0.00713	1.3429	0.32346	0.685	121.563
8.335	0.54636	0.385	0.00713	1.3428	0.32346	0.685	121.676
8.34	0.54636	0.385	0.00713	1.3428	0.32346	0.685	121.785
8.345	0.54636	0.385	0.00713	1.3428	0.32346	0.685	121.886
8.35	0.54636	0.385	0.00713	1.3428	0.32346	0.685	121.981
8.355	0.54636	0.385	0.00713	1.3428	0.32346	0.685	122.08
8.36	0.54636	0.385	0.00713	1.3427	0.32346	0.684	122.199
8.365	0.54636	0.385	0.00713	1.3427	0.32346	0.684	122.311
8.37	0.54617	0.3849	0.00734	1.3427	0.32346	0.684	122.416
8.375	0.54617	0.3849	0.00734	1.3427	0.32346	0.684	122.517
8.38	0.54617	0.3849	0.00734	1.3427	0.32327	0.684	122.629
8.385	0.54617	0.3851	0.00734	1.3427	0.32327	0.684	122.737
8.39	0.54617	0.3851	0.00734	1.3427	0.32327	0.683	122.824
8.395	0.54617	0.3851	0.00713	1.3427	0.32317	0.683	122.941
8.4	0.54617	0.3851	0.00713	1.3427	0.32317	0.683	123.048
8.405	0.54617	0.3851	0.00713	1.3427	0.32317	0.683	123.153
8.41	0.54617	0.3851	0.00755	1.3427	0.32317	0.683	123.257
8.415	0.54617	0.3851	0.00755	1.3427	0.32317	0.683	123.367
8.42	0.54617	0.3851	0.00755	1.3427	0.32317	0.682	123.464
8.425	0.54617	0.3851	0.00755	1.3427	0.32317	0.682	123.577
8.43	0.54579	0.3849	0.00755	1.3427	0.32317	0.682	123.678
8.435	0.54579	0.3849	0.00755	1.3427	0.32317	0.682	123.782
8.44	0.54579	0.3849	0.00755	1.3427	0.32317	0.682	123.898
8.445	0.54579	0.3849	0.00755	1.3427	0.32317	0.682	123.997
8.45	0.54579	0.3849	0.00755	1.3427	0.32317	0.681	124.097
8.455	0.54579	0.3849	0.00755	1.3427	0.32317	0.681	124.199
8.46	0.54579	0.3849	0.00755	1.3426	0.32317	0.681	124.303
8.465	0.54579	0.3849	0.00755	1.3426	0.32317	0.681	124.42
8.47	0.54579	0.3849	0.00755	1.3426	0.32317	0.681	124.52
8.475	0.54579	0.3849	0.00755	1.3426	0.32317	0.68	124.634
8.48	0.54579	0.3849	0.00776	1.3426	0.32307	0.68	124.718
8.485	0.54579	0.3849	0.00776	1.3426	0.32307	0.68	124.842
8.49	0.54579	0.3849	0.00776	1.3426	0.32307	0.68	124.944
8.495	0.54579	0.3851	0.00776	1.3426	0.32307	0.68	125.049
8.5	0.54579	0.3851	0.00776	1.3424	0.32307	0.679	125.161
8.505	0.54579	0.3851	0.00776	1.3424	0.32307	0.679	125.264
8.51	0.54579	0.3851	0.00776	1.3424	0.32307	0.679	125.365
8.515	0.54579	0.3851	0.00776	1.3424	0.32307	0.679	125.472
8.52	0.54579	0.3851	0.00776	1.3424	0.32307	0.679	125.591
8.525	0.54579	0.3851	0.00776	1.3424	0.32307	0.679	125.686
8.53	0.54579	0.3851	0.00776	1.3424	0.32307	0.678	125.786
8.535	0.54579	0.3851	0.00776	1.342	0.32307	0.678	125.908
8.54	0.54579	0.3851	0.00776	1.342	0.32307	0.678	125.998
8.545	0.54579	0.3851	0.00776	1.342	0.32307	0.678	126.124
8.55	0.54579	0.3851	0.00818	1.342	0.32307	0.678	126.208
8.555	0.54579	0.3851	0.00818	1.3419	0.32307	0.678	126.316
8.56	0.54579	0.3851	0.00818	1.3419	0.32307	0.678	126.435
8.565	0.54579	0.3851	0.00818	1.3419	0.32307	0.678	126.532
8.57	0.54579	0.3851	0.00818	1.3418	0.32307	0.677	126.643
8.575	0.54579	0.3851	0.00818	1.3418	0.32288	0.677	126.749
8.58	0.54579	0.3851	0.00818	1.3416	0.32288	0.677	126.856
8.585	0.54617	0.3851	0.00797	1.3416	0.32278	0.677	126.965
8.59	0.54636	0.3851	0.00797	1.3416	0.32278	0.677	127.075
8.595	0.54656	0.3851	0.00797	1.3416	0.32278	0.676	127.171
8.6	0.54656	0.3851	0.00797	1.3414	0.32278	0.676	127.279
8.605	0.54656	0.3849	0.00797	1.3414	0.32278	0.676	127.39
8.61	0.54675	0.3849	0.00797	1.3413	0.32278	0.676	127.492
8.615	0.54713	0.3849	0.00797	1.3412	0.32278	0.676	127.608
8.62	0.54713	0.3849	0.00797	1.3411	0.32278	0.676	127.719
8.625	0.54713	0.3849	0.00797	1.3411	0.32278	0.676	127.817
8.63	0.54713	0.3851	0.00839	1.341	0.32278	0.676	127.931
8.635	0.54713	0.3851	0.00839	1.3408	0.32278	0.675	128.029
8.64	0.54713	0.3851	0.00839	1.3407	0.32278	0.675	128.135
8.645	0.54713	0.3851	0.00839	1.3407	0.32278	0.675	128.247
8.65	0.54713	0.3851	0.00839	1.3406	0.32278	0.675	128.354
8.655	0.54713	0.3851	0.00839	1.3402	0.32278	0.675	128.456
8.66	0.54713	0.3851	0.00839	1.3401	0.32278	0.675	128.564
8.665	0.54713	0.3851	0.00839	1.3401	0.32278	0.674	128.675
8.67	0.54694	0.3851	0.00839	1.33993	0.32278	0.674	128.779
8.675	0.54656	0.3851	0.00839	1.33993	0.32278	0.674	128.882
8.68	0.54656	0.3851	0.0086	1.33973	0.32278	0.674	128.989
8.685	0.54636	0.3851	0.0086	1.33963	0.32278	0.674	129.1
8.69	0.54598	0.3851	0.0086	1.33953	0.32278	0.674	129.205
8.695	0.54559	0.3851	0.0086	1.33944	0.32278	0.673	129.309
8.7	0.54559	0.3851	0.0086	1.33944	0.32278	0.673	129.423
8.705	0.54521	0.3851	0.0086	1.33924	0.32278	0.673	129.526
8.71	0.54521	0.3851	0.0086	1.33924	0.32278	0.673	129.636
8.715	0.54482	0.3851	0.0086	1.33914	0.32278	0.673	129.73
8.72	0.54482	0.3851	0.0086	1.33914	0.32278	0.673	129.861
8.725	0.54482	0.3851	0.0086	1.33914	0.32278	0.672	129.957
8.73	0.54463	0.3851	0.0086	1.33914	0.32258	0.672	130.059
8.735	0.54463	0.3851	0.0086	1.33914	0.32258	0.672	130.172
8.74	0.54463	0.3851	0.0086	1.33894	0.32258	0.672	130.281
8.745	0.54463	0.3851	0.0086	1.33885	0.32258	0.672	130.382
8.75	0.54463	0.3851	0.0086	1.33875	0.32258	0.672	130.489
8.755	0.54463	0.3851	0.0086	1.33875	0.32258	0.671	130.592
8.76	0.54463	0.3851	0.00881	1.33855	0.32258	0.671	130.706
8.765	0.54463	0.3851	0.00881	1.33855	0.32258	0.671	130.812
8.77	0.54463	0.3851	0.00881	1.33845	0.32258	0.671	130.915
8.775	0.54463	0.3851	0.00881	1.33845	0.32258	0.671	131.02
8.78	0.54463	0.3851	0.00881	1.33835	0.32258	0.671	131.125
8.785	0.54463	0.3851	0.00881	1.33835	0.32258	0.671	131.238
8.79	0.54463	0.3851	0.00881	1.33816	0.32258	0.671	131.342
8.795	0.54463	0.3851	0.00881	1.33806	0.32258	0.671	131.462
8.8	0.54463	0.3851	0.00881	1.33806	0.32258	0.671	131.564
8.805	0.54463	0.3851	0.00881	1.33806	0.32258	0.671	131.664
8.81	0.54463	0.3851	0.00902	1.33806	0.32258	0.671	131.777
8.815	0.54463	0.3851	0.00902	1.33806	0.32258	0.67	131.889
8.82	0.54463	0.3851	0.00902	1.33806	0.32258	0.67	131.995
8.825	0.54463	0.3851	0.00902	1.33806	0.32258	0.67	132.116
8.83	0.54463	0.3851	0.00902	1.33806	0.32258	0.67	132.213
8.835	0.54463	0.3851	0.00902	1.33806	0.32239	0.67	132.32
8.84	0.54463	0.3851	0.00902	1.33806	0.32239	0.67	132.427
8.845	0.54463	0.3851	0.00902	1.33806	0.32239	0.67	132.541
8.85	0.54463	0.3851	0.00923	1.33806	0.32239	0.67	132.64
8.855	0.54463	0.3851	0.00923	1.33796	0.32239	0.67	132.753
8.86	0.54463	0.3851	0.00923	1.33796	0.32239	0.67	132.861
8.865	0.54463	0.3851	0.00923	1.33796	0.32239	0.67	132.965
8.87	0.54463	0.3851	0.00923	1.33796	0.32239	0.669	133.078
8.875	0.54463	0.3851	0.00923	1.33796	0.32239	0.669	133.172
8.88	0.54463	0.3851	0.00923	1.33796	0.32239	0.669	133.283
8.885	0.54463	0.3851	0.00923	1.33796	0.32239	0.669	133.401
8.89	0.54463	0.3851	0.00944	1.33777	0.32239	0.669	133.511
8.895	0.54425	0.3849	0.00944	1.33777	0.32239	0.668	133.623
8.9	0.54425	0.3849	0.00944	1.33757	0.32239	0.668	133.721
8.905	0.54425	0.3849	0.00944	1.33757	0.32239	0.668	133.835
8.91	0.54425	0.3849	0.00944	1.33737	0.32239	0.668	133.921
8.915	0.54425	0.3849	0.00944	1.33727	0.32239	0.667	134.041
8.92	0.54425	0.3849	0.00944	1.33708	0.32239	0.667	134.146
8.925	0.54425	0.3849	0.00944	1.33688	0.32239	0.667	134.254
8.93	0.54425	0.3849	0.00944	1.33678	0.32239	0.667	134.375
8.935	0.54425	0.3849	0.00965	1.33678	0.32239	0.666	134.479
8.94	0.54425	0.3849	0.00965	1.33659	0.32239	0.666	134.586
8.945	0.54425	0.3849	0.00965	1.33639	0.32239	0.666	134.686
8.95	0.54425	0.3849	0.00965	1.33629	0.32239	0.665	134.802
8.955	0.54425	0.3849	0.00944	1.33629	0.32229	0.665	134.909
8.96	0.54425	0.3849	0.00944	1.33609	0.32229	0.665	135.008
8.965	0.54444	0.3851	0.00944	1.3359	0.32229	0.665	135.123
8.97	0.54444	0.3851	0.00944	1.3359	0.32229	0.664	135.226
8.975	0.54444	0.3851	0.00944	1.3356	0.32229	0.664	135.349
8.98	0.54444	0.3851	0.00944	1.33541	0.32229	0.664	135.451
8.985	0.54463	0.3851	0.00965	1.33541	0.32229	0.664	135.558
8.99	0.54463	0.3851	0.00965	1.33531	0.32229	0.664	135.664
8.995	0.54463	0.3851	0.00965	1.33511	0.32229	0.664	135.778
9	0.54463	0.3851	0.00965	1.33482	0.3221	0.663	135.875
9.005	0.54482	0.3851	0.00965	1.33482	0.3221	0.663	135.982
9.01	0.54482	0.3851	0.00965	1.33482	0.3221	0.663	136.094
9.015	0.54482	0.3851	0.00965	1.33482	0.3221	0.663	136.217
9.02	0.54482	0.3851	0.00965	1.33482	0.3221	0.663	136.314
9.025	0.54482	0.3851	0.00965	1.33482	0.3221	0.663	136.427
9.03	0.54482	0.3851	0.0101	1.33482	0.3221	0.663	136.516
9.035	0.54482	0.3851	0.0101	1.33482	0.3221	0.662	136.64
9.04	0.54482	0.3851	0.0101	1.33501	0.3221	0.662	136.75
9.045	0.54482	0.3851	0.0101	1.33501	0.3221	0.662	136.862
9.05	0.54482	0.3851	0.0101	1.33501	0.3221	0.662	136.965
9.055	0.54482	0.3851	0.0101	1.33501	0.3221	0.662	137.096
9.06	0.54482	0.3851	0.0101	1.33521	0.3221	0.662	137.186
9.065	0.54482	0.3851	0.0101	1.33501	0.3221	0.662	137.286
9.07	0.54482	0.3851	0.0101	1.33501	0.3221	0.662	137.399
9.075	0.54482	0.3851	0.0101	1.33501	0.3221	0.662	137.507
9.08	0.54482	0.3851	0.0101	1.33501	0.3221	0.662	137.62
9.085	0.54482	0.3851	0.0101	1.33501	0.3221	0.662	137.734
9.09	0.54482	0.3851	0.0101	1.33501	0.3221	0.662	137.843
9.095	0.54482	0.3851	0.0101	1.33501	0.3221	0.662	137.929
9.1	0.54482	0.3851	0.0101	1.33501	0.3221	0.662	138.06
9.105	0.54482	0.3851	0.0101	1.33501	0.3221	0.662	138.164
9.11	0.54444	0.3851	0.0101	1.33501	0.3221	0.662	138.264
9.115	0.54444	0.3851	0.0101	1.33491	0.3221	0.662	138.393
9.12	0.54444	0.3852	0.0101	1.33491	0.3221	0.662	138.498
9.125	0.54444	0.3852	0.0101	1.33482	0.3221	0.662	138.603
9.13	0.54444	0.3852	0.0101	1.33482	0.3221	0.661	138.71
9.135	0.54425	0.3852	0.0101	1.33472	0.3221	0.661	138.817
9.14	0.54425	0.3852	0.0105	1.33472	0.3221	0.661	138.924
9.145	0.54425	0.3852	0.0105	1.33472	0.3221	0.661	139.038
9.15	0.54425	0.3852	0.0105	1.33462	0.3221	0.661	139.153
9.155	0.54425	0.3852	0.0105	1.33462	0.3221	0.66	139.256
9.16	0.54425	0.3852	0.0105	1.33462	0.3221	0.66	139.369
9.165	0.54425	0.3852	0.0105	1.33452	0.3221	0.66	139.478
9.17	0.54425	0.3852	0.0105	1.33452	0.3221	0.66	139.593
9.175	0.54425	0.3852	0.0105	1.33452	0.3221	0.66	139.69
9.18	0.54425	0.3852	0.0105	1.33452	0.3221	0.659	139.803
9.185	0.54425	0.3852	0.0105	1.33452	0.3221	0.659	139.919
9.19	0.54425	0.3852	0.0105	1.33452	0.3221	0.659	140.022
9.195	0.54425	0.3852	0.0105	1.33452	0.3221	0.659	140.128
9.2	0.54425	0.3852	0.0105	1.33432	0.3221	0.659	140.231
9.205	0.54425	0.3852	0.0105	1.33432	0.3221	0.658	140.342
9.21	0.54425	0.3852	0.0105	1.33432	0.3221	0.658	140.454
9.215	0.54425	0.3852	0.0105	1.33432	0.3221	0.658	140.571
9.22	0.54425	0.3853	0.0105	1.33432	0.3221	0.658	140.684
9.225	0.54425	0.3853	0.0105	1.33432	0.3221	0.657	140.788
9.23	0.54425	0.3853	0.0105	1.33432	0.3221	0.657	140.907
9.235	0.54425	0.3853	0.0105	1.33432	0.3221	0.657	141.003
9.24	0.54425	0.3853	0.0105	1.33432	0.3221	0.657	141.118
9.245	0.54425	0.3853	0.0105	1.33413	0.3221	0.657	141.228
9.25	0.54425	0.3853	0.0105	1.33413	0.3219	0.657	141.337
9.255	0.54425	0.3853	0.0105	1.33413	0.3219	0.656	141.448
9.26	0.54425	0.3853	0.0105	1.33403	0.3219	0.656	141.55
9.265	0.54425	0.3853	0.0105	1.33403	0.3219	0.656	141.662
9.27	0.54425	0.3853	0.0105	1.33403	0.3219	0.656	141.765
9.275	0.54425	0.3853	0.0109	1.33393	0.3219	0.656	141.874
9.28	0.54425	0.3853	0.0109	1.33393	0.3219	0.655	141.984
9.285	0.54425	0.3853	0.0109	1.33383	0.3219	0.655	142.099
9.29	0.54425	0.3853	0.0109	1.33383	0.3219	0.655	142.212
9.295	0.54425	0.3853	0.0109	1.33383	0.3219	0.655	142.324
9.3	0.54425	0.3853	0.0109	1.33383	0.3219	0.655	142.424
9.305	0.54425	0.3853	0.0109	1.33374	0.3219	0.655	142.54
9.31	0.54425	0.3853	0.0109	1.33374	0.3219	0.655	142.639
9.315	0.54425	0.3853	0.0109	1.33374	0.3219	0.654	142.759
9.32	0.54425	0.3853	0.0109	1.33364	0.3218	0.654	142.862
9.325	0.54425	0.3853	0.0109	1.33364	0.3218	0.654	142.981
9.33	0.54425	0.3853	0.0109	1.33364	0.3218	0.654	143.085
9.335	0.54425	0.3853	0.0109	1.33344	0.3218	0.654	143.2
9.34	0.54425	0.3853	0.0109	1.33344	0.3218	0.654	143.295
9.345	0.54425	0.3853	0.0109	1.33344	0.3218	0.654	143.417
9.35	0.54425	0.3853	0.0109	1.33344	0.3218	0.654	143.519
9.355	0.54425	0.3853	0.0109	1.33344	0.3218	0.654	143.629
9.36	0.54425	0.3853	0.0109	1.33324	0.3218	0.654	143.745
9.365	0.54425	0.3853	0.0109	1.33305	0.3218	0.653	143.854
9.37	0.54425	0.3853	0.0109	1.33305	0.3218	0.653	143.971
9.375	0.54425	0.3853	0.0109	1.33305	0.3218	0.653	144.072
9.38	0.54406	0.3853	0.0109	1.33305	0.3218	0.653	144.178
9.385	0.54406	0.3853	0.0109	1.33285	0.3218	0.653	144.282
9.39	0.54406	0.3853	0.0109	1.33285	0.3218	0.653	144.403
9.395	0.54406	0.3854	0.0107	1.33285	0.32171	0.653	144.513
9.4	0.54406	0.3854	0.0107	1.33285	0.32171	0.653	144.619
9.405	0.54406	0.3854	0.0107	1.33275	0.32171	0.652	144.738
9.41	0.54406	0.3854	0.0107	1.33275	0.32171	0.652	144.847
9.415	0.54406	0.3854	0.0111	1.33275	0.32171	0.652	144.957
9.42	0.54406	0.3854	0.0111	1.33275	0.32171	0.652	145.059
9.425	0.54406	0.3854	0.0111	1.33275	0.32171	0.652	145.157
9.43	0.54406	0.3855	0.0111	1.33275	0.32171	0.652	145.28
9.435	0.54406	0.3855	0.0111	1.33275	0.32171	0.652	145.384
9.44	0.54406	0.3855	0.0111	1.33275	0.32171	0.652	145.498
9.445	0.54406	0.3855	0.0111	1.33275	0.32161	0.652	145.624
9.45	0.54386	0.3855	0.0111	1.33275	0.32161	0.652	145.722
9.455	0.54386	0.3855	0.0111	1.33275	0.32161	0.651	145.82
9.46	0.54386	0.3855	0.0111	1.33275	0.32161	0.651	145.928
9.465	0.54386	0.3855	0.0111	1.33275	0.32161	0.651	146.051
9.47	0.54386	0.3855	0.0111	1.33275	0.32161	0.651	146.16
9.475	0.54386	0.3855	0.0111	1.33275	0.32161	0.651	146.27
9.48	0.54386	0.3855	0.0111	1.33275	0.32161	0.651	146.381
9.485	0.54386	0.3855	0.0111	1.33265	0.32161	0.651	146.49
9.49	0.54386	0.3855	0.0111	1.33265	0.32161	0.651	146.594
9.495	0.54386	0.3855	0.0111	1.33265	0.32161	0.651	146.703
9.5	0.54386	0.3855	0.0111	1.33265	0.32161	0.65	146.822
9.505	0.54386	0.3855	0.0111	1.33256	0.32161	0.65	146.928
9.51	0.54386	0.3855	0.0111	1.33256	0.32161	0.65	147.029
9.515	0.54386	0.3855	0.0111	1.33246	0.32161	0.65	147.15
9.52	0.54386	0.3855	0.0111	1.33246	0.32161	0.65	147.263
9.525	0.54386	0.3855	0.0111	1.33236	0.32161	0.65	147.377
9.53	0.54386	0.3855	0.0111	1.33236	0.32161	0.65	147.479
9.535	0.54386	0.3855	0.0111	1.33216	0.32161	0.649	147.59
9.54	0.54386	0.3855	0.0111	1.33216	0.32161	0.649	147.702
9.545	0.54386	0.3855	0.0115	1.33206	0.32161	0.649	147.812
9.55	0.54386	0.3855	0.0115	1.33206	0.32161	0.649	147.918
9.555	0.54386	0.3855	0.0115	1.33197	0.32161	0.649	148.022
9.56	0.54386	0.3855	0.0115	1.33197	0.32161	0.649	148.142
9.565	0.54386	0.3855	0.0115	1.33177	0.32161	0.649	148.244
9.57	0.54386	0.3855	0.0115	1.33177	0.32161	0.649	148.361
9.575	0.54386	0.3855	0.0115	1.33167	0.32151	0.649	148.468
9.58	0.54386	0.3855	0.0115	1.33157	0.32151	0.648	148.574
9.585	0.54386	0.3855	0.0115	1.33157	0.32151	0.648	148.693
9.59	0.54386	0.3855	0.0115	1.33138	0.32151	0.648	148.794
9.595	0.54386	0.3855	0.0115	1.33138	0.32151	0.648	148.909
9.6	0.54386	0.3855	0.0115	1.33138	0.32151	0.648	149.014
9.605	0.54367	0.3855	0.0115	1.33138	0.32151	0.648	149.127
9.61	0.54367	0.3855	0.0115	1.33138	0.32151	0.648	149.237
9.615	0.54367	0.3855	0.0115	1.33138	0.32151	0.648	149.359
9.62	0.54367	0.3855	0.0115	1.33138	0.32151	0.647	149.457
9.625	0.54367	0.3855	0.0115	1.33138	0.32151	0.647	149.571
9.63	0.54367	0.3855	0.0115	1.33138	0.32151	0.647	149.683
9.635	0.54367	0.3855	0.0115	1.33138	0.32151	0.647	149.787
9.64	0.54367	0.3855	0.0117	1.33138	0.32151	0.647	149.887
9.645	0.54367	0.3855	0.0117	1.33138	0.32151	0.647	150.009
9.65	0.54367	0.3855	0.0117	1.33138	0.32151	0.647	150.125
9.655	0.54367	0.3855	0.0117	1.33138	0.32151	0.647	150.242
9.66	0.54367	0.3855	0.0117	1.33138	0.32141	0.646	150.344
9.665	0.54367	0.3855	0.0117	1.33138	0.32141	0.646	150.458
9.67	0.54367	0.3855	0.0117	1.33138	0.32141	0.646	150.562
9.675	0.54367	0.3855	0.0117	1.33138	0.32141	0.646	150.675
9.68	0.54367	0.3855	0.0117	1.33138	0.32141	0.646	150.791
9.685	0.54367	0.3855	0.0117	1.33138	0.32141	0.646	150.893
9.69	0.54367	0.3855	0.0117	1.33118	0.32141	0.646	151.013
9.695	0.54367	0.3855	0.012	1.33118	0.32141	0.646	151.114
9.7	0.54367	0.3855	0.012	1.33118	0.32141	0.646	151.227
9.705	0.54367	0.3855	0.012	1.33098	0.32141	0.646	151.337
9.71	0.54367	0.3855	0.012	1.33098	0.32141	0.645	151.436
9.715	0.54367	0.3855	0.012	1.33089	0.32141	0.645	151.551
9.72	0.54367	0.3855	0.012	1.33089	0.32141	0.645	151.681
9.725	0.54367	0.3855	0.012	1.33079	0.32141	0.645	151.784
9.73	0.54367	0.3855	0.012	1.33079	0.32141	0.645	151.889
9.735	0.54367	0.3855	0.012	1.33059	0.32141	0.645	152.001
9.74	0.54367	0.3855	0.012	1.33049	0.32131	0.645	152.111
9.745	0.54367	0.3855	0.012	1.33039	0.32131	0.645	152.216
9.75	0.54367	0.3855	0.012	1.33039	0.32131	0.645	152.339
9.755	0.54367	0.3855	0.012	1.3302	0.32131	0.644	152.453
9.76	0.54367	0.3855	0.012	1.3302	0.32131	0.644	152.562
9.765	0.54367	0.3855	0.012	1.33	0.32131	0.644	152.671
9.77	0.54367	0.3855	0.012	1.33	0.32131	0.644	152.777
9.775	0.54367	0.3855	0.012	1.3299	0.32131	0.644	152.89
9.78	0.54367	0.3855	0.012	1.3299	0.32131	0.644	153.004
9.785	0.54367	0.3855	0.012	1.3299	0.32131	0.644	153.106
9.79	0.54367	0.3855	0.0122	1.3299	0.32131	0.644	153.224
9.795	0.54367	0.3855	0.0122	1.3298	0.32131	0.644	153.334
9.8	0.54367	0.3855	0.0122	1.3298	0.32131	0.643	153.444
9.805	0.54367	0.3855	0.0122	1.3298	0.32131	0.643	153.547
9.81	0.54367	0.3856	0.0122	1.3298	0.32131	0.643	153.667
9.815	0.54367	0.3856	0.0122	1.3298	0.32122	0.643	153.766
9.82	0.54367	0.3856	0.0122	1.3298	0.32122	0.643	153.883
9.825	0.54367	0.3856	0.0122	1.3298	0.32122	0.643	153.993
9.83	0.54367	0.3856	0.0122	1.3298	0.32122	0.643	154.11
9.835	0.54367	0.3856	0.0122	1.3298	0.32122	0.643	154.22
9.84	0.54367	0.3856	0.0122	1.3298	0.32122	0.643	154.326
9.845	0.54367	0.3856	0.0122	1.3298	0.32122	0.643	154.436
9.85	0.54367	0.3856	0.0122	1.3298	0.32122	0.642	154.554
9.855	0.54367	0.3856	0.0122	1.3298	0.32122	0.642	154.656
9.86	0.54367	0.3857	0.0122	1.3298	0.32122	0.642	154.769
9.865	0.54367	0.3857	0.0122	1.3298	0.32122	0.642	154.889
9.87	0.54367	0.3857	0.0122	1.3298	0.32112	0.642	154.991
9.875	0.54367	0.3857	0.0122	1.3298	0.32112	0.642	155.098
9.88	0.54367	0.3857	0.0124	1.3298	0.32112	0.642	155.207
9.885	0.54367	0.3857	0.0124	1.3298	0.32112	0.642	155.314
9.89	0.54367	0.3857	0.0124	1.3298	0.32112	0.642	155.428
9.895	0.54367	0.3857	0.0124	1.3298	0.32112	0.642	155.549
9.9	0.54348	0.3857	0.0124	1.3298	0.32112	0.641	155.664
9.905	0.54348	0.3857	0.0124	1.3298	0.32112	0.641	155.764
9.91	0.54348	0.3857	0.0124	1.3298	0.32112	0.641	155.879
9.915	0.54348	0.3857	0.0124	1.3298	0.32102	0.641	155.992
9.92	0.54348	0.3857	0.0124	1.3298	0.32102	0.641	156.102
9.925	0.54348	0.3857	0.0124	1.3298	0.32102	0.641	156.202
9.93	0.54348	0.3857	0.0124	1.3298	0.32102	0.641	156.309
9.935	0.54348	0.3857	0.0124	1.32971	0.32102	0.641	156.428
9.94	0.54348	0.3857	0.0124	1.32971	0.32102	0.64	156.538
9.945	0.54348	0.3857	0.0124	1.32971	0.32102	0.64	156.648
9.95	0.54348	0.3857	0.0124	1.32971	0.32102	0.64	156.758
9.955	0.54348	0.3857	0.0124	1.32971	0.32102	0.64	156.866
9.96	0.54348	0.3857	0.0126	1.32971	0.32102	0.64	156.982
9.965	0.54348	0.3857	0.0126	1.32971	0.32102	0.64	157.1
9.97	0.54348	0.3857	0.0126	1.32971	0.32102	0.64	157.207
9.975	0.54348	0.3857	0.0126	1.32961	0.32083	0.64	157.322
9.98	0.54348	0.3857	0.0126	1.32961	0.32083	0.64	157.431
[truncated: 40,913 more rows]

## Sheet: Fig. S10b
BaTi0.2Sc0.8O3-δ		BaSn0.3Sc0.7O3-δ		BaHf0.5Sc0.5O3-δ		BaTi0.4Sc0.6O3-δ		BaSn0.8Sc0.2O3-δ		BaHf0.8Sc0.2O3-δ
Parameter x	Parameter y	Parameter x	Parameter y	Parameter x	Parameter y	Parameter x	Parameter y	Parameter x	Parameter y	Parameter x	Parameter y
1010.93	0.0121539	1008.87	0.015616	1008.23	0.0109925	1009.99	0.00284655	1010.56	0.00171603	1010.58	0.0064895
914.316	0.0189502	912.231	0.0246902	911.631	0.0185711	913.188	0.004703	913.641	0.00187203	913.978	0.00966936
816.363	0.0315258	814.396	0.0422055	813.885	0.032158	815.137	0.00695549	815.585	0.00371286	816.096	0.0142769
717.899	0.0572971	716.2	0.0802433	715.679	0.0591271	716.634	0.0110149	716.995	0.00761292	717.56	0.0227133
618.609	0.109931	617.239	0.170036	616.729	0.119551	617.328	0.0174258	617.642	0.0183459	618.233	0.036763
518.284	0.196993	517.325	0.38407	516.835	0.249276	517.136	0.0308418	517.468	0.0449599	518.008	0.0626886
417.204	0.314092	416.551	0.606863	416.225	0.396343	416.358	0.0582924	416.651	0.106456	417.079	0.097083
315.76	0.508282	315.232	0.648224	315.13	0.436557	315.173	0.110174	315.307	0.15282	315.713	0.111911
214.499	0.719413	214.26	0.653869	214.33	0.45192	214.353	0.24911	214.245	0.154037	214.596	0.121613
115.015	0.736727	115.08	0.656296	115.066	0.459157	115.175	0.378468	114.983	0.153444	115.162	0.135468
