# Supplementary material for: Mitigating proton trapping in cubic perovskite oxides via ScO6 octahedral networks
Source: Nat Mater. 2025 Aug 8;24(12):1949–56. doi: 10.1038/s41563-025-02311-w (PMC12657236; doi:10.1038/s41563-025-02311-w)
Supplement: Supplementary file 2 — Statistical source data for Supplementary Figs. 1–20 and 24–26. [file 41563_2025_2311_MOESM2_ESM.zip › Source_Data_FigS11.xlsx]

## Sheet: Fig. S11
BaSn0.3Sc0.7O3-δ		BaSn0.8Sc0.2O3-δ		BaTi0.2Sc0.8O3-δ		BaTi0.4Sc0.6O3-δ		BaHf0.5Sc0.5O3-δ		BaHf0.8Sc0.2O3-δ
Parameter x	Parameter y	Parameter x	Parameter y	Parameter x	Parameter y	Parameter x	Parameter y	Parameter x	Parameter y	Parameter x	Parameter y
0.843611	0.0366625	0.842608	0.000795976	0.842129	0.0195488	0.84293	0.00219364	0.844038	0.0285615	0.842369	0.0256711
0.919501	0.110558	0.918497	0.00317048	0.917841	0.0552143	0.918875	0.00482923	0.919934	0.0885863	0.918066	0.0581391
1.01076	0.429191	1.00995	0.0136944	1.00903	0.190339	1.01032	0.0122542	1.0113	0.32125	1.00938	0.15839
1.1231	2.32387	1.1226	0.0859912	1.12138	0.768177	1.12299	0.0312515	1.12375	1.5644	1.12185	0.475166
1.26506	22.144	1.26483	0.645775	1.26353	2.92107	1.26536	0.101927	1.26585	11.2772	1.26397	1.8823
1.4499	325.478	1.44969	8.4192	1.44853	9.75489	1.45031	0.397362	1.45059	98.0018	1.44879	8.61098
1.69958	2634.14	1.69936	898.618	1.69805	50.1077	1.69975	1.71055	1.69987	333.097	1.69819	18.6937
