# Supplementary material for: Mitigating proton trapping in cubic perovskite oxides via ScO6 octahedral networks
Source: Nat Mater. 2025 Aug 8;24(12):1949–56. doi: 10.1038/s41563-025-02311-w (PMC12657236; doi:10.1038/s41563-025-02311-w)
Supplement: Supplementary file 2 — Statistical source data for Supplementary Figs. 1–20 and 24–26. [file 41563_2025_2311_MOESM2_ESM.zip › Source_Data_FigS12.xlsx]

## Sheet: Fig. S12a
Parameter x	Parameter y	error y
0.8	-100	5	BTS80
0.7	-125	2	BSS70
0.6	-71	2	BTS60
0.6	-121	2	BZS60
0.5	-112		BHS50
0.4	-79.5	10	BZY40
0.3	-90	15	BZY30
0.2	-80		BHS20
0.2	-93.3	-	BZY20
0.2	-104	1	BZS20
0.2	-131	3	BSS20
0.1	-79.4	-	BZY10

## Sheet: Fig. S12b
Parameter x	Parameter y	x error	y error
-125	-134			BSS70
-132	-169			BSS20
-99	-116			BTS80
-71	-109			BSS60
-112	-123			BHS50
-80	-97			BHS20
-121	-117			BZS60
-104	-96			BZS20
-119.196	-122.655	4.67273	4.9388
-119.329	-132.025	1.78761	1.88738
-107.872	-115.338	0.674304	0.735831
-84.9656	-113.476	10.2268	10.8088
-90.4531	-123.802	19.2896	21.2019
-82.28	-105.752	2.37794	2.68557
-58.2794	-86.0797	2.82692	2.97658
-70.8642	-101.254	2.32805	2.53591
-65.3309	-109.127	2.40288	2.71052
-98.5597	-112.403	1.36357	1.53818
-100.397	-110.732	3.2177	3.43388
-96.1652	-105.768	1.10582	1.2056
-94.6935	-113.742	5.13834	5.47092
-84.1508	-96.1485	1.75435	1.91233
-88.7487	-123.802	12.3886	13.7189
-90.6111	-101.96	1.87907	1.98716
-82.8121	-98.726	2.90175	3.13456
-75.1878	-94.2778	6.26911	6.61
-80.9597	-99.8402	2.84355	3.01815
-76.7359	-97.3541	4.26532	4.53139
-76.0117	-98.302	6.319	6.70978
-77.5125	-87.568	1.41346	1.4966
-69.5364	-94.2695	4.78913	5.08846
-63.7296	-120.685	21.4513	38.5791
-71.7015	-139.933	13.5526	22.8648
-63.614	-110.657	3.12624	3.32579
-67.0845	-100.297	3.28422	3.49208
-11.4515	-30.4243	4.20712	4.58127
-9.50926	-50.5686	3.74983	4.0824
-8.28213e-14	-54.3051	5.36283e-14	1.42109e-14
-42.7788	-63.6257	11.474	12.5548
-3.20124	-32.527	2.27816	2.47771
-6.90176e-14	-33.0309	3.99095e-14	4.26326e-14
-86.3375	-129.589	8.64705	10.8088
-101.495	-168.01	26.0243	32.5096
-61.4273	-101.811	5.03857	5.8035
-64.7356	-120.219	8.89648	10.2268
-82.9643	-121.192	4.21544	4.85565
-52.9557	-93.9203	2.4694	2.84355
-71.1893	-131.818	8.64705	10.8088
-48.0069	-56.5126	15.9638	17.2941
-18.2902	-15.4026	8.81334	9.56164
-7.69105	-13.0346	5.43766	5.9199
-11.4515	-31.7571	4.29858	4.66442
-15.869	-29.7916	6.14439	6.68483
-92.0578	-127.186	3.86623	3.55028
-99.2332	-127.203	10.8088	9.97736
-59.1824	-81.6373	11.8065	10.892
-104.222	-135.75	8.89648	8.19807
-91.3677	-115.937	10.3099	9.4785
-4.14219	-38.0237	2.94332	3.20939
-13.072	-44.5747	6.26911	6.83449
-4.83129e-14	-30.7186	3.03478e-14	3.55271e-14
-18.1255	-76.1531	12.8874	14.0515
-151.066	-177.805	26.44	28.6849
-83.7101	-89.497	21.5345	23.3637
-120.718	-157.127	10.0605	10.892
-124.268	-125.548	3.25927	3.44219
-111.813	-110.025	8.73019	9.22906
-17.5934	-61.2061	6.9509	7.54122
-37.0102	-126.164	3.92443	4.27364
-81.303	-103.59	8.73019	9.56164
-1.52862	-73.5789	0.608619	1.16403
-49.9932	-84.2755	3.66668	3.9078
-50.8787	-84.4085	4.72262	5.03025
