# Supplementary material for: Mitigating proton trapping in cubic perovskite oxides via ScO6 octahedral networks
Source: Nat Mater. 2025 Aug 8;24(12):1949–56. doi: 10.1038/s41563-025-02311-w (PMC12657236; doi:10.1038/s41563-025-02311-w)
Supplement: Supplementary file 2 — Statistical source data for Supplementary Figs. 1–20 and 24–26. [file 41563_2025_2311_MOESM2_ESM.zip › Source_Data_FigS13.xlsx]

## Sheet: Fig. S13a
	0 h(dry)	1 h	2 h	3 h	4 h	5 h	6 h	7 h	8 h	9 h
Parameter x	Parameter y	Parameter y	Parameter y	Parameter y	Parameter y	Parameter y	Parameter y	Parameter y	Parameter y	Parameter y
1110	0.00152	0.00462	0.00754	0.00769	0.0133	0.0117	0.0111	0.0184	0.0165	0.0141
1110	0.00178	0.00561	0.0061	0.00716	0.0128	0.0115	0.0106	0.0179	0.0161	0.0132
1110	0.00223	0.00665	0.00475	0.00706	0.0121	0.0116	0.0105	0.0174	0.0154	0.0127
1110	0.00278	0.00753	0.00371	0.00726	0.0114	0.0118	0.0105	0.0168	0.0146	0.0124
1110	0.00328	0.00809	0.00318	0.00756	0.0105	0.0121	0.0107	0.0162	0.0138	0.0123
1110	0.00361	0.00827	0.00324	0.0078	0.00947	0.0123	0.0108	0.0155	0.013	0.0122
1110	0.0037	0.00807	0.00388	0.00788	0.00839	0.0123	0.0109	0.0148	0.0125	0.012
1110	0.00351	0.00754	0.00494	0.00776	0.00733	0.0122	0.0109	0.0141	0.0123	0.0118
1110	0.0031	0.00677	0.00622	0.00748	0.00639	0.0121	0.0107	0.0135	0.0126	0.0114
1120	0.00255	0.00587	0.00749	0.00711	0.00569	0.012	0.0106	0.0131	0.0133	0.011
1120	0.00196	0.00497	0.00851	0.0067	0.0053	0.0122	0.0105	0.0131	0.0141	0.0106
1120	0.00141	0.00415	0.00914	0.00626	0.00526	0.0124	0.0106	0.0134	0.0148	0.0103
1120	0.000921	0.00345	0.00932	0.00583	0.0055	0.0128	0.0109	0.0138	0.0152	0.0102
1120	0.000458	0.00288	0.00905	0.00544	0.00592	0.013	0.0113	0.0143	0.0149	0.0102
1120	-4.36e-05	0.0024	0.00844	0.00515	0.0064	0.0131	0.0118	0.0147	0.014	0.0103
1120	-0.000647	0.00198	0.00761	0.00506	0.00681	0.013	0.0121	0.0149	0.0125	0.0105
1120	-0.00137	0.00161	0.00673	0.00533	0.0071	0.0126	0.0122	0.0147	0.0105	0.0105
1120	-0.00214	0.00135	0.00601	0.00604	0.0073	0.0122	0.0121	0.0142	0.0084	0.0103
1120	-0.00286	0.00125	0.00561	0.00722	0.00747	0.0119	0.0118	0.0137	0.00655	0.00999
1120	-0.00335	0.00137	0.00566	0.00879	0.00773	0.0119	0.0114	0.0133	0.00524	0.00963
1120	-0.00349	0.00173	0.00619	0.0105	0.00817	0.0121	0.011	0.0131	0.00468	0.00935
1120	-0.00322	0.00226	0.00713	0.0122	0.00885	0.0126	0.011	0.0133	0.00487	0.00928
1120	-0.00256	0.00287	0.00828	0.0135	0.00974	0.0132	0.0113	0.0137	0.00566	0.00948
1120	-0.00161	0.00347	0.00943	0.0145	0.0108	0.0138	0.0119	0.0142	0.00681	0.00995
1120	-0.0005	0.00399	0.0104	0.015	0.0118	0.0142	0.0127	0.0146	0.00803	0.0106
1120	0.000643	0.00446	0.011	0.0152	0.0127	0.0145	0.0136	0.0149	0.00906	0.0114
1120	0.00171	0.00493	0.0112	0.0154	0.0134	0.0146	0.0144	0.0151	0.0097	0.0121
1120	0.00263	0.00548	0.0112	0.0156	0.0137	0.0145	0.015	0.0151	0.00989	0.0126
1120	0.00337	0.00618	0.0109	0.0159	0.0137	0.0144	0.0153	0.015	0.00967	0.0128
1120	0.00395	0.00699	0.0105	0.0164	0.0134	0.0142	0.0154	0.0148	0.00919	0.0127
1130	0.00439	0.00782	0.0101	0.0168	0.0128	0.014	0.0153	0.0147	0.00866	0.0123
1130	0.00472	0.00854	0.00964	0.0169	0.012	0.0137	0.0151	0.0144	0.00827	0.0116
1130	0.00496	0.00901	0.00906	0.0166	0.0113	0.0133	0.0147	0.014	0.0082	0.011
1130	0.00515	0.00914	0.0084	0.0159	0.0109	0.0129	0.0144	0.0135	0.00855	0.0104
1130	0.00532	0.00894	0.00773	0.0147	0.0108	0.0127	0.0142	0.0131	0.00933	0.0102
1130	0.00548	0.00852	0.00719	0.0134	0.0112	0.0125	0.014	0.0127	0.0105	0.0103
1130	0.00566	0.00797	0.00691	0.0122	0.012	0.0126	0.014	0.0125	0.0117	0.0109
1130	0.00584	0.00741	0.00698	0.0114	0.0131	0.0129	0.014	0.0126	0.013	0.0117
1130	0.00598	0.00685	0.00734	0.011	0.0142	0.0133	0.0141	0.0129	0.014	0.0126
1130	0.006	0.00624	0.00784	0.0111	0.0151	0.0137	0.0141	0.0132	0.0146	0.0133
1130	0.00584	0.00554	0.00824	0.0114	0.0155	0.014	0.0139	0.0133	0.0149	0.0136
1130	0.00543	0.00474	0.00833	0.0117	0.0151	0.0141	0.0136	0.013	0.0148	0.0135
1130	0.00477	0.00388	0.00798	0.012	0.0141	0.0139	0.0131	0.0123	0.0146	0.0129
1130	0.00393	0.00315	0.00723	0.0119	0.0125	0.0135	0.0124	0.0113	0.0144	0.0121
1130	0.00301	0.00271	0.00624	0.0117	0.0106	0.013	0.0117	0.0101	0.0143	0.0113
1130	0.00217	0.00269	0.00529	0.0113	0.00872	0.0124	0.011	0.0091	0.0143	0.0109
1130	0.00149	0.00311	0.00462	0.0111	0.00716	0.0119	0.0103	0.00843	0.0145	0.0109
1130	0.00105	0.00387	0.00439	0.011	0.00606	0.0114	0.00966	0.00819	0.0148	0.0115
1130	0.000829	0.00475	0.0046	0.0112	0.00547	0.011	0.00915	0.0084	0.015	0.0124
1130	0.000754	0.00552	0.00517	0.0116	0.00539	0.0106	0.0088	0.00898	0.0151	0.0135
1130	0.000721	0.00599	0.00592	0.0121	0.00571	0.0103	0.00863	0.00983	0.0148	0.0145
1140	0.000618	0.00608	0.00665	0.0124	0.00632	0.0101	0.0087	0.0108	0.0143	0.015
1140	0.000369	0.00584	0.00722	0.0126	0.00708	0.00992	0.00902	0.0119	0.0135	0.015
1140	-4.81e-05	0.0054	0.00755	0.0124	0.00784	0.00982	0.00953	0.0129	0.0125	0.0143
1140	-0.000596	0.00492	0.00761	0.0119	0.00851	0.00977	0.0102	0.0137	0.0115	0.0132
1140	-0.00119	0.00451	0.00746	0.0113	0.00901	0.00971	0.0108	0.0144	0.0105	0.0119
1140	-0.00171	0.00424	0.00716	0.0106	0.00931	0.00962	0.0113	0.0147	0.00975	0.0104
1140	-0.00205	0.00413	0.00678	0.0101	0.00945	0.00951	0.0116	0.0147	0.0093	0.00915
1140	-0.00208	0.00416	0.00643	0.00992	0.00952	0.00947	0.0118	0.0143	0.00927	0.00826
1140	-0.00175	0.00435	0.00624	0.0101	0.00965	0.0096	0.0118	0.0138	0.00974	0.00789
1140	-0.00107	0.00472	0.00633	0.0107	0.00994	0.00998	0.0119	0.0131	0.0107	0.00808
1140	-0.000106	0.00529	0.00679	0.0116	0.0105	0.0106	0.0121	0.0127	0.0122	0.0088
1140	0.00101	0.00605	0.00762	0.0127	0.0112	0.0115	0.0125	0.0125	0.0139	0.00991
1140	0.00212	0.00692	0.00874	0.0137	0.0121	0.0124	0.013	0.0126	0.0157	0.0112
1140	0.00306	0.00777	0.00997	0.0146	0.013	0.0132	0.0136	0.013	0.0173	0.0126
1140	0.00369	0.00843	0.0111	0.0152	0.0137	0.0137	0.014	0.0134	0.0186	0.0137
1140	0.00395	0.00875	0.0119	0.0154	0.0141	0.0137	0.0142	0.0138	0.0194	0.0144
1140	0.00382	0.0087	0.0121	0.0152	0.0143	0.0134	0.0141	0.0141	0.0196	0.0147
1140	0.00341	0.00833	0.0119	0.0148	0.0142	0.0127	0.0138	0.0142	0.0193	0.0146
1140	0.00284	0.00781	0.0113	0.0143	0.0141	0.012	0.0134	0.0142	0.0187	0.0143
1140	0.00225	0.00736	0.0105	0.0137	0.0141	0.0113	0.013	0.0143	0.0179	0.0138
1150	0.00174	0.00715	0.00969	0.0131	0.0142	0.0108	0.0128	0.0145	0.0171	0.0134
1150	0.00132	0.00725	0.00913	0.0127	0.0145	0.0106	0.0129	0.0149	0.0163	0.0132
1150	0.000974	0.00764	0.00886	0.0124	0.0149	0.0105	0.0133	0.0154	0.0156	0.0132
1150	0.000624	0.00819	0.00887	0.0121	0.0154	0.0105	0.0139	0.016	0.015	0.0134
1150	0.0002	0.00874	0.0091	0.0119	0.0158	0.0105	0.0146	0.0166	0.0144	0.014
1150	-0.000325	0.00914	0.00947	0.0118	0.016	0.0106	0.0153	0.017	0.0138	0.0148
1150	-0.000928	0.0093	0.00992	0.0118	0.016	0.0106	0.0158	0.0172	0.0133	0.0159
1150	-0.00153	0.00921	0.0104	0.0118	0.0157	0.0106	0.0163	0.0172	0.0129	0.017
1150	-0.00205	0.00892	0.011	0.012	0.0152	0.0108	0.0167	0.0171	0.0128	0.0182
1150	-0.00241	0.00848	0.0116	0.0122	0.0145	0.011	0.017	0.017	0.0128	0.0192
1150	-0.00258	0.00796	0.0121	0.0126	0.0137	0.0113	0.0172	0.0169	0.0131	0.0198
1150	-0.00259	0.00739	0.0126	0.0129	0.0129	0.0115	0.0174	0.0168	0.0134	0.02
1150	-0.00253	0.00681	0.0128	0.0133	0.0121	0.0116	0.0174	0.0166	0.0138	0.0197
1150	-0.00251	0.00621	0.0126	0.0135	0.0114	0.0116	0.0173	0.0161	0.014	0.0189
1150	-0.00258	0.00562	0.0121	0.0135	0.0107	0.0114	0.0169	0.0155	0.014	0.0177
1150	-0.00279	0.00504	0.0112	0.0133	0.0101	0.011	0.0163	0.0146	0.0136	0.0163
1150	-0.00311	0.00446	0.0102	0.0129	0.00963	0.0106	0.0155	0.0136	0.0129	0.0148
1150	-0.00348	0.00389	0.00902	0.0122	0.00917	0.0101	0.0146	0.0124	0.012	0.0135
1150	-0.00384	0.00332	0.00793	0.0114	0.00881	0.00968	0.0135	0.0113	0.0109	0.0124
1150	-0.00414	0.00276	0.00701	0.0105	0.00859	0.00923	0.0124	0.0103	0.00988	0.0117
1150	-0.00437	0.00225	0.00635	0.00967	0.00859	0.0088	0.0115	0.0097	0.00901	0.0113
1160	-0.00456	0.00186	0.006	0.00906	0.00886	0.00843	0.0108	0.00943	0.00843	0.0111
1160	-0.00471	0.00168	0.00597	0.00875	0.00942	0.00815	0.0104	0.00954	0.00823	0.0112
1160	-0.00484	0.00183	0.00623	0.00875	0.0102	0.008	0.0104	0.00996	0.00844	0.0115
1160	-0.00492	0.00237	0.00674	0.00905	0.0112	0.00802	0.0107	0.0106	0.00904	0.0118
1160	-0.0049	0.00329	0.00745	0.00958	0.0121	0.00823	0.0112	0.0113	0.00996	0.0122
1160	-0.00471	0.00451	0.00826	0.0102	0.0128	0.00863	0.0118	0.012	0.0111	0.0126
1160	-0.00432	0.00587	0.00906	0.0109	0.0133	0.00917	0.0123	0.0127	0.0122	0.0129
1160	-0.00373	0.00715	0.00969	0.0115	0.0134	0.0098	0.0127	0.0131	0.0133	0.0132
1160	-0.00299	0.00817	0.0101	0.012	0.0132	0.0105	0.0128	0.0134	0.014	0.0133
1160	-0.00218	0.00878	0.0101	0.0122	0.0128	0.0111	0.0126	0.0135	0.0144	0.0134
1160	-0.00141	0.00894	0.00974	0.0121	0.0122	0.0116	0.0123	0.0134	0.0145	0.0133
1160	-0.000773	0.00868	0.00914	0.0118	0.0115	0.012	0.0118	0.0132	0.0142	0.0132
1160	-0.000315	0.00809	0.0084	0.0114	0.011	0.0123	0.0114	0.0129	0.0137	0.013
1160	-5.79e-05	0.00728	0.00769	0.0108	0.0105	0.0124	0.0111	0.0126	0.0131	0.0127
1160	1.88e-05	0.00638	0.00715	0.0102	0.0103	0.0123	0.0111	0.0122	0.0126	0.0123
1160	-3.4e-05	0.00547	0.0069	0.00962	0.0103	0.0121	0.0113	0.012	0.0123	0.0119
1160	-0.000149	0.00466	0.00695	0.00919	0.0105	0.0118	0.0118	0.0118	0.0121	0.0116
1160	-0.000259	0.00402	0.00729	0.00896	0.0111	0.0114	0.0124	0.0118	0.0122	0.0112
1160	-0.00031	0.0036	0.00781	0.00893	0.012	0.0111	0.0131	0.0118	0.0123	0.011
1160	-0.000272	0.00345	0.00842	0.00907	0.013	0.0109	0.0137	0.0119	0.0126	0.011
1160	-0.000143	0.00359	0.00902	0.00932	0.0142	0.0109	0.0141	0.012	0.0129	0.0112
1170	4.57e-05	0.00398	0.00951	0.00959	0.0153	0.011	0.0143	0.0121	0.0132	0.0115
1170	0.000241	0.00455	0.00985	0.00982	0.0163	0.0112	0.0143	0.0122	0.0136	0.0119
1170	0.000376	0.00519	0.01	0.00994	0.0169	0.0113	0.0142	0.0122	0.014	0.0124
1170	0.000391	0.00576	0.0101	0.00996	0.0172	0.0114	0.014	0.0121	0.0144	0.0128
1170	0.000257	0.00616	0.01	0.00988	0.0171	0.0114	0.0138	0.012	0.0147	0.0131
1170	-1.56e-05	0.00635	0.00986	0.00974	0.0166	0.0112	0.0136	0.0118	0.0148	0.0132
1170	-0.000374	0.00633	0.00968	0.00958	0.0159	0.0109	0.0134	0.0116	0.0148	0.0132
1170	-0.000739	0.00617	0.00947	0.00945	0.0151	0.0105	0.0132	0.0113	0.0146	0.0132
1170	-0.00102	0.00597	0.00928	0.00934	0.0141	0.0102	0.013	0.0111	0.0142	0.0131
1170	-0.00114	0.00582	0.00909	0.00925	0.0131	0.00994	0.0127	0.0108	0.0136	0.0131
1170	-0.00107	0.00581	0.0089	0.00918	0.0121	0.00986	0.0126	0.0106	0.0129	0.0131
1170	-0.000851	0.00592	0.00871	0.00908	0.0112	0.00992	0.0125	0.0106	0.0123	0.0133
1170	-0.000548	0.00612	0.0085	0.00894	0.0104	0.01	0.0124	0.0106	0.0117	0.0135
1170	-0.000272	0.00633	0.00826	0.00875	0.00972	0.0102	0.0125	0.0107	0.0111	0.0137
1170	-0.000132	0.00645	0.00797	0.00851	0.00912	0.0102	0.0124	0.0107	0.0107	0.0138
1170	-0.000209	0.00641	0.00765	0.00825	0.0086	0.01	0.0122	0.0107	0.0102	0.0138
1170	-0.000535	0.00615	0.00729	0.00799	0.0081	0.00973	0.0118	0.0106	0.00988	0.0136
1170	-0.00108	0.00567	0.00691	0.00777	0.00764	0.00926	0.0112	0.0102	0.00958	0.0133
1170	-0.00177	0.00504	0.00654	0.00765	0.00724	0.00873	0.0103	0.00981	0.00938	0.0128
1170	-0.00247	0.00436	0.00619	0.00765	0.00694	0.00822	0.00948	0.00937	0.00929	0.0122
1170	-0.00304	0.00374	0.00591	0.00781	0.00681	0.00783	0.00874	0.00904	0.00935	0.0115
1180	-0.00338	0.0033	0.00571	0.00813	0.00692	0.00761	0.00825	0.00893	0.00956	0.0108
1180	-0.00342	0.00312	0.00561	0.00858	0.00729	0.00759	0.00808	0.0091	0.00993	0.0103
1180	-0.00316	0.00322	0.00562	0.00911	0.0079	0.00772	0.00821	0.00953	0.0104	0.00999
1180	-0.00266	0.00354	0.00573	0.00965	0.00868	0.00795	0.00853	0.0101	0.0109	0.00992
1180	-0.00203	0.004	0.0059	0.0101	0.0095	0.00818	0.0089	0.0108	0.0115	0.0101
1180	-0.00144	0.00446	0.00606	0.0105	0.0102	0.00831	0.00915	0.0114	0.0119	0.0104
1180	-0.00102	0.00478	0.00614	0.0106	0.0106	0.0083	0.00919	0.0117	0.012	0.0107
1180	-0.000869	0.00489	0.00608	0.0105	0.0107	0.00812	0.00895	0.0118	0.0119	0.011
1180	-0.00101	0.00478	0.00584	0.0101	0.0104	0.0078	0.00846	0.0116	0.0115	0.011
1180	-0.00137	0.0045	0.00548	0.00965	0.00981	0.00742	0.00784	0.0112	0.0108	0.0108
1180	-0.00185	0.00418	0.00508	0.00907	0.00907	0.00708	0.00721	0.0107	0.01	0.0104
1180	-0.00228	0.00395	0.0048	0.00852	0.00837	0.0069	0.00671	0.0103	0.00923	0.00998
1180	-0.00252	0.00392	0.00479	0.00809	0.00791	0.00695	0.00645	0.0101	0.00861	0.0096
1180	-0.0025	0.00415	0.00516	0.00788	0.00782	0.00728	0.0065	0.0101	0.00831	0.00947
1180	-0.00218	0.00462	0.00592	0.00793	0.00813	0.00785	0.00687	0.0103	0.00838	0.00968
1180	-0.00164	0.00526	0.00699	0.00824	0.00878	0.00858	0.00751	0.0107	0.00876	0.0103
1180	-0.000963	0.00598	0.00821	0.00874	0.00963	0.00936	0.00833	0.0113	0.00936	0.0111
1180	-0.000275	0.00669	0.00937	0.00934	0.0105	0.0101	0.00924	0.0118	0.01	0.0122
1180	0.000325	0.00732	0.0103	0.00994	0.0113	0.0106	0.0101	0.0123	0.0106	0.0133
1180	0.000765	0.0078	0.0108	0.0104	0.0119	0.011	0.0109	0.0126	0.0111	0.0143
1190	0.00101	0.00812	0.011	0.0107	0.0122	0.0112	0.0114	0.0127	0.0113	0.0152
1190	0.00107	0.00824	0.0108	0.0107	0.0123	0.0112	0.0117	0.0127	0.0114	0.0158
1190	0.000951	0.00817	0.0103	0.0105	0.0123	0.011	0.0118	0.0126	0.0114	0.0162
1190	0.000708	0.0079	0.00982	0.01	0.0122	0.0109	0.0115	0.0124	0.0113	0.0163
1190	0.000385	0.00747	0.00939	0.00949	0.0121	0.0107	0.0111	0.0122	0.0112	0.0163
1190	2.17e-05	0.00694	0.00912	0.00893	0.012	0.0107	0.0107	0.012	0.0112	0.0161
1190	-0.000335	0.00639	0.00907	0.00845	0.012	0.0107	0.0103	0.0119	0.0111	0.0158
1190	-0.000645	0.00591	0.00921	0.00813	0.0119	0.0109	0.00999	0.0119	0.0111	0.0155
1190	-0.000868	0.00559	0.00951	0.00803	0.0118	0.0111	0.0099	0.012	0.0111	0.0153
1190	-0.000973	0.00547	0.00988	0.00816	0.0118	0.0115	0.01	0.0121	0.0112	0.0152
1190	-0.000945	0.00552	0.0103	0.00847	0.0118	0.0119	0.0103	0.0124	0.0113	0.0153
1190	-0.000786	0.0057	0.0106	0.0089	0.0118	0.0123	0.0106	0.0128	0.0114	0.0153
1190	-0.000521	0.0059	0.0108	0.00935	0.0118	0.0126	0.0109	0.0131	0.0116	0.0153
1190	-0.000191	0.00604	0.0109	0.00974	0.0118	0.0128	0.011	0.0134	0.0116	0.0152
1190	0.000151	0.00605	0.0109	0.00998	0.0118	0.0128	0.011	0.0135	0.0117	0.0149
1190	0.000448	0.00593	0.0108	0.0101	0.0118	0.0125	0.0109	0.0135	0.0116	0.0145
1190	0.00065	0.00573	0.0107	0.01	0.0117	0.0122	0.0107	0.0134	0.0116	0.0139
1190	0.000722	0.00553	0.0107	0.00986	0.0115	0.0117	0.0106	0.0132	0.0115	0.0133
1190	0.000656	0.0054	0.0106	0.0097	0.0114	0.0113	0.0104	0.013	0.0116	0.0129
1190	0.00047	0.00542	0.0107	0.00958	0.0114	0.0109	0.0104	0.0129	0.0117	0.0127
1190	0.000209	0.00559	0.0107	0.00954	0.0113	0.0107	0.0105	0.0129	0.0118	0.0128
1200	-6.76e-05	0.00591	0.0107	0.0096	0.0113	0.0106	0.0106	0.013	0.012	0.013
1200	-0.000295	0.0063	0.0107	0.00972	0.0113	0.0105	0.0107	0.0132	0.0122	0.0135
1200	-0.000416	0.00669	0.0105	0.00985	0.0113	0.0106	0.0109	0.0134	0.0122	0.0139
1200	-0.000398	0.00701	0.0103	0.00993	0.0111	0.0106	0.011	0.0135	0.0121	0.0141
1200	-0.000238	0.00718	0.01	0.00992	0.0109	0.0106	0.0111	0.0135	0.0119	0.0142
1200	3.39e-05	0.00718	0.00964	0.00979	0.0107	0.0105	0.0112	0.0133	0.0115	0.014
1200	0.000359	0.00699	0.00927	0.00955	0.0105	0.0104	0.0113	0.0129	0.0112	0.0136
1200	0.000666	0.00666	0.00888	0.00923	0.0103	0.0103	0.0112	0.0124	0.0109	0.0131
1200	0.000889	0.00623	0.0085	0.00888	0.0102	0.0101	0.0111	0.0119	0.0107	0.0126
1200	0.000985	0.00579	0.00814	0.00856	0.0102	0.00994	0.0108	0.0114	0.0107	0.0121
1200	0.00094	0.00541	0.00779	0.00834	0.0103	0.00975	0.0106	0.011	0.0107	0.0117
1200	0.000783	0.00516	0.00748	0.00824	0.0104	0.00956	0.0103	0.0108	0.0108	0.0115
1200	0.000567	0.00506	0.00723	0.00829	0.0106	0.00941	0.0102	0.0107	0.0109	0.0115
1200	0.000357	0.0051	0.00707	0.00847	0.0108	0.00932	0.0102	0.0108	0.011	0.0117
1200	0.000206	0.00526	0.00701	0.00871	0.011	0.0093	0.0103	0.0111	0.011	0.012
1200	0.00014	0.00548	0.00703	0.00896	0.0111	0.00935	0.0105	0.0115	0.011	0.0124
1200	0.000143	0.00571	0.00711	0.00913	0.011	0.00945	0.0107	0.0119	0.011	0.0127
1200	0.000169	0.00594	0.0072	0.00917	0.0108	0.00956	0.0108	0.0122	0.0109	0.013
1200	0.000153	0.00613	0.00727	0.00908	0.0105	0.00966	0.0109	0.0124	0.0109	0.013
1200	3.56e-05	0.00632	0.00728	0.00886	0.01	0.00971	0.011	0.0124	0.0109	0.0129
1200	-0.000211	0.00651	0.00724	0.0086	0.00956	0.00971	0.011	0.0123	0.0109	0.0127
1210	-0.00057	0.00671	0.00716	0.00835	0.0092	0.00969	0.011	0.012	0.0109	0.0123
1210	-0.000981	0.00689	0.00707	0.0082	0.00901	0.00968	0.0111	0.0117	0.011	0.012
1210	-0.00135	0.00704	0.00702	0.0082	0.00903	0.00972	0.0112	0.0113	0.0111	0.0117
1210	-0.00159	0.00713	0.00706	0.00838	0.00925	0.00985	0.0114	0.0109	0.0113	0.0115
1210	-0.00161	0.00715	0.0072	0.00874	0.00961	0.0101	0.0117	0.0106	0.0115	0.0115
1210	-0.00139	0.00712	0.00746	0.00924	0.01	0.0105	0.012	0.0104	0.0118	0.0116
1210	-0.00093	0.00706	0.00784	0.00983	0.0105	0.011	0.0124	0.0103	0.0122	0.0119
1210	-0.000305	0.00703	0.0083	0.0105	0.0109	0.0115	0.0128	0.0104	0.0126	0.0122
1210	0.000385	0.00705	0.00878	0.011	0.0113	0.0121	0.0131	0.0106	0.0131	0.0127
1210	0.00103	0.00713	0.00923	0.0115	0.0116	0.0127	0.0133	0.0108	0.0135	0.0132
1210	0.00153	0.00724	0.00957	0.0118	0.0119	0.0131	0.0133	0.0111	0.0137	0.0135
1210	0.00181	0.00731	0.00976	0.0119	0.012	0.0133	0.0132	0.0113	0.0138	0.0138
1210	0.00184	0.00728	0.00976	0.0117	0.012	0.0133	0.0129	0.0114	0.0137	0.0138
1210	0.00163	0.0071	0.00958	0.0113	0.0119	0.0129	0.0123	0.0113	0.0134	0.0136
1210	0.00123	0.00676	0.00927	0.0107	0.0115	0.0124	0.0118	0.011	0.013	0.0133
1210	0.000698	0.0063	0.00889	0.00997	0.011	0.0116	0.0112	0.0106	0.0125	0.0129
1210	0.00013	0.0058	0.00852	0.0093	0.0103	0.0108	0.0108	0.0101	0.0122	0.0125
1210	-0.000403	0.00533	0.00822	0.00877	0.00965	0.0101	0.0106	0.00964	0.012	0.0122
1210	-0.000853	0.00497	0.00801	0.00844	0.00909	0.00969	0.0106	0.00933	0.0118	0.0121
1210	-0.0012	0.00477	0.0079	0.00834	0.0087	0.00949	0.0108	0.00918	0.0118	0.0122
1210	-0.00146	0.00472	0.00785	0.00844	0.0085	0.00955	0.011	0.00919	0.0118	0.0123
1220	-0.00166	0.0048	0.00783	0.00866	0.00847	0.0098	0.0113	0.00932	0.0117	0.0124
1220	-0.00184	0.00496	0.00781	0.00893	0.00854	0.0101	0.0115	0.00951	0.0116	0.0125
1220	-0.00201	0.00516	0.00778	0.00916	0.00867	0.0105	0.0117	0.0097	0.0113	0.0126
1220	-0.00219	0.00534	0.00775	0.00932	0.0088	0.0107	0.0118	0.00985	0.0111	0.0125
1220	-0.00232	0.0055	0.00775	0.00939	0.00892	0.0109	0.0118	0.00994	0.0108	0.0125
1220	-0.00237	0.0056	0.00779	0.00939	0.00906	0.0109	0.0117	0.00998	0.0106	0.0124
1220	-0.00231	0.00565	0.0079	0.00934	0.00923	0.0109	0.0117	0.00999	0.0103	0.0125
1220	-0.0021	0.00566	0.00806	0.00929	0.00946	0.0108	0.0115	0.00999	0.0102	0.0126
1220	-0.00177	0.00563	0.00825	0.00925	0.00977	0.0107	0.0113	0.01	0.0101	0.0128
1220	-0.00136	0.00557	0.00844	0.00923	0.0101	0.0106	0.0111	0.0101	0.0101	0.0131
1220	-0.000929	0.00552	0.0086	0.00922	0.0106	0.0105	0.0108	0.0102	0.0103	0.0134
1220	-0.000546	0.00548	0.00871	0.00922	0.011	0.0104	0.0106	0.0104	0.0105	0.0136
1220	-0.000243	0.00548	0.00877	0.00922	0.0114	0.0104	0.0104	0.0107	0.0109	0.0138
1220	-2.23e-05	0.00553	0.00877	0.00923	0.0118	0.0104	0.0103	0.011	0.0113	0.014
1220	0.000134	0.00564	0.00875	0.00925	0.0121	0.0105	0.0104	0.0113	0.0118	0.014
1220	0.000249	0.00579	0.00873	0.00928	0.0123	0.0106	0.0105	0.0117	0.0122	0.0141
1220	0.000334	0.00595	0.00871	0.00933	0.0124	0.0108	0.0107	0.012	0.0126	0.0141
1220	0.000379	0.00607	0.00872	0.00938	0.0124	0.011	0.0109	0.0122	0.0127	0.0141
1220	0.000356	0.00612	0.00873	0.00941	0.0123	0.0111	0.0111	0.0124	0.0127	0.014
1220	0.000238	0.00606	0.00875	0.00941	0.012	0.0112	0.0111	0.0124	0.0125	0.0139
1230	1.68e-05	0.00589	0.00875	0.00937	0.0118	0.0111	0.011	0.0123	0.0121	0.0138
1230	-0.000282	0.00564	0.00871	0.00928	0.0114	0.0108	0.0108	0.0121	0.0116	0.0135
1230	-0.000605	0.00536	0.00862	0.00918	0.0111	0.0105	0.0106	0.0118	0.0112	0.0133
1230	-0.00088	0.00511	0.0085	0.00907	0.0108	0.0102	0.0103	0.0115	0.0108	0.0129
1230	-0.00105	0.00495	0.00836	0.009	0.0106	0.00983	0.0101	0.0113	0.0105	0.0127
1230	-0.00107	0.00491	0.00824	0.00898	0.0105	0.00959	0.00993	0.0111	0.0105	0.0124
1230	-0.000968	0.005	0.00819	0.00902	0.0104	0.00948	0.0099	0.0112	0.0106	0.0123
1230	-0.000778	0.00517	0.00822	0.0091	0.0104	0.00951	0.00999	0.0113	0.0109	0.0122
1230	-0.000556	0.00537	0.00836	0.00921	0.0104	0.00967	0.0102	0.0115	0.0112	0.0122
1230	-0.000349	0.00555	0.00857	0.00933	0.0104	0.0099	0.0105	0.0118	0.0116	0.0122
1230	-0.000178	0.00567	0.00883	0.00942	0.0105	0.0102	0.0108	0.012	0.0119	0.0123
1230	-3.41e-05	0.00573	0.0091	0.00948	0.0106	0.0104	0.0111	0.0122	0.0121	0.0125
1230	0.000106	0.00576	0.00934	0.00951	0.0108	0.0107	0.0115	0.0122	0.0123	0.0126
1230	0.000261	0.0058	0.00953	0.00951	0.0109	0.0109	0.0118	0.0122	0.0123	0.0128
1230	0.000427	0.00589	0.00964	0.0095	0.0109	0.0111	0.0122	0.0122	0.0124	0.0131
1230	0.000573	0.00605	0.00969	0.00947	0.011	0.0112	0.0124	0.0121	0.0124	0.0134
1230	0.00065	0.00628	0.00968	0.00943	0.011	0.0113	0.0127	0.012	0.0125	0.0137
1230	0.000611	0.00652	0.0096	0.00936	0.011	0.0113	0.0129	0.0119	0.0126	0.014
1230	0.00043	0.00673	0.00947	0.00926	0.011	0.0112	0.0129	0.0118	0.0127	0.0141
1230	0.000113	0.00688	0.00929	0.00914	0.011	0.0111	0.0129	0.0117	0.0128	0.0142
1230	-0.000295	0.00694	0.00908	0.009	0.011	0.0108	0.0127	0.0116	0.0128	0.014
1240	-0.000729	0.00695	0.00887	0.00889	0.011	0.0106	0.0125	0.0115	0.0128	0.0138
1240	-0.00112	0.00692	0.00871	0.00882	0.011	0.0104	0.0123	0.0114	0.0127	0.0136
1240	-0.00141	0.00692	0.00866	0.00883	0.0111	0.0103	0.0122	0.0113	0.0127	0.0133
1240	-0.00157	0.00697	0.00874	0.00893	0.0112	0.0103	0.0122	0.0114	0.0128	0.0132
1240	-0.0016	0.00707	0.00896	0.0091	0.0114	0.0105	0.0123	0.0115	0.0129	0.0132
1240	-0.00152	0.0072	0.0093	0.00931	0.0116	0.0107	0.0125	0.0117	0.0131	0.0133
1240	-0.00137	0.00732	0.00969	0.00953	0.0117	0.011	0.0128	0.0119	0.0133	0.0135
1240	-0.00117	0.00739	0.0101	0.00973	0.0119	0.0112	0.013	0.012	0.0135	0.0137
1240	-0.000943	0.00738	0.0103	0.00987	0.012	0.0113	0.0132	0.0121	0.0138	0.0139
1240	-0.000723	0.0073	0.0105	0.00997	0.012	0.0113	0.0133	0.0123	0.0139	0.014
1240	-0.000526	0.00715	0.0105	0.01	0.0119	0.0113	0.0134	0.0123	0.014	0.0141
1240	-0.000369	0.00697	0.0103	0.0101	0.0118	0.0113	0.0133	0.0124	0.0141	0.0142
1240	-0.000262	0.0068	0.0101	0.0101	0.0117	0.0112	0.0133	0.0125	0.0141	0.0142
1240	-0.00021	0.00665	0.00989	0.0101	0.0116	0.0113	0.0134	0.0126	0.014	0.0142
1240	-0.00021	0.00653	0.00964	0.0102	0.0115	0.0113	0.0135	0.0126	0.0139	0.0142
1240	-0.000252	0.00644	0.00942	0.0102	0.0114	0.0114	0.0136	0.0125	0.0138	0.0141
1240	-0.00032	0.00638	0.00923	0.0102	0.0114	0.0114	0.0137	0.0123	0.0136	0.0141
1240	-0.000396	0.00632	0.00908	0.0102	0.0114	0.0114	0.0139	0.0121	0.0134	0.014
1240	-0.000468	0.00626	0.00895	0.0101	0.0114	0.0114	0.014	0.0119	0.0133	0.014
1240	-0.000529	0.00619	0.00886	0.0101	0.0114	0.0114	0.014	0.0116	0.0131	0.014
1240	-0.000578	0.00611	0.00881	0.00998	0.0114	0.0114	0.0138	0.0114	0.0131	0.014
1250	-0.000615	0.00602	0.0088	0.00991	0.0114	0.0114	0.0136	0.0113	0.0131	0.0141
1250	-0.000642	0.00594	0.00883	0.00985	0.0113	0.0115	0.0133	0.0112	0.0131	0.0141
1250	-0.000655	0.00589	0.00888	0.0098	0.0113	0.0117	0.0129	0.0113	0.0132	0.014
1250	-0.000648	0.00587	0.00894	0.00974	0.0113	0.0118	0.0125	0.0114	0.0133	0.0138
1250	-0.000609	0.00592	0.00899	0.00965	0.0113	0.0119	0.0122	0.0117	0.0134	0.0137
1250	-0.000528	0.00602	0.00901	0.00953	0.0113	0.012	0.012	0.012	0.0134	0.0135
1250	-0.000398	0.00619	0.00901	0.00938	0.0113	0.012	0.0119	0.0124	0.0135	0.0134
1250	-0.000216	0.0064	0.009	0.00923	0.0114	0.0119	0.0119	0.0128	0.0136	0.0133
1250	1.11e-05	0.00662	0.00899	0.00909	0.0114	0.0119	0.0121	0.0132	0.0136	0.0133
1250	0.000267	0.00682	0.00901	0.009	0.0115	0.0118	0.0122	0.0136	0.0136	0.0134
1250	0.000528	0.00696	0.00906	0.00896	0.0116	0.0119	0.0124	0.0138	0.0137	0.0136
1250	0.000765	0.00703	0.00914	0.00898	0.0117	0.012	0.0125	0.0139	0.0137	0.0137
1250	0.000947	0.007	0.00921	0.00905	0.0117	0.0121	0.0127	0.0139	0.0138	0.0138
1250	0.00105	0.00689	0.00925	0.00913	0.0118	0.0122	0.0128	0.0138	0.0139	0.0139
1250	0.00107	0.00671	0.00923	0.0092	0.0119	0.0122	0.0128	0.0136	0.014	0.0139
1250	0.00101	0.00649	0.00911	0.00924	0.0119	0.0121	0.0129	0.0134	0.014	0.014
1250	0.000896	0.00627	0.00892	0.00925	0.0119	0.012	0.0129	0.0132	0.014	0.014
1250	0.000747	0.00607	0.00867	0.00924	0.0119	0.0118	0.0129	0.0131	0.0139	0.0141
1250	0.000596	0.00593	0.00841	0.00924	0.0118	0.0116	0.0128	0.013	0.0137	0.0141
1250	0.00047	0.00584	0.00819	0.00928	0.0116	0.0113	0.0127	0.013	0.0134	0.0142
1250	0.000385	0.00582	0.00808	0.00938	0.0114	0.011	0.0126	0.0129	0.0131	0.0143
1260	0.000349	0.00585	0.00809	0.00952	0.0113	0.0109	0.0124	0.0129	0.0128	0.0144
1260	0.000359	0.00591	0.00823	0.0097	0.0112	0.0108	0.0123	0.0129	0.0127	0.0145
1260	0.000407	0.00599	0.00849	0.00988	0.0112	0.0108	0.0123	0.013	0.0127	0.0145
1260	0.000482	0.00609	0.00882	0.0101	0.0114	0.0109	0.0124	0.0132	0.0129	0.0146
1260	0.000569	0.0062	0.00918	0.0102	0.0116	0.011	0.0125	0.0135	0.0131	0.0146
1260	0.000656	0.00634	0.00954	0.0103	0.0119	0.0113	0.0127	0.0139	0.0135	0.0147
1260	0.000731	0.00652	0.00985	0.0105	0.0122	0.0116	0.0129	0.0143	0.0139	0.0147
1260	0.000782	0.00673	0.0101	0.0106	0.0125	0.0119	0.0131	0.0148	0.0142	0.0146
1260	0.000805	0.00696	0.0102	0.0108	0.0128	0.0122	0.0132	0.0151	0.0145	0.0146
1260	0.000806	0.00718	0.0103	0.0109	0.0129	0.0124	0.0133	0.0153	0.0147	0.0145
1260	0.000794	0.00736	0.0103	0.0111	0.0129	0.0125	0.0133	0.0153	0.0147	0.0144
1260	0.000783	0.00746	0.0102	0.0112	0.0127	0.0125	0.0133	0.0151	0.0147	0.0143
1260	0.000782	0.00746	0.01	0.0112	0.0125	0.0124	0.0132	0.0147	0.0146	0.0142
1260	0.000787	0.00736	0.00975	0.0112	0.0121	0.0122	0.013	0.0142	0.0145	0.0141
1260	0.000783	0.0072	0.00944	0.011	0.0118	0.0119	0.0128	0.0137	0.0142	0.0139
1260	0.000746	0.007	0.00911	0.0108	0.0114	0.0115	0.0126	0.0132	0.014	0.0137
1260	0.000654	0.0068	0.00876	0.0105	0.0111	0.011	0.0123	0.0127	0.0136	0.0135
1260	0.000499	0.0066	0.00842	0.0102	0.0108	0.0105	0.0121	0.0123	0.0132	0.0132
1260	0.000301	0.00643	0.00813	0.00981	0.0106	0.01	0.0118	0.012	0.0128	0.013
1260	9.81e-05	0.00627	0.0079	0.00951	0.0105	0.00963	0.0117	0.0117	0.0123	0.0127
1270	-5.5e-05	0.00612	0.00777	0.00929	0.0105	0.00935	0.0116	0.0114	0.0119	0.0125
1270	-0.000111	0.00599	0.00773	0.00919	0.0105	0.00922	0.0116	0.0113	0.0116	0.0124
1270	-4.27e-05	0.00588	0.00779	0.00922	0.0105	0.00927	0.0117	0.0112	0.0114	0.0124
1270	0.000136	0.00582	0.00793	0.00939	0.0107	0.00947	0.0119	0.0112	0.0113	0.0125
1270	0.000376	0.0058	0.00812	0.00967	0.0108	0.0098	0.0121	0.0114	0.0114	0.0127
1270	0.00061	0.00584	0.00831	0.01	0.011	0.0102	0.0122	0.0117	0.0116	0.0129
1270	0.000772	0.00591	0.00845	0.0103	0.0112	0.0106	0.0123	0.012	0.0118	0.0131
1270	0.00082	0.00599	0.00854	0.0106	0.0113	0.0109	0.0123	0.0123	0.012	0.0132
1270	0.00075	0.00606	0.00855	0.0107	0.0114	0.011	0.0122	0.0125	0.0121	0.0132
1270	0.000596	0.00611	0.00851	0.0108	0.0114	0.0111	0.0121	0.0126	0.0122	0.0132
1270	0.000414	0.00612	0.00844	0.0107	0.0114	0.0111	0.012	0.0126	0.0122	0.0131
1270	0.000263	0.0061	0.00836	0.0106	0.0114	0.011	0.0118	0.0125	0.0122	0.0131
1270	0.000182	0.00606	0.00831	0.0105	0.0113	0.0109	0.0117	0.0124	0.0121	0.013
1270	0.000184	0.006	0.00829	0.0104	0.0113	0.0108	0.0117	0.0122	0.0121	0.013
1270	0.000252	0.00592	0.0083	0.0102	0.0112	0.0107	0.0117	0.012	0.0121	0.013
1270	0.000353	0.00582	0.00831	0.0101	0.0111	0.0106	0.0117	0.0119	0.0121	0.013
1270	0.000456	0.00571	0.00831	0.00996	0.0109	0.0105	0.0117	0.0117	0.0121	0.013
1270	0.000541	0.0056	0.0083	0.0098	0.0107	0.0104	0.0117	0.0116	0.0121	0.0129
1270	0.000604	0.0055	0.00825	0.00965	0.0106	0.0103	0.0117	0.0115	0.0122	0.0128
1270	0.000655	0.00543	0.00818	0.00953	0.0104	0.0102	0.0118	0.0114	0.0123	0.0126
1270	0.000706	0.00542	0.0081	0.00947	0.0102	0.0102	0.012	0.0113	0.0125	0.0125
1280	0.000766	0.00548	0.00803	0.00947	0.0102	0.0103	0.0122	0.0113	0.0128	0.0125
1280	0.000832	0.00559	0.00796	0.00954	0.0102	0.0105	0.0126	0.0114	0.0131	0.0125
1280	0.000892	0.00576	0.00793	0.00965	0.0104	0.0107	0.0129	0.0116	0.0134	0.0127
1280	0.000933	0.00595	0.00796	0.0098	0.0106	0.011	0.0133	0.0119	0.0137	0.013
1280	0.000949	0.00616	0.00805	0.00997	0.0108	0.0112	0.0136	0.0121	0.0138	0.0132
1280	0.000942	0.00636	0.00822	0.0102	0.011	0.0115	0.0139	0.0123	0.0138	0.0135
1280	0.000924	0.00654	0.00848	0.0104	0.0111	0.0117	0.014	0.0125	0.0137	0.0138
1280	0.00091	0.00667	0.00879	0.0106	0.0112	0.0118	0.0139	0.0126	0.0136	0.014
1280	0.000911	0.00674	0.00912	0.0107	0.0112	0.012	0.0138	0.0126	0.0134	0.0141
1280	0.000927	0.00672	0.00941	0.0108	0.0111	0.0121	0.0135	0.0125	0.0133	0.0141
1280	0.000943	0.00659	0.00962	0.0108	0.011	0.0121	0.0131	0.0123	0.0132	0.014
1280	0.000935	0.00632	0.00972	0.0106	0.0109	0.0121	0.0126	0.0121	0.013	0.0138
1280	0.000875	0.00594	0.00968	0.0104	0.0107	0.0119	0.012	0.0119	0.0128	0.0135
1280	0.000744	0.00549	0.00953	0.01	0.0105	0.0117	0.0114	0.0117	0.0126	0.0132
1280	0.000539	0.00501	0.0093	0.00965	0.0103	0.0114	0.0108	0.0116	0.0123	0.0128
1280	0.000274	0.00459	0.00904	0.00936	0.0102	0.0111	0.0104	0.0114	0.012	0.0124
1280	-2.07e-05	0.00426	0.00878	0.00919	0.0101	0.0109	0.01	0.0113	0.0118	0.0121
1280	-0.000309	0.00408	0.00854	0.00914	0.01	0.0107	0.00979	0.0112	0.0116	0.0119
1280	-0.000555	0.00403	0.00833	0.00919	0.00996	0.0107	0.00971	0.0112	0.0115	0.0118
1280	-0.000732	0.00411	0.00813	0.00928	0.0099	0.0107	0.00973	0.0111	0.0114	0.0118
1280	-0.000826	0.00426	0.00794	0.00936	0.00984	0.0107	0.00983	0.0111	0.0114	0.0119
1290	-0.000836	0.00446	0.00776	0.00938	0.00977	0.0107	0.00997	0.011	0.0114	0.0121
1290	-0.000773	0.00467	0.0076	0.00933	0.00974	0.0108	0.0101	0.011	0.0114	0.0123
1290	-0.000652	0.00489	0.00749	0.00924	0.00978	0.0107	0.0103	0.0111	0.0115	0.0126
1290	-0.000493	0.00511	0.00744	0.00915	0.0099	0.0107	0.0104	0.0112	0.0116	0.0129
1290	-0.00031	0.00533	0.00746	0.00911	0.0101	0.0106	0.0105	0.0114	0.0118	0.0132
1290	-0.000119	0.00555	0.00755	0.00914	0.0104	0.0105	0.0106	0.0117	0.012	0.0134
1290	6.48e-05	0.00576	0.0077	0.00924	0.0107	0.0104	0.0107	0.0119	0.0122	0.0135
1290	0.000227	0.00596	0.00787	0.0094	0.011	0.0104	0.0109	0.0121	0.0124	0.0136
1290	0.00035	0.00611	0.00803	0.00957	0.0111	0.0104	0.0112	0.0123	0.0126	0.0136
1290	0.000419	0.0062	0.00817	0.00971	0.0112	0.0104	0.0114	0.0123	0.0126	0.0136
1290	0.000424	0.00619	0.00825	0.00977	0.0112	0.0103	0.0117	0.0123	0.0126	0.0135
1290	0.000367	0.00608	0.00826	0.00973	0.0111	0.0103	0.0119	0.0121	0.0125	0.0134
1290	0.00026	0.00588	0.0082	0.00959	0.0109	0.0101	0.012	0.0119	0.0123	0.0132
1290	0.000127	0.00559	0.00807	0.00936	0.0107	0.00994	0.012	0.0115	0.0121	0.0129
1290	-1.59e-06	0.00525	0.0079	0.00907	0.0104	0.00972	0.0118	0.0111	0.0119	0.0125
1290	-9.74e-05	0.00492	0.00773	0.00876	0.0102	0.00952	0.0116	0.0107	0.0117	0.0122
1290	-0.00014	0.00463	0.00761	0.00847	0.00999	0.00939	0.0113	0.0104	0.0115	0.0119
1290	-0.000127	0.00445	0.00756	0.00824	0.00986	0.00937	0.011	0.0102	0.0114	0.0117
1290	-6.84e-05	0.00438	0.00758	0.0081	0.00981	0.00947	0.0108	0.0101	0.0114	0.0117
1290	1.07e-05	0.00443	0.00766	0.00804	0.00984	0.00967	0.0107	0.0103	0.0113	0.0118
1290	8.05e-05	0.00456	0.00774	0.00805	0.00992	0.00989	0.0106	0.0105	0.0113	0.012
1300	0.000113	0.00471	0.00778	0.00808	0.01	0.0101	0.0106	0.0108	0.0113	0.0121
1300	8.88e-05	0.00483	0.00771	0.00812	0.0101	0.0101	0.0106	0.011	0.0113	0.0122
1300	2.72e-06	0.00488	0.00753	0.00812	0.0101	0.01	0.0105	0.0111	0.0111	0.0121
1300	-0.000138	0.00485	0.00724	0.00808	0.01	0.0098	0.0103	0.011	0.0109	0.0119
1300	-0.000313	0.00476	0.00689	0.00802	0.00987	0.00946	0.0101	0.0108	0.0107	0.0116
1300	-0.000498	0.00464	0.00657	0.00795	0.00969	0.00909	0.00998	0.0106	0.0105	0.0113
1300	-0.000664	0.00454	0.00632	0.00789	0.0095	0.00877	0.00988	0.0103	0.0103	0.0111
1300	-0.000788	0.00449	0.00619	0.00786	0.00934	0.00856	0.00986	0.0101	0.0102	0.011
1300	-0.00085	0.00452	0.00619	0.00786	0.00923	0.00849	0.0099	0.00998	0.0102	0.011
1300	-0.000842	0.00461	0.00631	0.00787	0.00917	0.00855	0.00998	0.00994	0.0103	0.0111
1300	-0.000765	0.00475	0.0065	0.00787	0.00915	0.00872	0.0101	0.00995	0.0104	0.0112
1300	-0.000629	0.0049	0.00672	0.00786	0.00916	0.00895	0.0102	0.00999	0.0105	0.0114
1300	-0.000455	0.00503	0.00692	0.00784	0.00919	0.00921	0.0102	0.01	0.0107	0.0114
1300	-0.000268	0.00511	0.00706	0.00782	0.00922	0.00945	0.0102	0.0101	0.0108	0.0115
1300	-9.17e-05	0.00512	0.00714	0.0078	0.00924	0.00966	0.0101	0.0101	0.0109	0.0113
1300	5.34e-05	0.00505	0.00713	0.00779	0.00923	0.00979	0.00996	0.0101	0.011	0.0111
1300	0.000155	0.0049	0.00704	0.00779	0.00917	0.00982	0.00976	0.01	0.011	0.0108
1300	0.000208	0.00466	0.00688	0.00777	0.00902	0.00974	0.0095	0.00994	0.0109	0.0104
1300	0.000214	0.00438	0.00668	0.00774	0.00879	0.00954	0.00919	0.00981	0.0107	0.00988
1300	0.000183	0.00407	0.00646	0.00768	0.00847	0.00926	0.00886	0.00961	0.0105	0.00941
1310	0.000125	0.00377	0.00623	0.00761	0.00809	0.00892	0.00858	0.00937	0.0102	0.00901
1310	5.25e-05	0.00352	0.00602	0.00751	0.00768	0.00857	0.00836	0.00909	0.00996	0.00873
1310	-2.27e-05	0.00333	0.00584	0.00741	0.00728	0.00827	0.00826	0.0088	0.00969	0.00859
1310	-8.99e-05	0.00322	0.00568	0.00731	0.00694	0.00805	0.00825	0.00853	0.00947	0.0086
1310	-0.000141	0.00316	0.00554	0.00721	0.00668	0.00791	0.00832	0.00829	0.00931	0.0087
1310	-0.00017	0.00315	0.00542	0.00709	0.00649	0.00784	0.0084	0.0081	0.00922	0.00886
1310	-0.000176	0.00317	0.00532	0.00697	0.00637	0.00781	0.00847	0.00797	0.00917	0.00902
1310	-0.000161	0.0032	0.00526	0.00686	0.00633	0.00779	0.00849	0.00791	0.00916	0.00916
1310	-0.000131	0.00327	0.00527	0.00678	0.00637	0.00778	0.00848	0.00794	0.00918	0.00927
1310	-9.31e-05	0.00339	0.00536	0.00677	0.00648	0.00776	0.00848	0.00806	0.00922	0.00938
1310	-5.24e-05	0.00356	0.00556	0.00685	0.00667	0.00776	0.00854	0.00827	0.00928	0.00952
1310	-1.34e-05	0.0038	0.00584	0.00702	0.00694	0.00777	0.00868	0.00855	0.00935	0.00972
1310	1.95e-05	0.00407	0.00619	0.00727	0.00725	0.0078	0.00891	0.00886	0.00944	0.00998
1310	4.28e-05	0.00436	0.00655	0.00753	0.00758	0.00783	0.00921	0.00916	0.00952	0.0103
1310	5.1e-05	0.00461	0.00687	0.00775	0.00787	0.00783	0.00951	0.0094	0.00958	0.0106
1310	3.92e-05	0.00479	0.0071	0.00787	0.00808	0.00777	0.00975	0.00955	0.00961	0.0109
1310	3.81e-06	0.00486	0.0072	0.00786	0.00818	0.00764	0.00987	0.00959	0.0096	0.011
1310	-5.22e-05	0.00483	0.00719	0.00772	0.00818	0.00743	0.00985	0.00953	0.00956	0.0111
1310	-0.000118	0.00471	0.00708	0.00749	0.0081	0.00718	0.00969	0.00942	0.0095	0.0111
1310	-0.000175	0.00454	0.00692	0.00722	0.00799	0.00693	0.00944	0.0093	0.00946	0.0109
1310	-0.000208	0.00435	0.00674	0.00697	0.0079	0.00672	0.00914	0.0092	0.00943	0.0107
1320	-0.000202	0.00416	0.00658	0.00678	0.00783	0.00659	0.00884	0.00914	0.00943	0.0103
1320	-0.000161	0.00397	0.00645	0.00665	0.0078	0.00654	0.00856	0.00913	0.00945	0.00997
1320	-0.000102	0.00377	0.00634	0.00658	0.00777	0.00654	0.00832	0.00913	0.00948	0.00956
1320	-5.69e-05	0.00354	0.00624	0.00652	0.00772	0.00658	0.00811	0.00913	0.00947	0.00914
1320	-5.8e-05	0.00327	0.00612	0.00643	0.0076	0.00659	0.00789	0.00909	0.00941	0.00872
1320	-0.000129	0.00296	0.00595	0.0063	0.00737	0.00653	0.00765	0.00897	0.00926	0.00833
1320	-0.000269	0.00261	0.00573	0.00611	0.00703	0.00638	0.00737	0.00877	0.00899	0.00796
1320	-0.000452	0.00226	0.00545	0.00586	0.0066	0.00615	0.00703	0.00848	0.00859	0.00763
1320	-0.000631	0.00193	0.00514	0.0056	0.0061	0.00584	0.00666	0.00812	0.00808	0.00735
1320	-0.000756	0.00168	0.00481	0.00535	0.00559	0.00552	0.00626	0.0077	0.0075	0.00713
1320	-0.000789	0.00151	0.00451	0.00513	0.00512	0.00522	0.00588	0.00725	0.00692	0.00698
1320	-0.000718	0.00145	0.00426	0.00496	0.00476	0.00497	0.00554	0.0068	0.00641	0.00691
1320	-0.000561	0.00148	0.00407	0.00483	0.00451	0.0048	0.00526	0.00636	0.00603	0.00689
1320	-0.000356	0.00157	0.00393	0.00474	0.00439	0.0047	0.00504	0.00596	0.00581	0.00692
1320	-0.000145	0.00169	0.00382	0.00466	0.00436	0.00464	0.00489	0.00559	0.00575	0.00697
1320	3.45e-05	0.00179	0.00371	0.00458	0.00438	0.00458	0.00479	0.00525	0.0058	0.00699
1320	0.000159	0.00186	0.00358	0.00449	0.0044	0.0045	0.00472	0.00495	0.00591	0.00695
1320	0.00022	0.00186	0.00342	0.00439	0.00438	0.00438	0.00467	0.00469	0.00601	0.00682
1320	0.000218	0.0018	0.00322	0.00428	0.00427	0.0042	0.00462	0.00447	0.00605	0.0066
1320	0.000159	0.00169	0.003	0.00414	0.00408	0.00396	0.00456	0.0043	0.00599	0.00631
1320	5.36e-05	0.00152	0.00278	0.00397	0.00382	0.00369	0.00449	0.00417	0.00583	0.00597
1330	-8.6e-05	0.00132	0.00256	0.00375	0.00353	0.00341	0.00437	0.00407	0.00557	0.00562
1330	-0.000238	0.0011	0.00236	0.00348	0.00324	0.00313	0.00423	0.00398	0.00527	0.00531
1330	-0.000371	0.000903	0.00219	0.00318	0.003	0.00289	0.00406	0.0039	0.00496	0.00506
1330	-0.000448	0.000738	0.00206	0.00288	0.00283	0.00272	0.00389	0.00381	0.00468	0.00488
1330	-0.000433	0.000631	0.00198	0.00261	0.00276	0.00264	0.00375	0.00373	0.00446	0.00478
1330	-0.000305	0.000595	0.00194	0.00241	0.00278	0.00266	0.00367	0.00367	0.00432	0.00474
1330	-7.13e-05	0.000625	0.00195	0.0023	0.00287	0.00276	0.00367	0.00361	0.00425	0.00474
1330	0.000232	0.000695	0.00199	0.00226	0.00299	0.00293	0.00374	0.00356	0.00421	0.00473
1330	0.000545	0.000768	0.00203	0.00227	0.0031	0.00311	0.00385	0.00348	0.00416	0.00469
1330	0.000807	0.000802	0.00204	0.00227	0.00314	0.00324	0.00394	0.00336	0.00406	0.0046
1330	0.000971	0.000762	0.00199	0.00224	0.00309	0.00328	0.00396	0.00318	0.00389	0.00444
1330	0.00102	0.000638	0.00187	0.00216	0.00294	0.00319	0.00386	0.00293	0.00363	0.00424
1330	0.000964	0.000445	0.00167	0.00205	0.0027	0.00297	0.00366	0.00266	0.00331	0.00401
1330	0.000846	0.00022	0.00144	0.00193	0.0024	0.00266	0.00337	0.0024	0.00296	0.00379
1330	0.000706	1.01e-05	0.00119	0.00184	0.00206	0.0023	0.00305	0.0022	0.00262	0.00362
1330	0.000575	-0.000145	0.000962	0.0018	0.00174	0.00194	0.00276	0.00208	0.00233	0.00351
1330	0.00046	-0.000223	0.000765	0.00179	0.00146	0.00164	0.00253	0.00205	0.0021	0.00344
1330	0.000348	-0.000224	0.00061	0.0018	0.00125	0.00142	0.00237	0.00207	0.00192	0.00339
1330	0.000216	-0.00016	0.000496	0.0018	0.0011	0.0013	0.0023	0.00211	0.00179	0.00334
1330	4.87e-05	-4.77e-05	0.000431	0.00177	0.00104	0.00129	0.00229	0.00214	0.00171	0.0033
1330	-0.000152	0.000104	0.000432	0.00171	0.00108	0.00139	0.00235	0.00216	0.00169	0.00326
1340	-0.000362	0.0003	0.000528	0.00169	0.00125	0.00162	0.00247	0.00221	0.00177	0.00328
1340	-0.000544	0.00055	0.00075	0.00174	0.00155	0.00198	0.00269	0.00235	0.00197	0.00339
1340	-0.000662	0.000865	0.00111	0.00194	0.00199	0.00245	0.003	0.00261	0.00231	0.00363
1340	-0.000697	0.00124	0.0016	0.00229	0.00254	0.00301	0.0034	0.00303	0.00277	0.00399
1340	-0.000654	0.00164	0.00216	0.00276	0.00315	0.00358	0.00386	0.00356	0.00332	0.00441
1340	-0.000562	0.00201	0.0027	0.00327	0.00372	0.00405	0.00427	0.00412	0.00386	0.00481
1340	-0.000462	0.00229	0.00312	0.00368	0.00415	0.00433	0.00453	0.00457	0.00428	0.00507
1340	-0.000391	0.0024	0.00331	0.00389	0.00434	0.00432	0.00453	0.00479	0.00447	0.00508
1340	-0.000366	0.00228	0.00321	0.0038	0.00422	0.004	0.00421	0.00466	0.00439	0.00479
1340	-0.000379	0.00196	0.00283	0.0034	0.00381	0.0034	0.00358	0.00419	0.00402	0.00423
1340	-0.000405	0.00147	0.00224	0.00278	0.00319	0.00264	0.00274	0.00346	0.00344	0.00348
1340	-0.00041	0.000903	0.00156	0.00205	0.00246	0.00184	0.00184	0.0026	0.00277	0.00269
1340	-0.00037	0.000338	0.000894	0.00132	0.00176	0.00112	0.00102	0.00177	0.00211	0.00197
1340	-0.000275	-0.00016	0.000327	0.00069	0.00115	0.000558	0.00036	0.00107	0.00153	0.0014
1340	-0.000127	-0.000558	-9.98e-05	0.000195	0.00068	0.000162	-9.47e-05	0.000568	0.00106	0.00101
1340	6.23e-05	-0.000846	-0.000381	-0.000157	0.000343	-7.28e-05	-0.000354	0.000255	0.000726	0.000794
1340	0.000279	-0.00103	-0.000535	-0.000381	0.000121	-0.000176	-0.000456	0.000108	0.000501	0.000738
1340	0.000505	-0.00115	-0.000601	-0.000505	-1.7e-05	-0.000183	-0.000455	7.77e-05	0.000362	0.000798
1340	0.00072	-0.00121	-0.000623	-0.00056	-0.000105	-0.000134	-0.000409	0.000105	0.000276	0.000927
1340	0.000901	-0.00126	-0.000651	-0.000581	-0.000174	-6.84e-05	-0.000371	0.000133	0.000207	0.00107
1350	0.00102	-0.00133	-0.000723	-0.000599	-0.000249	-2.82e-05	-0.000378	0.000114	0.000121	0.00117
1350	0.00106	-0.00143	-0.00086	-0.000639	-0.000344	-5.1e-05	-0.000446	2.27e-05	-5.96e-06	0.0012
1350	0.00101	-0.00157	-0.00106	-0.000711	-0.000466	-0.000165	-0.000568	-0.000146	-0.000178	0.00113
1350	0.000856	-0.00172	-0.00129	-0.000807	-0.000608	-0.000383	-0.000722	-0.000374	-0.000385	0.000976
1350	0.000621	-0.00187	-0.00151	-0.000911	-0.000755	-0.000698	-0.000877	-0.000627	-0.000599	0.000771
1350	0.000331	-0.00199	-0.0017	-0.000999	-0.000892	-0.00108	-0.00101	-0.000869	-0.000795	0.000555
1350	2.05e-05	-0.00207	-0.00182	-0.00105	-0.00101	-0.00149	-0.0011	-0.00108	-0.000954	0.000364
1350	-0.000279	-0.00212	-0.00187	-0.00108	-0.00109	-0.00187	-0.00117	-0.00123	-0.00108	0.000215
1350	-0.000545	-0.00214	-0.00189	-0.00109	-0.00116	-0.00219	-0.00124	-0.00135	-0.00117	0.000105
1350	-0.000773	-0.00217	-0.0019	-0.00112	-0.00121	-0.00242	-0.00133	-0.00145	-0.00127	1.65e-05
1350	-0.000964	-0.00222	-0.00194	-0.00119	-0.00126	-0.00256	-0.00147	-0.00152	-0.00137	-6.83e-05
1350	-0.00113	-0.00228	-0.00201	-0.00132	-0.00132	-0.00262	-0.00165	-0.00159	-0.00148	-0.000152
1350	-0.00126	-0.00234	-0.00209	-0.0015	-0.0014	-0.00262	-0.00183	-0.00163	-0.00157	-0.000221
1350	-0.00136	-0.00237	-0.00217	-0.0017	-0.00148	-0.00259	-0.00199	-0.00163	-0.00161	-0.000249
1350	-0.00142	-0.00236	-0.00222	-0.00187	-0.00156	-0.00256	-0.00208	-0.00159	-0.00158	-0.000212
1350	-0.00141	-0.0023	-0.00223	-0.00198	-0.00163	-0.00255	-0.0021	-0.0015	-0.00147	-0.000102
1350	-0.00134	-0.0022	-0.0022	-0.00201	-0.00168	-0.00256	-0.00204	-0.00139	-0.0013	6.68e-05
1350	-0.0012	-0.00207	-0.00213	-0.00194	-0.00171	-0.00259	-0.00193	-0.00128	-0.00107	0.000262
1350	-0.001	-0.00195	-0.00205	-0.0018	-0.00171	-0.0026	-0.00179	-0.00121	-0.000833	0.000446
1350	-0.000774	-0.00185	-0.00195	-0.0016	-0.00166	-0.00257	-0.00166	-0.00117	-0.000603	0.00059
1350	-0.000537	-0.00177	-0.00183	-0.00138	-0.00157	-0.00248	-0.00151	-0.00115	-0.000395	0.00069
1360	-0.000315	-0.0017	-0.00166	-0.00116	-0.00142	-0.00231	-0.00135	-0.00111	-0.000211	0.000761
1360	-0.000124	-0.00162	-0.00142	-0.000955	-0.00121	-0.00207	-0.00115	-0.00102	-4.93e-05	0.000833
1360	2.56e-05	-0.00151	-0.00112	-0.000781	-0.000965	-0.00178	-0.000898	-0.000839	8.65e-05	0.00093
1360	0.000131	-0.00139	-0.000758	-0.000642	-0.000711	-0.00148	-0.000609	-0.000578	0.000187	0.00106
1360	0.00019	-0.00124	-0.000388	-0.000542	-0.000475	-0.00121	-0.000314	-0.00026	0.000241	0.00121
1360	0.000202	-0.00111	-4.62e-05	-0.000476	-0.00028	-0.000989	-5.33e-05	7.72e-05	0.000248	0.00137
1360	0.000169	-0.000975	0.000236	-0.000433	-0.000129	-0.000806	0.000144	0.000397	0.000228	0.00151
1360	9.53e-05	-0.000846	0.000453	-0.000388	-4.67e-06	-0.000638	0.00027	0.000678	0.000221	0.00165
1360	-1.01e-05	-0.000701	0.000623	-0.000312	0.000127	-0.000444	0.000348	0.000917	0.000283	0.00179
1360	-0.000134	-0.000517	0.000779	-0.000173	0.000307	-0.00018	0.000422	0.00113	0.000469	0.00198
1360	-0.000262	-0.000278	0.000956	4.77e-05	0.000567	0.000182	0.000544	0.00133	0.000807	0.00224
1360	-0.000382	1.32e-05	0.00117	0.00035	0.000914	0.000637	0.000748	0.00154	0.00129	0.00258
1360	-0.000491	0.000328	0.0014	0.000702	0.00132	0.00114	0.00103	0.00174	0.00185	0.00296
1360	-0.000591	0.000616	0.00161	0.00104	0.00173	0.0016	0.00136	0.0019	0.0024	0.00332
1360	-0.000685	0.000818	0.00171	0.0013	0.00205	0.00192	0.00163	0.00198	0.0028	0.00355
1360	-0.000774	0.000895	0.00165	0.0014	0.00221	0.00202	0.00178	0.00193	0.00296	0.00357
1360	-0.00085	0.000848	0.00143	0.00134	0.00219	0.00188	0.00176	0.00178	0.00286	0.00338
1360	-0.000897	0.000724	0.00111	0.00117	0.00204	0.00156	0.00161	0.00159	0.00258	0.00302
1360	-0.000894	0.000589	0.000787	0.00097	0.00183	0.00118	0.00142	0.00143	0.00223	0.00263
1360	-0.000831	0.000503	0.00055	0.000836	0.00167	0.000861	0.00128	0.00138	0.00195	0.00232
1360	-0.000706	0.000493	0.000459	0.000824	0.00161	0.000679	0.00125	0.00148	0.00181	0.00215
1370	-0.000534	0.000559	0.000527	0.000949	0.00168	0.000658	0.00138	0.0017	0.00183	0.00214
1370	-0.000337	0.000677	0.000736	0.00119	0.00184	0.00078	0.00162	0.00202	0.00201	0.00228
1370	-0.000145	0.000815	0.00104	0.00152	0.00208	0.001	0.00195	0.00238	0.00229	0.00252
1370	1.45e-05	0.000941	0.0014	0.00187	0.00235	0.00127	0.00231	0.00273	0.00264	0.00283
1370	0.000124	0.00104	0.00175	0.00219	0.00261	0.00152	0.00264	0.00301	0.00301	0.00314
1370	0.00018	0.00109	0.00205	0.00245	0.00282	0.00172	0.00291	0.0032	0.00335	0.00344
1370	0.000197	0.00112	0.00228	0.00262	0.00298	0.00185	0.00309	0.00327	0.00364	0.00368
1370	0.000197	0.00113	0.00243	0.00271	0.00308	0.00192	0.0032	0.00326	0.00386	0.00388
1370	0.000201	0.00116	0.00253	0.00277	0.00315	0.00198	0.00329	0.00323	0.00403	0.00407
1370	0.000222	0.00123	0.00262	0.00284	0.00325	0.00205	0.00338	0.00323	0.0042	0.00428
1370	0.000256	0.00134	0.00273	0.00296	0.00339	0.00219	0.00354	0.00333	0.00439	0.00454
1370	0.000291	0.00152	0.00289	0.00315	0.00362	0.00241	0.00378	0.00356	0.00464	0.00489
1370	0.000308	0.00174	0.00312	0.00343	0.00394	0.00272	0.00411	0.00394	0.00497	0.00534
1370	0.000297	0.00201	0.00343	0.00377	0.00436	0.00311	0.00454	0.00445	0.00537	0.00587
1370	0.000256	0.0023	0.0038	0.00414	0.00485	0.00357	0.00507	0.00505	0.00583	0.00646
1370	0.000196	0.0026	0.00421	0.00451	0.0054	0.00408	0.00566	0.00571	0.00632	0.00707
1370	0.000135	0.00289	0.00463	0.00485	0.00595	0.00461	0.00629	0.00635	0.00679	0.00765
1370	9.35e-05	0.00315	0.00503	0.00513	0.00644	0.00513	0.00689	0.00691	0.00719	0.00813
1370	7.98e-05	0.00337	0.00538	0.00534	0.00683	0.0056	0.0074	0.00734	0.00748	0.0085
1370	8.81e-05	0.00357	0.00566	0.0055	0.0071	0.00598	0.00776	0.00762	0.00768	0.00875
1370	0.000101	0.00375	0.00587	0.00562	0.00727	0.00627	0.00796	0.00779	0.00781	0.00893
1380	0.0001	0.00394	0.00604	0.00576	0.00738	0.00649	0.00804	0.0079	0.00792	0.00911
1380	7.68e-05	0.00413	0.00619	0.00594	0.00748	0.00667	0.00803	0.00801	0.00806	0.00932
1380	3.72e-05	0.00431	0.00632	0.00616	0.00761	0.00683	0.00801	0.00814	0.00822	0.00958
1380	-7.29e-07	0.00448	0.00644	0.00641	0.00775	0.00699	0.00801	0.00828	0.00841	0.00986
1380	-1.59e-05	0.00462	0.00655	0.00668	0.00792	0.00718	0.00806	0.00843	0.0086	0.0101
1380	7.65e-06	0.00472	0.00665	0.00694	0.00807	0.00739	0.00819	0.00857	0.00878	0.0104
1380	7.2e-05	0.00478	0.00676	0.00717	0.00822	0.00762	0.00839	0.00871	0.00896	0.0106
1380	0.000161	0.0048	0.00687	0.00738	0.00834	0.00787	0.00864	0.00885	0.00912	0.0108
1380	0.000245	0.00481	0.00699	0.00755	0.00845	0.00812	0.00893	0.00901	0.00929	0.0109
1380	0.000289	0.00481	0.0071	0.00766	0.00855	0.00835	0.0092	0.0092	0.00946	0.0111
1380	0.000268	0.0048	0.00719	0.00772	0.00864	0.00856	0.00944	0.00941	0.00963	0.0112
1380	0.000174	0.0048	0.00722	0.00773	0.00874	0.00873	0.00963	0.00964	0.00979	0.0113
1380	1.79e-05	0.00481	0.0072	0.00771	0.00884	0.00886	0.00977	0.00989	0.00993	0.0113
1380	-0.000172	0.00485	0.00712	0.00769	0.00896	0.00898	0.00988	0.0101	0.0101	0.0114
1380	-0.00036	0.00493	0.00703	0.00769	0.00912	0.00911	0.01	0.0104	0.0102	0.0114
1380	-0.000516	0.00506	0.00696	0.00775	0.00932	0.00926	0.0102	0.0107	0.0104	0.0115
1380	-0.000624	0.00526	0.00696	0.0079	0.00959	0.00947	0.0104	0.011	0.0107	0.0116
1380	-0.000683	0.00551	0.00707	0.00813	0.00992	0.00974	0.0106	0.0114	0.0111	0.0118
1380	-0.000706	0.0058	0.0073	0.00844	0.0103	0.0101	0.011	0.0118	0.0115	0.0121
1380	-0.00071	0.00609	0.00763	0.00881	0.0108	0.0105	0.0113	0.0122	0.012	0.0126
1390	-0.000708	0.00634	0.00804	0.0092	0.0112	0.0109	0.0117	0.0126	0.0126	0.013
1390	-0.000704	0.00652	0.00846	0.0096	0.0117	0.0113	0.012	0.0131	0.0131	0.0135
1390	-0.00069	0.00662	0.00886	0.00998	0.0121	0.0117	0.0123	0.0134	0.0136	0.014
1390	-0.000655	0.00663	0.00915	0.0103	0.0124	0.012	0.0125	0.0136	0.0139	0.0143
1390	-0.00059	0.00658	0.00931	0.0105	0.0125	0.0122	0.0127	0.0137	0.0142	0.0145
1390	-0.000495	0.00653	0.00933	0.0107	0.0125	0.0122	0.0128	0.0136	0.0142	0.0146
1390	-0.000387	0.00648	0.00926	0.0108	0.0124	0.0122	0.0128	0.0135	0.0142	0.0146
1390	-0.000286	0.00647	0.00916	0.0108	0.0123	0.0122	0.0128	0.0133	0.0142	0.0146
1390	-0.000213	0.00647	0.00909	0.0109	0.0121	0.0122	0.0128	0.0132	0.0142	0.0146
1390	-0.000176	0.00646	0.00909	0.0109	0.0121	0.0122	0.0129	0.0131	0.0141	0.0146
1390	-0.000175	0.00644	0.00917	0.0109	0.0121	0.0123	0.0129	0.0131	0.0142	0.0147
1390	-0.0002	0.0064	0.00933	0.011	0.0122	0.0124	0.013	0.0132	0.0142	0.0149
1390	-0.00024	0.00635	0.00956	0.0111	0.0123	0.0126	0.0132	0.0133	0.0143	0.0151
1390	-0.000282	0.00632	0.00984	0.0112	0.0125	0.0127	0.0133	0.0135	0.0144	0.0153
1390	-0.000319	0.00632	0.0101	0.0115	0.0128	0.0129	0.0135	0.0137	0.0146	0.0155
1390	-0.00035	0.00637	0.0104	0.0117	0.013	0.0131	0.0137	0.0139	0.0147	0.0157
1390	-0.00038	0.00648	0.0107	0.012	0.0133	0.0132	0.014	0.0141	0.0149	0.0159
1390	-0.000415	0.00663	0.0109	0.0123	0.0135	0.0133	0.0142	0.0143	0.015	0.016
1390	-0.000457	0.00681	0.011	0.0126	0.0138	0.0134	0.0145	0.0145	0.0152	0.0161
1390	-0.000506	0.00698	0.0111	0.0129	0.014	0.0135	0.0148	0.0148	0.0154	0.0163
1390	-0.000553	0.00714	0.0112	0.0131	0.0142	0.0137	0.015	0.015	0.0156	0.0164
1400	-0.000589	0.00728	0.0112	0.0133	0.0144	0.0139	0.0153	0.0153	0.0158	0.0165
1400	-0.000611	0.00741	0.0113	0.0134	0.0146	0.0142	0.0155	0.0155	0.0161	0.0166
1400	-0.000621	0.00754	0.0114	0.0135	0.0149	0.0145	0.0157	0.0158	0.0165	0.0168
1400	-0.000629	0.00766	0.0115	0.0137	0.0152	0.0147	0.016	0.016	0.0168	0.017
1400	-0.000644	0.00777	0.0117	0.0137	0.0154	0.015	0.0162	0.0161	0.017	0.0172
1400	-0.000673	0.00785	0.0117	0.0137	0.0155	0.0151	0.0163	0.0161	0.0172	0.0172
1400	-0.000713	0.00786	0.0117	0.0136	0.0154	0.0151	0.0162	0.016	0.0171	0.0171
1400	-0.000752	0.00779	0.0116	0.0133	0.0151	0.0149	0.0161	0.0158	0.0169	0.0168
1400	-0.000772	0.00766	0.0114	0.013	0.0147	0.0148	0.0158	0.0154	0.0166	0.0165
1400	-0.000756	0.0075	0.0111	0.0127	0.0143	0.0146	0.0155	0.0151	0.0163	0.0162
1400	-0.000699	0.00735	0.0109	0.0124	0.0139	0.0144	0.0153	0.0149	0.0161	0.0159
1400	-0.000606	0.00727	0.0108	0.0122	0.0138	0.0144	0.0151	0.0148	0.016	0.0159
1400	-0.000492	0.00726	0.0108	0.0122	0.0138	0.0145	0.0151	0.0149	0.016	0.016
1400	-0.000378	0.00733	0.0109	0.0123	0.0139	0.0147	0.0153	0.0151	0.0162	0.0163
1400	-0.000281	0.00748	0.011	0.0125	0.0141	0.015	0.0155	0.0155	0.0165	0.0167
1400	-0.000212	0.00767	0.0113	0.0128	0.0144	0.0153	0.0157	0.0158	0.0168	0.0171
1400	-0.000176	0.00789	0.0115	0.0132	0.0146	0.0155	0.016	0.0162	0.0172	0.0175
1400	-0.000168	0.00812	0.0117	0.0135	0.0147	0.0157	0.0162	0.0165	0.0175	0.0178
1400	-0.000176	0.0083	0.0118	0.0138	0.0148	0.0158	0.0163	0.0168	0.0177	0.018
1400	-0.000181	0.00843	0.0118	0.014	0.0149	0.0157	0.0164	0.0169	0.0178	0.0181
1400	-0.000165	0.00849	0.0118	0.0141	0.0149	0.0156	0.0164	0.017	0.0178	0.0181
1410	-0.000121	0.00848	0.0117	0.0141	0.0149	0.0155	0.0164	0.017	0.0177	0.018
1410	-5e-05	0.00842	0.0116	0.014	0.015	0.0154	0.0164	0.017	0.0176	0.018
1410	3.33e-05	0.00835	0.0115	0.0139	0.0152	0.0154	0.0164	0.017	0.0175	0.018
1410	0.000112	0.00828	0.0115	0.0139	0.0153	0.0154	0.0164	0.0171	0.0176	0.0181
1410	0.000169	0.00823	0.0115	0.0138	0.0155	0.0155	0.0165	0.0172	0.0176	0.0182
1410	0.000195	0.0082	0.0116	0.0139	0.0157	0.0156	0.0166	0.0174	0.0178	0.0184
1410	0.000189	0.0082	0.0116	0.0139	0.0158	0.0158	0.0167	0.0176	0.0179	0.0186
1410	0.000158	0.00822	0.0116	0.014	0.0159	0.0159	0.0169	0.0178	0.018	0.0187
1410	0.000117	0.00826	0.0116	0.014	0.0159	0.0161	0.017	0.0179	0.0181	0.0188
1410	8.86e-05	0.00833	0.0117	0.0141	0.016	0.0162	0.0172	0.0181	0.0181	0.0188
1410	9e-05	0.00842	0.0117	0.0141	0.016	0.0162	0.0174	0.0182	0.0181	0.0189
1410	0.000134	0.00854	0.0118	0.0142	0.016	0.0163	0.0176	0.0183	0.0181	0.0189
1410	0.000219	0.00867	0.012	0.0142	0.0161	0.0163	0.0177	0.0184	0.018	0.0189
1410	0.000329	0.00881	0.0122	0.0143	0.0161	0.0163	0.0178	0.0184	0.018	0.019
1410	0.000435	0.00894	0.0124	0.0143	0.0162	0.0163	0.0179	0.0184	0.018	0.0191
1410	0.000508	0.00905	0.0126	0.0144	0.0163	0.0163	0.0179	0.0184	0.018	0.0192
1410	0.000518	0.00916	0.0127	0.0144	0.0164	0.0163	0.0179	0.0184	0.0181	0.0193
1410	0.000453	0.00926	0.0129	0.0145	0.0165	0.0164	0.0178	0.0183	0.0182	0.0194
1410	0.000316	0.00938	0.013	0.0146	0.0166	0.0165	0.0178	0.0183	0.0184	0.0196
1410	0.000125	0.00952	0.0131	0.0147	0.0167	0.0167	0.0179	0.0183	0.0186	0.0197
1420	-8.51e-05	0.0097	0.0132	0.0149	0.0168	0.0168	0.018	0.0184	0.0189	0.0199
1420	-0.000278	0.00991	0.0133	0.0152	0.017	0.0171	0.0182	0.0186	0.0191	0.02
1420	-0.000417	0.0101	0.0133	0.0155	0.0172	0.0173	0.0184	0.0187	0.0193	0.0201
1420	-0.000476	0.0103	0.0134	0.0158	0.0174	0.0174	0.0186	0.0189	0.0194	0.0201
1420	-0.000439	0.0105	0.0134	0.016	0.0176	0.0175	0.0188	0.019	0.0195	0.0201
1420	-0.000308	0.0105	0.0134	0.016	0.0178	0.0175	0.0189	0.0189	0.0194	0.02
1420	-0.000107	0.0104	0.0132	0.0159	0.0177	0.0173	0.0188	0.0187	0.0192	0.0198
1420	0.000124	0.0101	0.0129	0.0155	0.0175	0.0169	0.0185	0.0183	0.0187	0.0194
1420	0.000333	0.00964	0.0125	0.0149	0.0169	0.0164	0.018	0.0177	0.0181	0.0189
1420	0.000483	0.00914	0.0121	0.0142	0.0163	0.0157	0.0173	0.017	0.0174	0.0184
1420	0.00056	0.00873	0.0118	0.0137	0.0157	0.0152	0.0167	0.0164	0.0168	0.0179
1420	0.00058	0.00849	0.0116	0.0134	0.0153	0.015	0.0163	0.0162	0.0166	0.0177
1420	0.000563	0.00846	0.0116	0.0133	0.0151	0.015	0.0162	0.0162	0.0166	0.0177
1420	0.000529	0.0086	0.0118	0.0135	0.0152	0.0152	0.0163	0.0164	0.0169	0.0178
1420	0.000486	0.00884	0.012	0.0139	0.0153	0.0155	0.0165	0.0167	0.0174	0.0181
1420	0.000436	0.00912	0.0123	0.0143	0.0156	0.0159	0.0167	0.0171	0.0179	0.0184
1420	0.000376	0.00937	0.0125	0.0146	0.0158	0.0162	0.0169	0.0174	0.0183	0.0186
1420	0.000301	0.0095	0.0126	0.0148	0.0158	0.0165	0.0171	0.0176	0.0186	0.0187
1420	0.000212	0.00947	0.0126	0.0148	0.0157	0.0165	0.017	0.0176	0.0187	0.0186
1420	0.000115	0.00927	0.0125	0.0146	0.0155	0.0163	0.0169	0.0174	0.0185	0.0184
1420	1.97e-05	0.00894	0.0123	0.0143	0.0152	0.016	0.0167	0.0171	0.0182	0.0181
1430	-6.3e-05	0.00858	0.0121	0.0139	0.0149	0.0157	0.0165	0.0168	0.0178	0.0178
1430	-0.000127	0.00825	0.0119	0.0136	0.0147	0.0154	0.0163	0.0166	0.0174	0.0176
1430	-0.000167	0.008	0.0118	0.0134	0.0146	0.0152	0.0162	0.0164	0.0172	0.0174
1430	-0.000184	0.00784	0.0118	0.0133	0.0146	0.0152	0.0163	0.0164	0.017	0.0174
1430	-0.000177	0.00775	0.0118	0.0133	0.0146	0.0152	0.0163	0.0165	0.0169	0.0174
1430	-0.000146	0.00771	0.0118	0.0132	0.0147	0.0152	0.0164	0.0165	0.0169	0.0174
1430	-9.19e-05	0.00766	0.0119	0.0132	0.0148	0.0152	0.0164	0.0165	0.0168	0.0175
1430	-2.21e-05	0.00759	0.0119	0.0132	0.0148	0.0152	0.0163	0.0165	0.0167	0.0174
1430	5.29e-05	0.0075	0.0118	0.0132	0.0147	0.015	0.0162	0.0164	0.0165	0.0173
1430	0.000119	0.00739	0.0118	0.0131	0.0146	0.0148	0.0159	0.0162	0.0163	0.0172
1430	0.000161	0.00728	0.0117	0.013	0.0145	0.0146	0.0157	0.0161	0.0161	0.0171
1430	0.000174	0.00721	0.0115	0.0129	0.0144	0.0143	0.0154	0.0159	0.0158	0.017
1430	0.000159	0.00719	0.0114	0.0129	0.0143	0.0142	0.0153	0.0158	0.0157	0.0169
1430	0.000129	0.00724	0.0113	0.0129	0.0144	0.0142	0.0152	0.0158	0.0156	0.0169
1430	0.000103	0.00735	0.0112	0.0129	0.0145	0.0143	0.0152	0.0159	0.0156	0.0169
1430	0.000101	0.00752	0.0112	0.013	0.0147	0.0145	0.0153	0.016	0.0157	0.017
1430	0.00014	0.00773	0.0113	0.0131	0.0148	0.0148	0.0154	0.0161	0.0159	0.0171
1430	0.000229	0.00797	0.0114	0.0133	0.0151	0.0151	0.0156	0.0163	0.0161	0.0171
1430	0.000367	0.00822	0.0115	0.0134	0.0152	0.0153	0.0158	0.0165	0.0163	0.0172
1430	0.000546	0.00846	0.0117	0.0134	0.0153	0.0155	0.0159	0.0167	0.0165	0.0172
1430	0.000744	0.00864	0.0118	0.0134	0.0154	0.0155	0.016	0.0168	0.0165	0.0172
1440	0.000924	0.00871	0.0119	0.0132	0.0152	0.0154	0.0159	0.0168	0.0165	0.017
1440	0.00104	0.00862	0.0118	0.0128	0.0149	0.015	0.0156	0.0167	0.0162	0.0168
1440	0.00104	0.00834	0.0114	0.0123	0.0143	0.0145	0.0151	0.0163	0.0157	0.0164
1440	0.00093	0.00793	0.011	0.0117	0.0136	0.0139	0.0144	0.0158	0.0151	0.0158
1440	0.000728	0.00748	0.0104	0.0111	0.0129	0.0133	0.0138	0.0151	0.0145	0.0153
1440	0.000497	0.00711	0.00997	0.0107	0.0124	0.0128	0.0133	0.0145	0.0141	0.0149
1440	0.000285	0.00686	0.00969	0.0105	0.0121	0.0126	0.0129	0.0141	0.0139	0.0147
1440	0.000119	0.00673	0.00957	0.0105	0.012	0.0126	0.0128	0.0139	0.0139	0.0146
1440	0	0.00668	0.00953	0.0106	0.0121	0.0127	0.0128	0.0138	0.0139	0.0147
1440	-8.32e-05	0.00664	0.0095	0.0107	0.0122	0.0128	0.0128	0.0137	0.0139	0.0147
1440	-0.000148	0.00658	0.00943	0.0108	0.0123	0.0129	0.0128	0.0137	0.0139	0.0147
1440	-0.000211	0.00647	0.00931	0.0108	0.0123	0.0129	0.0128	0.0136	0.0139	0.0147
1440	-0.000281	0.00632	0.00914	0.0107	0.0123	0.0129	0.0127	0.0135	0.0138	0.0145
1440	-0.000357	0.00614	0.00896	0.0107	0.0122	0.0128	0.0127	0.0134	0.0137	0.0144
1440	-0.000425	0.00595	0.00879	0.0106	0.0121	0.0126	0.0128	0.0133	0.0137	0.0142
1440	-0.000467	0.00579	0.00868	0.0106	0.0119	0.0125	0.0129	0.0132	0.0137	0.0141
1440	-0.000461	0.00569	0.00865	0.0106	0.0119	0.0124	0.0131	0.0131	0.0137	0.0141
1440	-0.000395	0.00565	0.0087	0.0107	0.0119	0.0123	0.0133	0.0132	0.0137	0.0142
1440	-0.00027	0.00568	0.00883	0.0109	0.0119	0.0123	0.0136	0.0132	0.0138	0.0143
1440	-9.81e-05	0.00576	0.00901	0.0111	0.0121	0.0124	0.0139	0.0133	0.0138	0.0146
1440	9.42e-05	0.0059	0.0092	0.0112	0.0122	0.0125	0.0141	0.0135	0.0139	0.0148
1450	0.000277	0.00605	0.00937	0.0112	0.0124	0.0126	0.0143	0.0136	0.014	0.0151
1450	0.000421	0.00621	0.00949	0.0112	0.0125	0.0126	0.0144	0.0137	0.014	0.0152
1450	0.000507	0.00634	0.00954	0.0111	0.0125	0.0126	0.0144	0.0137	0.0141	0.0153
1450	0.000526	0.00644	0.00952	0.0109	0.0125	0.0126	0.0142	0.0136	0.0141	0.0152
1450	0.000491	0.00648	0.00944	0.0107	0.0125	0.0124	0.0139	0.0135	0.014	0.015
1450	0.000426	0.00648	0.00935	0.0105	0.0123	0.0123	0.0135	0.0134	0.014	0.0147
1450	0.000364	0.00646	0.00931	0.0104	0.0122	0.0122	0.0132	0.0133	0.014	0.0144
1450	0.000329	0.00645	0.00935	0.0105	0.0122	0.0121	0.013	0.0133	0.014	0.0142
1450	0.000333	0.00648	0.00951	0.0108	0.0122	0.0122	0.0129	0.0135	0.0141	0.0142
1450	0.000368	0.00657	0.00975	0.0111	0.0123	0.0124	0.013	0.0138	0.0144	0.0143
1450	0.000419	0.00669	0.01	0.0114	0.0125	0.0127	0.0132	0.0141	0.0146	0.0145
1450	0.000463	0.00684	0.0103	0.0118	0.0127	0.013	0.0134	0.0144	0.0149	0.0149
1450	0.000483	0.00698	0.0106	0.012	0.0129	0.0132	0.0136	0.0147	0.0151	0.0152
1450	0.000465	0.0071	0.0108	0.0121	0.013	0.0134	0.0138	0.0149	0.0153	0.0155
1450	0.000404	0.0072	0.0109	0.0122	0.0132	0.0135	0.014	0.015	0.0155	0.0158
1450	0.000306	0.00726	0.011	0.0122	0.0133	0.0136	0.0141	0.0151	0.0156	0.016
1450	0.000186	0.0073	0.0111	0.0123	0.0135	0.0137	0.0142	0.0152	0.0158	0.0163
1450	6.1e-05	0.00735	0.0112	0.0123	0.0137	0.0138	0.0143	0.0153	0.0159	0.0165
1450	-4.69e-05	0.0074	0.0113	0.0124	0.0139	0.0139	0.0145	0.0155	0.0161	0.0168
1450	-0.000114	0.00748	0.0114	0.0126	0.0141	0.0141	0.0147	0.0157	0.0163	0.017
1460	-0.000111	0.00761	0.0115	0.0128	0.0144	0.0143	0.0149	0.0159	0.0166	0.0172
1460	-7.72e-06	0.00778	0.0116	0.0131	0.0146	0.0146	0.0153	0.0163	0.0168	0.0174
1460	0.000222	0.00802	0.0118	0.0134	0.0149	0.015	0.0157	0.0167	0.0169	0.0175
1460	0.000569	0.00828	0.0119	0.0137	0.015	0.0152	0.0161	0.017	0.017	0.0176
1460	0.000961	0.00848	0.0118	0.0138	0.0149	0.0153	0.0162	0.0169	0.0168	0.0173
1460	0.00129	0.00854	0.0115	0.0135	0.0144	0.015	0.016	0.0165	0.0164	0.0168
1460	0.00146	0.00843	0.0111	0.013	0.0138	0.0145	0.0155	0.0159	0.0157	0.0161
1460	0.00145	0.00821	0.0106	0.0125	0.0132	0.014	0.015	0.0151	0.0151	0.0155
1460	0.00131	0.00794	0.0102	0.0119	0.0127	0.0135	0.0144	0.0145	0.0146	0.0151
1460	0.00109	0.00764	0.00985	0.0115	0.0124	0.0132	0.014	0.0141	0.0143	0.0148
1460	0.000825	0.00734	0.00957	0.0112	0.0122	0.0129	0.0137	0.0138	0.0141	0.0146
1460	0.000554	0.00704	0.00933	0.011	0.0121	0.0126	0.0135	0.0136	0.0139	0.0145
1460	0.000298	0.00675	0.00913	0.0108	0.012	0.0124	0.0133	0.0134	0.0138	0.0145
1460	6.83e-05	0.00647	0.00895	0.0107	0.012	0.0123	0.0132	0.0133	0.0138	0.0144
1460	-0.000128	0.00621	0.00877	0.0106	0.0119	0.0121	0.013	0.0132	0.0137	0.0144
1460	-0.000286	0.00598	0.00861	0.0105	0.0118	0.0119	0.0128	0.013	0.0136	0.0143
1460	-0.0004	0.00581	0.00846	0.0104	0.0118	0.0117	0.0127	0.0128	0.0136	0.0142
1460	-0.000466	0.0057	0.00833	0.0104	0.0117	0.0116	0.0126	0.0127	0.0135	0.0142
1460	-0.000476	0.00567	0.00826	0.0104	0.0117	0.0115	0.0125	0.0125	0.0134	0.0142
1460	-0.000427	0.00571	0.00825	0.0105	0.0117	0.0114	0.0125	0.0125	0.0134	0.0142
1460	-0.000325	0.00579	0.0083	0.0106	0.0117	0.0115	0.0126	0.0125	0.0133	0.0143
1470	-0.00019	0.00589	0.00842	0.0107	0.0117	0.0116	0.0128	0.0126	0.0134	0.0144
1470	-4.47e-05	0.00598	0.0086	0.0108	0.0117	0.0118	0.0129	0.0128	0.0134	0.0146
1470	8.73e-05	0.00605	0.00881	0.0109	0.0118	0.012	0.0131	0.013	0.0135	0.0147
1470	0.000191	0.00611	0.00904	0.011	0.0119	0.0122	0.0133	0.0133	0.0137	0.0149
1470	0.000258	0.00617	0.00926	0.0111	0.0121	0.0125	0.0135	0.0136	0.0139	0.015
1470	0.000288	0.00625	0.00946	0.0113	0.0123	0.0127	0.0136	0.0138	0.0141	0.0152
1470	0.000284	0.00637	0.00964	0.0114	0.0125	0.0129	0.0138	0.0141	0.0143	0.0153
1470	0.000251	0.00652	0.00981	0.0115	0.0127	0.0131	0.0139	0.0143	0.0145	0.0155
1470	0.000195	0.00672	0.00999	0.0116	0.0129	0.0133	0.0141	0.0145	0.0147	0.0156
1470	0.000126	0.00694	0.0102	0.0118	0.0132	0.0134	0.0142	0.0147	0.0149	0.0158
1470	4.93e-05	0.00719	0.0104	0.012	0.0134	0.0136	0.0145	0.015	0.0151	0.016
1470	-2.5e-05	0.00745	0.0106	0.0122	0.0137	0.0139	0.0148	0.0153	0.0154	0.0162
1470	-8.85e-05	0.00769	0.0109	0.0124	0.0139	0.0141	0.0151	0.0156	0.0157	0.0165
1470	-0.000131	0.00787	0.0111	0.0127	0.0141	0.0143	0.0155	0.0159	0.0159	0.0167
1470	-0.000144	0.00796	0.0112	0.0128	0.0141	0.0144	0.0157	0.016	0.016	0.0167
1470	-0.000124	0.00793	0.0111	0.0127	0.0139	0.0143	0.0156	0.0159	0.0159	0.0165
1470	-7.36e-05	0.00779	0.0108	0.0124	0.0135	0.014	0.0154	0.0156	0.0156	0.0161
1470	1.33e-06	0.00761	0.0105	0.012	0.0131	0.0136	0.0149	0.0151	0.0152	0.0156
1470	9.38e-05	0.00742	0.0102	0.0117	0.0127	0.0133	0.0145	0.0146	0.0149	0.0152
1470	0.000201	0.00727	0.0101	0.0115	0.0125	0.013	0.0142	0.0142	0.0147	0.0149
1470	0.000322	0.00713	0.01	0.0113	0.0124	0.0129	0.014	0.014	0.0147	0.0147
1480	0.000451	0.00698	0.01	0.0113	0.0123	0.0128	0.0138	0.0138	0.0146	0.0146
1480	0.000579	0.00681	0.00996	0.0112	0.0123	0.0127	0.0137	0.0136	0.0145	0.0145
1480	0.00069	0.00662	0.00986	0.0112	0.0123	0.0126	0.0135	0.0135	0.0145	0.0144
1480	0.000764	0.00643	0.00974	0.0111	0.0122	0.0124	0.0134	0.0134	0.0143	0.0143
1480	0.000787	0.00627	0.0096	0.011	0.0121	0.0122	0.0133	0.0133	0.0142	0.0143
1480	0.00075	0.00616	0.00948	0.011	0.0121	0.0121	0.0132	0.0133	0.0142	0.0144
1480	0.000656	0.00612	0.00941	0.011	0.0121	0.012	0.0132	0.0134	0.0142	0.0145
1480	0.000518	0.00613	0.00939	0.011	0.0122	0.012	0.0133	0.0136	0.0142	0.0147
1480	0.000352	0.00619	0.00939	0.011	0.0124	0.0121	0.0134	0.0138	0.0143	0.015
1480	0.000181	0.00626	0.0094	0.011	0.0125	0.0122	0.0135	0.014	0.0143	0.0152
1480	3e-05	0.00635	0.00939	0.011	0.0126	0.0123	0.0136	0.0141	0.0143	0.0153
1480	-7.89e-05	0.00642	0.00937	0.011	0.0127	0.0124	0.0137	0.0142	0.0143	0.0153
1480	-0.000128	0.00648	0.00932	0.0109	0.0128	0.0124	0.0137	0.0141	0.0143	0.0153
1480	-0.000115	0.00653	0.00927	0.0109	0.0128	0.0124	0.0136	0.014	0.0143	0.0151
1480	-5.09e-05	0.00659	0.00924	0.0109	0.0127	0.0123	0.0136	0.0139	0.0143	0.015
1480	4.3e-05	0.00666	0.00926	0.0109	0.0127	0.0123	0.0135	0.0139	0.0143	0.0148
1480	0.000141	0.00677	0.00932	0.011	0.0128	0.0124	0.0136	0.0139	0.0144	0.0148
1480	0.000222	0.00691	0.00943	0.0111	0.0128	0.0125	0.0136	0.0139	0.0145	0.0147
1480	0.000272	0.00705	0.00957	0.0113	0.0129	0.0127	0.0138	0.0141	0.0147	0.0148
1480	0.000284	0.0072	0.00971	0.0115	0.013	0.0129	0.0139	0.0142	0.0149	0.0149
1480	0.000258	0.00731	0.00984	0.0117	0.0131	0.0131	0.014	0.0144	0.015	0.015
1490	0.000201	0.0074	0.00996	0.0119	0.0132	0.0133	0.0141	0.0146	0.0152	0.0152
1490	0.000122	0.00745	0.0101	0.012	0.0133	0.0134	0.0143	0.0148	0.0154	0.0154
1490	3.12e-05	0.00748	0.0102	0.0122	0.0135	0.0136	0.0144	0.015	0.0156	0.0156
1490	-5.88e-05	0.00751	0.0104	0.0123	0.0137	0.0138	0.0146	0.0153	0.0158	0.016
1490	-0.000139	0.00756	0.0106	0.0125	0.014	0.0141	0.0148	0.0157	0.016	0.0164
1490	-0.000202	0.00764	0.0109	0.0128	0.0144	0.0143	0.0151	0.016	0.0163	0.0168
1490	-0.000246	0.00772	0.0112	0.013	0.0148	0.0146	0.0155	0.0163	0.0165	0.0172
1490	-0.000273	0.00775	0.0113	0.013	0.0151	0.0147	0.0157	0.0164	0.0165	0.0174
1490	-0.000285	0.00767	0.0112	0.0129	0.0151	0.0145	0.0157	0.0162	0.0164	0.0173
1490	-0.00029	0.00744	0.0109	0.0125	0.0148	0.0141	0.0154	0.0156	0.0159	0.0169
1490	-0.000291	0.00708	0.0103	0.012	0.0141	0.0134	0.0149	0.0148	0.0152	0.0161
1490	-0.00029	0.00666	0.00964	0.0113	0.0133	0.0126	0.0142	0.014	0.0144	0.0152
1490	-0.000288	0.00627	0.00909	0.0107	0.0126	0.012	0.0136	0.0133	0.0138	0.0145
1490	-0.000283	0.00599	0.00874	0.0104	0.0121	0.0116	0.0133	0.0129	0.0135	0.0141
1490	-0.000275	0.00584	0.00863	0.0103	0.0118	0.0115	0.0131	0.0128	0.0134	0.0139
1490	-0.000265	0.00579	0.00869	0.0103	0.0118	0.0115	0.0131	0.013	0.0135	0.014
1490	-0.000252	0.00583	0.00886	0.0105	0.0119	0.0117	0.0133	0.0132	0.0137	0.0142
1490	-0.000238	0.00593	0.00907	0.0107	0.012	0.0119	0.0135	0.0136	0.014	0.0145
1490	-0.000224	0.00607	0.00928	0.0108	0.0122	0.0121	0.0137	0.0139	0.0143	0.0148
1490	-0.00021	0.00621	0.00945	0.011	0.0124	0.0123	0.0139	0.0141	0.0146	0.015
1500	-0.000192	0.00635	0.00958	0.0112	0.0126	0.0125	0.014	0.0143	0.0148	0.0152
1500	-0.000166	0.00646	0.00966	0.0113	0.0126	0.0126	0.0141	0.0144	0.0149	0.0153
1500	-0.000123	0.00652	0.00969	0.0114	0.0127	0.0126	0.0141	0.0145	0.015	0.0153
1500	-5.62e-05	0.00652	0.00969	0.0115	0.0126	0.0126	0.014	0.0144	0.0149	0.0152
1500	3.41e-05	0.00647	0.00966	0.0116	0.0126	0.0126	0.0139	0.0143	0.0148	0.015
1500	0.000141	0.00641	0.00963	0.0117	0.0125	0.0126	0.0137	0.0141	0.0147	0.0149
1500	0.000252	0.00638	0.00962	0.0117	0.0124	0.0126	0.0135	0.014	0.0147	0.0148
1500	0.000352	0.0064	0.00964	0.0118	0.0124	0.0127	0.0135	0.014	0.0147	0.0148
1500	0.000431	0.00651	0.0097	0.0118	0.0125	0.0128	0.0135	0.014	0.0148	0.0149
1500	0.000482	0.00668	0.00979	0.0119	0.0126	0.013	0.0136	0.0142	0.015	0.0151
1500	0.000507	0.00688	0.0099	0.0119	0.0127	0.0132	0.0138	0.0144	0.0152	0.0154
1500	0.00051	0.00708	0.01	0.012	0.0128	0.0134	0.014	0.0146	0.0154	0.0156
1500	0.000497	0.00724	0.0101	0.012	0.0129	0.0136	0.0142	0.0148	0.0156	0.0159
1500	0.000475	0.00734	0.0102	0.0121	0.0131	0.0137	0.0143	0.015	0.0158	0.0161
1500	0.000447	0.00737	0.0102	0.0121	0.0132	0.0138	0.0144	0.0151	0.0159	0.0162
1500	0.000411	0.00734	0.0102	0.0121	0.0133	0.0138	0.0144	0.0152	0.0159	0.0163
1500	0.000365	0.00726	0.0102	0.0121	0.0134	0.0138	0.0144	0.0152	0.0158	0.0162
1500	0.0003	0.00717	0.0101	0.0122	0.0134	0.0137	0.0143	0.0151	0.0157	0.0162
1500	0.000203	0.00708	0.00999	0.0122	0.0134	0.0136	0.0143	0.015	0.0155	0.016
1500	5.9e-05	0.00702	0.00989	0.0123	0.0135	0.0136	0.0143	0.0148	0.0152	0.0159
1500	-0.000152	0.00704	0.00987	0.0124	0.0137	0.0138	0.0144	0.0147	0.015	0.0159
1510	-0.000447	0.00724	0.0101	0.0128	0.0141	0.0142	0.0148	0.0149	0.0152	0.0163
1510	-0.000819	0.0077	0.0106	0.0135	0.0151	0.0152	0.0158	0.0156	0.0158	0.0171
1510	-0.00121	0.00844	0.0116	0.0147	0.0164	0.0165	0.0173	0.0168	0.0171	0.0185
1510	-0.0015	0.00926	0.0126	0.0158	0.0176	0.0178	0.0187	0.0181	0.0185	0.0199
1510	-0.00158	0.00986	0.0132	0.0166	0.0183	0.0186	0.0194	0.019	0.0194	0.0206
1510	-0.00142	0.0101	0.0134	0.0167	0.0183	0.0186	0.0193	0.0191	0.0196	0.0206
1510	-0.00112	0.0101	0.0133	0.0165	0.018	0.0183	0.0188	0.0189	0.0194	0.0202
1510	-0.000762	0.00997	0.0133	0.0163	0.0176	0.0179	0.0183	0.0186	0.0191	0.0198
1510	-0.000416	0.00982	0.0132	0.0161	0.0173	0.0176	0.0179	0.0183	0.0189	0.0196
1510	-0.000106	0.00965	0.0132	0.0158	0.0171	0.0174	0.0176	0.0181	0.0187	0.0194
1510	0.00016	0.00944	0.0131	0.0155	0.0169	0.0171	0.0174	0.0178	0.0184	0.0192
1510	0.000374	0.00918	0.0129	0.0151	0.0166	0.0168	0.017	0.0175	0.0181	0.0189
1510	0.000531	0.00887	0.0126	0.0146	0.0162	0.0164	0.0166	0.0171	0.0177	0.0185
1510	0.000624	0.00854	0.0122	0.0141	0.0157	0.016	0.0161	0.0167	0.0173	0.0181
1510	0.000653	0.00823	0.0119	0.0137	0.0153	0.0156	0.0157	0.0164	0.017	0.0178
1510	0.000623	0.00799	0.0116	0.0134	0.015	0.0153	0.0154	0.0162	0.0167	0.0175
1510	0.000547	0.00786	0.0115	0.0132	0.0148	0.0152	0.0152	0.0162	0.0167	0.0173
1510	0.000444	0.00788	0.0115	0.0133	0.0149	0.0153	0.0153	0.0163	0.0168	0.0174
1510	0.000332	0.00804	0.0117	0.0136	0.015	0.0156	0.0155	0.0165	0.0171	0.0176
1510	0.000232	0.00833	0.012	0.0139	0.0153	0.0159	0.0159	0.0169	0.0175	0.018
1510	0.000159	0.00869	0.0124	0.0143	0.0157	0.0163	0.0163	0.0173	0.0179	0.0185
1520	0.000127	0.00907	0.0128	0.0147	0.0159	0.0167	0.0168	0.0176	0.0183	0.0189
1520	0.000139	0.00937	0.0131	0.0149	0.0161	0.0169	0.0171	0.0179	0.0185	0.0193
1520	0.000185	0.00951	0.0132	0.0149	0.016	0.0168	0.0172	0.0178	0.0185	0.0194
1520	0.000242	0.00945	0.0131	0.0145	0.0157	0.0166	0.0171	0.0176	0.0182	0.0192
1520	0.000276	0.0092	0.0127	0.014	0.0153	0.0161	0.0168	0.0171	0.0177	0.0187
1520	0.000263	0.00886	0.0122	0.0135	0.0148	0.0155	0.0165	0.0166	0.0172	0.0182
1520	0.000192	0.00851	0.0118	0.0131	0.0145	0.0151	0.0162	0.0163	0.0168	0.0177
1520	6.59e-05	0.0082	0.0114	0.0128	0.0143	0.0148	0.016	0.0161	0.0166	0.0174
1520	-0.000103	0.00793	0.0112	0.0127	0.0143	0.0147	0.0159	0.0161	0.0166	0.0172
1520	-0.000294	0.00767	0.011	0.0127	0.0143	0.0147	0.0158	0.0161	0.0166	0.017
1520	-0.000479	0.0074	0.0108	0.0128	0.0144	0.0147	0.0157	0.0162	0.0166	0.0169
1520	-0.000614	0.0071	0.0108	0.0129	0.0144	0.0148	0.0156	0.0162	0.0166	0.0169
1520	-0.000658	0.0068	0.0107	0.013	0.0143	0.0149	0.0153	0.0161	0.0163	0.0167
1520	-0.000591	0.00657	0.0107	0.0129	0.0141	0.0148	0.015	0.0159	0.016	0.0165
1520	-0.000434	0.00649	0.0107	0.0128	0.0139	0.0146	0.0147	0.0157	0.0157	0.0163
1520	-0.000236	0.0066	0.0107	0.0127	0.0139	0.0145	0.0146	0.0155	0.0156	0.0163
1520	-4.1e-05	0.00686	0.0109	0.0128	0.014	0.0146	0.0147	0.0156	0.0157	0.0165
1520	0.000128	0.00722	0.0112	0.0129	0.0143	0.0147	0.015	0.0159	0.0161	0.0169
1520	0.000263	0.0076	0.0114	0.0132	0.0146	0.015	0.0154	0.0163	0.0166	0.0174
1520	0.000366	0.00793	0.0117	0.0134	0.0149	0.0152	0.0157	0.0166	0.017	0.0179
1520	0.000435	0.00817	0.0118	0.0135	0.0151	0.0153	0.0159	0.0169	0.0174	0.0182
1530	0.000469	0.00829	0.0119	0.0136	0.0153	0.0154	0.016	0.0171	0.0175	0.0184
1530	0.000465	0.00829	0.0118	0.0136	0.0153	0.0153	0.016	0.0171	0.0176	0.0184
1530	0.000421	0.00818	0.0117	0.0135	0.0153	0.0152	0.0159	0.017	0.0174	0.0183
1530	0.000344	0.008	0.0115	0.0134	0.0152	0.0149	0.0157	0.0168	0.0172	0.018
1530	0.000245	0.00779	0.0112	0.0132	0.0151	0.0146	0.0155	0.0165	0.0168	0.0176
1530	0.000138	0.00759	0.011	0.013	0.0149	0.0143	0.0153	0.0162	0.0165	0.0173
1530	3.74e-05	0.00743	0.0109	0.0128	0.0147	0.0141	0.0151	0.016	0.0162	0.017
1530	-4.53e-05	0.00733	0.0108	0.0126	0.0146	0.0139	0.015	0.0158	0.016	0.0167
1530	-0.000103	0.00731	0.0108	0.0126	0.0145	0.0139	0.015	0.0157	0.016	0.0166
1530	-0.000136	0.00736	0.0109	0.0127	0.0145	0.014	0.0151	0.0157	0.016	0.0167
1530	-0.000144	0.00746	0.0111	0.0128	0.0146	0.0142	0.0152	0.0158	0.0162	0.0168
1530	-0.000133	0.0076	0.0113	0.013	0.0148	0.0145	0.0154	0.016	0.0165	0.017
1530	-0.000109	0.00772	0.0115	0.0132	0.015	0.0147	0.0156	0.0162	0.0167	0.0172
1530	-7.49e-05	0.00782	0.0117	0.0133	0.0151	0.0148	0.0158	0.0163	0.0169	0.0175
1530	-3.57e-05	0.00784	0.0118	0.0134	0.0152	0.0149	0.0159	0.0164	0.017	0.0176
1530	6.93e-06	0.00779	0.0117	0.0133	0.015	0.0149	0.0158	0.0164	0.017	0.0176
1530	5.25e-05	0.00768	0.0116	0.0131	0.0148	0.0147	0.0156	0.0162	0.0167	0.0175
1530	9.93e-05	0.00757	0.0114	0.0128	0.0144	0.0145	0.0152	0.0159	0.0163	0.0173
1530	0.000146	0.00751	0.0113	0.0125	0.0142	0.0143	0.015	0.0157	0.016	0.0171
1530	0.000189	0.00757	0.0112	0.0125	0.0141	0.0144	0.0149	0.0157	0.0159	0.0171
1540	0.000226	0.00773	0.0114	0.0126	0.0142	0.0145	0.015	0.0159	0.016	0.0174
1540	0.000256	0.00793	0.0116	0.0129	0.0145	0.0148	0.0153	0.0163	0.0163	0.0177
1540	0.000278	0.00812	0.0119	0.0132	0.0148	0.015	0.0155	0.0166	0.0166	0.0181
1540	0.00029	0.00825	0.012	0.0134	0.015	0.0152	0.0158	0.0169	0.0167	0.0184
1540	0.000293	0.0083	0.0121	0.0135	0.015	0.0152	0.0158	0.017	0.0168	0.0185
1540	0.000291	0.00826	0.0122	0.0135	0.015	0.0151	0.0158	0.0169	0.0167	0.0185
1540	0.000288	0.00815	0.0122	0.0134	0.0148	0.0149	0.0157	0.0168	0.0165	0.0186
1540	0.000294	0.008	0.0122	0.0133	0.0147	0.0148	0.0156	0.0168	0.0164	0.0187
1540	0.000318	0.00789	0.0123	0.0134	0.0146	0.0148	0.0155	0.0169	0.0165	0.019
1540	0.00036	0.00782	0.0125	0.0135	0.0147	0.015	0.0155	0.0171	0.0168	0.0195
1540	0.000405	0.00778	0.0125	0.0136	0.0147	0.0151	0.0155	0.0174	0.0171	0.0198
1540	0.000423	0.00773	0.0123	0.0136	0.0146	0.015	0.0153	0.0174	0.0172	0.0196
1540	0.000396	0.00768	0.012	0.0134	0.0144	0.0148	0.015	0.0173	0.017	0.0192
1540	0.000325	0.00771	0.0117	0.0133	0.0144	0.0147	0.0149	0.0172	0.0169	0.0187
1540	0.00023	0.00788	0.0118	0.0135	0.0147	0.0149	0.0151	0.0172	0.017	0.0185
1540	0.000137	0.00817	0.012	0.0138	0.0152	0.0153	0.0156	0.0175	0.0174	0.0185
1540	6.51e-05	0.00851	0.0124	0.0142	0.0157	0.0158	0.0162	0.0179	0.0179	0.0188
1540	2.51e-05	0.00883	0.0127	0.0146	0.0163	0.0162	0.0167	0.0182	0.0183	0.019
1540	2.03e-05	0.00902	0.0128	0.0147	0.0165	0.0165	0.0169	0.0183	0.0185	0.0191
1540	4.49e-05	0.00903	0.0127	0.0145	0.0164	0.0164	0.0168	0.018	0.0184	0.0189
1540	8.56e-05	0.00885	0.0122	0.0141	0.0161	0.016	0.0165	0.0175	0.0179	0.0184
1550	0.000128	0.00854	0.0117	0.0136	0.0155	0.0155	0.0159	0.0169	0.0173	0.0177
1550	0.00016	0.00819	0.0112	0.0131	0.015	0.0149	0.0154	0.0163	0.0166	0.0172
1550	0.000177	0.00791	0.0108	0.0127	0.0146	0.0145	0.0151	0.0159	0.0162	0.0168
1550	0.000179	0.00774	0.0106	0.0126	0.0144	0.0143	0.0149	0.0157	0.016	0.0166
1550	0.00017	0.0077	0.0107	0.0127	0.0145	0.0143	0.015	0.0158	0.016	0.0168
1550	0.000155	0.00776	0.0108	0.0129	0.0146	0.0145	0.0153	0.0159	0.0162	0.017
1550	0.000137	0.0079	0.0111	0.0132	0.0148	0.0148	0.0156	0.0162	0.0165	0.0174
1550	0.000117	0.00807	0.0114	0.0135	0.015	0.0151	0.0159	0.0164	0.0168	0.0177
1550	9.53e-05	0.00823	0.0116	0.0138	0.0151	0.0154	0.0162	0.0165	0.017	0.018
1550	7.02e-05	0.00834	0.0117	0.0139	0.0151	0.0155	0.0163	0.0166	0.0171	0.0181
1550	4e-05	0.00835	0.0116	0.0138	0.015	0.0155	0.0163	0.0165	0.017	0.0181
1550	3.31e-06	0.00829	0.0115	0.0137	0.0148	0.0153	0.0161	0.0164	0.0168	0.018
1550	-3.93e-05	0.00816	0.0113	0.0134	0.0146	0.015	0.0159	0.0162	0.0166	0.0178
1550	-8.54e-05	0.008	0.0111	0.0132	0.0144	0.0147	0.0157	0.016	0.0164	0.0176
1550	-0.00013	0.00784	0.0109	0.013	0.0143	0.0144	0.0156	0.0158	0.0162	0.0175
1550	-0.000167	0.00768	0.0108	0.0128	0.0142	0.0142	0.0155	0.0157	0.0161	0.0174
1550	-0.000184	0.00755	0.0107	0.0127	0.0141	0.014	0.0155	0.0156	0.016	0.0173
1550	-0.000171	0.00747	0.0106	0.0126	0.0141	0.014	0.0155	0.0156	0.0161	0.0172
1550	-0.000118	0.00743	0.0106	0.0127	0.0141	0.014	0.0157	0.0156	0.0162	0.0172
1550	-2.32e-05	0.00746	0.0107	0.0129	0.0143	0.0142	0.0159	0.0156	0.0164	0.0173
1550	0.000106	0.00753	0.0107	0.0131	0.0145	0.0144	0.0161	0.0157	0.0166	0.0175
1560	0.000256	0.00763	0.0108	0.0133	0.0146	0.0146	0.0162	0.0158	0.0168	0.0176
1560	0.00041	0.00773	0.0109	0.0135	0.0148	0.0148	0.0163	0.0157	0.017	0.0178
1560	0.000555	0.0078	0.0109	0.0136	0.0148	0.0149	0.0163	0.0156	0.0171	0.0179
1560	0.000676	0.00782	0.0109	0.0137	0.0147	0.0148	0.0163	0.0153	0.0171	0.0179
1560	0.000756	0.00778	0.0108	0.0136	0.0146	0.0146	0.0161	0.015	0.0171	0.018
1560	0.000765	0.00766	0.0108	0.0135	0.0145	0.0143	0.0159	0.0147	0.0171	0.0181
1560	0.000669	0.00736	0.0107	0.0131	0.0142	0.0137	0.0155	0.0143	0.0169	0.0179
1560	0.000463	0.00679	0.0101	0.0122	0.0133	0.0126	0.0145	0.0134	0.016	0.0169
1560	0.000214	0.006	0.00887	0.0106	0.0117	0.011	0.0128	0.0119	0.0142	0.0148
1560	1.78e-05	0.00537	0.00768	0.00914	0.0102	0.00968	0.0113	0.0106	0.0125	0.0128
1560	-9.07e-05	0.00518	0.00716	0.00852	0.0095	0.00928	0.0107	0.0102	0.0117	0.0119
1560	-0.000133	0.00538	0.00733	0.00872	0.00967	0.00968	0.011	0.0107	0.0119	0.012
1560	-0.000139	0.00577	0.00789	0.00936	0.0103	0.0105	0.0117	0.0115	0.0126	0.0127
1560	-0.000129	0.00618	0.00854	0.0101	0.0111	0.0114	0.0125	0.0125	0.0135	0.0137
1560	-0.000114	0.00655	0.00914	0.0108	0.0119	0.0121	0.0132	0.0133	0.0143	0.0145
1560	-9.68e-05	0.00684	0.0096	0.0113	0.0125	0.0127	0.0138	0.014	0.0149	0.0152
1560	-7.91e-05	0.00702	0.00991	0.0117	0.013	0.0131	0.0141	0.0145	0.0153	0.0157
1560	-6.16e-05	0.00712	0.0101	0.0119	0.0133	0.0134	0.0143	0.0148	0.0155	0.016
1560	-4.38e-05	0.00715	0.0101	0.0121	0.0135	0.0135	0.0144	0.015	0.0155	0.0162
1560	-2.48e-05	0.00714	0.0101	0.0121	0.0136	0.0135	0.0145	0.0151	0.0154	0.0162
1560	-3.48e-06	0.00714	0.01	0.0121	0.0137	0.0136	0.0145	0.0151	0.0154	0.0162
1570	2.23e-05	0.00718	0.01	0.0121	0.0138	0.0136	0.0146	0.0152	0.0153	0.0163
1570	5.3e-05	0.00727	0.01	0.0122	0.0139	0.0137	0.0147	0.0154	0.0154	0.0163
1570	8.76e-05	0.0074	0.0101	0.0123	0.0139	0.0137	0.0149	0.0155	0.0155	0.0164
1570	0.000123	0.00753	0.0102	0.0123	0.014	0.0138	0.015	0.0156	0.0157	0.0165
1570	0.000151	0.00762	0.0103	0.0123	0.014	0.0139	0.0151	0.0157	0.0158	0.0165
1570	0.000164	0.00764	0.0104	0.0123	0.014	0.0139	0.015	0.0157	0.0159	0.0164
1570	0.00015	0.00756	0.0104	0.0122	0.014	0.0138	0.0148	0.0156	0.0158	0.0162
1570	0.000101	0.00736	0.0103	0.0119	0.0138	0.0136	0.0145	0.0154	0.0156	0.016
1570	2.03e-05	0.00708	0.01	0.0117	0.0135	0.0134	0.014	0.0151	0.0152	0.0156
1570	-7.59e-05	0.00678	0.00973	0.0114	0.0131	0.0131	0.0136	0.0147	0.0147	0.0152
1570	-0.000165	0.00655	0.0095	0.0111	0.0128	0.0128	0.0132	0.0144	0.0143	0.015
1570	-0.000228	0.00645	0.00941	0.011	0.0127	0.0127	0.0131	0.0142	0.0141	0.0149
1570	-0.000259	0.00647	0.00951	0.0111	0.0127	0.0128	0.0133	0.0143	0.0141	0.0151
1570	-0.000261	0.00659	0.00976	0.0113	0.0128	0.013	0.0136	0.0145	0.0143	0.0155
1570	-0.000239	0.00677	0.0101	0.0116	0.0131	0.0133	0.0139	0.0148	0.0146	0.0159
1570	-0.000201	0.00697	0.0104	0.0119	0.0134	0.0136	0.0143	0.0151	0.0149	0.0163
1570	-0.000152	0.00717	0.0107	0.0121	0.0136	0.0138	0.0146	0.0153	0.0153	0.0167
1570	-9.39e-05	0.00733	0.0109	0.0124	0.0138	0.014	0.0148	0.0154	0.0155	0.0169
1570	-2.93e-05	0.00746	0.011	0.0125	0.014	0.0141	0.0149	0.0155	0.0157	0.017
1570	4.06e-05	0.00752	0.0111	0.0127	0.0141	0.0141	0.0149	0.0155	0.0159	0.017
1580	0.000113	0.00752	0.011	0.0128	0.0142	0.014	0.0148	0.0155	0.016	0.0169
1580	0.000182	0.00745	0.0108	0.0129	0.0142	0.0139	0.0146	0.0153	0.0159	0.0167
1580	0.000242	0.00731	0.0106	0.0128	0.0141	0.0138	0.0144	0.0152	0.0158	0.0165
1580	0.000287	0.00716	0.0103	0.0127	0.014	0.0136	0.0141	0.015	0.0156	0.0162
1580	0.000316	0.00705	0.0101	0.0125	0.0138	0.0134	0.014	0.0149	0.0154	0.016
1580	0.000329	0.007	0.01	0.0123	0.0137	0.0133	0.0139	0.0149	0.0153	0.0159
1580	0.000328	0.00702	0.00998	0.0123	0.0136	0.0133	0.014	0.0149	0.0152	0.0159
1580	0.000312	0.00709	0.01	0.0123	0.0136	0.0134	0.0142	0.015	0.0153	0.016
1580	0.000276	0.00717	0.01	0.0123	0.0137	0.0135	0.0143	0.0151	0.0153	0.0161
1580	0.000219	0.00725	0.0101	0.0122	0.0137	0.0136	0.0145	0.0152	0.0154	0.0161
1580	0.000141	0.00731	0.0101	0.0122	0.0136	0.0136	0.0146	0.0152	0.0154	0.0162
1580	4.87e-05	0.00734	0.0101	0.0121	0.0136	0.0137	0.0146	0.0152	0.0154	0.0161
1580	-4.8e-05	0.00735	0.0101	0.012	0.0135	0.0137	0.0146	0.0151	0.0153	0.0161
1580	-0.000134	0.00733	0.0101	0.0119	0.0135	0.0137	0.0145	0.0151	0.0152	0.016
1580	-0.000195	0.00729	0.0101	0.0119	0.0135	0.0137	0.0145	0.015	0.0151	0.0159
1580	-0.000223	0.00725	0.0102	0.0118	0.0135	0.0138	0.0144	0.015	0.0151	0.0158
1580	-0.000219	0.00719	0.0102	0.0118	0.0136	0.0138	0.0144	0.0149	0.015	0.0158
1580	-0.000191	0.00713	0.0102	0.0118	0.0136	0.0138	0.0143	0.0149	0.015	0.0157
1580	-0.000151	0.00707	0.0102	0.0118	0.0136	0.0137	0.0143	0.0148	0.0149	0.0157
1580	-0.000111	0.00702	0.0102	0.0119	0.0136	0.0137	0.0143	0.0148	0.0149	0.0156
1580	-8.1e-05	0.00698	0.0102	0.0119	0.0136	0.0136	0.0143	0.0148	0.0149	0.0156
1590	-6.11e-05	0.00696	0.0101	0.0119	0.0135	0.0135	0.0143	0.0148	0.0149	0.0155
1590	-4.77e-05	0.00697	0.0101	0.012	0.0135	0.0134	0.0144	0.0149	0.015	0.0155
1590	-3.4e-05	0.007	0.0101	0.012	0.0135	0.0133	0.0145	0.015	0.0151	0.0156
1590	-1.4e-05	0.00706	0.0102	0.0121	0.0135	0.0133	0.0146	0.0151	0.0152	0.0156
1590	1.43e-05	0.00714	0.0102	0.0121	0.0136	0.0133	0.0148	0.0152	0.0153	0.0157
1590	4.87e-05	0.00724	0.0103	0.0122	0.0136	0.0133	0.0149	0.0154	0.0154	0.0159
1590	8.32e-05	0.00737	0.0105	0.0123	0.0137	0.0134	0.0151	0.0155	0.0155	0.016
1590	0.000111	0.0075	0.0106	0.0123	0.0139	0.0135	0.0153	0.0157	0.0156	0.0162
1590	0.000126	0.00764	0.0107	0.0125	0.014	0.0137	0.0154	0.0158	0.0157	0.0163
1590	0.000126	0.00777	0.0108	0.0126	0.0141	0.0139	0.0155	0.016	0.0158	0.0165
1590	0.000112	0.00787	0.0108	0.0127	0.0142	0.0141	0.0155	0.0161	0.0159	0.0166
1590	8.56e-05	0.00792	0.0109	0.0128	0.0142	0.0142	0.0155	0.0161	0.0159	0.0166
1590	5.15e-05	0.00793	0.0108	0.0128	0.0142	0.0143	0.0154	0.0161	0.016	0.0167
1590	1.27e-05	0.0079	0.0108	0.0129	0.0141	0.0144	0.0153	0.0161	0.016	0.0167
1590	-2.75e-05	0.00783	0.0108	0.0129	0.0141	0.0144	0.0153	0.016	0.0161	0.0166
1590	-6.61e-05	0.00775	0.0108	0.0129	0.0141	0.0144	0.0152	0.016	0.0162	0.0166
1590	-9.9e-05	0.00768	0.0108	0.0129	0.0141	0.0144	0.0153	0.016	0.0163	0.0166
1590	-0.000122	0.00762	0.0108	0.013	0.0141	0.0144	0.0153	0.016	0.0164	0.0167
1590	-0.000131	0.0076	0.0109	0.013	0.0142	0.0144	0.0153	0.016	0.0165	0.0167
1590	-0.000125	0.00761	0.0109	0.013	0.0143	0.0143	0.0154	0.0159	0.0165	0.0168
1590	-0.000104	0.00764	0.011	0.013	0.0144	0.0143	0.0154	0.0159	0.0165	0.0169
1600	-7.27e-05	0.00769	0.011	0.013	0.0144	0.0143	0.0154	0.0159	0.0165	0.0169
1600	-3.82e-05	0.00776	0.011	0.013	0.0144	0.0142	0.0154	0.0158	0.0165	0.0168
1600	-7.29e-06	0.00782	0.011	0.0129	0.0143	0.0142	0.0153	0.0157	0.0164	0.0168
1600	1.42e-05	0.00788	0.011	0.0129	0.0142	0.0141	0.0153	0.0156	0.0163	0.0167
1600	2.22e-05	0.00793	0.011	0.0128	0.0142	0.0141	0.0153	0.0156	0.0163	0.0166
1600	1.58e-05	0.00795	0.011	0.0127	0.0141	0.0141	0.0153	0.0155	0.0162	0.0165
1600	-4.21e-06	0.00796	0.011	0.0127	0.0141	0.0141	0.0153	0.0156	0.0162	0.0165
1600	-3.55e-05	0.00795	0.011	0.0126	0.0141	0.0141	0.0153	0.0156	0.0162	0.0164
1600	-7.45e-05	0.00793	0.0111	0.0126	0.0141	0.0142	0.0154	0.0157	0.0162	0.0165
1600	-0.000117	0.00792	0.0112	0.0126	0.0141	0.0143	0.0154	0.0158	0.0163	0.0165
1600	-0.000157	0.00792	0.0112	0.0127	0.0142	0.0144	0.0155	0.0159	0.0163	0.0166
1600	-0.00019	0.00794	0.0113	0.0127	0.0143	0.0145	0.0155	0.0159	0.0164	0.0168
1600	-0.000211	0.00797	0.0114	0.0128	0.0144	0.0146	0.0156	0.016	0.0165	0.0169
1600	-0.000219	0.008	0.0115	0.0129	0.0145	0.0146	0.0157	0.016	0.0165	0.017
1600	-0.000215	0.00802	0.0115	0.013	0.0146	0.0147	0.0157	0.016	0.0165	0.017
1600	-0.000202	0.00803	0.0114	0.013	0.0146	0.0147	0.0157	0.016	0.0164	0.017
1600	-0.000186	0.00804	0.0114	0.0131	0.0146	0.0147	0.0157	0.0159	0.0164	0.017
1600	-0.000171	0.00806	0.0113	0.0131	0.0146	0.0148	0.0158	0.0159	0.0163	0.017
1600	-0.000159	0.00809	0.0112	0.0131	0.0147	0.0148	0.0158	0.0159	0.0164	0.0169
1600	-0.000149	0.00816	0.0112	0.0132	0.0147	0.0149	0.0159	0.016	0.0164	0.017
1600	-0.000137	0.00825	0.0113	0.0133	0.0148	0.015	0.016	0.0161	0.0166	0.017
1610	-0.000119	0.00837	0.0114	0.0134	0.015	0.0151	0.0161	0.0163	0.0168	0.0172
1610	-9.22e-05	0.00849	0.0115	0.0135	0.0151	0.0151	0.0162	0.0164	0.017	0.0173
1610	-5.45e-05	0.00859	0.0116	0.0137	0.0153	0.0152	0.0163	0.0166	0.0172	0.0175
1610	-9.31e-06	0.00865	0.0118	0.0137	0.0154	0.0153	0.0164	0.0167	0.0173	0.0176
1610	3.76e-05	0.00867	0.0119	0.0138	0.0155	0.0153	0.0164	0.0168	0.0174	0.0177
1610	7.89e-05	0.00865	0.012	0.0138	0.0156	0.0153	0.0164	0.0169	0.0174	0.0177
1610	0.000109	0.00859	0.0121	0.0138	0.0156	0.0153	0.0163	0.0169	0.0174	0.0177
1610	0.000123	0.00851	0.0121	0.0138	0.0155	0.0153	0.0162	0.0168	0.0173	0.0176
1610	0.000123	0.00842	0.012	0.0137	0.0154	0.0153	0.0161	0.0168	0.0171	0.0175
1610	0.00011	0.00834	0.0119	0.0136	0.0152	0.0152	0.016	0.0167	0.017	0.0174
1610	9.08e-05	0.00828	0.0118	0.0135	0.0151	0.0152	0.016	0.0166	0.0169	0.0173
1610	6.91e-05	0.00825	0.0117	0.0134	0.0149	0.0152	0.0159	0.0166	0.0168	0.0173
1610	4.94e-05	0.00825	0.0116	0.0134	0.0148	0.0152	0.0159	0.0165	0.0167	0.0173
1610	3.35e-05	0.00828	0.0116	0.0135	0.0148	0.0152	0.016	0.0165	0.0167	0.0174
1610	2.26e-05	0.00834	0.0116	0.0135	0.0148	0.0153	0.016	0.0166	0.0167	0.0175
1610	1.6e-05	0.0084	0.0117	0.0136	0.0149	0.0153	0.0161	0.0166	0.0168	0.0177
1610	1.21e-05	0.00845	0.0119	0.0137	0.015	0.0154	0.0162	0.0167	0.0169	0.0178
1610	8.15e-06	0.00848	0.012	0.0138	0.015	0.0155	0.0163	0.0168	0.017	0.0178
1610	1.13e-06	0.00846	0.0121	0.0138	0.0151	0.0155	0.0163	0.0168	0.017	0.0178
1610	-1.27e-05	0.00838	0.0121	0.0137	0.0151	0.0155	0.0163	0.0168	0.017	0.0177
1620	-3.6e-05	0.00823	0.012	0.0135	0.0151	0.0153	0.0162	0.0167	0.0169	0.0176
1620	-6.97e-05	0.00804	0.0119	0.0132	0.015	0.0152	0.016	0.0166	0.0167	0.0173
1620	-0.000111	0.00783	0.0116	0.0129	0.0148	0.0149	0.0158	0.0164	0.0164	0.0171
1620	-0.000152	0.00765	0.0114	0.0127	0.0146	0.0147	0.0156	0.0162	0.0162	0.0168
1620	-0.000185	0.00757	0.0112	0.0125	0.0145	0.0145	0.0154	0.016	0.016	0.0166
1620	-0.000204	0.00759	0.011	0.0125	0.0144	0.0144	0.0153	0.016	0.016	0.0165
1620	-0.000209	0.00772	0.0111	0.0126	0.0146	0.0145	0.0154	0.0161	0.0161	0.0166
1620	-0.000203	0.00794	0.0113	0.0129	0.0149	0.0147	0.0156	0.0163	0.0164	0.0169
1620	-0.000187	0.00819	0.0116	0.0133	0.0152	0.015	0.016	0.0167	0.0168	0.0173
1620	-0.000161	0.00844	0.0119	0.0137	0.0156	0.0153	0.0164	0.0171	0.0173	0.0177
1620	-0.000125	0.00868	0.0122	0.014	0.016	0.0156	0.0168	0.0174	0.0177	0.0181
1620	-7.67e-05	0.00889	0.0124	0.0143	0.0163	0.0159	0.0171	0.0177	0.018	0.0185
1620	-1.54e-05	0.00904	0.0126	0.0144	0.0166	0.0161	0.0173	0.0179	0.0182	0.0188
1620	5.54e-05	0.00913	0.0127	0.0145	0.0167	0.0163	0.0174	0.0179	0.0183	0.019
1620	0.000128	0.00915	0.0127	0.0144	0.0167	0.0163	0.0174	0.0178	0.0183	0.0191
1620	0.00019	0.0091	0.0126	0.0143	0.0166	0.0162	0.0172	0.0177	0.0182	0.0191
1620	0.000229	0.009	0.0125	0.0141	0.0164	0.0161	0.017	0.0174	0.018	0.0189
1620	0.000237	0.00887	0.0122	0.0139	0.0161	0.0159	0.0167	0.0171	0.0178	0.0187
1620	0.00022	0.00875	0.012	0.0136	0.0159	0.0157	0.0165	0.0168	0.0175	0.0185
1620	0.000189	0.00868	0.0119	0.0135	0.0157	0.0155	0.0164	0.0166	0.0174	0.0183
1620	0.000157	0.00866	0.0118	0.0135	0.0156	0.0155	0.0163	0.0165	0.0173	0.0181
1630	0.000134	0.00867	0.0118	0.0135	0.0156	0.0155	0.0164	0.0166	0.0173	0.0181
1630	0.00012	0.0087	0.0118	0.0136	0.0157	0.0156	0.0165	0.0166	0.0173	0.0182
1630	0.000112	0.00872	0.0119	0.0137	0.0157	0.0157	0.0166	0.0167	0.0174	0.0182
1630	0.000105	0.0087	0.0119	0.0138	0.0158	0.0157	0.0167	0.0167	0.0174	0.0182
1630	9.04e-05	0.00865	0.012	0.0138	0.0157	0.0157	0.0166	0.0167	0.0173	0.0182
1630	6.64e-05	0.00857	0.012	0.0138	0.0156	0.0157	0.0165	0.0166	0.0172	0.0181
1630	3.4e-05	0.00849	0.0119	0.0137	0.0155	0.0155	0.0164	0.0165	0.0171	0.018
1630	-1.13e-06	0.00843	0.0119	0.0137	0.0154	0.0154	0.0162	0.0165	0.0169	0.0178
1630	-3.35e-05	0.0084	0.0119	0.0137	0.0153	0.0154	0.0162	0.0164	0.0169	0.0178
1630	-5.92e-05	0.00843	0.0119	0.0137	0.0153	0.0154	0.0162	0.0165	0.0169	0.0178
1630	-7.79e-05	0.0085	0.012	0.0138	0.0153	0.0155	0.0163	0.0167	0.017	0.0179
1630	-9.16e-05	0.0086	0.012	0.014	0.0154	0.0156	0.0165	0.0169	0.0172	0.0181
1630	-0.000103	0.00872	0.0121	0.0141	0.0155	0.0158	0.0167	0.017	0.0173	0.0183
1630	-0.000114	0.00885	0.0122	0.0142	0.0155	0.0159	0.0168	0.0172	0.0175	0.0184
1630	-0.000124	0.00897	0.0122	0.0142	0.0156	0.016	0.0169	0.0173	0.0176	0.0186
1630	-0.000131	0.00907	0.0121	0.0142	0.0156	0.016	0.0169	0.0173	0.0177	0.0186
1630	-0.000135	0.00915	0.012	0.014	0.0156	0.016	0.0168	0.0172	0.0177	0.0185
1630	-0.000133	0.0092	0.0119	0.0138	0.0155	0.0159	0.0166	0.017	0.0176	0.0183
1630	-0.000129	0.00921	0.0117	0.0136	0.0155	0.0157	0.0164	0.0168	0.0175	0.0181
1630	-0.000124	0.00918	0.0116	0.0134	0.0154	0.0155	0.0162	0.0166	0.0173	0.0178
1630	-0.000125	0.00912	0.0115	0.0132	0.0154	0.0154	0.0161	0.0165	0.0173	0.0177
1640	-0.000136	0.00901	0.0115	0.0131	0.0154	0.0153	0.0161	0.0165	0.0172	0.0175
1640	-0.000154	0.00887	0.0115	0.0131	0.0154	0.0153	0.0161	0.0165	0.0171	0.0174
1640	-0.000171	0.00872	0.0115	0.013	0.0152	0.0152	0.0161	0.0164	0.017	0.0173
1640	-0.000179	0.00861	0.0115	0.0131	0.0151	0.0151	0.0161	0.0164	0.0169	0.0173
1640	-0.000175	0.00858	0.0116	0.0132	0.0151	0.0152	0.0162	0.0164	0.0169	0.0174
1640	-0.000164	0.0086	0.0118	0.0135	0.0152	0.0153	0.0164	0.0166	0.0171	0.0176
1640	-0.000149	0.00865	0.012	0.0137	0.0154	0.0155	0.0166	0.0168	0.0173	0.0178
1640	-0.000135	0.00871	0.0121	0.014	0.0155	0.0157	0.0167	0.017	0.0175	0.0181
1640	-0.000123	0.00874	0.0123	0.0141	0.0156	0.0158	0.0168	0.0171	0.0176	0.0182
1640	-0.000111	0.00876	0.0123	0.0143	0.0157	0.0158	0.0169	0.0173	0.0177	0.0183
1640	-9.95e-05	0.00877	0.0124	0.0143	0.0158	0.0159	0.0169	0.0173	0.0178	0.0184
1640	-8.37e-05	0.00878	0.0124	0.0144	0.0159	0.0159	0.017	0.0174	0.0179	0.0184
1640	-6.2e-05	0.0088	0.0125	0.0144	0.016	0.016	0.017	0.0175	0.0179	0.0185
1640	-3.37e-05	0.00883	0.0125	0.0145	0.0161	0.0161	0.0171	0.0176	0.018	0.0186
1640	1.26e-06	0.00887	0.0126	0.0146	0.0163	0.0162	0.0173	0.0177	0.018	0.0187
1640	4.17e-05	0.00891	0.0126	0.0147	0.0165	0.0163	0.0174	0.0179	0.018	0.0187
1640	8.76e-05	0.00894	0.0126	0.0148	0.0166	0.0164	0.0174	0.018	0.018	0.0188
1640	0.00014	0.00893	0.0126	0.0148	0.0167	0.0165	0.0175	0.018	0.018	0.0188
1640	0.000199	0.0089	0.0125	0.0149	0.0168	0.0165	0.0175	0.0181	0.018	0.0188
1640	0.000264	0.00884	0.0124	0.0149	0.0168	0.0165	0.0174	0.0181	0.018	0.0187
1640	0.000331	0.00876	0.0123	0.0149	0.0167	0.0164	0.0174	0.0181	0.018	0.0187
1650	0.000388	0.00869	0.0122	0.0149	0.0167	0.0164	0.0174	0.0181	0.0181	0.0188
1650	0.000416	0.00864	0.0121	0.0149	0.0166	0.0163	0.0174	0.0181	0.0183	0.0189
1650	0.000397	0.00858	0.0121	0.0148	0.0164	0.0162	0.0173	0.0181	0.0184	0.019
1650	0.000325	0.0085	0.0119	0.0146	0.0161	0.016	0.0171	0.0178	0.0183	0.0189
1650	0.000221	0.0084	0.0118	0.0143	0.0157	0.0157	0.0167	0.0174	0.0181	0.0186
1650	0.000116	0.00834	0.0117	0.0139	0.0153	0.0154	0.0164	0.0171	0.0178	0.0184
1650	3.55e-05	0.00836	0.0117	0.0138	0.0152	0.0154	0.0162	0.017	0.0176	0.0183
1650	-1.19e-05	0.00847	0.0118	0.0138	0.0152	0.0155	0.0163	0.017	0.0177	0.0184
1650	-2.95e-05	0.00865	0.012	0.0139	0.0154	0.0158	0.0165	0.0172	0.0178	0.0186
1650	-2.67e-05	0.00885	0.0123	0.0141	0.0155	0.016	0.0167	0.0174	0.018	0.0188
1650	-1.43e-05	0.00904	0.0124	0.0142	0.0156	0.0161	0.0168	0.0176	0.0181	0.0189
1650	-1.82e-06	0.00914	0.0123	0.0142	0.0154	0.0161	0.0168	0.0175	0.018	0.0188
1650	3.68e-06	0.0091	0.0121	0.0139	0.015	0.0158	0.0165	0.0173	0.0177	0.0184
1650	8.95e-07	0.00887	0.0118	0.0135	0.0145	0.0154	0.0159	0.0169	0.0171	0.0179
1650	-2.98e-07	0.00844	0.0113	0.0129	0.0138	0.0148	0.0153	0.0164	0.0165	0.0172
1650	2.38e-05	0.00788	0.0108	0.0123	0.0132	0.0142	0.0147	0.0159	0.0159	0.0165
1650	9.46e-05	0.0073	0.0102	0.0117	0.0126	0.0135	0.0141	0.0154	0.0152	0.0157
1650	0.000201	0.00693	0.00974	0.0113	0.0122	0.013	0.0136	0.0148	0.0146	0.0151
1650	0.000307	0.00687	0.00955	0.0112	0.0121	0.0129	0.0136	0.0145	0.0144	0.0149
1650	0.000386	0.00708	0.00975	0.0115	0.0125	0.0132	0.0139	0.0146	0.0146	0.0151
1660	0.000431	0.00741	0.0102	0.012	0.0131	0.0137	0.0145	0.015	0.0152	0.0157
1660	0.000447	0.00775	0.0106	0.0125	0.0138	0.0143	0.0151	0.0155	0.0158	0.0164
1660	0.000441	0.00802	0.011	0.013	0.0143	0.0148	0.0156	0.0159	0.0163	0.0169
1660	0.000423	0.00822	0.0113	0.0133	0.0147	0.0151	0.0159	0.0162	0.0167	0.0173
1660	0.000397	0.00834	0.0115	0.0136	0.0149	0.0153	0.0162	0.0164	0.0169	0.0175
1660	0.000372	0.00842	0.0116	0.0137	0.0151	0.0154	0.0163	0.0165	0.0171	0.0176
1660	0.00035	0.00846	0.0116	0.0137	0.0152	0.0155	0.0163	0.0165	0.0171	0.0176
1660	0.000333	0.00849	0.0116	0.0138	0.0152	0.0155	0.0163	0.0165	0.0171	0.0177
1660	0.000324	0.00853	0.0116	0.0138	0.0153	0.0155	0.0162	0.0165	0.0171	0.0177
1660	0.000319	0.00857	0.0116	0.0139	0.0153	0.0155	0.0162	0.0166	0.0172	0.0177
1660	0.000319	0.0086	0.0116	0.0139	0.0154	0.0155	0.0162	0.0166	0.0172	0.0178
1660	0.00032	0.0086	0.0116	0.0139	0.0154	0.0155	0.0162	0.0167	0.0172	0.0178
1660	0.000318	0.00855	0.0116	0.0138	0.0154	0.0155	0.0161	0.0167	0.0171	0.0177
1660	0.000308	0.00842	0.0114	0.0137	0.0153	0.0153	0.016	0.0166	0.0169	0.0175
1660	0.000285	0.00824	0.0113	0.0134	0.0151	0.0151	0.0158	0.0164	0.0167	0.0173
1660	0.000247	0.00801	0.011	0.013	0.0148	0.0148	0.0155	0.0161	0.0163	0.017
1660	0.000194	0.00779	0.0107	0.0126	0.0145	0.0145	0.0151	0.0158	0.0159	0.0167
1660	0.000136	0.00762	0.0105	0.0123	0.0143	0.0142	0.0149	0.0155	0.0156	0.0165
1660	8.24e-05	0.00756	0.0104	0.0122	0.0141	0.0141	0.0147	0.0154	0.0155	0.0164
1660	4.38e-05	0.0076	0.0104	0.0122	0.0141	0.014	0.0148	0.0154	0.0155	0.0165
1660	2.58e-05	0.00772	0.0106	0.0124	0.0143	0.0142	0.015	0.0156	0.0157	0.0167
1670	3.02e-05	0.00789	0.0108	0.0127	0.0146	0.0144	0.0153	0.0158	0.016	0.0171
1670	5.54e-05	0.00808	0.011	0.013	0.0148	0.0147	0.0157	0.0161	0.0163	0.0174
1670	9.79e-05	0.00826	0.0113	0.0133	0.0151	0.015	0.016	0.0164	0.0166	0.0177
1670	0.000151	0.0084	0.0115	0.0136	0.0153	0.0153	0.0163	0.0166	0.0168	0.0179
1670	0.000208	0.00848	0.0117	0.0137	0.0155	0.0155	0.0166	0.0168	0.017	0.0181
1670	0.000256	0.0085	0.0118	0.0138	0.0156	0.0156	0.0167	0.017	0.0171	0.0181
1670	0.000288	0.00843	0.0119	0.0137	0.0156	0.0156	0.0169	0.0171	0.0171	0.0181
1670	0.000296	0.00827	0.0118	0.0135	0.0154	0.0156	0.0169	0.0172	0.0171	0.018
1670	0.000282	0.00803	0.0117	0.0132	0.0151	0.0154	0.0168	0.0171	0.0169	0.0178
1670	0.000256	0.00774	0.0115	0.0129	0.0148	0.0151	0.0166	0.0169	0.0167	0.0175
1670	0.000233	0.00746	0.0112	0.0125	0.0144	0.0148	0.0164	0.0166	0.0165	0.0172
1670	0.000222	0.00724	0.0109	0.0122	0.0141	0.0146	0.0161	0.0162	0.0163	0.0169
1670	0.000226	0.00712	0.0108	0.0121	0.014	0.0144	0.016	0.016	0.0162	0.0168
1670	0.000239	0.0071	0.0108	0.0121	0.014	0.0144	0.0159	0.0159	0.0163	0.0168
1670	0.00025	0.00716	0.0108	0.0122	0.0141	0.0144	0.016	0.0158	0.0164	0.0168
1670	0.000252	0.00725	0.0108	0.0124	0.0142	0.0144	0.016	0.0158	0.0165	0.0169
1670	0.000239	0.00732	0.0108	0.0125	0.0143	0.0144	0.0159	0.0157	0.0165	0.0169
1670	0.000208	0.00736	0.0107	0.0125	0.0142	0.0143	0.0158	0.0155	0.0163	0.0167
1670	0.000163	0.00734	0.0105	0.0124	0.0139	0.0141	0.0155	0.0152	0.0161	0.0164
1670	0.000112	0.00725	0.0101	0.0121	0.0136	0.0137	0.015	0.0148	0.0156	0.016
1670	7.07e-05	0.00712	0.00981	0.0118	0.0132	0.0133	0.0146	0.0143	0.0152	0.0155
1680	5.19e-05	0.007	0.00955	0.0115	0.0128	0.013	0.0142	0.014	0.0148	0.0151
1680	6e-05	0.00695	0.00946	0.0113	0.0126	0.0129	0.014	0.0139	0.0147	0.015
1680	8.84e-05	0.00702	0.00958	0.0114	0.0127	0.013	0.0141	0.0141	0.0148	0.0152
1680	0.000125	0.00719	0.00991	0.0117	0.0131	0.0133	0.0144	0.0146	0.0152	0.0156
1680	0.000158	0.00746	0.0104	0.0121	0.0136	0.0138	0.0149	0.0152	0.0157	0.0162
1680	0.000182	0.00777	0.0109	0.0126	0.0141	0.0144	0.0154	0.0158	0.0163	0.0169
1680	0.000192	0.0081	0.0114	0.0131	0.0147	0.015	0.016	0.0165	0.0169	0.0176
1680	0.00019	0.00841	0.0118	0.0136	0.0153	0.0155	0.0164	0.017	0.0174	0.0182
1680	0.000177	0.00868	0.0122	0.0139	0.0157	0.016	0.0168	0.0175	0.0178	0.0187
1680	0.000156	0.00888	0.0125	0.0142	0.0161	0.0164	0.0171	0.0179	0.0181	0.0191
1680	0.00013	0.00901	0.0128	0.0144	0.0164	0.0166	0.0173	0.0182	0.0183	0.0194
1680	0.000102	0.00906	0.0129	0.0146	0.0165	0.0168	0.0174	0.0183	0.0185	0.0195
1680	7.1e-05	0.00905	0.0129	0.0146	0.0165	0.0168	0.0174	0.0183	0.0184	0.0195
1680	3.68e-05	0.00897	0.0129	0.0146	0.0164	0.0168	0.0173	0.0183	0.0183	0.0193
1680	-2.29e-06	0.00882	0.0128	0.0144	0.0161	0.0166	0.017	0.0181	0.0181	0.019
1680	-4.57e-05	0.0086	0.0126	0.0142	0.0158	0.0163	0.0166	0.0178	0.0178	0.0185
1680	-8.89e-05	0.00829	0.0123	0.0139	0.0153	0.016	0.0161	0.0175	0.0173	0.018
1680	-0.000123	0.00788	0.0118	0.0134	0.0146	0.0154	0.0154	0.0169	0.0167	0.0173
1680	-0.000135	0.00739	0.0111	0.0128	0.0138	0.0147	0.0147	0.0162	0.0159	0.0164
1680	-0.000123	0.00696	0.0104	0.0121	0.0131	0.0139	0.014	0.0154	0.0151	0.0156
1680	-9.08e-05	0.00673	0.00995	0.0117	0.0127	0.0134	0.0136	0.015	0.0147	0.0152
1690	-5.13e-05	0.00675	0.00992	0.0117	0.0128	0.0132	0.0137	0.015	0.0148	0.0153
1690	-1.06e-05	0.00694	0.0102	0.0121	0.0133	0.0135	0.0142	0.0153	0.0152	0.0157
1690	2.83e-05	0.00722	0.0107	0.0126	0.0139	0.0139	0.0148	0.0159	0.0159	0.0164
1690	6.41e-05	0.0075	0.0112	0.0131	0.0145	0.0144	0.0154	0.0165	0.0165	0.0171
1690	9.38e-05	0.00773	0.0116	0.0135	0.015	0.0148	0.0159	0.0169	0.0169	0.0176
1690	0.000112	0.00788	0.0118	0.0137	0.0153	0.015	0.0161	0.0171	0.0172	0.0179
1690	0.000111	0.00792	0.0118	0.0138	0.0153	0.0151	0.0162	0.0172	0.0173	0.018
1690	8.71e-05	0.00785	0.0116	0.0137	0.0152	0.015	0.0161	0.017	0.0171	0.0179
1690	3.94e-05	0.00767	0.0113	0.0134	0.0149	0.0147	0.0158	0.0167	0.0168	0.0175
1690	-2.45e-05	0.00742	0.0109	0.013	0.0145	0.0143	0.0154	0.0162	0.0164	0.0171
1690	-9.05e-05	0.00715	0.0105	0.0126	0.0142	0.014	0.015	0.0158	0.016	0.0166
1690	-0.000144	0.00691	0.0103	0.0123	0.0139	0.0137	0.0147	0.0154	0.0157	0.0162
1690	-0.000174	0.00675	0.0101	0.0121	0.0138	0.0135	0.0146	0.0152	0.0156	0.016
1690	-0.000177	0.00668	0.0101	0.0121	0.0138	0.0135	0.0146	0.0151	0.0157	0.016
1690	-0.000159	0.0067	0.0101	0.0121	0.0138	0.0135	0.0147	0.0152	0.0158	0.016
1690	-0.000126	0.00678	0.0103	0.0123	0.0139	0.0136	0.0149	0.0153	0.016	0.0162
1690	-9.12e-05	0.00689	0.0104	0.0124	0.0139	0.0137	0.015	0.0154	0.0162	0.0163
1690	-6.29e-05	0.007	0.0104	0.0124	0.0139	0.0137	0.0151	0.0155	0.0163	0.0164
1690	-4.95e-05	0.00709	0.0104	0.0124	0.0138	0.0137	0.0152	0.0155	0.0163	0.0164
1690	-5.38e-05	0.00714	0.0104	0.0123	0.0137	0.0136	0.0152	0.0155	0.0162	0.0164
1700	-7.24e-05	0.00718	0.0104	0.0122	0.0137	0.0135	0.0151	0.0156	0.0162	0.0164
1700	-9.43e-05	0.0072	0.0104	0.0122	0.0139	0.0135	0.0152	0.0157	0.0162	0.0166
1700	-0.000107	0.00724	0.0105	0.0124	0.0141	0.0136	0.0153	0.0159	0.0163	0.0168
1700	-0.000104	0.00731	0.0106	0.0126	0.0145	0.0139	0.0154	0.0162	0.0165	0.017
1700	-8.43e-05	0.00738	0.0107	0.0128	0.0148	0.0141	0.0156	0.0164	0.0167	0.0173
1700	-5.25e-05	0.00744	0.0108	0.0129	0.015	0.0143	0.0157	0.0166	0.0168	0.0174
1700	-8.95e-06	0.00742	0.0107	0.0129	0.015	0.0144	0.0157	0.0165	0.0168	0.0173
1700	4.93e-05	0.00729	0.0105	0.0126	0.0147	0.0142	0.0153	0.0162	0.0165	0.017
1700	0.000127	0.00702	0.01	0.0121	0.0141	0.0138	0.0147	0.0155	0.016	0.0163
1700	0.000221	0.00661	0.00941	0.0113	0.0132	0.0131	0.0139	0.0145	0.0151	0.0155
1700	0.000316	0.00616	0.00875	0.0104	0.0123	0.0124	0.0129	0.0134	0.0142	0.0145
1700	0.000383	0.00581	0.00825	0.00977	0.0116	0.0118	0.0122	0.0125	0.0135	0.0138
1700	0.000401	0.0057	0.00809	0.00956	0.0114	0.0116	0.0119	0.0122	0.0132	0.0136
1700	0.00037	0.00583	0.00831	0.00984	0.0117	0.0119	0.0121	0.0125	0.0134	0.0139
1700	0.000309	0.00612	0.00879	0.0104	0.0124	0.0125	0.0127	0.0132	0.014	0.0146
1700	0.000237	0.00645	0.00934	0.0111	0.0131	0.0131	0.0135	0.014	0.0148	0.0155
1700	0.000168	0.00676	0.00985	0.0118	0.0138	0.0138	0.0141	0.0148	0.0155	0.0162
1700	0.000112	0.00699	0.0102	0.0122	0.0143	0.0142	0.0147	0.0154	0.016	0.0168
1700	7.45e-05	0.00714	0.0104	0.0125	0.0146	0.0145	0.0151	0.0157	0.0163	0.0172
1700	5.86e-05	0.0072	0.0105	0.0127	0.0147	0.0146	0.0153	0.0159	0.0164	0.0174
1700	6.07e-05	0.00719	0.0105	0.0127	0.0146	0.0146	0.0154	0.0159	0.0163	0.0174
1710	7.31e-05	0.00712	0.0104	0.0126	0.0145	0.0144	0.0153	0.0158	0.0161	0.0172
1710	8.48e-05	0.00702	0.0103	0.0124	0.0142	0.0141	0.0152	0.0155	0.0157	0.0169
1710	8.75e-05	0.0069	0.0102	0.0122	0.014	0.0138	0.015	0.0153	0.0154	0.0167
1710	7.9e-05	0.0068	0.0101	0.0121	0.0138	0.0136	0.0149	0.0151	0.0152	0.0164
1710	6.17e-05	0.00672	0.01	0.012	0.0137	0.0135	0.0147	0.015	0.015	0.0163
1710	4e-05	0.00666	0.01	0.012	0.0137	0.0135	0.0147	0.0149	0.015	0.0162
1710	1.62e-05	0.00662	0.0101	0.012	0.0137	0.0135	0.0146	0.015	0.015	0.0161
1710	-9.54e-06	0.0066	0.0101	0.012	0.0137	0.0135	0.0146	0.015	0.0151	0.0161
1710	-3.94e-05	0.00661	0.0102	0.0121	0.0137	0.0135	0.0146	0.0151	0.0152	0.0161
1710	-7.56e-05	0.00663	0.0102	0.0121	0.0137	0.0136	0.0147	0.0152	0.0153	0.0162
1710	-0.000119	0.00667	0.0103	0.0122	0.0137	0.0136	0.0147	0.0153	0.0153	0.0162
1710	-0.000167	0.00674	0.0103	0.0123	0.0137	0.0137	0.0148	0.0154	0.0155	0.0163
1710	-0.000215	0.00681	0.0104	0.0124	0.0138	0.0137	0.015	0.0155	0.0156	0.0164
1710	-0.000258	0.00691	0.0105	0.0125	0.0139	0.0139	0.0151	0.0156	0.0158	0.0165
1710	-0.000289	0.00701	0.0106	0.0127	0.014	0.0141	0.0153	0.0158	0.016	0.0167
1710	-0.000304	0.00714	0.0107	0.0129	0.0142	0.0143	0.0156	0.016	0.0163	0.017
1710	-0.000301	0.0073	0.0109	0.0131	0.0145	0.0147	0.0159	0.0163	0.0167	0.0173
1710	-0.000281	0.0075	0.0112	0.0134	0.0149	0.0151	0.0162	0.0166	0.0171	0.0178
1710	-0.000248	0.00772	0.0116	0.0137	0.0154	0.0155	0.0166	0.0171	0.0177	0.0182
1710	-0.000206	0.00793	0.0119	0.0141	0.0159	0.016	0.0171	0.0175	0.0182	0.0187
1710	-0.000164	0.00811	0.0123	0.0144	0.0164	0.0164	0.0175	0.0179	0.0187	0.0191
1720	-0.000124	0.0082	0.0126	0.0146	0.0168	0.0166	0.0177	0.0182	0.019	0.0194
1720	-9.13e-05	0.00817	0.0126	0.0147	0.0169	0.0166	0.0178	0.0182	0.0191	0.0195
1720	-6.87e-05	0.00799	0.0125	0.0145	0.0168	0.0164	0.0176	0.018	0.0189	0.0193
1720	-5.73e-05	0.00766	0.012	0.014	0.0163	0.0159	0.0171	0.0174	0.0183	0.0187
1720	-5.52e-05	0.00721	0.0113	0.0134	0.0154	0.0151	0.0163	0.0166	0.0175	0.0179
1720	-5.76e-05	0.00674	0.0105	0.0125	0.0144	0.0142	0.0153	0.0156	0.0164	0.0169
1720	-5.72e-05	0.00634	0.00975	0.0118	0.0135	0.0133	0.0143	0.0146	0.0154	0.0159
1720	-4.84e-05	0.0061	0.00924	0.0113	0.0129	0.0128	0.0136	0.014	0.0147	0.0153
1720	-2.89e-05	0.00604	0.00905	0.0111	0.0126	0.0126	0.0134	0.0137	0.0144	0.015
1720	-4.64e-07	0.00611	0.00914	0.0112	0.0128	0.0127	0.0134	0.0138	0.0144	0.0151
1720	3.39e-05	0.00628	0.00942	0.0114	0.0131	0.0129	0.0137	0.0141	0.0147	0.0155
1720	6.99e-05	0.00649	0.00977	0.0117	0.0135	0.0133	0.0141	0.0145	0.0151	0.0159
1720	0.000103	0.00671	0.0101	0.0121	0.0139	0.0137	0.0146	0.015	0.0155	0.0163
1720	0.00013	0.0069	0.0104	0.0123	0.0142	0.0141	0.0149	0.0153	0.0158	0.0166
1720	0.000145	0.00704	0.0107	0.0125	0.0144	0.0143	0.0152	0.0155	0.0161	0.0168
1720	0.000149	0.00712	0.0108	0.0126	0.0145	0.0144	0.0153	0.0157	0.0161	0.0168
1720	0.00014	0.00715	0.0108	0.0127	0.0145	0.0144	0.0154	0.0157	0.0161	0.0168
1720	0.000119	0.00711	0.0107	0.0126	0.0143	0.0143	0.0153	0.0156	0.016	0.0166
1720	9.11e-05	0.00703	0.0106	0.0125	0.0142	0.0141	0.0152	0.0154	0.0158	0.0164
1720	5.79e-05	0.00692	0.0105	0.0124	0.014	0.0139	0.015	0.0152	0.0156	0.0161
1730	2.28e-05	0.00681	0.0103	0.0123	0.0138	0.0137	0.0148	0.0151	0.0154	0.0159
1730	-1.25e-05	0.00671	0.0102	0.0121	0.0137	0.0135	0.0147	0.0149	0.0153	0.0158
1730	-4.62e-05	0.00665	0.0101	0.0121	0.0136	0.0134	0.0147	0.0149	0.0153	0.0157
1730	-7.66e-05	0.00663	0.0101	0.012	0.0136	0.0134	0.0147	0.0149	0.0154	0.0157
1730	-0.000102	0.00667	0.0102	0.0121	0.0137	0.0135	0.0148	0.0151	0.0155	0.0159
1730	-0.000121	0.00676	0.0103	0.0121	0.0139	0.0137	0.015	0.0153	0.0158	0.0161
1730	-0.000131	0.00691	0.0105	0.0123	0.0141	0.014	0.0152	0.0156	0.016	0.0164
1730	-0.000134	0.00711	0.0108	0.0125	0.0144	0.0143	0.0155	0.016	0.0164	0.0167
1730	-0.000128	0.00733	0.0112	0.0128	0.0148	0.0147	0.0159	0.0164	0.0167	0.0171
1730	-0.000117	0.00755	0.0115	0.0131	0.0152	0.0152	0.0162	0.0168	0.0171	0.0175
1730	-0.0001	0.00775	0.0118	0.0134	0.0155	0.0155	0.0165	0.0172	0.0174	0.0178
1730	-7.98e-05	0.00791	0.012	0.0137	0.0158	0.0159	0.0168	0.0175	0.0177	0.0181
1730	-5.35e-05	0.00802	0.0122	0.0139	0.0159	0.0161	0.017	0.0177	0.0179	0.0183
1730	-1.89e-05	0.0081	0.0123	0.014	0.016	0.0162	0.0171	0.0179	0.018	0.0184
1730	2.75e-05	0.00812	0.0122	0.0141	0.0159	0.0163	0.0171	0.0179	0.0181	0.0183
1730	8.78e-05	0.00809	0.0121	0.014	0.0158	0.0162	0.0169	0.0177	0.0179	0.0182
1730	0.00016	0.00797	0.0119	0.0138	0.0154	0.016	0.0166	0.0174	0.0176	0.0179
1730	0.000234	0.00774	0.0115	0.0134	0.0148	0.0155	0.0161	0.0169	0.0171	0.0174
1730	0.000289	0.00739	0.0109	0.0127	0.0141	0.0149	0.0154	0.0161	0.0163	0.0167
1730	0.000305	0.00697	0.0102	0.012	0.0133	0.014	0.0145	0.0152	0.0154	0.0159
1730	0.000276	0.00658	0.00955	0.0113	0.0126	0.0133	0.0138	0.0144	0.0147	0.0151
1740	0.000215	0.00634	0.00921	0.0109	0.0123	0.0129	0.0134	0.014	0.0143	0.0148
1740	0.000141	0.00627	0.00919	0.0109	0.0124	0.0128	0.0134	0.014	0.0143	0.0148
1740	6.82e-05	0.00632	0.0094	0.0112	0.0127	0.013	0.0137	0.0143	0.0146	0.0151
1740	5.8e-06	0.00643	0.0097	0.0115	0.0131	0.0133	0.0141	0.0147	0.015	0.0155
1740	-4.32e-05	0.00654	0.00997	0.0118	0.0135	0.0136	0.0145	0.015	0.0154	0.0159
1740	-7.71e-05	0.00659	0.0102	0.012	0.0138	0.0138	0.0148	0.0153	0.0156	0.0161
1740	-9.52e-05	0.00657	0.0102	0.0121	0.0139	0.0139	0.0148	0.0154	0.0157	0.0162
1740	-9.77e-05	0.00645	0.0101	0.012	0.0138	0.0139	0.0148	0.0154	0.0156	0.0161
1740	-8.71e-05	0.00628	0.00989	0.0119	0.0136	0.0138	0.0146	0.0153	0.0154	0.0159
1740	-6.96e-05	0.0061	0.00966	0.0117	0.0134	0.0136	0.0144	0.0151	0.0151	0.0156
1740	-5.4e-05	0.00599	0.0095	0.0116	0.0132	0.0135	0.0142	0.015	0.015	0.0155
1740	-4.9e-05	0.006	0.00947	0.0116	0.0132	0.0135	0.0142	0.015	0.0149	0.0155
1740	-6.07e-05	0.00614	0.00961	0.0118	0.0134	0.0136	0.0144	0.0152	0.0151	0.0157
1740	-9.19e-05	0.00637	0.00988	0.0121	0.0137	0.0139	0.0147	0.0155	0.0154	0.0161
1740	-0.000141	0.00666	0.0102	0.0125	0.014	0.0142	0.0151	0.0158	0.0158	0.0165
1740	-0.000205	0.00694	0.0106	0.0128	0.0144	0.0145	0.0154	0.0162	0.0162	0.0169
1740	-0.000276	0.00717	0.0109	0.0131	0.0147	0.0148	0.0157	0.0165	0.0165	0.0172
1740	-0.000344	0.00732	0.0111	0.0133	0.0149	0.015	0.0158	0.0167	0.0167	0.0174
1740	-0.000397	0.0074	0.0112	0.0133	0.015	0.0152	0.0159	0.0168	0.0169	0.0175
1740	-0.000425	0.00741	0.0113	0.0134	0.0151	0.0152	0.016	0.0169	0.0169	0.0175
1740	-0.00042	0.0074	0.0113	0.0134	0.0151	0.0153	0.016	0.0169	0.0169	0.0176
1750	-0.000381	0.00738	0.0113	0.0134	0.0151	0.0153	0.016	0.0169	0.017	0.0176
1750	-0.000311	0.00739	0.0114	0.0135	0.0152	0.0154	0.0162	0.017	0.0171	0.0178
1750	-0.000213	0.00742	0.0115	0.0136	0.0153	0.0155	0.0164	0.0172	0.0172	0.018
1750	-9.84e-05	0.00747	0.0116	0.0137	0.0155	0.0156	0.0166	0.0174	0.0174	0.0182
1750	2.28e-05	0.00753	0.0117	0.0139	0.0157	0.0157	0.0169	0.0177	0.0176	0.0184
1750	0.000139	0.0076	0.0119	0.014	0.0158	0.0159	0.0171	0.0179	0.0177	0.0186
1750	0.000242	0.00767	0.012	0.0141	0.0159	0.016	0.0173	0.018	0.0178	0.0187
1750	0.000327	0.00772	0.012	0.0141	0.0159	0.016	0.0173	0.0181	0.0179	0.0187
1750	0.000396	0.00776	0.0119	0.014	0.0159	0.0159	0.0173	0.0179	0.0178	0.0185
1750	0.000454	0.00777	0.0117	0.0139	0.0157	0.0158	0.0171	0.0177	0.0176	0.0183
1750	0.000503	0.00772	0.0115	0.0136	0.0154	0.0155	0.0168	0.0173	0.0173	0.0179
1750	0.00054	0.0076	0.0111	0.0132	0.015	0.0151	0.0164	0.0168	0.0169	0.0174
1750	0.000559	0.00741	0.0107	0.0128	0.0146	0.0147	0.0159	0.0162	0.0165	0.0169
1750	0.00055	0.00718	0.0103	0.0124	0.0142	0.0142	0.0154	0.0157	0.016	0.0164
1750	0.000511	0.00695	0.0101	0.0121	0.0139	0.0139	0.0149	0.0153	0.0156	0.0161
1750	0.000444	0.00674	0.0099	0.0118	0.0137	0.0136	0.0146	0.015	0.0154	0.0158
1750	0.000355	0.00659	0.00984	0.0117	0.0136	0.0134	0.0145	0.0149	0.0153	0.0157
1750	0.000255	0.0065	0.00985	0.0117	0.0136	0.0134	0.0144	0.0149	0.0152	0.0158
1750	0.000154	0.00645	0.00991	0.0118	0.0136	0.0134	0.0144	0.0149	0.0153	0.0158
1750	5.85e-05	0.00644	0.00997	0.0118	0.0137	0.0135	0.0145	0.015	0.0153	0.0159
1750	-2.34e-05	0.00645	0.01	0.0119	0.0138	0.0135	0.0145	0.0151	0.0154	0.016
1760	-8.66e-05	0.00646	0.0101	0.0119	0.0138	0.0136	0.0146	0.0151	0.0154	0.0161
1760	-0.000129	0.00649	0.0101	0.012	0.0138	0.0136	0.0146	0.0151	0.0154	0.0161
1760	-0.000153	0.00651	0.0101	0.012	0.0138	0.0136	0.0147	0.0151	0.0153	0.0161
1760	-0.000165	0.00652	0.01	0.012	0.0138	0.0136	0.0147	0.0151	0.0153	0.0161
1760	-0.000175	0.00653	0.01	0.012	0.0137	0.0135	0.0147	0.0151	0.0152	0.016
1760	-0.000189	0.00653	0.01	0.012	0.0137	0.0135	0.0147	0.0151	0.0152	0.016
1760	-0.000211	0.00654	0.01	0.012	0.0137	0.0135	0.0147	0.0151	0.0153	0.016
1760	-0.000239	0.00654	0.0101	0.012	0.0137	0.0135	0.0147	0.0152	0.0153	0.0161
1760	-0.000266	0.00653	0.0101	0.012	0.0137	0.0135	0.0147	0.0152	0.0154	0.0161
1760	-0.000284	0.00651	0.0101	0.0119	0.0137	0.0135	0.0147	0.0152	0.0154	0.0161
1760	-0.000284	0.00648	0.01	0.0118	0.0136	0.0134	0.0146	0.0151	0.0153	0.016
1760	-0.000259	0.00643	0.00994	0.0117	0.0135	0.0134	0.0144	0.015	0.0152	0.0159
1760	-0.00021	0.00637	0.00984	0.0116	0.0134	0.0133	0.0143	0.0148	0.0151	0.0157
1760	-0.000142	0.0063	0.00971	0.0114	0.0132	0.0132	0.0141	0.0145	0.0148	0.0155
1760	-7.22e-05	0.00623	0.00957	0.0113	0.013	0.0131	0.0139	0.0143	0.0146	0.0152
1760	-1.64e-05	0.00617	0.00945	0.0112	0.0128	0.0129	0.0138	0.0141	0.0144	0.0151
1760	1.36e-05	0.00613	0.0094	0.0112	0.0127	0.0129	0.0137	0.014	0.0143	0.015
1760	1.44e-05	0.00614	0.00941	0.0112	0.0128	0.0129	0.0137	0.014	0.0144	0.015
1760	-1.02e-05	0.00619	0.00949	0.0114	0.0129	0.0129	0.0138	0.0141	0.0145	0.0151
1760	-5.26e-05	0.00628	0.00962	0.0116	0.0131	0.0131	0.014	0.0143	0.0147	0.0152
1770	-0.000104	0.00639	0.00976	0.0118	0.0133	0.0132	0.0142	0.0145	0.015	0.0154
1770	-0.000155	0.00651	0.0099	0.012	0.0135	0.0134	0.0144	0.0147	0.0152	0.0156
1770	-0.000198	0.00663	0.01	0.0121	0.0138	0.0136	0.0146	0.0149	0.0154	0.0158
1770	-0.000224	0.00672	0.0101	0.0122	0.0139	0.0137	0.0148	0.0151	0.0155	0.0159
1770	-0.000228	0.00679	0.0101	0.0123	0.014	0.0138	0.0149	0.0152	0.0156	0.016
1770	-0.000207	0.00683	0.0102	0.0124	0.0141	0.0138	0.0149	0.0153	0.0157	0.0161
1770	-0.000161	0.00683	0.0102	0.0124	0.0141	0.0137	0.0149	0.0153	0.0157	0.0161
1770	-9.61e-05	0.0068	0.0102	0.0123	0.0141	0.0136	0.0149	0.0153	0.0156	0.0161
1770	-2.01e-05	0.00677	0.0102	0.0123	0.014	0.0136	0.0148	0.0153	0.0156	0.0161
1770	5.74e-05	0.00673	0.0102	0.0123	0.014	0.0135	0.0147	0.0153	0.0157	0.0161
1770	0.000126	0.00669	0.0102	0.0123	0.014	0.0135	0.0146	0.0153	0.0157	0.0161
1770	0.000174	0.00662	0.0101	0.0122	0.014	0.0134	0.0145	0.0152	0.0158	0.0161
1770	0.000189	0.00651	0.0101	0.0121	0.0139	0.0133	0.0143	0.0151	0.0158	0.016
1770	0.000161	0.00637	0.00989	0.0119	0.0137	0.0132	0.0141	0.0149	0.0156	0.0158
1770	8.69e-05	0.00621	0.00965	0.0116	0.0135	0.013	0.0139	0.0146	0.0154	0.0156
1770	-2.08e-05	0.00605	0.00937	0.0113	0.0132	0.0127	0.0136	0.0143	0.0151	0.0152
1770	-0.000139	0.00593	0.00913	0.0111	0.0129	0.0125	0.0134	0.014	0.0147	0.0149
1770	-0.000243	0.0059	0.00901	0.0109	0.0127	0.0124	0.0134	0.0138	0.0145	0.0148
1770	-0.000318	0.00594	0.00901	0.0109	0.0127	0.0124	0.0134	0.0139	0.0144	0.0148
1770	-0.000359	0.00603	0.00912	0.011	0.0128	0.0125	0.0136	0.014	0.0145	0.0149
1770	-0.000371	0.00614	0.00926	0.0112	0.0129	0.0127	0.0138	0.0142	0.0146	0.0151
1780	-0.000357	0.00623	0.0094	0.0113	0.0131	0.0129	0.014	0.0144	0.0148	0.0153
1780	-0.000323	0.00631	0.00952	0.0114	0.0132	0.013	0.0141	0.0145	0.0149	0.0154
1780	-0.000272	0.00636	0.00963	0.0115	0.0134	0.0131	0.0142	0.0146	0.015	0.0155
1780	-0.000207	0.00642	0.00976	0.0116	0.0135	0.0132	0.0144	0.0148	0.0151	0.0156
1780	-0.000132	0.00649	0.00991	0.0117	0.0136	0.0133	0.0145	0.0149	0.0152	0.0158
1780	-4.96e-05	0.00659	0.0101	0.0119	0.0138	0.0134	0.0147	0.0151	0.0154	0.016
1780	3.57e-05	0.0067	0.0103	0.012	0.014	0.0136	0.0149	0.0153	0.0155	0.0162
1780	0.000119	0.00681	0.0105	0.0122	0.0142	0.0138	0.0151	0.0155	0.0157	0.0164
1780	0.000194	0.0069	0.0107	0.0124	0.0144	0.0139	0.0153	0.0157	0.0159	0.0166
1780	0.000254	0.00696	0.0108	0.0125	0.0145	0.014	0.0154	0.0158	0.016	0.0167
1780	0.000296	0.00697	0.0107	0.0125	0.0145	0.0141	0.0154	0.0159	0.016	0.0166
1780	0.000319	0.00694	0.0106	0.0125	0.0144	0.014	0.0152	0.0158	0.0159	0.0165
1780	0.000325	0.00688	0.0104	0.0124	0.0142	0.0139	0.0151	0.0156	0.0157	0.0163
1780	0.000319	0.00682	0.0102	0.0123	0.0141	0.0138	0.015	0.0155	0.0156	0.016
1780	0.000306	0.00678	0.0101	0.0123	0.014	0.0137	0.0149	0.0154	0.0155	0.0159
1780	0.000292	0.00677	0.01	0.0122	0.0139	0.0137	0.0149	0.0153	0.0154	0.0158
1780	0.000279	0.00678	0.00999	0.0122	0.0138	0.0137	0.0149	0.0153	0.0154	0.0157
1780	0.000266	0.0068	0.01	0.0123	0.0138	0.0137	0.0149	0.0153	0.0154	0.0157
1780	0.000255	0.00681	0.01	0.0122	0.0137	0.0137	0.0149	0.0153	0.0154	0.0157
1780	0.000244	0.00681	0.00998	0.0122	0.0136	0.0137	0.0148	0.0152	0.0154	0.0156
1780	0.000232	0.00678	0.00993	0.0121	0.0135	0.0135	0.0147	0.0151	0.0153	0.0155
1790	0.00022	0.00672	0.00986	0.012	0.0134	0.0134	0.0146	0.015	0.0152	0.0154
1790	0.000206	0.00666	0.00979	0.012	0.0133	0.0132	0.0144	0.0149	0.0151	0.0153
1790	0.000188	0.0066	0.00975	0.0119	0.0133	0.0131	0.0143	0.0148	0.015	0.0152
1790	0.000168	0.00656	0.00975	0.0119	0.0133	0.0131	0.0143	0.0148	0.015	0.0152
1790	0.000145	0.00656	0.00981	0.0119	0.0133	0.0131	0.0143	0.0149	0.0151	0.0152
1790	0.000122	0.0066	0.00993	0.0121	0.0135	0.0133	0.0145	0.015	0.0152	0.0154
1790	0.000103	0.00667	0.0101	0.0122	0.0136	0.0135	0.0146	0.0152	0.0154	0.0155
1790	9.34e-05	0.00679	0.0103	0.0124	0.0138	0.0137	0.0149	0.0154	0.0156	0.0158
1790	9.74e-05	0.00693	0.0105	0.0126	0.014	0.014	0.0151	0.0156	0.0158	0.016
1790	0.000118	0.00708	0.0107	0.0127	0.0142	0.0143	0.0153	0.0158	0.016	0.0163
1790	0.000156	0.00721	0.0108	0.0129	0.0144	0.0145	0.0155	0.016	0.0162	0.0165
1790	0.000207	0.00729	0.0108	0.0129	0.0144	0.0146	0.0156	0.016	0.0162	0.0166
1790	0.00026	0.00729	0.0108	0.0128	0.0144	0.0145	0.0156	0.016	0.0162	0.0166
1790	0.000305	0.00721	0.0106	0.0126	0.0142	0.0143	0.0153	0.0157	0.0159	0.0164
1790	0.00033	0.00707	0.0103	0.0123	0.0139	0.014	0.015	0.0154	0.0156	0.0162
1790	0.00033	0.00691	0.01	0.0121	0.0136	0.0137	0.0147	0.0151	0.0153	0.0158
1790	0.00031	0.00681	0.00986	0.0119	0.0135	0.0135	0.0145	0.0149	0.0151	0.0157
1790	0.000276	0.0068	0.00986	0.0119	0.0135	0.0135	0.0144	0.0149	0.0151	0.0156
1790	0.000237	0.00688	0.01	0.0121	0.0137	0.0136	0.0146	0.0151	0.0153	0.0158
1790	0.000199	0.007	0.0103	0.0124	0.014	0.0138	0.0148	0.0154	0.0156	0.0161
1790	0.000162	0.00713	0.0105	0.0126	0.0143	0.0141	0.0151	0.0157	0.0159	0.0164
1800	0.000127	0.00722	0.0107	0.0129	0.0145	0.0142	0.0154	0.016	0.0161	0.0167
1800	9.22e-05	0.00725	0.0109	0.013	0.0146	0.0143	0.0155	0.0161	0.0163	0.0168
1800	5.57e-05	0.00719	0.0108	0.013	0.0146	0.0143	0.0155	0.0161	0.0163	0.0168
1800	1.69e-05	0.00708	0.0107	0.0128	0.0145	0.0142	0.0154	0.016	0.0162	0.0167
1800	-2.47e-05	0.00693	0.0106	0.0127	0.0143	0.014	0.0152	0.0159	0.016	0.0165
1800	-6.92e-05	0.00679	0.0104	0.0125	0.0141	0.0138	0.0151	0.0157	0.0159	0.0163
1800	-0.000116	0.00669	0.0102	0.0124	0.014	0.0137	0.0149	0.0155	0.0158	0.0162
1800	-0.000164	0.00666	0.0101	0.0123	0.014	0.0137	0.0149	0.0155	0.0157	0.0161
1800	-0.000209	0.0067	0.0101	0.0123	0.0141	0.0138	0.015	0.0155	0.0158	0.0162
1800	-0.000245	0.00679	0.0102	0.0124	0.0142	0.0139	0.0151	0.0155	0.0159	0.0163
1800	-0.000266	0.00691	0.0103	0.0125	0.0143	0.0141	0.0152	0.0156	0.016	0.0164
1800	-0.000263	0.00701	0.0103	0.0125	0.0144	0.0142	0.0153	0.0157	0.0161	0.0165
1800	-0.000234	0.00706	0.0104	0.0126	0.0144	0.0142	0.0154	0.0157	0.0161	0.0165
1800	-0.000182	0.00705	0.0104	0.0125	0.0143	0.0141	0.0153	0.0156	0.016	0.0164
1800	-0.000113	0.00699	0.0103	0.0124	0.0142	0.014	0.0152	0.0155	0.0159	0.0163
1800	-3.94e-05	0.00689	0.0102	0.0123	0.014	0.0138	0.015	0.0153	0.0157	0.0161
1800	2.91e-05	0.00679	0.0101	0.0122	0.0138	0.0136	0.0149	0.0152	0.0155	0.0159
1800	8.34e-05	0.00671	0.01	0.012	0.0137	0.0134	0.0147	0.015	0.0154	0.0157
1800	0.000119	0.00666	0.00994	0.0119	0.0135	0.0133	0.0146	0.0149	0.0152	0.0155
1800	0.000133	0.00665	0.0099	0.0119	0.0135	0.0133	0.0146	0.0148	0.0152	0.0155
1810	0.000129	0.00668	0.00991	0.0119	0.0135	0.0133	0.0146	0.0148	0.0152	0.0155
1810	0.000109	0.00674	0.00996	0.0119	0.0136	0.0134	0.0146	0.0148	0.0152	0.0156
1810	8.04e-05	0.00681	0.01	0.012	0.0137	0.0136	0.0147	0.0149	0.0153	0.0157
1810	4.55e-05	0.00686	0.0101	0.0121	0.0139	0.0137	0.0148	0.015	0.0155	0.0158
1810	7.12e-06	0.00688	0.0102	0.0122	0.014	0.0138	0.0149	0.0151	0.0155	0.016
1810	-3.34e-05	0.00686	0.0102	0.0123	0.014	0.0139	0.0149	0.0152	0.0156	0.016
1810	-7.57e-05	0.00681	0.0102	0.0124	0.0141	0.014	0.0149	0.0152	0.0156	0.0161
1810	-0.000119	0.00674	0.0102	0.0124	0.0141	0.014	0.0149	0.0152	0.0156	0.0161
1810	-0.00016	0.00667	0.0102	0.0124	0.0141	0.014	0.0148	0.0152	0.0156	0.0161
1810	-0.000195	0.00662	0.0102	0.0124	0.014	0.0139	0.0148	0.0153	0.0155	0.0161
1810	-0.000221	0.00661	0.0101	0.0124	0.014	0.0139	0.0148	0.0153	0.0155	0.0162
1810	-0.000231	0.00664	0.0101	0.0124	0.014	0.0139	0.0148	0.0154	0.0156	0.0162
1810	-0.000224	0.00669	0.0101	0.0124	0.014	0.0138	0.0148	0.0154	0.0156	0.0162
1810	-0.000199	0.00673	0.0101	0.0123	0.014	0.0138	0.0148	0.0154	0.0155	0.0162
1810	-0.000158	0.00676	0.01	0.0122	0.0139	0.0137	0.0148	0.0153	0.0155	0.0161
1810	-0.000108	0.00676	0.00999	0.0121	0.0138	0.0136	0.0147	0.0152	0.0154	0.016
1810	-5.48e-05	0.00673	0.00992	0.012	0.0137	0.0135	0.0146	0.0151	0.0153	0.0158
1810	-4.61e-06	0.00669	0.00987	0.012	0.0136	0.0134	0.0145	0.015	0.0152	0.0157
1810	3.85e-05	0.00666	0.00985	0.0119	0.0135	0.0133	0.0145	0.0149	0.0152	0.0157
1810	7.27e-05	0.00664	0.00985	0.0119	0.0135	0.0133	0.0144	0.0149	0.0152	0.0156
1810	9.75e-05	0.00665	0.00989	0.0119	0.0135	0.0133	0.0145	0.0149	0.0152	0.0156
1820	0.000114	0.00669	0.00995	0.012	0.0136	0.0134	0.0145	0.0149	0.0153	0.0157
1820	0.000123	0.00674	0.01	0.012	0.0136	0.0135	0.0146	0.015	0.0154	0.0157
1820	0.000126	0.0068	0.0101	0.0121	0.0137	0.0135	0.0146	0.0151	0.0154	0.0157
1820	0.000122	0.00684	0.0101	0.0121	0.0137	0.0136	0.0146	0.0152	0.0155	0.0157
1820	0.000111	0.00685	0.0101	0.0121	0.0138	0.0136	0.0146	0.0152	0.0155	0.0157
1820	9.15e-05	0.00682	0.0101	0.0121	0.0137	0.0136	0.0146	0.0152	0.0155	0.0157
1820	6.37e-05	0.00676	0.01	0.0121	0.0136	0.0135	0.0145	0.0152	0.0154	0.0156
1820	2.79e-05	0.00668	0.00995	0.012	0.0136	0.0134	0.0144	0.0151	0.0153	0.0156
1820	-1.39e-05	0.00659	0.00985	0.0119	0.0135	0.0133	0.0143	0.015	0.0152	0.0155
1820	-5.87e-05	0.00651	0.00976	0.0118	0.0134	0.0132	0.0143	0.0149	0.015	0.0155
1820	-0.000104	0.00646	0.00969	0.0117	0.0134	0.0132	0.0142	0.0149	0.015	0.0155
1820	-0.000146	0.00645	0.00965	0.0116	0.0134	0.0132	0.0143	0.0149	0.0149	0.0155
1820	-0.000184	0.00648	0.00965	0.0117	0.0135	0.0133	0.0143	0.0149	0.015	0.0156
1820	-0.000217	0.00653	0.00969	0.0117	0.0137	0.0134	0.0144	0.015	0.015	0.0157
1820	-0.000245	0.00662	0.00976	0.0119	0.0138	0.0135	0.0145	0.0151	0.0151	0.0158
1820	-0.000268	0.00671	0.00984	0.012	0.014	0.0136	0.0147	0.0151	0.0153	0.0159
1820	-0.000283	0.00679	0.00992	0.0121	0.0141	0.0137	0.0148	0.0152	0.0154	0.0159
1820	-0.000288	0.00685	0.00999	0.0122	0.0141	0.0138	0.0148	0.0152	0.0155	0.016
1820	-0.000277	0.00687	0.01	0.0122	0.0141	0.0139	0.0148	0.0152	0.0155	0.0159
1820	-0.000248	0.00685	0.01	0.0122	0.014	0.0139	0.0148	0.0152	0.0155	0.0159
1820	-0.000201	0.00679	0.01	0.0121	0.0139	0.0138	0.0147	0.0151	0.0154	0.0158
1830	-0.000141	0.00672	0.00999	0.012	0.0137	0.0138	0.0146	0.0151	0.0153	0.0157
1830	-7.56e-05	0.00667	0.00997	0.012	0.0137	0.0137	0.0146	0.0151	0.0153	0.0157
1830	-1.34e-05	0.00664	0.01	0.012	0.0137	0.0138	0.0146	0.0152	0.0153	0.0158
1830	3.96e-05	0.00666	0.0101	0.0121	0.0138	0.0138	0.0147	0.0153	0.0154	0.0159
1830	8.07e-05	0.00671	0.0101	0.0122	0.0139	0.014	0.0149	0.0155	0.0156	0.0161
1830	0.00011	0.00677	0.0102	0.0123	0.0141	0.0141	0.015	0.0157	0.0157	0.0163
1830	0.000127	0.00682	0.0102	0.0124	0.0142	0.0142	0.0152	0.0158	0.0159	0.0164
1830	0.000134	0.00685	0.0102	0.0125	0.0143	0.0142	0.0152	0.0159	0.0159	0.0165
1830	0.000132	0.00683	0.0102	0.0124	0.0143	0.0141	0.0152	0.0158	0.0158	0.0165
1830	0.000124	0.00676	0.0101	0.0123	0.0142	0.0139	0.015	0.0157	0.0156	0.0163
1830	0.000111	0.00667	0.00993	0.0121	0.014	0.0137	0.0148	0.0154	0.0154	0.0161
1830	9.46e-05	0.00658	0.00983	0.012	0.0138	0.0135	0.0145	0.0152	0.0152	0.0158
1830	7.74e-05	0.00653	0.00979	0.0119	0.0137	0.0134	0.0144	0.015	0.015	0.0156
1830	5.93e-05	0.00652	0.00982	0.012	0.0136	0.0134	0.0143	0.015	0.015	0.0156
1830	3.95e-05	0.00655	0.00991	0.012	0.0136	0.0134	0.0144	0.0151	0.0151	0.0156
1830	1.62e-05	0.00658	0.01	0.0121	0.0137	0.0135	0.0145	0.0151	0.0152	0.0157
1830	-1.24e-05	0.00661	0.0101	0.0122	0.0138	0.0136	0.0145	0.0152	0.0153	0.0158
1830	-4.79e-05	0.00662	0.0101	0.0123	0.0138	0.0136	0.0146	0.0153	0.0153	0.0159
1830	-8.97e-05	0.00661	0.0101	0.0123	0.0138	0.0137	0.0146	0.0153	0.0153	0.0159
1830	-0.000134	0.00659	0.0101	0.0122	0.0138	0.0137	0.0146	0.0152	0.0153	0.0159
1830	-0.000177	0.00658	0.0101	0.0122	0.0138	0.0136	0.0146	0.0152	0.0153	0.0159
1840	-0.000208	0.00658	0.0101	0.0121	0.0138	0.0137	0.0147	0.0152	0.0153	0.0159
1840	-0.000222	0.00659	0.0101	0.0121	0.0138	0.0137	0.0147	0.0152	0.0154	0.0159
1840	-0.000214	0.00661	0.0101	0.0121	0.0138	0.0137	0.0147	0.0153	0.0154	0.0159
1840	-0.000185	0.00662	0.0102	0.0121	0.0139	0.0137	0.0148	0.0153	0.0154	0.0159
1840	-0.000139	0.0066	0.0102	0.0121	0.0138	0.0137	0.0147	0.0153	0.0154	0.0159
1840	-8.86e-05	0.00656	0.0101	0.012	0.0138	0.0136	0.0147	0.0152	0.0154	0.0158
1840	-4.37e-05	0.00651	0.0101	0.012	0.0137	0.0135	0.0146	0.0152	0.0154	0.0157
1840	-1.44e-05	0.00647	0.0101	0.0119	0.0137	0.0135	0.0145	0.0151	0.0153	0.0157
1840	-5.37e-06	0.00646	0.0101	0.012	0.0137	0.0134	0.0145	0.0151	0.0153	0.0157
1840	-1.57e-05	0.0065	0.0102	0.0121	0.0137	0.0135	0.0146	0.0152	0.0154	0.0158
1840	-3.9e-05	0.0066	0.0103	0.0122	0.0139	0.0137	0.0148	0.0153	0.0155	0.016
1840	-6.63e-05	0.00675	0.0105	0.0124	0.0141	0.0139	0.015	0.0156	0.0157	0.0163
1840	-8.71e-05	0.00692	0.0107	0.0127	0.0144	0.0142	0.0152	0.0158	0.016	0.0165
1840	-9.25e-05	0.00709	0.0108	0.0129	0.0146	0.0144	0.0154	0.016	0.0161	0.0167
1840	-7.6e-05	0.00725	0.0109	0.013	0.0148	0.0146	0.0155	0.0161	0.0163	0.0168
1840	-3.54e-05	0.00736	0.011	0.0131	0.0149	0.0147	0.0155	0.0162	0.0163	0.0168
1840	2.5e-05	0.00741	0.011	0.0131	0.0148	0.0147	0.0154	0.0161	0.0162	0.0167
1840	9.5e-05	0.0074	0.0108	0.013	0.0147	0.0146	0.0153	0.0159	0.016	0.0165
1840	0.00016	0.00736	0.0107	0.0129	0.0145	0.0145	0.0151	0.0157	0.0159	0.0164
1840	0.000208	0.00731	0.0106	0.0128	0.0144	0.0144	0.015	0.0155	0.0157	0.0163
1850	0.000231	0.00728	0.0106	0.0127	0.0143	0.0143	0.0149	0.0155	0.0157	0.0163
1850	0.000232	0.00729	0.0106	0.0128	0.0144	0.0143	0.015	0.0155	0.0157	0.0164
1850	0.000214	0.00733	0.0107	0.0129	0.0145	0.0144	0.0152	0.0156	0.0159	0.0165
1850	0.000184	0.00738	0.0108	0.013	0.0146	0.0144	0.0153	0.0157	0.016	0.0167
1850	0.000147	0.00741	0.0108	0.013	0.0147	0.0145	0.0154	0.0158	0.0162	0.0168
1850	0.000106	0.00741	0.0108	0.013	0.0147	0.0144	0.0154	0.0159	0.0162	0.0168
1850	6.31e-05	0.00735	0.0108	0.0129	0.0146	0.0143	0.0154	0.0158	0.0162	0.0167
1850	2.32e-05	0.00725	0.0106	0.0128	0.0144	0.0141	0.0152	0.0156	0.016	0.0165
1850	-1.01e-05	0.00711	0.0104	0.0125	0.0142	0.0139	0.015	0.0154	0.0158	0.0163
1850	-3.18e-05	0.00696	0.0102	0.0123	0.014	0.0136	0.0148	0.0152	0.0155	0.016
1850	-3.73e-05	0.00681	0.01	0.0121	0.0137	0.0133	0.0147	0.015	0.0152	0.0158
1850	-2.47e-05	0.00668	0.0099	0.0119	0.0136	0.0131	0.0145	0.0149	0.015	0.0156
1850	5.27e-06	0.0066	0.00981	0.0118	0.0134	0.013	0.0144	0.0148	0.0149	0.0155
1850	4.74e-05	0.00655	0.00975	0.0117	0.0133	0.0129	0.0144	0.0147	0.0148	0.0155
1850	9.27e-05	0.00653	0.00973	0.0117	0.0133	0.0129	0.0143	0.0147	0.0148	0.0154
1850	0.00013	0.00653	0.00972	0.0117	0.0132	0.0129	0.0143	0.0147	0.0148	0.0154
1850	0.000148	0.00654	0.00973	0.0117	0.0132	0.0129	0.0143	0.0147	0.0148	0.0154
1850	0.000137	0.00656	0.00974	0.0117	0.0132	0.0129	0.0143	0.0147	0.0148	0.0154
1850	9.35e-05	0.00657	0.00974	0.0117	0.0132	0.013	0.0142	0.0147	0.0148	0.0153
1850	2.02e-05	0.00657	0.00975	0.0117	0.0132	0.013	0.0142	0.0146	0.0148	0.0153
1850	-7.53e-05	0.00656	0.00975	0.0117	0.0132	0.013	0.0142	0.0146	0.0149	0.0152
1860	-0.000181	0.00654	0.00975	0.0117	0.0132	0.0131	0.0142	0.0146	0.0149	0.0152
1860	-0.000283	0.00651	0.00976	0.0117	0.0132	0.0131	0.0142	0.0146	0.0149	0.0153
1860	-0.00037	0.00649	0.00978	0.0117	0.0133	0.0131	0.0142	0.0146	0.0149	0.0153
1860	-0.000431	0.00648	0.00982	0.0117	0.0133	0.0132	0.0143	0.0146	0.015	0.0154
1860	-0.000461	0.00649	0.00988	0.0118	0.0134	0.0133	0.0144	0.0147	0.015	0.0154
1860	-0.000461	0.00652	0.00996	0.0118	0.0135	0.0133	0.0145	0.0148	0.015	0.0156
1860	-0.000435	0.00658	0.0101	0.0119	0.0136	0.0134	0.0146	0.0149	0.0151	0.0157
1860	-0.000393	0.00665	0.0102	0.012	0.0137	0.0135	0.0147	0.015	0.0151	0.0158
1860	-0.000346	0.00673	0.0103	0.0121	0.0138	0.0136	0.0148	0.0152	0.0152	0.0159
1860	-0.000303	0.00681	0.0104	0.0122	0.0139	0.0137	0.0149	0.0153	0.0153	0.016
1860	-0.000272	0.00687	0.0105	0.0123	0.0139	0.0138	0.0149	0.0153	0.0154	0.0161
1860	-0.000255	0.00691	0.0105	0.0123	0.014	0.0138	0.015	0.0154	0.0154	0.0161
1860	-0.000251	0.00693	0.0105	0.0123	0.014	0.0138	0.015	0.0154	0.0154	0.0161
1860	-0.000255	0.00692	0.0105	0.0123	0.014	0.0138	0.0149	0.0154	0.0154	0.0161
1860	-0.000256	0.00691	0.0104	0.0123	0.014	0.0138	0.0149	0.0153	0.0154	0.0161
1860	-0.000249	0.00688	0.0103	0.0123	0.014	0.0138	0.0148	0.0153	0.0154	0.016
1860	-0.000228	0.00686	0.0103	0.0123	0.014	0.0138	0.0148	0.0153	0.0154	0.016
1860	-0.000193	0.00686	0.0102	0.0123	0.014	0.0138	0.0148	0.0153	0.0154	0.016
1860	-0.000149	0.00687	0.0102	0.0124	0.014	0.0139	0.0149	0.0154	0.0155	0.0161
1860	-0.000103	0.0069	0.0103	0.0125	0.0142	0.0141	0.015	0.0155	0.0156	0.0162
1860	-6.55e-05	0.00696	0.0104	0.0126	0.0143	0.0142	0.0152	0.0157	0.0158	0.0163
1870	-4.2e-05	0.00703	0.0105	0.0128	0.0145	0.0145	0.0155	0.0159	0.0161	0.0165
1870	-3.61e-05	0.00712	0.0107	0.013	0.0148	0.0147	0.0157	0.0162	0.0163	0.0168
1870	-4.7e-05	0.00721	0.0109	0.0132	0.015	0.0149	0.016	0.0164	0.0166	0.017
1870	-6.93e-05	0.00729	0.0111	0.0133	0.0153	0.0151	0.0163	0.0167	0.0168	0.0173
1870	-9.55e-05	0.00735	0.0112	0.0134	0.0154	0.0152	0.0164	0.0168	0.017	0.0174
1870	-0.000117	0.00736	0.0113	0.0135	0.0155	0.0152	0.0164	0.0168	0.0171	0.0175
1870	-0.000128	0.00733	0.0112	0.0134	0.0154	0.0151	0.0163	0.0167	0.017	0.0174
1870	-0.000126	0.00723	0.0111	0.0132	0.0152	0.0149	0.016	0.0164	0.0168	0.0172
1870	-0.000112	0.00711	0.0108	0.0129	0.0149	0.0146	0.0157	0.0161	0.0165	0.0169
1870	-8.97e-05	0.00697	0.0106	0.0126	0.0146	0.0142	0.0153	0.0157	0.0162	0.0165
1870	-6.35e-05	0.00684	0.0104	0.0124	0.0143	0.0139	0.015	0.0154	0.0159	0.0161
1870	-3.56e-05	0.00674	0.0102	0.0123	0.0141	0.0137	0.0148	0.0152	0.0157	0.0159
1870	-7.19e-06	0.00666	0.0101	0.0121	0.0139	0.0136	0.0146	0.015	0.0155	0.0157
1870	2.05e-05	0.0066	0.01	0.0121	0.0138	0.0135	0.0145	0.015	0.0154	0.0157
1870	4.54e-05	0.00654	0.00997	0.012	0.0137	0.0134	0.0144	0.0149	0.0153	0.0156
1870	6.41e-05	0.00649	0.00991	0.012	0.0137	0.0133	0.0144	0.0149	0.0153	0.0156
1870	7.26e-05	0.00644	0.00984	0.012	0.0136	0.0133	0.0144	0.0148	0.0152	0.0155
1870	6.79e-05	0.00641	0.00977	0.0119	0.0135	0.0132	0.0143	0.0148	0.0151	0.0155
1870	4.92e-05	0.00638	0.00969	0.0119	0.0134	0.0132	0.0143	0.0148	0.015	0.0155
1870	1.86e-05	0.00637	0.00964	0.0119	0.0134	0.0132	0.0143	0.0148	0.015	0.0155
1870	-1.9e-05	0.00638	0.0096	0.0119	0.0134	0.0132	0.0143	0.0148	0.015	0.0154
1880	-5.62e-05	0.00642	0.0096	0.0119	0.0134	0.0132	0.0143	0.0148	0.015	0.0154
1880	-8.62e-05	0.00647	0.00963	0.012	0.0134	0.0133	0.0143	0.0149	0.015	0.0155
1880	-0.000104	0.00654	0.0097	0.012	0.0135	0.0134	0.0144	0.015	0.0151	0.0155
1880	-0.000108	0.00662	0.00978	0.0121	0.0136	0.0135	0.0145	0.0151	0.0152	0.0155
1880	-9.83e-05	0.00671	0.00988	0.0122	0.0137	0.0136	0.0146	0.0152	0.0153	0.0156
1880	-7.73e-05	0.0068	0.00999	0.0123	0.0138	0.0137	0.0147	0.0153	0.0154	0.0157
1880	-4.83e-05	0.00688	0.0101	0.0124	0.0139	0.0138	0.0148	0.0153	0.0155	0.0158
1880	-1.47e-05	0.00694	0.0101	0.0124	0.014	0.0138	0.0148	0.0154	0.0155	0.0159
1880	2.1e-05	0.00696	0.0102	0.0124	0.014	0.0138	0.0149	0.0154	0.0155	0.0159
1880	5.65e-05	0.00696	0.0102	0.0123	0.014	0.0138	0.0149	0.0153	0.0154	0.0159
1880	8.84e-05	0.00693	0.0102	0.0122	0.0139	0.0138	0.0148	0.0152	0.0153	0.0159
1880	0.000112	0.00688	0.0101	0.0121	0.0138	0.0137	0.0148	0.0152	0.0152	0.0158
1880	0.000121	0.00682	0.0101	0.012	0.0138	0.0137	0.0147	0.0151	0.0151	0.0157
1880	0.00011	0.00676	0.01	0.0119	0.0137	0.0137	0.0147	0.0151	0.0151	0.0157
1880	7.34e-05	0.00671	0.01	0.0119	0.0137	0.0137	0.0147	0.0151	0.015	0.0157
1880	8.91e-06	0.00666	0.00999	0.0119	0.0137	0.0137	0.0147	0.0151	0.015	0.0156
1880	-8.04e-05	0.00661	0.00996	0.0119	0.0137	0.0137	0.0147	0.0151	0.0151	0.0156
1880	-0.000187	0.00657	0.00993	0.0119	0.0137	0.0137	0.0147	0.0151	0.0151	0.0156
1880	-0.000297	0.00652	0.00989	0.0119	0.0137	0.0136	0.0146	0.015	0.0151	0.0156
1880	-0.000397	0.00649	0.00984	0.0118	0.0137	0.0136	0.0146	0.015	0.0151	0.0156
1890	-0.000472	0.00647	0.00981	0.0119	0.0137	0.0135	0.0146	0.0149	0.0151	0.0156
1890	-0.000513	0.00647	0.0098	0.0119	0.0137	0.0134	0.0146	0.0149	0.0151	0.0156
1890	-0.000515	0.0065	0.00984	0.012	0.0138	0.0134	0.0146	0.0149	0.0152	0.0157
1890	-0.000479	0.00655	0.00992	0.0121	0.0139	0.0134	0.0147	0.015	0.0153	0.0158
1890	-0.000414	0.00662	0.01	0.0122	0.014	0.0135	0.0148	0.0151	0.0154	0.016
1890	-0.000328	0.00668	0.0101	0.0124	0.0141	0.0136	0.0149	0.0152	0.0155	0.0161
1890	-0.000236	0.00674	0.0102	0.0125	0.0142	0.0137	0.015	0.0154	0.0156	0.0163
1890	-0.000151	0.00677	0.0103	0.0125	0.0142	0.0137	0.0151	0.0154	0.0157	0.0163
1890	-8.69e-05	0.00677	0.0103	0.0125	0.0142	0.0138	0.0151	0.0154	0.0157	0.0163
1890	-5.34e-05	0.00675	0.0102	0.0124	0.0141	0.0137	0.0151	0.0153	0.0156	0.0162
1890	-5.28e-05	0.0067	0.0101	0.0123	0.014	0.0137	0.015	0.0152	0.0156	0.0161
1890	-8.03e-05	0.00666	0.01	0.0121	0.0139	0.0136	0.0148	0.0151	0.0155	0.016
1890	-0.000126	0.00664	0.00994	0.012	0.0139	0.0135	0.0147	0.015	0.0154	0.0158
1890	-0.000177	0.00664	0.00993	0.012	0.0139	0.0135	0.0147	0.015	0.0154	0.0158
1890	-0.000222	0.00667	0.00998	0.012	0.0139	0.0136	0.0147	0.015	0.0155	0.0158
1890	-0.000255	0.00672	0.0101	0.0121	0.014	0.0137	0.0147	0.0151	0.0156	0.0159
1890	-0.000271	0.00678	0.0102	0.0122	0.0141	0.0138	0.0148	0.0152	0.0157	0.016
1890	-0.00027	0.00684	0.0103	0.0124	0.0142	0.0139	0.0149	0.0153	0.0159	0.0162
1890	-0.000253	0.00688	0.0104	0.0125	0.0143	0.014	0.015	0.0154	0.0159	0.0163
1890	-0.000226	0.00689	0.0105	0.0125	0.0144	0.0141	0.0151	0.0155	0.016	0.0164
1890	-0.000194	0.00688	0.0105	0.0125	0.0144	0.0141	0.0151	0.0155	0.016	0.0164
1900	-0.000162	0.00684	0.0105	0.0125	0.0143	0.0141	0.0151	0.0155	0.0159	0.0164
1900	-0.000133	0.00678	0.0104	0.0125	0.0142	0.014	0.015	0.0155	0.0158	0.0163
1900	-0.000108	0.00672	0.0103	0.0124	0.0141	0.0139	0.015	0.0154	0.0157	0.0162
1900	-8.7e-05	0.00667	0.0102	0.0123	0.014	0.0138	0.0149	0.0153	0.0156	0.0161
1900	-6.99e-05	0.00663	0.0102	0.0123	0.0139	0.0138	0.0148	0.0153	0.0155	0.016
1900	-5.63e-05	0.0066	0.0101	0.0123	0.0138	0.0137	0.0148	0.0152	0.0154	0.0159
1900	-4.59e-05	0.00658	0.0101	0.0123	0.0138	0.0137	0.0148	0.0152	0.0153	0.0159
1900	-3.82e-05	0.00657	0.01	0.0123	0.0137	0.0137	0.0147	0.0152	0.0153	0.0158
1900	-3.22e-05	0.00656	0.01	0.0122	0.0137	0.0137	0.0147	0.0152	0.0153	0.0158
1900	-2.62e-05	0.00657	0.01	0.0122	0.0137	0.0137	0.0148	0.0152	0.0153	0.0157
1900	-1.83e-05	0.00658	0.01	0.0122	0.0138	0.0137	0.0148	0.0152	0.0153	0.0157
1900	-7.52e-06	0.0066	0.01	0.0122	0.0138	0.0137	0.0148	0.0152	0.0154	0.0157
1900	6.46e-06	0.00662	0.01	0.0121	0.0138	0.0137	0.0149	0.0151	0.0154	0.0158
1900	2.2e-05	0.00664	0.01	0.0121	0.0139	0.0137	0.0149	0.0151	0.0154	0.0158
1900	3.63e-05	0.00664	0.0101	0.0121	0.0139	0.0137	0.0149	0.0151	0.0155	0.0158
1900	4.61e-05	0.00663	0.0101	0.0121	0.014	0.0137	0.0149	0.0151	0.0155	0.0159
1900	4.92e-05	0.0066	0.0101	0.0121	0.014	0.0137	0.0149	0.0151	0.0154	0.0159
1900	4.41e-05	0.00657	0.0101	0.0121	0.014	0.0136	0.0149	0.015	0.0154	0.0159
1900	3.08e-05	0.00655	0.0101	0.0121	0.014	0.0136	0.0149	0.015	0.0154	0.0159
1900	1e-05	0.00654	0.01	0.0121	0.0139	0.0136	0.0148	0.015	0.0153	0.0159
1900	-1.74e-05	0.00656	0.01	0.0121	0.014	0.0136	0.0148	0.015	0.0153	0.0159
1910	-5.06e-05	0.0066	0.01	0.0121	0.014	0.0136	0.0149	0.0151	0.0153	0.0159
1910	-8.84e-05	0.00666	0.0101	0.0122	0.0141	0.0136	0.0149	0.0152	0.0154	0.016
1910	-0.000128	0.00673	0.0101	0.0123	0.0141	0.0137	0.015	0.0153	0.0155	0.0161
1910	-0.000167	0.00681	0.0102	0.0123	0.0142	0.0138	0.0152	0.0155	0.0156	0.0162
1910	-0.000197	0.00687	0.0103	0.0124	0.0143	0.014	0.0153	0.0156	0.0157	0.0163
1910	-0.000212	0.00694	0.0105	0.0125	0.0144	0.0141	0.0154	0.0158	0.0158	0.0165
1910	-0.000208	0.00699	0.0106	0.0126	0.0145	0.0141	0.0155	0.0159	0.0159	0.0166
1910	-0.000181	0.00703	0.0106	0.0126	0.0146	0.0142	0.0156	0.016	0.016	0.0166
1910	-0.000135	0.00705	0.0106	0.0126	0.0146	0.0142	0.0156	0.016	0.016	0.0166
1910	-7.85e-05	0.00706	0.0106	0.0126	0.0146	0.0142	0.0156	0.0159	0.016	0.0166
1910	-2.22e-05	0.00704	0.0105	0.0125	0.0145	0.0141	0.0155	0.0158	0.0159	0.0164
1910	2.26e-05	0.007	0.0104	0.0125	0.0144	0.014	0.0154	0.0157	0.0157	0.0163
1910	4.86e-05	0.00694	0.0103	0.0124	0.0143	0.0139	0.0152	0.0155	0.0156	0.0162
1910	5.35e-05	0.00687	0.0102	0.0123	0.0142	0.0138	0.0151	0.0154	0.0155	0.016
1910	3.9e-05	0.00681	0.0101	0.0123	0.0142	0.0138	0.015	0.0152	0.0154	0.0159
1910	9.58e-06	0.00677	0.01	0.0123	0.0141	0.0138	0.0149	0.0152	0.0154	0.0159
1910	-3e-05	0.00675	0.01	0.0123	0.0141	0.0137	0.0149	0.0151	0.0154	0.0159
1910	-7.65e-05	0.00675	0.01	0.0123	0.014	0.0138	0.0149	0.0152	0.0155	0.0159
1910	-0.000128	0.00676	0.0101	0.0123	0.0141	0.0138	0.0149	0.0152	0.0155	0.0159
1910	-0.000183	0.00678	0.0101	0.0123	0.0141	0.0138	0.0149	0.0152	0.0156	0.016
1910	-0.000241	0.00679	0.0101	0.0123	0.0141	0.0138	0.015	0.0153	0.0156	0.0161
1920	-0.000297	0.00679	0.0102	0.0123	0.0141	0.0138	0.015	0.0153	0.0156	0.0162
1920	-0.000344	0.00678	0.0102	0.0123	0.0142	0.0138	0.015	0.0153	0.0156	0.0162
1920	-0.000375	0.00676	0.0102	0.0123	0.0141	0.0138	0.015	0.0153	0.0156	0.0162
1920	-0.000379	0.00673	0.0101	0.0123	0.0141	0.0138	0.0149	0.0153	0.0155	0.0162
1920	-0.000352	0.00671	0.0101	0.0123	0.014	0.0138	0.0149	0.0153	0.0155	0.0162
1920	-0.000296	0.00669	0.01	0.0123	0.014	0.0137	0.0148	0.0153	0.0154	0.0161
1920	-0.000219	0.0067	0.01	0.0123	0.0139	0.0137	0.0147	0.0153	0.0153	0.0161
1920	-0.000134	0.00673	0.01	0.0123	0.0139	0.0138	0.0148	0.0153	0.0153	0.0161
1920	-5.4e-05	0.00681	0.0102	0.0124	0.014	0.0139	0.0149	0.0155	0.0154	0.0162
1920	1.07e-05	0.00693	0.0103	0.0126	0.0142	0.0141	0.0151	0.0157	0.0156	0.0163
1920	5.58e-05	0.00708	0.0106	0.0129	0.0144	0.0144	0.0154	0.0159	0.0159	0.0166
1920	7.99e-05	0.00725	0.0108	0.0132	0.0147	0.0146	0.0157	0.0162	0.0162	0.0168
1920	8.37e-05	0.00739	0.011	0.0134	0.015	0.0149	0.0159	0.0164	0.0165	0.0171
1920	7.02e-05	0.00749	0.0111	0.0136	0.0152	0.0151	0.0161	0.0166	0.0168	0.0172
1920	4.35e-05	0.00752	0.0111	0.0136	0.0153	0.0151	0.0162	0.0166	0.0168	0.0173
1920	9.77e-06	0.00746	0.011	0.0136	0.0152	0.015	0.0161	0.0166	0.0168	0.0173
1920	-2.41e-05	0.00732	0.0108	0.0133	0.0151	0.0148	0.0159	0.0164	0.0166	0.0171
1920	-5.15e-05	0.00714	0.0106	0.0131	0.0148	0.0146	0.0157	0.0161	0.0163	0.0168
1920	-6.83e-05	0.00695	0.0103	0.0128	0.0146	0.0143	0.0154	0.0158	0.016	0.0165
1920	-7.4e-05	0.00679	0.0101	0.0125	0.0144	0.014	0.0151	0.0156	0.0157	0.0163
1930	-7.1e-05	0.00668	0.00998	0.0123	0.0142	0.0138	0.015	0.0154	0.0155	0.0161
1930	-6.38e-05	0.00662	0.0099	0.0122	0.0141	0.0137	0.0149	0.0153	0.0154	0.016
1930	-5.73e-05	0.0066	0.00987	0.0121	0.0141	0.0136	0.0148	0.0152	0.0153	0.0159
1930	-5.41e-05	0.00661	0.00987	0.0122	0.0141	0.0136	0.0148	0.0152	0.0153	0.0159
1930	-5.43e-05	0.00663	0.00987	0.0122	0.0141	0.0136	0.0149	0.0152	0.0153	0.0159
1930	-5.47e-05	0.00666	0.00987	0.0122	0.014	0.0136	0.0149	0.0152	0.0153	0.0159
1930	-5.08e-05	0.00668	0.00987	0.0123	0.014	0.0136	0.0149	0.0152	0.0153	0.0159
1930	-3.87e-05	0.00671	0.00987	0.0123	0.014	0.0136	0.0149	0.0152	0.0154	0.0159
1930	-1.78e-05	0.00673	0.00986	0.0123	0.014	0.0137	0.0149	0.0152	0.0154	0.0159
1930	8.28e-06	0.00675	0.00987	0.0123	0.014	0.0137	0.0149	0.0152	0.0154	0.0159
1930	3.17e-05	0.00676	0.00988	0.0123	0.014	0.0137	0.0148	0.0152	0.0154	0.0159
1930	4.39e-05	0.00676	0.0099	0.0123	0.014	0.0137	0.0148	0.0152	0.0155	0.0159
1930	3.75e-05	0.00675	0.00992	0.0123	0.014	0.0137	0.0148	0.0152	0.0155	0.0159
1930	9.81e-06	0.00672	0.00993	0.0124	0.014	0.0137	0.0148	0.0152	0.0155	0.0158
1930	-3.64e-05	0.00668	0.00993	0.0124	0.014	0.0137	0.0148	0.0152	0.0155	0.0158
1930	-9.38e-05	0.00663	0.00992	0.0124	0.014	0.0137	0.0148	0.0152	0.0155	0.0157
1930	-0.000153	0.00658	0.0099	0.0124	0.0139	0.0137	0.0148	0.0151	0.0154	0.0157
1930	-0.000204	0.00653	0.00988	0.0123	0.0139	0.0136	0.0148	0.0151	0.0154	0.0157
1930	-0.000241	0.0065	0.00986	0.0123	0.0139	0.0136	0.0148	0.015	0.0154	0.0156
1930	-0.000262	0.00649	0.00986	0.0123	0.0139	0.0136	0.0148	0.015	0.0154	0.0156
1930	-0.000269	0.0065	0.00987	0.0123	0.0139	0.0136	0.0148	0.015	0.0154	0.0156
1940	-0.000263	0.00653	0.0099	0.0123	0.0139	0.0136	0.0148	0.015	0.0154	0.0157
1940	-0.000249	0.00658	0.00996	0.0123	0.014	0.0136	0.0148	0.0151	0.0154	0.0157
1940	-0.000228	0.00664	0.01	0.0123	0.014	0.0136	0.0148	0.0151	0.0155	0.0158
1940	-0.000204	0.0067	0.0101	0.0123	0.014	0.0137	0.0148	0.0152	0.0155	0.0158
1940	-0.000177	0.00675	0.0101	0.0123	0.014	0.0137	0.0149	0.0152	0.0156	0.0159
1940	-0.000149	0.00678	0.0101	0.0123	0.0141	0.0137	0.0149	0.0153	0.0156	0.0159
1940	-0.000122	0.00681	0.0102	0.0123	0.0141	0.0138	0.015	0.0153	0.0157	0.016
1940	-0.0001	0.00684	0.0102	0.0123	0.0142	0.0139	0.015	0.0154	0.0158	0.0161
1940	-8.48e-05	0.00687	0.0103	0.0124	0.0143	0.014	0.0151	0.0155	0.0159	0.0162
1940	-7.73e-05	0.00693	0.0104	0.0126	0.0144	0.0141	0.0153	0.0157	0.016	0.0164
1940	-7.73e-05	0.007	0.0105	0.0127	0.0146	0.0143	0.0154	0.0159	0.0162	0.0165
1940	-8.32e-05	0.00709	0.0107	0.0129	0.0148	0.0144	0.0156	0.0161	0.0164	0.0168
1940	-9.22e-05	0.00717	0.0108	0.0131	0.015	0.0146	0.0158	0.0163	0.0166	0.017
1940	-0.000102	0.00722	0.0109	0.0132	0.0151	0.0147	0.0159	0.0165	0.0167	0.0171
1940	-0.000109	0.00723	0.011	0.0132	0.0152	0.0147	0.016	0.0166	0.0167	0.0171
1940	-0.000113	0.00718	0.0109	0.0132	0.0151	0.0146	0.0159	0.0165	0.0167	0.0171
1940	-0.000114	0.00709	0.0108	0.0131	0.015	0.0145	0.0158	0.0164	0.0166	0.017
1940	-0.000111	0.00699	0.0107	0.0129	0.0149	0.0144	0.0156	0.0162	0.0164	0.0168
1940	-0.000107	0.00688	0.0105	0.0128	0.0147	0.0142	0.0155	0.0161	0.0163	0.0167
1940	-0.000102	0.00681	0.0104	0.0127	0.0146	0.0141	0.0153	0.0159	0.0161	0.0166
1940	-9.8e-05	0.00676	0.0104	0.0126	0.0145	0.014	0.0152	0.0158	0.016	0.0165
1950	-9.58e-05	0.00673	0.0104	0.0126	0.0144	0.014	0.0152	0.0158	0.0159	0.0164
1950	-9.59e-05	0.00673	0.0104	0.0126	0.0144	0.014	0.0151	0.0157	0.0159	0.0163
1950	-9.86e-05	0.00672	0.0104	0.0125	0.0143	0.0139	0.0151	0.0156	0.0158	0.0163
1950	-0.000104	0.00672	0.0103	0.0125	0.0142	0.0139	0.0151	0.0156	0.0157	0.0162
1950	-0.000113	0.00671	0.0103	0.0125	0.0142	0.0138	0.015	0.0155	0.0156	0.0161
1950	-0.000125	0.00671	0.0103	0.0124	0.0141	0.0138	0.015	0.0154	0.0156	0.016
1950	-0.000139	0.00671	0.0103	0.0124	0.0141	0.0138	0.015	0.0154	0.0155	0.0159
1950	-0.000157	0.00671	0.0102	0.0123	0.0141	0.0138	0.015	0.0153	0.0155	0.0158
1950	-0.000177	0.00672	0.0102	0.0123	0.0141	0.0138	0.015	0.0153	0.0155	0.0158
1950	-0.000198	0.00673	0.0102	0.0123	0.014	0.0138	0.015	0.0153	0.0155	0.0158
1950	-0.000218	0.00674	0.0102	0.0122	0.014	0.0138	0.0149	0.0153	0.0155	0.0158
1950	-0.000231	0.00675	0.0102	0.0122	0.014	0.0138	0.0149	0.0153	0.0155	0.0158
1950	-0.000235	0.00676	0.0102	0.0122	0.0141	0.0138	0.015	0.0154	0.0155	0.0158
1950	-0.000228	0.00677	0.0102	0.0123	0.0141	0.0138	0.015	0.0154	0.0155	0.0158
1950	-0.000207	0.00679	0.0103	0.0123	0.0141	0.0138	0.015	0.0155	0.0156	0.0158
1950	-0.000176	0.00683	0.0103	0.0124	0.0142	0.0138	0.0151	0.0155	0.0156	0.0159
1950	-0.00014	0.00687	0.0103	0.0124	0.0142	0.0138	0.0152	0.0156	0.0157	0.016
1950	-0.000106	0.00691	0.0103	0.0125	0.0143	0.0139	0.0152	0.0156	0.0157	0.016
1950	-7.92e-05	0.00693	0.0104	0.0125	0.0143	0.0139	0.0153	0.0156	0.0157	0.0161
1950	-6.53e-05	0.00693	0.0103	0.0125	0.0144	0.0139	0.0153	0.0156	0.0157	0.0161
1950	-6.59e-05	0.0069	0.0103	0.0125	0.0143	0.0139	0.0152	0.0156	0.0157	0.0161
1960	-8.02e-05	0.00685	0.0102	0.0124	0.0143	0.0139	0.0152	0.0156	0.0156	0.0161
1960	-0.000105	0.00679	0.0102	0.0124	0.0142	0.014	0.0151	0.0155	0.0155	0.0161
1960	-0.000134	0.00672	0.0101	0.0123	0.0142	0.014	0.015	0.0155	0.0155	0.016
1960	-0.000164	0.00666	0.0101	0.0123	0.0141	0.014	0.015	0.0155	0.0155	0.016
1960	-0.000189	0.00662	0.01	0.0122	0.0141	0.014	0.0149	0.0154	0.0154	0.016
1960	-0.000205	0.0066	0.01	0.0122	0.0141	0.0139	0.0149	0.0154	0.0154	0.0159
1960	-0.000211	0.00661	0.01	0.0122	0.0141	0.0139	0.0149	0.0154	0.0155	0.0159
1960	-0.000207	0.00663	0.01	0.0123	0.0141	0.0139	0.0149	0.0154	0.0155	0.016
1960	-0.000192	0.00667	0.01	0.0123	0.0141	0.0139	0.015	0.0154	0.0155	0.016
1960	-0.000171	0.00672	0.0101	0.0124	0.0141	0.0139	0.015	0.0155	0.0155	0.016
1960	-0.000145	0.00677	0.0101	0.0124	0.0142	0.0139	0.015	0.0155	0.0156	0.016
1960	-0.000118	0.0068	0.0101	0.0125	0.0142	0.014	0.015	0.0155	0.0156	0.0161
1960	-9.34e-05	0.00682	0.0101	0.0125	0.0143	0.014	0.015	0.0155	0.0156	0.0161
1960	-7.17e-05	0.00682	0.0101	0.0126	0.0143	0.014	0.015	0.0155	0.0156	0.0161
1960	-5.29e-05	0.00681	0.0101	0.0126	0.0143	0.014	0.015	0.0154	0.0156	0.0161
1960	-3.62e-05	0.00681	0.0101	0.0126	0.0143	0.014	0.0151	0.0154	0.0156	0.0162
1960	-2.08e-05	0.00682	0.0101	0.0126	0.0144	0.0141	0.0151	0.0155	0.0156	0.0162
1960	-6.92e-06	0.00686	0.0102	0.0127	0.0145	0.0141	0.0152	0.0155	0.0157	0.0163
1960	3.64e-06	0.00693	0.0103	0.0128	0.0145	0.0143	0.0154	0.0157	0.0158	0.0165
1960	8.68e-06	0.00703	0.0105	0.0129	0.0147	0.0144	0.0155	0.0159	0.016	0.0166
1970	6.73e-06	0.00714	0.0106	0.013	0.0148	0.0146	0.0157	0.016	0.0161	0.0168
1970	-2.22e-06	0.00724	0.0107	0.0131	0.0149	0.0147	0.0159	0.0162	0.0162	0.0169
1970	-1.48e-05	0.00731	0.0109	0.0132	0.015	0.0148	0.016	0.0163	0.0163	0.017
1970	-2.57e-05	0.00733	0.0109	0.0132	0.0151	0.0148	0.016	0.0164	0.0164	0.017
1970	-2.87e-05	0.0073	0.0109	0.0132	0.0151	0.0148	0.016	0.0163	0.0163	0.017
1970	-1.98e-05	0.00723	0.0108	0.0131	0.015	0.0147	0.0159	0.0162	0.0162	0.0169
1970	9.94e-07	0.00712	0.0107	0.013	0.0149	0.0146	0.0157	0.0161	0.0161	0.0167
1970	2.97e-05	0.00701	0.0106	0.0129	0.0148	0.0145	0.0156	0.0159	0.0159	0.0166
1970	5.84e-05	0.00691	0.0105	0.0127	0.0147	0.0143	0.0154	0.0158	0.0158	0.0164
1970	8e-05	0.00683	0.0104	0.0126	0.0146	0.0142	0.0153	0.0157	0.0157	0.0163
1970	8.84e-05	0.00678	0.0103	0.0126	0.0146	0.0142	0.0152	0.0156	0.0156	0.0162
1970	8.16e-05	0.00675	0.0103	0.0125	0.0145	0.0141	0.0152	0.0156	0.0156	0.0161
1970	6.09e-05	0.00674	0.0103	0.0125	0.0145	0.0141	0.0152	0.0156	0.0156	0.0161
1970	3.07e-05	0.00674	0.0103	0.0125	0.0145	0.0141	0.0152	0.0156	0.0156	0.0161
1970	-3.31e-06	0.00675	0.0102	0.0125	0.0144	0.014	0.0152	0.0156	0.0156	0.016
1970	-3.6e-05	0.00675	0.0102	0.0125	0.0144	0.014	0.0151	0.0156	0.0156	0.016
1970	-6.41e-05	0.00676	0.0102	0.0125	0.0144	0.014	0.0151	0.0155	0.0156	0.016
1970	-8.65e-05	0.00676	0.0101	0.0125	0.0143	0.0139	0.0151	0.0155	0.0156	0.016
1970	-0.000103	0.00676	0.0101	0.0125	0.0143	0.0139	0.015	0.0155	0.0157	0.016
1970	-0.000115	0.00676	0.0101	0.0125	0.0143	0.0139	0.015	0.0155	0.0157	0.016
1970	-0.000123	0.00676	0.0101	0.0125	0.0143	0.0138	0.015	0.0154	0.0157	0.016
1980	-0.000128	0.00675	0.0101	0.0124	0.0143	0.0138	0.015	0.0154	0.0157	0.016
1980	-0.000132	0.00675	0.0101	0.0124	0.0142	0.0138	0.015	0.0154	0.0156	0.016
1980	-0.000135	0.00675	0.01	0.0124	0.0142	0.0138	0.015	0.0154	0.0156	0.016
1980	-0.000138	0.00674	0.01	0.0124	0.0142	0.0138	0.015	0.0154	0.0156	0.016
1980	-0.000142	0.00674	0.01	0.0124	0.0142	0.0139	0.015	0.0154	0.0156	0.016
1980	-0.000146	0.00675	0.01	0.0124	0.0141	0.0139	0.015	0.0154	0.0156	0.016
1980	-0.000149	0.00677	0.01	0.0124	0.0141	0.0139	0.015	0.0154	0.0155	0.016
1980	-0.000149	0.00678	0.01	0.0125	0.0141	0.0139	0.0151	0.0154	0.0155	0.016
1980	-0.000145	0.0068	0.01	0.0125	0.0141	0.0139	0.0151	0.0155	0.0155	0.0161
1980	-0.000137	0.00681	0.0101	0.0125	0.0142	0.0139	0.0151	0.0155	0.0155	0.0161
1980	-0.00013	0.00681	0.0101	0.0125	0.0142	0.014	0.0151	0.0155	0.0155	0.0161
1980	-0.000126	0.0068	0.0101	0.0126	0.0142	0.014	0.0151	0.0156	0.0155	0.0161
1980	-0.000128	0.00678	0.0101	0.0125	0.0142	0.014	0.0151	0.0156	0.0156	0.0161
1980	-0.000139	0.00676	0.0101	0.0125	0.0142	0.014	0.0152	0.0156	0.0156	0.0161
1980	-0.000155	0.00674	0.0101	0.0125	0.0143	0.014	0.0152	0.0156	0.0156	0.0161
1980	-0.000172	0.00673	0.0101	0.0125	0.0143	0.0141	0.0152	0.0156	0.0156	0.0162
1980	-0.000182	0.00674	0.0101	0.0125	0.0143	0.0141	0.0152	0.0157	0.0157	0.0162
1980	-0.00018	0.00676	0.0101	0.0125	0.0143	0.0141	0.0152	0.0157	0.0157	0.0162
1980	-0.000163	0.00681	0.0101	0.0126	0.0143	0.0141	0.0152	0.0157	0.0157	0.0162
1980	-0.000132	0.00687	0.0101	0.0126	0.0144	0.0142	0.0153	0.0157	0.0158	0.0163
1980	-9.26e-05	0.00694	0.0102	0.0127	0.0144	0.0142	0.0153	0.0158	0.0158	0.0163
1990	-5.33e-05	0.00703	0.0102	0.0128	0.0145	0.0143	0.0154	0.0158	0.0159	0.0164
1990	-2.26e-05	0.00711	0.0103	0.0129	0.0146	0.0144	0.0155	0.0159	0.016	0.0165
1990	-7.02e-06	0.00717	0.0104	0.0129	0.0148	0.0144	0.0156	0.016	0.0161	0.0166
1990	-9.54e-06	0.00721	0.0105	0.013	0.0148	0.0145	0.0156	0.0161	0.0162	0.0167
1990	-2.94e-05	0.00723	0.0106	0.0131	0.0149	0.0146	0.0157	0.0162	0.0162	0.0168
1990	-6.24e-05	0.00723	0.0107	0.0131	0.015	0.0146	0.0157	0.0162	0.0163	0.0168
1990	-0.000102	0.00722	0.0107	0.0131	0.015	0.0147	0.0158	0.0162	0.0163	0.0168
1990	-0.000141	0.00722	0.0108	0.0132	0.015	0.0147	0.0158	0.0162	0.0163	0.0168
1990	-0.000173	0.00723	0.0109	0.0132	0.015	0.0147	0.0158	0.0162	0.0164	0.0168
1990	-0.00019	0.00726	0.011	0.0133	0.0151	0.0148	0.0159	0.0163	0.0165	0.0169
1990	-0.00019	0.00733	0.0111	0.0134	0.0151	0.0148	0.0159	0.0164	0.0166	0.017
1990	-0.00017	0.00741	0.0112	0.0135	0.0152	0.0149	0.016	0.0165	0.0167	0.0171
1990	-0.000135	0.00748	0.0113	0.0136	0.0153	0.015	0.0161	0.0165	0.0168	0.0172
1990	-9.2e-05	0.00754	0.0113	0.0136	0.0153	0.015	0.0162	0.0166	0.0168	0.0172
1990	-5.05e-05	0.00755	0.0113	0.0136	0.0153	0.015	0.0162	0.0166	0.0168	0.0172
1990	-2.14e-05	0.0075	0.0112	0.0135	0.0152	0.015	0.0161	0.0165	0.0167	0.0171
1990	-1.24e-05	0.00742	0.0111	0.0133	0.015	0.0149	0.016	0.0164	0.0165	0.017
1990	-2.55e-05	0.0073	0.0109	0.0132	0.0149	0.0147	0.0159	0.0162	0.0163	0.0168
1990	-5.65e-05	0.00717	0.0108	0.013	0.0148	0.0146	0.0157	0.016	0.0162	0.0167
1990	-9.67e-05	0.00705	0.0106	0.0129	0.0146	0.0144	0.0156	0.0158	0.016	0.0165
1990	-0.000135	0.00695	0.0105	0.0128	0.0146	0.0143	0.0155	0.0157	0.0159	0.0164
2000	-0.000162	0.00687	0.0105	0.0127	0.0145	0.0143	0.0154	0.0157	0.0159	0.0163
2000	-0.00017	0.00682	0.0104	0.0127	0.0144	0.0142	0.0154	0.0157	0.0159	0.0163
2000	-0.000158	0.0068	0.0104	0.0127	0.0144	0.0142	0.0153	0.0157	0.0159	0.0163
2000	-0.000129	0.0068	0.0104	0.0127	0.0144	0.0142	0.0153	0.0157	0.0159	0.0163
2000	-8.94e-05	0.00681	0.0104	0.0127	0.0145	0.0142	0.0153	0.0158	0.0159	0.0163
2000	-4.94e-05	0.00684	0.0104	0.0127	0.0145	0.0142	0.0153	0.0158	0.0159	0.0163
2000	-1.68e-05	0.00687	0.0104	0.0127	0.0145	0.0142	0.0153	0.0159	0.0159	0.0163
2000	2.32e-06	0.0069	0.0104	0.0127	0.0145	0.0142	0.0153	0.0159	0.0159	0.0164
2000	5.37e-06	0.00692	0.0104	0.0127	0.0145	0.0142	0.0153	0.0159	0.0159	0.0164
2000	-7.16e-06	0.00694	0.0104	0.0127	0.0145	0.0142	0.0153	0.0159	0.0159	0.0164
2000	-3.23e-05	0.00695	0.0104	0.0126	0.0145	0.0142	0.0153	0.0158	0.0159	0.0164
2000	-6.49e-05	0.00694	0.0104	0.0126	0.0145	0.0141	0.0153	0.0158	0.0159	0.0164
2000	-9.86e-05	0.00693	0.0104	0.0126	0.0145	0.0141	0.0153	0.0158	0.0159	0.0164
2000	-0.000127	0.00692	0.0104	0.0126	0.0144	0.0141	0.0153	0.0158	0.0159	0.0164
2000	-0.000144	0.00691	0.0104	0.0126	0.0144	0.0141	0.0153	0.0158	0.0159	0.0164
2000	-0.000146	0.0069	0.0104	0.0126	0.0145	0.0141	0.0154	0.0158	0.0159	0.0164
2000	-0.00013	0.00691	0.0105	0.0127	0.0145	0.0141	0.0154	0.0158	0.016	0.0164
2000	-0.0001	0.00693	0.0105	0.0127	0.0145	0.0141	0.0155	0.0158	0.016	0.0165
2000	-6.02e-05	0.00696	0.0105	0.0128	0.0145	0.0142	0.0155	0.0159	0.016	0.0165
2000	-1.84e-05	0.00699	0.0105	0.0128	0.0145	0.0142	0.0156	0.0159	0.0161	0.0165
2010	1.7e-05	0.00702	0.0105	0.0128	0.0146	0.0143	0.0156	0.0159	0.0161	0.0166
2010	3.86e-05	0.00705	0.0105	0.0128	0.0146	0.0143	0.0156	0.0159	0.0161	0.0166
2010	4.25e-05	0.00707	0.0105	0.0128	0.0146	0.0144	0.0156	0.0159	0.0162	0.0166
2010	2.79e-05	0.00707	0.0105	0.0129	0.0146	0.0144	0.0156	0.0159	0.0162	0.0166
2010	-1.95e-06	0.00706	0.0105	0.0129	0.0147	0.0144	0.0156	0.0159	0.0162	0.0166
2010	-4.19e-05	0.00703	0.0105	0.0129	0.0147	0.0144	0.0156	0.0159	0.0162	0.0166
2010	-8.55e-05	0.00699	0.0105	0.0128	0.0146	0.0144	0.0156	0.0159	0.0161	0.0165
2010	-0.000127	0.00694	0.0104	0.0128	0.0146	0.0143	0.0155	0.0159	0.0161	0.0165
2010	-0.000163	0.0069	0.0104	0.0128	0.0145	0.0142	0.0155	0.0159	0.016	0.0164
2010	-0.00019	0.00686	0.0104	0.0127	0.0145	0.0142	0.0154	0.0158	0.0159	0.0164
2010	-0.00021	0.00684	0.0103	0.0127	0.0144	0.0141	0.0154	0.0158	0.0159	0.0163
2010	-0.000223	0.00683	0.0103	0.0127	0.0144	0.0141	0.0154	0.0157	0.0159	0.0163
2010	-0.000231	0.00683	0.0103	0.0126	0.0144	0.014	0.0154	0.0157	0.0159	0.0163
2010	-0.000236	0.00684	0.0104	0.0126	0.0144	0.014	0.0154	0.0157	0.0159	0.0164
2010	-0.00024	0.00685	0.0104	0.0126	0.0144	0.014	0.0154	0.0157	0.0159	0.0164
2010	-0.000244	0.00687	0.0104	0.0126	0.0144	0.014	0.0154	0.0157	0.0159	0.0164
2010	-0.000247	0.00688	0.0104	0.0126	0.0144	0.014	0.0154	0.0157	0.0159	0.0164
2010	-0.00025	0.00691	0.0104	0.0126	0.0145	0.0141	0.0154	0.0157	0.0159	0.0165
2010	-0.00025	0.00695	0.0105	0.0127	0.0146	0.0142	0.0154	0.0158	0.016	0.0165
2010	-0.000247	0.00701	0.0106	0.0128	0.0147	0.0143	0.0155	0.0159	0.0161	0.0167
2010	-0.000238	0.00709	0.0107	0.0129	0.0148	0.0144	0.0156	0.0161	0.0162	0.0168
2020	-0.000223	0.00718	0.0108	0.0131	0.0149	0.0146	0.0157	0.0163	0.0164	0.017
2020	-0.000204	0.00727	0.0109	0.0132	0.0151	0.0147	0.0159	0.0165	0.0165	0.0171
2020	-0.000182	0.00734	0.0111	0.0134	0.0152	0.0149	0.016	0.0166	0.0166	0.0172
2020	-0.000162	0.00739	0.0111	0.0135	0.0153	0.015	0.0161	0.0167	0.0167	0.0173
2020	-0.000151	0.00741	0.0112	0.0135	0.0153	0.015	0.0161	0.0167	0.0167	0.0173
2020	-0.00015	0.00738	0.0111	0.0135	0.0152	0.015	0.0161	0.0167	0.0167	0.0172
2020	-0.000163	0.00733	0.011	0.0134	0.0151	0.0149	0.016	0.0166	0.0166	0.017
2020	-0.000186	0.00725	0.0109	0.0133	0.015	0.0148	0.0159	0.0165	0.0165	0.0169
2020	-0.000214	0.00718	0.0108	0.0131	0.0149	0.0146	0.0158	0.0164	0.0163	0.0167
2020	-0.000243	0.00712	0.0107	0.013	0.0148	0.0145	0.0157	0.0163	0.0162	0.0166
2020	-0.000264	0.00708	0.0106	0.0129	0.0147	0.0144	0.0157	0.0162	0.0161	0.0165
2020	-0.000276	0.00706	0.0105	0.0129	0.0147	0.0144	0.0156	0.0161	0.016	0.0164
2020	-0.000277	0.00707	0.0105	0.0129	0.0147	0.0144	0.0156	0.0161	0.016	0.0164
2020	-0.000269	0.0071	0.0105	0.0129	0.0148	0.0144	0.0156	0.0161	0.016	0.0165
2020	-0.000258	0.00712	0.0105	0.0129	0.0148	0.0144	0.0156	0.0162	0.0161	0.0165
2020	-0.000249	0.00713	0.0105	0.0129	0.0149	0.0145	0.0156	0.0162	0.0161	0.0166
2020	-0.000245	0.00712	0.0105	0.013	0.0149	0.0145	0.0156	0.0162	0.0161	0.0166
2020	-0.000246	0.00709	0.0105	0.0129	0.0149	0.0145	0.0156	0.0162	0.0161	0.0166
2020	-0.000249	0.00704	0.0105	0.0129	0.0149	0.0145	0.0155	0.0162	0.0161	0.0166
2020	-0.000249	0.00698	0.0104	0.0129	0.0148	0.0145	0.0155	0.0162	0.0161	0.0166
2020	-0.000241	0.00693	0.0104	0.0128	0.0147	0.0144	0.0155	0.0161	0.016	0.0166
2030	-0.000221	0.00689	0.0104	0.0128	0.0146	0.0144	0.0154	0.0161	0.016	0.0166
2030	-0.000187	0.00687	0.0104	0.0128	0.0146	0.0144	0.0154	0.0161	0.016	0.0166
2030	-0.000143	0.00687	0.0104	0.0128	0.0146	0.0144	0.0155	0.016	0.016	0.0166
2030	-9.27e-05	0.00688	0.0105	0.0129	0.0146	0.0144	0.0155	0.016	0.0161	0.0167
2030	-4.21e-05	0.00691	0.0105	0.0129	0.0147	0.0145	0.0155	0.016	0.0161	0.0167
2030	3.48e-06	0.00693	0.0106	0.0129	0.0147	0.0145	0.0155	0.016	0.0161	0.0167
2030	3.98e-05	0.00695	0.0106	0.013	0.0147	0.0145	0.0155	0.0161	0.0162	0.0167
2030	6.45e-05	0.00696	0.0106	0.013	0.0148	0.0145	0.0156	0.0161	0.0162	0.0167
2030	7.66e-05	0.00696	0.0107	0.013	0.0148	0.0145	0.0156	0.0161	0.0162	0.0167
2030	7.61e-05	0.00696	0.0106	0.013	0.0148	0.0145	0.0156	0.0161	0.0162	0.0166
2030	6.37e-05	0.00696	0.0106	0.0129	0.0148	0.0145	0.0156	0.0161	0.0162	0.0166
2030	4.12e-05	0.00696	0.0106	0.0129	0.0148	0.0145	0.0156	0.016	0.0162	0.0166
2030	1.15e-05	0.00696	0.0106	0.0128	0.0147	0.0145	0.0156	0.016	0.0161	0.0166
2030	-2.14e-05	0.00696	0.0106	0.0128	0.0147	0.0145	0.0156	0.016	0.0161	0.0165
2030	-5.26e-05	0.00696	0.0106	0.0127	0.0147	0.0145	0.0155	0.0159	0.0161	0.0165
2030	-7.76e-05	0.00697	0.0106	0.0127	0.0147	0.0145	0.0155	0.0159	0.016	0.0165
2030	-9.3e-05	0.00698	0.0106	0.0127	0.0147	0.0145	0.0155	0.0159	0.016	0.0165
2030	-9.78e-05	0.00699	0.0106	0.0127	0.0147	0.0145	0.0155	0.0159	0.016	0.0165
2030	-9.3e-05	0.00701	0.0106	0.0127	0.0147	0.0145	0.0155	0.016	0.016	0.0165
2030	-8.16e-05	0.00702	0.0106	0.0128	0.0147	0.0145	0.0155	0.016	0.0161	0.0165
2040	-6.73e-05	0.00702	0.0106	0.0128	0.0147	0.0145	0.0155	0.0161	0.0161	0.0165
2040	-5.28e-05	0.00702	0.0106	0.0129	0.0148	0.0145	0.0155	0.0161	0.0161	0.0165
2040	-4.01e-05	0.00701	0.0106	0.0129	0.0148	0.0145	0.0155	0.0161	0.0161	0.0166
2040	-3.02e-05	0.00701	0.0106	0.0129	0.0148	0.0145	0.0155	0.0161	0.0161	0.0166
2040	-2.37e-05	0.007	0.0106	0.013	0.0148	0.0145	0.0155	0.0161	0.0161	0.0166
2040	-2.16e-05	0.00701	0.0106	0.013	0.0148	0.0146	0.0156	0.0161	0.0162	0.0167
2040	-2.59e-05	0.00703	0.0106	0.013	0.0148	0.0146	0.0156	0.0162	0.0162	0.0167
2040	-3.87e-05	0.00706	0.0107	0.0131	0.0149	0.0146	0.0156	0.0162	0.0163	0.0168
2040	-6.14e-05	0.0071	0.0107	0.0132	0.0149	0.0147	0.0157	0.0163	0.0163	0.0169
2040	-9.32e-05	0.00716	0.0108	0.0132	0.015	0.0147	0.0158	0.0164	0.0164	0.017
2040	-0.00013	0.00722	0.0108	0.0133	0.0151	0.0148	0.0158	0.0164	0.0165	0.017
2040	-0.000167	0.00728	0.0109	0.0133	0.0151	0.0148	0.0159	0.0165	0.0166	0.0171
2040	-0.000196	0.00733	0.011	0.0134	0.0152	0.0149	0.016	0.0165	0.0166	0.0171
2040	-0.000212	0.00737	0.011	0.0134	0.0152	0.0149	0.016	0.0165	0.0167	0.0172
2040	-0.000213	0.00739	0.011	0.0134	0.0152	0.0149	0.016	0.0165	0.0167	0.0172
2040	-0.000198	0.00739	0.0109	0.0134	0.0152	0.0149	0.016	0.0165	0.0166	0.0171
2040	-0.000173	0.00738	0.0109	0.0133	0.0152	0.0149	0.016	0.0164	0.0166	0.0171
2040	-0.000143	0.00735	0.0109	0.0133	0.0151	0.0148	0.0159	0.0163	0.0165	0.017
2040	-0.000116	0.00732	0.0108	0.0133	0.0151	0.0148	0.0159	0.0163	0.0164	0.017
2040	-9.51e-05	0.00729	0.0108	0.0132	0.0151	0.0148	0.0159	0.0163	0.0164	0.017
2040	-8.29e-05	0.00725	0.0107	0.0132	0.015	0.0147	0.0158	0.0162	0.0164	0.0169
2050	-7.99e-05	0.00722	0.0107	0.0132	0.015	0.0147	0.0158	0.0162	0.0164	0.0169
2050	-8.47e-05	0.00719	0.0107	0.0132	0.015	0.0147	0.0158	0.0162	0.0164	0.0169
2050	-9.59e-05	0.00716	0.0107	0.0132	0.015	0.0147	0.0158	0.0162	0.0164	0.0169
2050	-0.000111	0.00713	0.0106	0.0132	0.015	0.0146	0.0157	0.0162	0.0163	0.0168
2050	-0.000127	0.00709	0.0106	0.0132	0.015	0.0146	0.0157	0.0162	0.0163	0.0168
2050	-0.000143	0.00706	0.0106	0.0131	0.0149	0.0146	0.0157	0.0162	0.0163	0.0168
2050	-0.000154	0.00704	0.0106	0.0131	0.0149	0.0146	0.0157	0.0162	0.0162	0.0168
2050	-0.000158	0.00703	0.0106	0.0131	0.0149	0.0145	0.0156	0.0162	0.0162	0.0168
2050	-0.000154	0.00703	0.0106	0.013	0.0149	0.0145	0.0157	0.0162	0.0162	0.0168
2050	-0.000143	0.00704	0.0106	0.013	0.0149	0.0145	0.0157	0.0162	0.0162	0.0168
2050	-0.000128	0.00705	0.0106	0.013	0.0149	0.0145	0.0157	0.0163	0.0162	0.0168
2050	-0.00011	0.00706	0.0107	0.013	0.0149	0.0145	0.0157	0.0163	0.0162	0.0168
2050	-9.6e-05	0.00707	0.0107	0.013	0.0149	0.0146	0.0158	0.0163	0.0162	0.0168
2050	-8.65e-05	0.00706	0.0107	0.013	0.0149	0.0146	0.0158	0.0163	0.0162	0.0168
2050	-8.27e-05	0.00705	0.0107	0.013	0.0149	0.0146	0.0158	0.0163	0.0162	0.0168
2050	-8.32e-05	0.00704	0.0107	0.013	0.0149	0.0146	0.0158	0.0163	0.0162	0.0168
2050	-8.6e-05	0.00702	0.0107	0.0129	0.0149	0.0146	0.0158	0.0163	0.0162	0.0168
2050	-8.89e-05	0.007	0.0107	0.0129	0.0149	0.0146	0.0158	0.0164	0.0162	0.0167
2050	-9.05e-05	0.00699	0.0107	0.0129	0.0149	0.0145	0.0158	0.0164	0.0162	0.0167
2050	-9.06e-05	0.00697	0.0107	0.0129	0.0149	0.0145	0.0158	0.0164	0.0162	0.0167
2050	-8.92e-05	0.00697	0.0107	0.013	0.0149	0.0145	0.0157	0.0164	0.0162	0.0167
2060	-8.65e-05	0.00696	0.0107	0.013	0.0149	0.0145	0.0157	0.0164	0.0162	0.0167
2060	-8.19e-05	0.00696	0.0107	0.013	0.0149	0.0145	0.0157	0.0164	0.0162	0.0167
2060	-7.5e-05	0.00696	0.0107	0.0131	0.0149	0.0145	0.0157	0.0164	0.0163	0.0167
2060	-6.52e-05	0.00697	0.0107	0.0131	0.0149	0.0145	0.0157	0.0164	0.0163	0.0167
2060	-5.37e-05	0.00698	0.0107	0.0132	0.0149	0.0145	0.0157	0.0164	0.0163	0.0168
2060	-4.3e-05	0.007	0.0107	0.0132	0.0149	0.0145	0.0157	0.0164	0.0164	0.0168
2060	-3.61e-05	0.00701	0.0107	0.0132	0.0149	0.0146	0.0158	0.0164	0.0164	0.0169
2060	-3.61e-05	0.00702	0.0108	0.0132	0.015	0.0146	0.0158	0.0164	0.0164	0.0169
2060	-4.36e-05	0.00703	0.0108	0.0133	0.015	0.0146	0.0158	0.0164	0.0164	0.0169
2060	-5.66e-05	0.00704	0.0108	0.0133	0.015	0.0146	0.0158	0.0164	0.0165	0.0169
2060	-7.07e-05	0.00706	0.0108	0.0133	0.015	0.0147	0.0159	0.0164	0.0165	0.0169
2060	-8.05e-05	0.00709	0.0108	0.0133	0.0151	0.0147	0.0159	0.0164	0.0165	0.0169
2060	-8.21e-05	0.00714	0.0109	0.0134	0.0151	0.0148	0.0159	0.0165	0.0165	0.0169
2060	-7.49e-05	0.00721	0.0109	0.0134	0.0152	0.0149	0.016	0.0165	0.0165	0.0169
2060	-6.23e-05	0.00731	0.011	0.0135	0.0152	0.015	0.0161	0.0166	0.0166	0.017
2060	-5.08e-05	0.00741	0.011	0.0136	0.0153	0.0151	0.0162	0.0167	0.0167	0.0171
2060	-4.71e-05	0.00752	0.0111	0.0137	0.0154	0.0151	0.0162	0.0167	0.0168	0.0172
2060	-5.67e-05	0.0076	0.0112	0.0137	0.0155	0.0152	0.0163	0.0168	0.0169	0.0173
2060	-8.09e-05	0.00766	0.0112	0.0138	0.0155	0.0153	0.0163	0.0169	0.017	0.0174
2060	-0.000117	0.00767	0.0113	0.0138	0.0156	0.0153	0.0163	0.0169	0.017	0.0174
2060	-0.000159	0.00764	0.0113	0.0137	0.0156	0.0152	0.0163	0.0169	0.017	0.0174
2070	-0.000201	0.00757	0.0112	0.0137	0.0155	0.0152	0.0162	0.0168	0.017	0.0174
2070	-0.000238	0.00748	0.0111	0.0136	0.0154	0.0151	0.0161	0.0168	0.0168	0.0173
2070	-0.000267	0.00738	0.0111	0.0134	0.0153	0.015	0.016	0.0167	0.0167	0.0171
2070	-0.00029	0.00727	0.011	0.0133	0.0152	0.0148	0.0159	0.0166	0.0166	0.017
2070	-0.000308	0.00719	0.0109	0.0132	0.0151	0.0147	0.0158	0.0165	0.0165	0.0169
2070	-0.000323	0.00712	0.0108	0.0131	0.015	0.0146	0.0158	0.0164	0.0164	0.0169
2070	-0.000335	0.00708	0.0107	0.0131	0.015	0.0146	0.0157	0.0163	0.0163	0.0168
2070	-0.000341	0.00705	0.0107	0.0131	0.0149	0.0146	0.0157	0.0163	0.0163	0.0168
2070	-0.000339	0.00704	0.0107	0.0131	0.0149	0.0145	0.0158	0.0163	0.0162	0.0168
2070	-0.000328	0.00703	0.0106	0.0131	0.0149	0.0146	0.0158	0.0162	0.0162	0.0169
2070	-0.000306	0.00703	0.0106	0.0131	0.0149	0.0146	0.0158	0.0162	0.0163	0.0169
2070	-0.000276	0.00704	0.0106	0.0132	0.0149	0.0146	0.0159	0.0162	0.0163	0.0169
2070	-0.000239	0.00706	0.0107	0.0133	0.0149	0.0146	0.0159	0.0163	0.0163	0.0169
2070	-0.000201	0.00709	0.0107	0.0133	0.0149	0.0147	0.0159	0.0163	0.0164	0.0169
2070	-0.000164	0.00712	0.0108	0.0133	0.015	0.0147	0.016	0.0164	0.0164	0.0169
2070	-0.000131	0.00716	0.0108	0.0133	0.015	0.0147	0.016	0.0164	0.0165	0.0169
2070	-0.000105	0.00719	0.0109	0.0133	0.0151	0.0147	0.016	0.0165	0.0165	0.0169
2070	-8.52e-05	0.00722	0.0109	0.0133	0.0151	0.0148	0.016	0.0165	0.0165	0.0169
[truncated: 3,996 more rows]

## Sheet: Fig. S13b
	0 h(dry)	1 h	2 h	3 h	4 h	5 h	6 h	7 h	8 h	9 h
Parameter x	Parameter y	Parameter y	Parameter y	Parameter y	Parameter y	Parameter y	Parameter y	Parameter y	Parameter y	Parameter y
1110	-0.00153	0.0195	0.0197	0.0166	0.0168	0.0204	0.0178	0.0193	0.0189	0.021
1110	-0.00155	0.0201	0.0202	0.0168	0.0167	0.0203	0.0182	0.0192	0.02	0.0209
1110	-0.00141	0.0206	0.0208	0.0173	0.017	0.0204	0.0189	0.0193	0.0212	0.0211
1110	-0.00119	0.0211	0.0214	0.0179	0.0175	0.0204	0.0198	0.0197	0.0224	0.0216
1110	-0.000932	0.0216	0.022	0.0184	0.0183	0.0205	0.0206	0.0203	0.0233	0.0222
1110	-0.000683	0.022	0.0227	0.0188	0.019	0.0206	0.0211	0.0211	0.0239	0.0227
1110	-0.000455	0.0224	0.0234	0.019	0.0197	0.0208	0.0213	0.0218	0.024	0.0231
1110	-0.000248	0.0228	0.0242	0.0192	0.0203	0.0211	0.0211	0.0223	0.0238	0.0233
1110	-5.95e-05	0.0232	0.0249	0.0193	0.0207	0.0214	0.0206	0.0228	0.0234	0.0233
1120	0.000112	0.0235	0.0254	0.0194	0.0209	0.0217	0.02	0.0231	0.0231	0.0232
1120	0.000261	0.0237	0.0255	0.0196	0.0209	0.0219	0.0194	0.0232	0.023	0.023
1120	0.000372	0.0236	0.0253	0.0199	0.0208	0.022	0.0188	0.0232	0.0232	0.0228
1120	0.000431	0.0233	0.0246	0.0202	0.0205	0.0219	0.0184	0.023	0.0237	0.0226
1120	0.000425	0.0228	0.0235	0.0206	0.0202	0.0216	0.0182	0.0227	0.0244	0.0223
1120	0.000354	0.0221	0.0222	0.0209	0.0199	0.0212	0.0182	0.0223	0.0249	0.0219
1120	0.000234	0.0213	0.021	0.0212	0.0196	0.0207	0.0183	0.0218	0.0252	0.0214
1120	9.93e-05	0.0206	0.0199	0.0214	0.0194	0.0203	0.0185	0.0213	0.0251	0.0208
1120	4.41e-06	0.02	0.0191	0.0216	0.0193	0.0199	0.0187	0.0209	0.0246	0.0203
1120	1.41e-05	0.0198	0.0187	0.0219	0.0194	0.0197	0.019	0.0207	0.0237	0.0198
1120	0.000185	0.0199	0.0187	0.0221	0.0196	0.0197	0.0194	0.0207	0.0227	0.0196
1120	0.000551	0.0202	0.0191	0.0225	0.0199	0.0199	0.02	0.0209	0.0218	0.0197
1120	0.0011	0.0208	0.0197	0.0228	0.0201	0.0203	0.0207	0.0213	0.0211	0.0201
1120	0.00178	0.0216	0.0206	0.0231	0.0203	0.021	0.0215	0.0218	0.0208	0.0208
1120	0.00249	0.0223	0.0214	0.0233	0.0204	0.0217	0.0224	0.0223	0.0208	0.0215
1120	0.00314	0.0229	0.0222	0.0234	0.0204	0.0224	0.0231	0.0226	0.0211	0.0223
1120	0.00361	0.0232	0.0226	0.0233	0.0204	0.023	0.0236	0.0229	0.0214	0.0229
1120	0.00383	0.0233	0.0226	0.0231	0.0204	0.0233	0.0237	0.0229	0.0218	0.0233
1120	0.00375	0.023	0.0223	0.0227	0.0203	0.0232	0.0234	0.0226	0.0219	0.0235
1120	0.00341	0.0225	0.0216	0.0223	0.0203	0.0229	0.0227	0.022	0.0218	0.0233
1120	0.00285	0.0218	0.0207	0.0217	0.0203	0.0223	0.0217	0.0213	0.0213	0.023
1130	0.00216	0.021	0.0197	0.0212	0.0202	0.0216	0.0205	0.0204	0.0205	0.0224
1130	0.00143	0.0201	0.0189	0.0207	0.02	0.0209	0.0194	0.0196	0.0196	0.0218
1130	0.000715	0.0194	0.0182	0.0202	0.0198	0.0202	0.0185	0.0189	0.0185	0.0211
1130	6.73e-05	0.0188	0.018	0.0197	0.0195	0.0198	0.0177	0.0185	0.0176	0.0205
1130	-0.000478	0.0184	0.018	0.0193	0.0192	0.0194	0.0173	0.0183	0.0169	0.02
1130	-0.000908	0.0183	0.0184	0.019	0.0188	0.0193	0.017	0.0183	0.0165	0.0196
1130	-0.00123	0.0183	0.0189	0.0188	0.0184	0.0192	0.0168	0.0184	0.0163	0.0194
1130	-0.00146	0.0185	0.0194	0.0187	0.0181	0.0191	0.0167	0.0184	0.0164	0.0193
1130	-0.00163	0.0187	0.0198	0.0186	0.0176	0.019	0.0166	0.0181	0.0165	0.0193
1130	-0.00178	0.0187	0.0199	0.0184	0.0172	0.0186	0.0163	0.0177	0.0165	0.0192
1130	-0.00194	0.0186	0.0197	0.018	0.0166	0.0181	0.0161	0.017	0.0165	0.0189
1130	-0.0021	0.0183	0.0192	0.0175	0.0161	0.0173	0.0159	0.0161	0.0163	0.0186
1130	-0.00223	0.0179	0.0183	0.0169	0.0157	0.0165	0.0157	0.0153	0.0161	0.0182
1130	-0.0023	0.0175	0.0174	0.0162	0.0155	0.0157	0.0157	0.0147	0.016	0.0178
1130	-0.00223	0.0172	0.0165	0.0158	0.0155	0.0152	0.016	0.0145	0.016	0.0177
1130	-0.00197	0.0171	0.0159	0.0156	0.0157	0.015	0.0166	0.0147	0.0163	0.0178
1130	-0.00149	0.0174	0.0158	0.0157	0.0163	0.0153	0.0175	0.0152	0.0169	0.0183
1130	-0.000804	0.0178	0.0161	0.0162	0.0171	0.016	0.0185	0.0162	0.0176	0.0192
1130	1.16e-05	0.0185	0.0169	0.0169	0.0179	0.0171	0.0195	0.0173	0.0184	0.0204
1130	0.00085	0.0191	0.0179	0.0176	0.0188	0.0182	0.0203	0.0185	0.0191	0.0216
1130	0.00158	0.0196	0.0189	0.0182	0.0197	0.0193	0.0208	0.0196	0.0197	0.0227
1140	0.00207	0.0199	0.0198	0.0185	0.0203	0.0201	0.0209	0.0204	0.0199	0.0235
1140	0.00225	0.0199	0.0204	0.0185	0.0208	0.0205	0.0205	0.0208	0.0198	0.0239
1140	0.0021	0.0195	0.0206	0.0182	0.021	0.0206	0.0198	0.0208	0.0195	0.0237
1140	0.00167	0.019	0.0204	0.0177	0.021	0.0204	0.0188	0.0204	0.019	0.0231
1140	0.00105	0.0183	0.0197	0.0171	0.0209	0.0199	0.0177	0.0196	0.0184	0.0221
1140	0.00037	0.0175	0.0188	0.0164	0.0206	0.0192	0.0167	0.0187	0.0178	0.0209
1140	-0.000262	0.0167	0.0177	0.0157	0.0201	0.0185	0.0159	0.0176	0.0173	0.0198
1140	-0.000767	0.016	0.0165	0.0151	0.0194	0.0177	0.0153	0.0165	0.0169	0.0188
1140	-0.00112	0.0155	0.0154	0.0146	0.0187	0.0169	0.0149	0.0156	0.0165	0.018
1140	-0.00133	0.0151	0.0144	0.0143	0.0178	0.0161	0.0147	0.0149	0.0161	0.0177
1140	-0.00146	0.0149	0.0136	0.0141	0.017	0.0154	0.0146	0.0144	0.0158	0.0175
1140	-0.00155	0.0149	0.0131	0.0142	0.0163	0.0148	0.0146	0.0141	0.0154	0.0176
1140	-0.00166	0.015	0.013	0.0143	0.0157	0.0144	0.0147	0.014	0.0151	0.0177
1140	-0.00179	0.0152	0.0131	0.0146	0.0153	0.0142	0.0147	0.014	0.0148	0.0178
1140	-0.0019	0.0155	0.0135	0.0149	0.0152	0.0142	0.0147	0.0141	0.0145	0.0177
1140	-0.00197	0.0157	0.014	0.0151	0.0152	0.0144	0.0147	0.0141	0.0143	0.0175
1140	-0.00196	0.0159	0.0146	0.0153	0.0154	0.0147	0.0146	0.0142	0.0141	0.0172
1140	-0.00186	0.016	0.0151	0.0155	0.0157	0.015	0.0144	0.0142	0.014	0.0169
1140	-0.00169	0.0161	0.0156	0.0156	0.016	0.0151	0.0142	0.0143	0.014	0.0166
1140	-0.00149	0.0162	0.0159	0.0157	0.0161	0.0152	0.014	0.0143	0.014	0.0165
1150	-0.00129	0.0162	0.0162	0.0157	0.0161	0.0151	0.0138	0.0144	0.014	0.0164
1150	-0.00113	0.0164	0.0164	0.0157	0.016	0.0149	0.0138	0.0145	0.0141	0.0164
1150	-0.000979	0.0165	0.0166	0.0156	0.0157	0.0146	0.0139	0.0147	0.0142	0.0164
1150	-0.000818	0.0168	0.0168	0.0155	0.0153	0.0143	0.0143	0.0149	0.0144	0.0165
1150	-0.000602	0.017	0.017	0.0153	0.015	0.0141	0.0147	0.0152	0.0147	0.0165
1150	-0.000307	0.0172	0.0174	0.0153	0.0148	0.014	0.0153	0.0156	0.0151	0.0165
1150	6.54e-05	0.0173	0.0177	0.0154	0.0148	0.014	0.0158	0.016	0.0154	0.0165
1150	0.000472	0.0173	0.0181	0.0156	0.0149	0.0142	0.0163	0.0163	0.0158	0.0166
1150	0.000846	0.0171	0.0185	0.016	0.0152	0.0145	0.0167	0.0166	0.016	0.0168
1150	0.00111	0.0168	0.0186	0.0164	0.0156	0.0148	0.017	0.0169	0.0162	0.0171
1150	0.0012	0.0164	0.0186	0.0168	0.0161	0.0151	0.0172	0.017	0.0161	0.0174
1150	0.00111	0.016	0.0184	0.017	0.0165	0.0153	0.0173	0.0171	0.016	0.0177
1150	0.000864	0.0157	0.0179	0.0169	0.0168	0.0155	0.0173	0.017	0.0158	0.0179
1150	0.000522	0.0154	0.0172	0.0166	0.017	0.0155	0.0172	0.0167	0.0155	0.018
1150	0.00017	0.0153	0.0165	0.0162	0.0171	0.0155	0.017	0.0164	0.0154	0.018
1150	-0.000113	0.0153	0.0159	0.0158	0.017	0.0156	0.0169	0.016	0.0153	0.0179
1150	-0.000277	0.0154	0.0154	0.0155	0.017	0.0157	0.0167	0.0155	0.0154	0.0177
1150	-0.000302	0.0156	0.0151	0.0154	0.017	0.016	0.0166	0.015	0.0156	0.0175
1150	-0.000198	0.0157	0.0151	0.0154	0.017	0.0163	0.0166	0.0146	0.0158	0.0174
1150	6.79e-06	0.0158	0.0153	0.0156	0.017	0.0167	0.0166	0.0142	0.0161	0.0171
1150	0.000269	0.0159	0.0157	0.0158	0.0169	0.0171	0.0166	0.0139	0.0163	0.0169
1160	0.000548	0.0158	0.0161	0.0161	0.0169	0.0172	0.0166	0.0137	0.0165	0.0166
1160	0.000803	0.0156	0.0165	0.0163	0.0168	0.0172	0.0164	0.0137	0.0166	0.0164
1160	0.00101	0.0154	0.0169	0.0164	0.0166	0.0171	0.0162	0.0137	0.0166	0.0162
1160	0.00114	0.0152	0.0172	0.0165	0.0164	0.0168	0.0159	0.0139	0.0166	0.0161
1160	0.0012	0.015	0.0174	0.0166	0.0162	0.0165	0.0156	0.0141	0.0166	0.0162
1160	0.00118	0.0149	0.0175	0.0166	0.016	0.0162	0.0155	0.0144	0.0166	0.0165
1160	0.0011	0.0149	0.0175	0.0166	0.0158	0.0161	0.0155	0.0147	0.0166	0.0169
1160	0.000972	0.0149	0.0174	0.0166	0.0157	0.0161	0.0157	0.015	0.0167	0.0173
1160	0.000832	0.015	0.0171	0.0165	0.0157	0.0163	0.0159	0.0152	0.0168	0.0176
1160	0.000694	0.0152	0.0168	0.0165	0.0157	0.0165	0.0162	0.0153	0.0169	0.0177
1160	0.000564	0.0155	0.0163	0.0164	0.0156	0.0166	0.0164	0.0152	0.0169	0.0177
1160	0.000438	0.0158	0.0159	0.0163	0.0157	0.0167	0.0166	0.015	0.0168	0.0175
1160	0.000308	0.0161	0.0155	0.0163	0.0157	0.0168	0.0166	0.0147	0.0167	0.0172
1160	0.000167	0.0164	0.0152	0.0163	0.0158	0.0169	0.0166	0.0144	0.0165	0.0168
1160	2.44e-05	0.0167	0.0151	0.0162	0.016	0.0169	0.0165	0.014	0.0163	0.0165
1160	-0.0001	0.0169	0.015	0.0162	0.0162	0.017	0.0163	0.0136	0.0162	0.0162
1160	-0.000178	0.0169	0.0151	0.0161	0.0164	0.017	0.0162	0.0133	0.0161	0.016
1160	-0.000182	0.0169	0.0154	0.016	0.0167	0.0171	0.0161	0.0131	0.0161	0.0159
1160	-9.96e-05	0.0166	0.0157	0.0159	0.0169	0.0171	0.016	0.013	0.0163	0.0158
1160	6.08e-05	0.0163	0.016	0.0159	0.017	0.0169	0.0159	0.0131	0.0164	0.0157
1160	0.000271	0.016	0.0162	0.0158	0.017	0.0166	0.0158	0.0132	0.0165	0.0156
1170	0.000491	0.0156	0.0163	0.0157	0.0168	0.0162	0.0156	0.0135	0.0165	0.0154
1170	0.000679	0.0153	0.0162	0.0156	0.0165	0.0158	0.0154	0.0137	0.0165	0.0153
1170	0.000804	0.0152	0.0161	0.0155	0.0161	0.0154	0.0152	0.0139	0.0163	0.0152
1170	0.000856	0.0152	0.0158	0.0153	0.0156	0.0151	0.015	0.0142	0.0161	0.0152
1170	0.000843	0.0153	0.0156	0.0152	0.0152	0.0149	0.015	0.0144	0.016	0.0153
1170	0.000783	0.0155	0.0156	0.0151	0.0148	0.015	0.015	0.0147	0.0159	0.0155
1170	0.000695	0.0158	0.0156	0.015	0.0145	0.0152	0.0152	0.015	0.0159	0.0158
1170	0.000591	0.016	0.0157	0.0151	0.0143	0.0154	0.0154	0.0154	0.016	0.0162
1170	0.000472	0.0162	0.0159	0.0152	0.0142	0.0157	0.0157	0.0157	0.0161	0.0165
1170	0.000337	0.0162	0.0159	0.0153	0.0141	0.016	0.0159	0.016	0.016	0.0168
1170	0.000186	0.0161	0.0159	0.0153	0.0141	0.0161	0.016	0.0162	0.0157	0.0169
1170	3.51e-05	0.0158	0.0156	0.0152	0.0141	0.0161	0.0159	0.0162	0.0152	0.0169
1170	-8.93e-05	0.0155	0.0152	0.015	0.0139	0.0159	0.0157	0.016	0.0145	0.0167
1170	-0.000149	0.0152	0.0146	0.0147	0.0138	0.0156	0.0154	0.0156	0.0138	0.0164
1170	-0.000107	0.0148	0.0141	0.0143	0.0136	0.0152	0.015	0.0151	0.0131	0.016
1170	5.53e-05	0.0145	0.0136	0.0139	0.0134	0.0148	0.0146	0.0146	0.0126	0.0157
1170	0.000334	0.0143	0.0134	0.0135	0.0133	0.0143	0.0144	0.0141	0.0124	0.0154
1170	0.00069	0.0142	0.0132	0.0132	0.0132	0.0139	0.0143	0.0137	0.0124	0.0153
1170	0.00105	0.0142	0.0132	0.013	0.0132	0.0135	0.0143	0.0134	0.0126	0.0152
1170	0.00135	0.0143	0.0134	0.0129	0.0133	0.0131	0.0144	0.0131	0.0129	0.0153
1170	0.00149	0.0144	0.0136	0.0129	0.0133	0.0128	0.0145	0.013	0.0132	0.0154
1180	0.00144	0.0146	0.0138	0.0131	0.0134	0.0126	0.0146	0.0128	0.0135	0.0155
1180	0.00119	0.0147	0.0139	0.0134	0.0134	0.0125	0.0146	0.0128	0.0137	0.0155
1180	0.000752	0.0148	0.014	0.0137	0.0133	0.0123	0.0146	0.0127	0.0138	0.0154
1180	0.000197	0.0147	0.0141	0.0139	0.0132	0.0123	0.0145	0.0127	0.0139	0.0151
1180	-0.000397	0.0145	0.014	0.0141	0.0131	0.0123	0.0144	0.0127	0.0139	0.0147
1180	-0.000946	0.0142	0.0138	0.0141	0.0131	0.0124	0.0144	0.0127	0.0139	0.0143
1180	-0.00138	0.0137	0.0136	0.014	0.0132	0.0126	0.0143	0.0128	0.014	0.0138
1180	-0.00164	0.0133	0.0133	0.0138	0.0134	0.0129	0.0143	0.0129	0.0143	0.0135
1180	-0.00171	0.013	0.0132	0.0136	0.0137	0.0132	0.0144	0.0131	0.0147	0.0133
1180	-0.00161	0.0129	0.0131	0.0135	0.0142	0.0136	0.0145	0.0134	0.0151	0.0134
1180	-0.00135	0.0129	0.0133	0.0134	0.0148	0.014	0.0146	0.0138	0.0156	0.0138
1180	-0.000977	0.0131	0.0135	0.0135	0.0154	0.0144	0.0147	0.0143	0.0161	0.0143
1180	-0.000547	0.0135	0.0139	0.0137	0.0159	0.0146	0.0148	0.0147	0.0164	0.015
1180	-0.000109	0.0138	0.0142	0.0139	0.0162	0.0148	0.0149	0.0151	0.0166	0.0157
1180	0.00029	0.0141	0.0145	0.0141	0.0164	0.0149	0.015	0.0154	0.0166	0.0162
1180	0.000614	0.0144	0.0146	0.0143	0.0164	0.0148	0.015	0.0156	0.0165	0.0166
1180	0.000846	0.0145	0.0146	0.0143	0.0163	0.0147	0.0149	0.0155	0.0163	0.0167
1180	0.000983	0.0145	0.0144	0.0143	0.016	0.0147	0.0147	0.0154	0.0161	0.0167
1180	0.00103	0.0144	0.0142	0.0141	0.0158	0.0146	0.0145	0.0152	0.0159	0.0165
1180	0.00102	0.0143	0.014	0.014	0.0155	0.0147	0.0141	0.015	0.0156	0.0162
1190	0.000953	0.0142	0.0138	0.0138	0.0153	0.0148	0.0138	0.0148	0.0154	0.0159
1190	0.000864	0.0141	0.0138	0.0137	0.0151	0.0148	0.0134	0.0145	0.0152	0.0154
1190	0.000763	0.014	0.0138	0.0136	0.015	0.0149	0.0131	0.0142	0.0149	0.0149
1190	0.000658	0.0139	0.0138	0.0135	0.0148	0.015	0.0128	0.0139	0.0147	0.0143
1190	0.000554	0.0138	0.0139	0.0134	0.0146	0.0151	0.0127	0.0135	0.0145	0.0138
1190	0.000451	0.0137	0.0141	0.0133	0.0145	0.0151	0.0128	0.0132	0.0144	0.0133
1190	0.000345	0.0135	0.0143	0.0132	0.0144	0.0152	0.013	0.0131	0.0144	0.013
1190	0.000232	0.0134	0.0145	0.0132	0.0144	0.0152	0.0132	0.0131	0.0145	0.0128
1190	0.000102	0.0133	0.0148	0.0132	0.0143	0.0153	0.0135	0.0132	0.0146	0.0128
1190	-6.09e-05	0.0132	0.015	0.0132	0.0143	0.0152	0.0138	0.0133	0.0146	0.013
1190	-0.000274	0.0131	0.015	0.0132	0.0142	0.015	0.0138	0.0135	0.0145	0.0132
1190	-0.000553	0.013	0.015	0.013	0.0141	0.0147	0.0138	0.0136	0.0143	0.0134
1190	-0.000902	0.0129	0.0148	0.0128	0.014	0.0143	0.0135	0.0136	0.0139	0.0135
1190	-0.00131	0.0127	0.0145	0.0126	0.0138	0.0138	0.0131	0.0135	0.0135	0.0135
1190	-0.00175	0.0125	0.014	0.0124	0.0136	0.0133	0.0127	0.0133	0.0131	0.0135
1190	-0.00217	0.0123	0.0135	0.0122	0.0134	0.013	0.0124	0.013	0.0128	0.0133
1190	-0.00252	0.0121	0.013	0.0122	0.0131	0.0129	0.0121	0.0129	0.0126	0.0132
1190	-0.00276	0.0121	0.0126	0.0122	0.0129	0.0129	0.012	0.0128	0.0124	0.0131
1190	-0.00286	0.0122	0.0123	0.0124	0.0127	0.013	0.012	0.0129	0.0122	0.013
1190	-0.00283	0.0123	0.0121	0.0127	0.0126	0.0133	0.0122	0.013	0.012	0.0129
1190	-0.00268	0.0126	0.0121	0.0129	0.0126	0.0135	0.0124	0.0132	0.0118	0.013
1200	-0.00244	0.0129	0.0123	0.0132	0.0128	0.0137	0.0127	0.0133	0.0116	0.0131
1200	-0.00212	0.0133	0.0125	0.0135	0.013	0.0137	0.0129	0.0134	0.0115	0.0132
1200	-0.00174	0.0136	0.0128	0.0137	0.0133	0.0137	0.0131	0.0134	0.0115	0.0135
1200	-0.00129	0.014	0.0132	0.0138	0.0137	0.0137	0.0133	0.0134	0.0116	0.0137
1200	-0.000796	0.0143	0.0135	0.0138	0.0141	0.0138	0.0135	0.0133	0.0119	0.014
1200	-0.00027	0.0146	0.0138	0.0139	0.0144	0.0139	0.0136	0.0134	0.0123	0.0144
1200	0.000245	0.0149	0.014	0.0138	0.0146	0.0141	0.0138	0.0135	0.0128	0.0147
1200	0.000697	0.0151	0.0142	0.0138	0.0147	0.0143	0.014	0.0137	0.0134	0.0151
1200	0.00103	0.0153	0.0142	0.0137	0.0147	0.0146	0.0142	0.014	0.0139	0.0154
1200	0.0012	0.0154	0.0142	0.0136	0.0146	0.0149	0.0144	0.0142	0.0144	0.0156
1200	0.0012	0.0154	0.014	0.0135	0.0145	0.015	0.0146	0.0143	0.0147	0.0157
1200	0.00103	0.0153	0.0138	0.0134	0.0142	0.0149	0.0146	0.0142	0.0147	0.0156
1200	0.000742	0.015	0.0134	0.0132	0.0139	0.0147	0.0145	0.0139	0.0146	0.0153
1200	0.000393	0.0147	0.013	0.013	0.0135	0.0144	0.0143	0.0134	0.0142	0.0149
1200	4.59e-05	0.0143	0.0125	0.0127	0.0131	0.014	0.014	0.0128	0.0138	0.0143
1200	-0.000242	0.0139	0.0121	0.0125	0.0128	0.0138	0.0138	0.0122	0.0133	0.0138
1200	-0.000428	0.0137	0.0118	0.0122	0.0127	0.0136	0.0135	0.0119	0.0129	0.0133
1200	-0.000483	0.0135	0.0117	0.012	0.0127	0.0135	0.0134	0.0117	0.0127	0.0131
1200	-0.00039	0.0135	0.0118	0.0119	0.0128	0.0137	0.0133	0.0119	0.0126	0.013
1200	-0.00015	0.0136	0.0122	0.012	0.0131	0.0139	0.0134	0.0122	0.0127	0.0132
1200	0.000214	0.0138	0.0127	0.0122	0.0135	0.0141	0.0136	0.0128	0.013	0.0134
1210	0.000657	0.0141	0.0133	0.0125	0.0138	0.0144	0.0138	0.0134	0.0133	0.0137
1210	0.00111	0.0143	0.0139	0.0131	0.0141	0.0146	0.0141	0.0139	0.0136	0.014
1210	0.00151	0.0145	0.0144	0.0137	0.0143	0.0146	0.0143	0.0144	0.0138	0.0142
1210	0.00177	0.0145	0.0147	0.0144	0.0145	0.0146	0.0145	0.0146	0.014	0.0143
1210	0.00187	0.0145	0.0148	0.0151	0.0145	0.0145	0.0147	0.0148	0.0141	0.0143
1210	0.0018	0.0145	0.0149	0.0157	0.0146	0.0143	0.0148	0.0149	0.0142	0.0143
1210	0.0016	0.0144	0.0148	0.0161	0.0146	0.0142	0.0149	0.0149	0.0142	0.0143
1210	0.00134	0.0144	0.0148	0.0164	0.0147	0.0141	0.0149	0.015	0.0143	0.0144
1210	0.00111	0.0145	0.0148	0.0164	0.0149	0.0142	0.0149	0.015	0.0145	0.0145
1210	0.000954	0.0147	0.0148	0.0164	0.015	0.0144	0.0149	0.0151	0.0147	0.0147
1210	0.0009	0.015	0.0149	0.0162	0.0152	0.0147	0.0148	0.0152	0.0149	0.0148
1210	0.000927	0.0152	0.0149	0.016	0.0153	0.0149	0.0147	0.0152	0.0151	0.015
1210	0.000988	0.0154	0.0149	0.0156	0.0153	0.015	0.0146	0.0151	0.0152	0.0151
1210	0.00103	0.0154	0.0148	0.0152	0.0152	0.0149	0.0144	0.0149	0.0152	0.015
1210	0.00102	0.0152	0.0145	0.0147	0.015	0.0146	0.014	0.0145	0.015	0.0149
1210	0.000946	0.0149	0.0141	0.0142	0.0147	0.0142	0.0136	0.0141	0.0146	0.0146
1210	0.000823	0.0145	0.0137	0.0137	0.0143	0.0137	0.0132	0.0136	0.0141	0.0143
1210	0.000681	0.0141	0.0133	0.0134	0.0139	0.0132	0.0129	0.0132	0.0137	0.0139
1210	0.000547	0.0137	0.013	0.0133	0.0135	0.013	0.0127	0.0129	0.0133	0.0135
1210	0.000432	0.0135	0.0128	0.0132	0.0132	0.0129	0.0126	0.0127	0.0131	0.0133
1210	0.000338	0.0134	0.0127	0.0133	0.0129	0.013	0.0127	0.0126	0.013	0.0131
1220	0.000255	0.0134	0.0127	0.0134	0.0127	0.0131	0.013	0.0127	0.0131	0.0131
1220	0.00018	0.0134	0.0128	0.0134	0.0124	0.0133	0.0133	0.0128	0.0133	0.0131
1220	0.000124	0.0133	0.0128	0.0134	0.0123	0.0133	0.0136	0.0129	0.0135	0.0132
1220	0.000108	0.0133	0.0128	0.0132	0.0121	0.0133	0.0139	0.013	0.0137	0.0133
1220	0.000154	0.0133	0.0127	0.0131	0.012	0.0132	0.0141	0.0131	0.0138	0.0133
1220	0.000276	0.0133	0.0126	0.0129	0.012	0.013	0.0142	0.0132	0.0138	0.0134
1220	0.000464	0.0133	0.0124	0.0128	0.0122	0.0128	0.0141	0.0133	0.0137	0.0134
1220	0.00069	0.0135	0.0123	0.0127	0.0124	0.0127	0.014	0.0135	0.0137	0.0135
1220	0.000908	0.0136	0.0122	0.0127	0.0127	0.0126	0.0139	0.0136	0.0136	0.0136
1220	0.00107	0.0138	0.0121	0.0127	0.013	0.0126	0.0136	0.0137	0.0135	0.0136
1220	0.00115	0.014	0.0121	0.0127	0.0134	0.0127	0.0134	0.0138	0.0134	0.0136
1220	0.00113	0.0141	0.0122	0.0126	0.0136	0.0127	0.0132	0.0138	0.0132	0.0135
1220	0.00102	0.0142	0.0123	0.0126	0.0138	0.0127	0.013	0.0137	0.0131	0.0134
1220	0.000851	0.0142	0.0125	0.0125	0.0138	0.0127	0.0129	0.0135	0.0131	0.0133
1220	0.000643	0.0141	0.0127	0.0125	0.0139	0.0127	0.0128	0.0133	0.013	0.0132
1220	0.000424	0.014	0.0129	0.0126	0.0139	0.0127	0.0127	0.013	0.0129	0.0131
1220	0.000212	0.0138	0.013	0.0127	0.0139	0.0127	0.0126	0.0127	0.0129	0.0132
1220	2.22e-05	0.0135	0.013	0.0128	0.0138	0.0128	0.0125	0.0124	0.0128	0.0133
1220	-0.000137	0.0133	0.0129	0.0129	0.0137	0.0128	0.0124	0.0122	0.0127	0.0134
1220	-0.00026	0.0131	0.0128	0.0131	0.0136	0.0128	0.0122	0.0121	0.0125	0.0136
1230	-0.000351	0.0129	0.0127	0.0132	0.0134	0.0128	0.012	0.012	0.0124	0.0138
1230	-0.000424	0.0127	0.0126	0.0133	0.0133	0.0128	0.0119	0.012	0.0123	0.0139
1230	-0.000505	0.0127	0.0125	0.0133	0.0132	0.0127	0.0118	0.0121	0.0123	0.014
1230	-0.000622	0.0126	0.0124	0.0133	0.0131	0.0127	0.0116	0.0122	0.0124	0.014
1230	-0.000798	0.0126	0.0123	0.0133	0.013	0.0126	0.0116	0.0123	0.0124	0.0139
1230	-0.00104	0.0125	0.0121	0.0131	0.0127	0.0124	0.0115	0.0123	0.0124	0.0136
1230	-0.00133	0.0124	0.0118	0.0128	0.0124	0.0121	0.0114	0.0121	0.0122	0.0132
1230	-0.00162	0.0121	0.0115	0.0123	0.012	0.0117	0.0112	0.0117	0.0119	0.0128
1230	-0.00186	0.0119	0.0112	0.0119	0.0116	0.0114	0.0111	0.0113	0.0115	0.0123
1230	-0.00199	0.0116	0.0109	0.0114	0.0112	0.011	0.0111	0.0108	0.0111	0.012
1230	-0.00197	0.0114	0.0107	0.011	0.011	0.0108	0.0111	0.0104	0.0108	0.0118
1230	-0.0018	0.0113	0.0107	0.0108	0.0111	0.0108	0.0112	0.0102	0.0106	0.0118
1230	-0.00149	0.0113	0.0108	0.0107	0.0113	0.0109	0.0113	0.0102	0.0107	0.0119
1230	-0.0011	0.0114	0.0111	0.0107	0.0116	0.0112	0.0115	0.0104	0.011	0.0122
1230	-0.000681	0.0117	0.0113	0.0109	0.0119	0.0115	0.0116	0.0107	0.0113	0.0125
1230	-0.000276	0.0121	0.0116	0.011	0.0122	0.0119	0.0116	0.0111	0.0117	0.0128
1230	7.99e-05	0.0124	0.0118	0.0112	0.0123	0.0122	0.0116	0.0114	0.0121	0.013
1230	0.000371	0.0128	0.012	0.0113	0.0123	0.0124	0.0115	0.0117	0.0123	0.0132
1230	0.000595	0.0131	0.0121	0.0114	0.0122	0.0126	0.0115	0.0119	0.0124	0.0132
1230	0.000757	0.0134	0.0122	0.0115	0.0121	0.0127	0.0115	0.0121	0.0124	0.0133
1230	0.000862	0.0136	0.0123	0.0116	0.012	0.0128	0.0116	0.0122	0.0124	0.0133
1240	0.000916	0.0137	0.0124	0.0117	0.012	0.0128	0.0116	0.0122	0.0125	0.0133
1240	0.000926	0.0138	0.0125	0.0117	0.0121	0.0128	0.0117	0.0123	0.0125	0.0133
1240	0.000906	0.0138	0.0126	0.0118	0.0123	0.0128	0.0119	0.0123	0.0125	0.0133
1240	0.000876	0.0137	0.0127	0.0118	0.0125	0.0128	0.012	0.0123	0.0126	0.0132
1240	0.000857	0.0136	0.0127	0.0118	0.0127	0.0128	0.0122	0.0123	0.0126	0.0131
1240	0.000868	0.0135	0.0128	0.0119	0.0129	0.0128	0.0124	0.0123	0.0126	0.0131
1240	0.000921	0.0133	0.0128	0.012	0.0131	0.0129	0.0126	0.0122	0.0126	0.0131
1240	0.00101	0.0132	0.0128	0.0121	0.0132	0.0129	0.0127	0.0122	0.0126	0.0131
1240	0.00112	0.0131	0.0128	0.0122	0.0133	0.0129	0.0129	0.0122	0.0126	0.0131
1240	0.00123	0.013	0.0128	0.0123	0.0133	0.0129	0.0129	0.0122	0.0126	0.0131
1240	0.00132	0.0129	0.0127	0.0123	0.0132	0.0128	0.0128	0.0121	0.0125	0.013
1240	0.00138	0.0129	0.0127	0.0122	0.0131	0.0126	0.0126	0.0121	0.0124	0.0129
1240	0.0014	0.0129	0.0125	0.0122	0.013	0.0125	0.0124	0.0121	0.0123	0.0128
1240	0.00139	0.013	0.0124	0.0122	0.0129	0.0124	0.0122	0.0121	0.0123	0.0127
1240	0.00137	0.0131	0.0123	0.0122	0.0129	0.0124	0.0121	0.0122	0.0123	0.0126
1240	0.00136	0.0132	0.0123	0.0123	0.013	0.0124	0.0121	0.0123	0.0123	0.0126
1240	0.00138	0.0133	0.0123	0.0124	0.0132	0.0124	0.0122	0.0124	0.0124	0.0127
1240	0.00142	0.0133	0.0124	0.0125	0.0134	0.0125	0.0124	0.0125	0.0124	0.0128
1240	0.00148	0.0133	0.0125	0.0125	0.0136	0.0126	0.0125	0.0126	0.0125	0.0129
1240	0.00155	0.0133	0.0125	0.0124	0.0137	0.0126	0.0127	0.0125	0.0125	0.013
1240	0.00159	0.0132	0.0125	0.0122	0.0137	0.0126	0.0127	0.0124	0.0124	0.013
1250	0.00157	0.0131	0.0124	0.0121	0.0137	0.0126	0.0126	0.0123	0.0122	0.013
1250	0.00149	0.013	0.0123	0.0119	0.0135	0.0125	0.0125	0.012	0.0121	0.0129
1250	0.00133	0.0129	0.0121	0.0118	0.0133	0.0125	0.0123	0.0118	0.0119	0.0128
1250	0.0011	0.0128	0.0119	0.0117	0.0131	0.0125	0.0122	0.0116	0.0116	0.0127
1250	0.000839	0.0127	0.0117	0.0117	0.0129	0.0124	0.0121	0.0115	0.0115	0.0126
1250	0.000589	0.0126	0.0116	0.0118	0.0128	0.0124	0.012	0.0114	0.0113	0.0126
1250	0.000393	0.0125	0.0115	0.0118	0.0127	0.0124	0.012	0.0114	0.0112	0.0126
1250	0.000278	0.0125	0.0114	0.0117	0.0126	0.0124	0.0121	0.0114	0.0112	0.0126
1250	0.000252	0.0125	0.0114	0.0117	0.0125	0.0124	0.0122	0.0115	0.0112	0.0126
1250	0.0003	0.0125	0.0114	0.0117	0.0125	0.0124	0.0124	0.0116	0.0113	0.0127
1250	0.000388	0.0125	0.0113	0.0116	0.0123	0.0123	0.0125	0.0117	0.0115	0.0128
1250	0.000482	0.0125	0.0112	0.0116	0.0122	0.0122	0.0125	0.0118	0.0117	0.0128
1250	0.000555	0.0125	0.0111	0.0115	0.012	0.0121	0.0123	0.0119	0.0118	0.0128
1250	0.000598	0.0124	0.0109	0.0114	0.0119	0.012	0.0121	0.0119	0.012	0.0127
1250	0.000619	0.0123	0.0108	0.0113	0.0117	0.0119	0.0118	0.0118	0.0121	0.0127
1250	0.000639	0.0123	0.0108	0.0112	0.0115	0.0119	0.0115	0.0117	0.0121	0.0126
1250	0.000675	0.0122	0.0109	0.0112	0.0114	0.0119	0.0113	0.0115	0.0122	0.0124
1250	0.000735	0.0122	0.011	0.0112	0.0114	0.012	0.0111	0.0114	0.0123	0.0124
1250	0.00081	0.0122	0.0112	0.0112	0.0114	0.0121	0.0111	0.0113	0.0124	0.0123
1250	0.000877	0.0122	0.0114	0.0113	0.0115	0.0122	0.0112	0.0112	0.0124	0.0123
1250	0.000911	0.0123	0.0117	0.0114	0.0116	0.0123	0.0114	0.0111	0.0124	0.0122
1260	0.000893	0.0123	0.0119	0.0115	0.0117	0.0124	0.0115	0.0111	0.0123	0.0122
1260	0.000825	0.0124	0.012	0.0116	0.0118	0.0124	0.0116	0.011	0.0121	0.0122
1260	0.000725	0.0125	0.012	0.0116	0.0118	0.0123	0.0116	0.0109	0.0119	0.0122
1260	0.000627	0.0127	0.0119	0.0117	0.0119	0.0122	0.0116	0.0109	0.0117	0.0122
1260	0.000562	0.0127	0.0118	0.0117	0.012	0.0122	0.0115	0.0108	0.0116	0.0122
1260	0.000554	0.0128	0.0116	0.0117	0.0121	0.0121	0.0114	0.0107	0.0115	0.0122
1260	0.000606	0.0128	0.0113	0.0116	0.0122	0.012	0.0113	0.0107	0.0115	0.0122
1260	0.0007	0.0127	0.0111	0.0116	0.0123	0.0119	0.0112	0.0106	0.0116	0.0122
1260	0.000807	0.0126	0.0108	0.0115	0.0123	0.0117	0.0111	0.0106	0.0116	0.0121
1260	0.000896	0.0124	0.0105	0.0114	0.0123	0.0116	0.0111	0.0106	0.0116	0.012
1260	0.000947	0.0123	0.0103	0.0112	0.0122	0.0114	0.011	0.0106	0.0115	0.0118
1260	0.000957	0.0122	0.0101	0.0111	0.0121	0.0112	0.011	0.0105	0.0114	0.0118
1260	0.000942	0.0121	0.00993	0.0109	0.012	0.0111	0.011	0.0105	0.0111	0.0118
1260	0.00093	0.012	0.00988	0.0108	0.0119	0.0111	0.011	0.0105	0.0109	0.0119
1260	0.000944	0.012	0.00993	0.0108	0.0117	0.0111	0.0111	0.0105	0.0108	0.0121
1260	0.000999	0.0121	0.0101	0.0108	0.0116	0.0111	0.0111	0.0104	0.0106	0.0123
1260	0.00109	0.0121	0.0103	0.0109	0.0115	0.0112	0.0111	0.0103	0.0106	0.0125
1260	0.00119	0.0121	0.0105	0.011	0.0114	0.0112	0.011	0.0102	0.0107	0.0127
1260	0.00128	0.012	0.0108	0.0111	0.0113	0.0113	0.011	0.0101	0.0108	0.0127
1260	0.00131	0.012	0.011	0.0112	0.0113	0.0113	0.011	0.0101	0.011	0.0126
1270	0.00127	0.012	0.0111	0.0112	0.0113	0.0112	0.011	0.01	0.0112	0.0124
1270	0.00117	0.012	0.0112	0.0112	0.0113	0.0111	0.0111	0.01	0.0114	0.0122
1270	0.00102	0.0121	0.0112	0.0112	0.0114	0.011	0.0111	0.0101	0.0116	0.0119
1270	0.000858	0.0121	0.0112	0.0111	0.0115	0.0109	0.0112	0.0102	0.0117	0.0117
1270	0.000725	0.0121	0.0112	0.011	0.0115	0.0108	0.0112	0.0103	0.0117	0.0114
1270	0.000641	0.0121	0.0111	0.0108	0.0115	0.0107	0.0112	0.0105	0.0116	0.0112
1270	0.000612	0.0121	0.0111	0.0107	0.0115	0.0107	0.0112	0.0106	0.0116	0.0111
1270	0.000627	0.012	0.0111	0.0105	0.0114	0.0107	0.0111	0.0107	0.0115	0.011
1270	0.000661	0.0119	0.011	0.0104	0.0114	0.0107	0.0111	0.0107	0.0114	0.011
1270	0.000692	0.0118	0.011	0.0102	0.0113	0.0108	0.011	0.0107	0.0113	0.0109
1270	0.000707	0.0117	0.0109	0.0101	0.0113	0.0109	0.011	0.0108	0.0112	0.0109
1270	0.00071	0.0116	0.0108	0.00999	0.0113	0.0111	0.011	0.0108	0.0111	0.011
1270	0.000717	0.0116	0.0108	0.00994	0.0113	0.0113	0.0111	0.0108	0.0111	0.011
1270	0.000745	0.0115	0.0107	0.00996	0.0113	0.0115	0.0111	0.0109	0.011	0.0111
1270	0.000809	0.0115	0.0107	0.0101	0.0113	0.0117	0.0112	0.0111	0.011	0.0113
1270	0.000905	0.0116	0.0106	0.0102	0.0113	0.0119	0.0112	0.0112	0.0111	0.0114
1270	0.00102	0.0116	0.0107	0.0104	0.0113	0.012	0.0112	0.0113	0.0112	0.0115
1270	0.00113	0.0116	0.0107	0.0107	0.0113	0.0121	0.0111	0.0114	0.0113	0.0116
1270	0.00122	0.0116	0.0107	0.0108	0.0113	0.012	0.011	0.0114	0.0114	0.0117
1270	0.00128	0.0115	0.0107	0.0109	0.0112	0.0119	0.0109	0.0113	0.0115	0.0117
1270	0.00131	0.0114	0.0107	0.0109	0.0111	0.0118	0.0108	0.0111	0.0115	0.0117
1280	0.00135	0.0114	0.0106	0.0108	0.0109	0.0116	0.0107	0.0109	0.0115	0.0116
1280	0.00139	0.0113	0.0107	0.0106	0.0109	0.0114	0.0106	0.0107	0.0114	0.0115
1280	0.00143	0.0113	0.0107	0.0104	0.0108	0.0113	0.0106	0.0105	0.0113	0.0115
1280	0.00146	0.0114	0.0107	0.0102	0.0108	0.0113	0.0107	0.0104	0.0113	0.0114
1280	0.00144	0.0114	0.0107	0.0101	0.0107	0.0112	0.0107	0.0103	0.0112	0.0114
1280	0.00134	0.0114	0.0107	0.00999	0.0107	0.0111	0.0108	0.0103	0.0111	0.0114
1280	0.00115	0.0114	0.0106	0.00988	0.0106	0.011	0.0108	0.0103	0.011	0.0114
1280	0.000865	0.0112	0.0104	0.00975	0.0105	0.0108	0.0107	0.0103	0.0108	0.0113
1280	0.000525	0.011	0.0102	0.00957	0.0103	0.0105	0.0105	0.0103	0.0106	0.0111
1280	0.000178	0.0107	0.0099	0.00937	0.0101	0.0102	0.0104	0.0103	0.0104	0.011
1280	-0.000121	0.0104	0.00963	0.00916	0.00989	0.00992	0.0102	0.0103	0.0103	0.0108
1280	-0.000332	0.0101	0.00939	0.00896	0.00975	0.00968	0.01	0.0103	0.0102	0.0106
1280	-0.000432	0.00979	0.00922	0.00881	0.00969	0.00952	0.00991	0.0102	0.0101	0.0105
1280	-0.000419	0.00955	0.00912	0.00872	0.0097	0.00942	0.00982	0.0101	0.01	0.0104
1280	-0.000311	0.00939	0.0091	0.00868	0.00977	0.00939	0.00975	0.00999	0.00995	0.0103
1280	-0.00013	0.00929	0.00915	0.0087	0.00989	0.00942	0.00972	0.00981	0.00987	0.0103
1280	0.0001	0.00927	0.00927	0.00877	0.01	0.00949	0.00972	0.00963	0.00977	0.0104
1280	0.000361	0.00932	0.00944	0.00888	0.0102	0.00959	0.00976	0.00947	0.00971	0.0105
1280	0.000635	0.00944	0.00965	0.00904	0.0104	0.00973	0.00984	0.00939	0.00972	0.0107
1280	0.000901	0.00962	0.00987	0.00924	0.0107	0.00989	0.00995	0.00939	0.00982	0.0109
1280	0.00114	0.00984	0.0101	0.00948	0.0109	0.0101	0.0101	0.00947	0.01	0.0112
1290	0.00131	0.0101	0.0102	0.00971	0.0111	0.0102	0.0101	0.0096	0.0102	0.0113
1290	0.00141	0.0103	0.0103	0.00991	0.0112	0.0103	0.0102	0.00975	0.0104	0.0114
1290	0.00141	0.0105	0.0104	0.01	0.0112	0.0103	0.0101	0.00988	0.0106	0.0114
1290	0.00132	0.0106	0.0103	0.0101	0.0112	0.0103	0.01	0.00997	0.0106	0.0113
1290	0.00116	0.0107	0.0102	0.01	0.011	0.0102	0.00992	0.01	0.0105	0.0112
1290	0.000959	0.0107	0.0101	0.00989	0.0109	0.0102	0.00979	0.0101	0.0104	0.0111
1290	0.000746	0.0107	0.00991	0.0097	0.0107	0.0101	0.00968	0.01	0.0102	0.011
1290	0.000552	0.0107	0.00974	0.0095	0.0105	0.00996	0.0096	0.01	0.01	0.0108
1290	0.000396	0.0106	0.00956	0.00932	0.0103	0.00981	0.00952	0.00993	0.00982	0.0107
1290	0.000289	0.0105	0.00937	0.00916	0.01	0.00961	0.00943	0.00979	0.00967	0.0105
1290	0.000233	0.0103	0.00916	0.00903	0.0098	0.00937	0.00932	0.0096	0.00954	0.0102
1290	0.000227	0.0102	0.00896	0.00894	0.00958	0.00912	0.0092	0.00937	0.00942	0.00991
1290	0.000265	0.01	0.00878	0.00887	0.00941	0.0089	0.00909	0.00913	0.00932	0.00963
1290	0.000332	0.00985	0.00865	0.00883	0.0093	0.00875	0.00902	0.00891	0.00924	0.00942
1290	0.000407	0.00973	0.00858	0.00882	0.00927	0.0087	0.00901	0.00875	0.00919	0.00932
1290	0.000461	0.00965	0.00859	0.00882	0.00932	0.00874	0.00903	0.00866	0.00917	0.00935
1290	0.000468	0.0096	0.00866	0.00884	0.0094	0.00886	0.00907	0.00862	0.00916	0.00946
1290	0.000409	0.00959	0.00877	0.00885	0.00948	0.00901	0.00909	0.00863	0.00913	0.00961
1290	0.000289	0.00959	0.00889	0.00884	0.00951	0.00914	0.00906	0.00866	0.00907	0.00975
1290	0.00013	0.0096	0.009	0.00883	0.00948	0.00924	0.00899	0.00869	0.00899	0.00985
1290	-2.35e-05	0.00964	0.0091	0.00879	0.00939	0.0093	0.00888	0.00874	0.0089	0.00989
1300	-0.000125	0.00971	0.00918	0.00876	0.00926	0.00933	0.00878	0.00881	0.00885	0.00991
1300	-0.000137	0.00981	0.00925	0.00875	0.00914	0.00936	0.00872	0.0089	0.00885	0.00992
1300	-4.69e-05	0.00994	0.00931	0.00875	0.00905	0.00938	0.0087	0.00901	0.00891	0.00994
1300	0.000127	0.0101	0.00936	0.00877	0.00899	0.00937	0.00871	0.00913	0.00902	0.00996
1300	0.000344	0.0102	0.00939	0.00879	0.00896	0.00933	0.00874	0.00922	0.00913	0.00997
1300	0.000551	0.0102	0.00937	0.0088	0.00892	0.00923	0.00873	0.00925	0.00921	0.00993
1300	0.000703	0.0102	0.00929	0.00876	0.00887	0.00907	0.00867	0.00921	0.00921	0.00982
1300	0.000776	0.01	0.00915	0.00868	0.00879	0.00885	0.00857	0.00909	0.00912	0.00967
1300	0.000766	0.00977	0.00895	0.00854	0.00869	0.0086	0.00844	0.00891	0.00897	0.00948
1300	0.000689	0.00948	0.00871	0.00837	0.0086	0.00835	0.00831	0.00868	0.00878	0.00928
1300	0.000567	0.00916	0.00846	0.00818	0.00853	0.00813	0.0082	0.00843	0.00859	0.0091
1300	0.000421	0.00886	0.00821	0.00799	0.00849	0.00794	0.0081	0.00818	0.00841	0.00893
1300	0.000266	0.00858	0.008	0.00781	0.00847	0.00779	0.00802	0.00794	0.00825	0.00878
1300	0.000105	0.00834	0.00782	0.00767	0.00846	0.00767	0.00793	0.00771	0.00812	0.00862
1300	-5.51e-05	0.00814	0.00769	0.00758	0.00845	0.00758	0.00783	0.00753	0.00801	0.00846
1300	-0.00021	0.00797	0.00759	0.00754	0.00841	0.00755	0.00772	0.0074	0.00793	0.00831
1300	-0.000348	0.00785	0.00753	0.00754	0.00836	0.00757	0.0076	0.00734	0.00789	0.00818
1300	-0.000455	0.00777	0.0075	0.00758	0.00829	0.00765	0.00749	0.00734	0.00788	0.00808
1300	-0.000515	0.00774	0.0075	0.00763	0.00822	0.00778	0.00739	0.00741	0.0079	0.00803
1300	-0.000523	0.00777	0.00751	0.00764	0.00812	0.00796	0.0073	0.0075	0.00793	0.008
1310	-0.000484	0.00784	0.00752	0.00759	0.00801	0.00813	0.00721	0.00759	0.00794	0.00797
1310	-0.000412	0.00794	0.00751	0.00746	0.00786	0.00826	0.00709	0.00763	0.00791	0.00791
1310	-0.000326	0.00802	0.00747	0.00725	0.00768	0.00835	0.00696	0.00761	0.0078	0.00782
1310	-0.000247	0.00807	0.0074	0.00698	0.00748	0.00836	0.00681	0.00754	0.00764	0.00769
1310	-0.000189	0.00807	0.00731	0.00669	0.00726	0.00831	0.00666	0.00742	0.00745	0.00757
1310	-0.000164	0.008	0.00719	0.00643	0.00706	0.00821	0.00653	0.00726	0.00726	0.00746
1310	-0.000177	0.00789	0.00708	0.00623	0.0069	0.00807	0.00644	0.00709	0.00709	0.0074
1310	-0.000231	0.00775	0.00698	0.00611	0.0068	0.0079	0.00637	0.00689	0.00697	0.00738
1310	-0.000326	0.00763	0.00689	0.00605	0.00674	0.00771	0.00631	0.00668	0.00686	0.00737
1310	-0.000455	0.00755	0.00682	0.00605	0.00673	0.0075	0.00624	0.00645	0.00678	0.00734
1310	-0.000602	0.00752	0.00675	0.00608	0.00675	0.00729	0.00614	0.00619	0.00669	0.00727
1310	-0.000741	0.00755	0.00669	0.00612	0.00678	0.00708	0.00601	0.00593	0.0066	0.00716
1310	-0.000838	0.00764	0.00662	0.00617	0.00683	0.00691	0.00587	0.00569	0.00653	0.00702
1310	-0.000856	0.00776	0.00657	0.00623	0.0069	0.00677	0.00573	0.00549	0.00651	0.00689
1310	-0.000767	0.00789	0.00653	0.00631	0.00697	0.00669	0.00564	0.00535	0.00653	0.00679
1310	-0.00056	0.00802	0.00653	0.00642	0.00705	0.00666	0.00561	0.00528	0.00662	0.00674
1310	-0.000249	0.00813	0.00657	0.00655	0.0071	0.00667	0.00566	0.00527	0.00674	0.00675
1310	0.000134	0.00821	0.00664	0.00668	0.00713	0.00671	0.00578	0.00532	0.00687	0.00679
1310	0.000541	0.00826	0.00675	0.00678	0.00713	0.00677	0.00595	0.00542	0.00697	0.00684
1310	0.000929	0.00828	0.00686	0.00684	0.00709	0.00684	0.00615	0.00553	0.00699	0.00688
1310	0.00126	0.00828	0.00696	0.00684	0.00703	0.00693	0.00634	0.00564	0.00694	0.00688
1320	0.00153	0.00827	0.00702	0.00676	0.00697	0.00701	0.0065	0.00571	0.0068	0.00684
1320	0.00171	0.00822	0.00703	0.00661	0.00692	0.00707	0.00658	0.00571	0.00659	0.00676
1320	0.00181	0.00815	0.00698	0.00639	0.00688	0.00708	0.00659	0.00562	0.0063	0.00664
1320	0.00183	0.00804	0.00687	0.00614	0.00685	0.00702	0.00649	0.00543	0.00597	0.00649
1320	0.00175	0.0079	0.00671	0.00588	0.00682	0.00687	0.00632	0.00515	0.00561	0.00631
1320	0.0016	0.00772	0.00653	0.00564	0.00678	0.00667	0.00612	0.00484	0.00527	0.00613
1320	0.00139	0.00753	0.00635	0.00547	0.00672	0.00646	0.00592	0.00456	0.005	0.00598
1320	0.00115	0.00737	0.0062	0.00539	0.00668	0.00629	0.0058	0.0044	0.00485	0.00588
1320	0.000936	0.00724	0.00611	0.0054	0.00665	0.00623	0.00579	0.00439	0.00485	0.00588
1320	0.000785	0.00718	0.00609	0.0055	0.00667	0.0063	0.00589	0.00456	0.00502	0.00596
1320	0.000724	0.00718	0.00613	0.00565	0.00671	0.00647	0.00608	0.00487	0.00532	0.00612
1320	0.000757	0.00722	0.0062	0.00583	0.00677	0.00672	0.00629	0.00524	0.00568	0.00632
1320	0.000862	0.00729	0.00629	0.00598	0.00682	0.00696	0.00648	0.00562	0.00605	0.00652
1320	0.001	0.00735	0.00635	0.0061	0.00684	0.00715	0.0066	0.00594	0.00634	0.0067
1320	0.00114	0.00737	0.00636	0.00618	0.00683	0.00725	0.00665	0.00617	0.00655	0.00684
1320	0.00123	0.00735	0.0063	0.00622	0.00678	0.00725	0.00664	0.00629	0.00664	0.00695
1320	0.00126	0.00727	0.00617	0.00623	0.00671	0.00715	0.00657	0.00633	0.00665	0.00702
1320	0.00122	0.00714	0.006	0.00621	0.00663	0.00697	0.00648	0.00628	0.00659	0.00705
1320	0.00112	0.00697	0.00579	0.00616	0.00653	0.00673	0.00636	0.00616	0.00646	0.00703
1320	0.000971	0.00677	0.00557	0.00607	0.00643	0.00644	0.00623	0.00598	0.0063	0.00696
1320	0.000791	0.00655	0.00535	0.00592	0.00631	0.00612	0.00606	0.00573	0.0061	0.00682
1330	0.000601	0.00632	0.00515	0.00572	0.00617	0.00581	0.00587	0.00546	0.00587	0.00663
1330	0.000421	0.00607	0.00497	0.00549	0.00601	0.00554	0.00568	0.00518	0.00563	0.00642
1330	0.00027	0.00581	0.00481	0.00525	0.00583	0.00533	0.00549	0.00493	0.0054	0.00621
1330	0.000166	0.00557	0.00469	0.00502	0.00567	0.0052	0.00533	0.00474	0.00518	0.00605
1330	0.000121	0.00534	0.0046	0.00483	0.00552	0.00515	0.00521	0.00462	0.00498	0.00596
1330	0.00014	0.00515	0.00455	0.00469	0.00541	0.00515	0.00512	0.00455	0.00481	0.00591
1330	0.000213	0.00501	0.00453	0.00458	0.00532	0.00517	0.00504	0.0045	0.00466	0.0059
1330	0.000318	0.00491	0.00454	0.00449	0.00525	0.00515	0.00496	0.00444	0.00452	0.00588
1330	0.000428	0.00486	0.00455	0.00439	0.00519	0.00508	0.00486	0.00434	0.00439	0.00583
1330	0.000517	0.00483	0.00456	0.00425	0.00512	0.00493	0.00474	0.0042	0.00428	0.00575
1330	0.000571	0.00483	0.00454	0.00408	0.00505	0.00473	0.00461	0.00403	0.0042	0.00562
1330	0.000593	0.00483	0.00448	0.00388	0.00498	0.0045	0.0045	0.00386	0.00416	0.00547
1330	0.000598	0.00485	0.0044	0.00368	0.00491	0.00427	0.00441	0.00371	0.00415	0.00532
1330	0.000606	0.00487	0.00429	0.0035	0.00486	0.00408	0.00436	0.0036	0.00416	0.00518
1330	0.000631	0.00491	0.00419	0.00336	0.0048	0.00392	0.00433	0.00352	0.00416	0.00504
1330	0.000676	0.00496	0.00409	0.00326	0.00475	0.00381	0.00431	0.00345	0.00411	0.00489
1330	0.000725	0.005	0.00399	0.0032	0.00467	0.00372	0.00426	0.00337	0.00399	0.00473
1330	0.000756	0.00504	0.00389	0.00315	0.00458	0.00366	0.00417	0.00326	0.00379	0.00456
1330	0.000743	0.00505	0.00379	0.00309	0.00445	0.00359	0.00402	0.0031	0.00353	0.00435
1330	0.000674	0.00504	0.00367	0.00301	0.0043	0.00352	0.0038	0.00288	0.00323	0.00411
1330	0.00055	0.00499	0.00354	0.00291	0.00412	0.00341	0.00351	0.0026	0.00293	0.00383
1340	0.000393	0.00493	0.00343	0.00277	0.00393	0.00326	0.00315	0.00226	0.00263	0.00348
1340	0.000231	0.00486	0.00335	0.0026	0.00374	0.00304	0.00273	0.00187	0.00235	0.00305
1340	9.69e-05	0.00481	0.00333	0.00242	0.00355	0.00275	0.00227	0.00145	0.00208	0.00255
1340	1.09e-05	0.0048	0.00338	0.00226	0.00336	0.00238	0.00179	0.00103	0.00182	0.002
1340	-2.04e-05	0.00481	0.00351	0.00212	0.00319	0.00199	0.00133	0.00065	0.00157	0.00144
1340	-6.73e-06	0.00485	0.00367	0.00205	0.00304	0.00161	0.000951	0.000363	0.00137	0.000943
1340	3.12e-05	0.0049	0.00384	0.00206	0.00293	0.00135	0.000708	0.000222	0.00125	0.000617
1340	6.84e-05	0.00493	0.00399	0.00218	0.00291	0.00128	0.000663	0.000277	0.00128	0.000553
1340	8.51e-05	0.00491	0.00408	0.0024	0.003	0.00145	0.000845	0.000546	0.00149	0.000801
1340	7.03e-05	0.00485	0.00409	0.00267	0.00317	0.00184	0.00122	0.000994	0.00186	0.00133
1340	2.52e-05	0.00474	0.00404	0.00296	0.00341	0.00236	0.00171	0.00153	0.0023	0.00202
1340	-4.03e-05	0.00459	0.00393	0.00318	0.00364	0.0029	0.0022	0.00207	0.00273	0.00273
1340	-0.00011	0.00445	0.00379	0.00332	0.00381	0.00334	0.00261	0.00252	0.00306	0.00333
1340	-0.000166	0.00432	0.00366	0.00336	0.00392	0.00365	0.00291	0.00287	0.00328	0.00377
1340	-0.000188	0.00425	0.00354	0.00334	0.00398	0.00384	0.00313	0.00314	0.00341	0.00406
1340	-0.000156	0.00423	0.00346	0.00331	0.004	0.00395	0.00329	0.00336	0.00351	0.00425
1340	-5.5e-05	0.00429	0.00343	0.00331	0.004	0.00403	0.00345	0.00356	0.00361	0.00438
1340	0.000117	0.0044	0.00345	0.00335	0.004	0.00411	0.0036	0.00374	0.00373	0.00448
1340	0.000348	0.00453	0.00351	0.00344	0.00399	0.00419	0.00376	0.00387	0.00385	0.00455
1340	0.000603	0.00467	0.0036	0.00357	0.00396	0.00428	0.0039	0.00394	0.00395	0.00458
1350	0.000836	0.00476	0.00368	0.00369	0.00389	0.00432	0.00398	0.00391	0.00399	0.00456
1350	0.000997	0.00478	0.00373	0.00378	0.00376	0.0043	0.00399	0.00378	0.00394	0.00447
1350	0.00105	0.00472	0.00372	0.00378	0.00356	0.00417	0.00388	0.00354	0.0038	0.00429
1350	0.000974	0.00457	0.00362	0.00369	0.00329	0.00395	0.00367	0.0032	0.00357	0.00401
1350	0.000792	0.00437	0.00346	0.0035	0.00297	0.00364	0.00335	0.00279	0.00326	0.00366
1350	0.000545	0.00415	0.00325	0.00322	0.00263	0.00327	0.00297	0.00237	0.00293	0.00327
1350	0.000294	0.00394	0.00305	0.00291	0.00232	0.00292	0.00258	0.00199	0.00263	0.00288
1350	9.49e-05	0.00377	0.00289	0.0026	0.00208	0.00262	0.00226	0.00172	0.00239	0.00256
1350	-1.02e-05	0.00366	0.0028	0.00235	0.00196	0.00244	0.00206	0.00159	0.00227	0.00237
1350	-8.81e-06	0.00361	0.0028	0.00218	0.00196	0.00237	0.00202	0.00163	0.00227	0.00232
1350	8.39e-05	0.00359	0.00285	0.0021	0.00207	0.00241	0.00212	0.00181	0.00237	0.00241
1350	0.000233	0.00359	0.00291	0.00209	0.00224	0.00251	0.0023	0.00207	0.00253	0.00259
1350	0.000399	0.00357	0.00293	0.00212	0.00241	0.0026	0.0025	0.00231	0.00268	0.00278
1350	0.000544	0.00353	0.00288	0.00214	0.00253	0.00264	0.00263	0.00247	0.00275	0.00292
1350	0.000648	0.00346	0.00275	0.00214	0.00256	0.0026	0.00264	0.00249	0.00271	0.00294
1350	0.000704	0.00338	0.00255	0.00209	0.0025	0.00247	0.00252	0.00237	0.00255	0.00284
1350	0.000715	0.0033	0.00232	0.00201	0.00237	0.0023	0.00232	0.00214	0.00232	0.00266
1350	0.000689	0.00325	0.00212	0.00192	0.00223	0.00213	0.00208	0.00187	0.00208	0.00246
1350	0.000638	0.00322	0.00197	0.00183	0.00212	0.00199	0.00188	0.00163	0.00189	0.00231
1350	0.000568	0.00324	0.00192	0.00178	0.00209	0.00192	0.00175	0.00147	0.0018	0.00227
1350	0.000489	0.00329	0.00196	0.00177	0.00215	0.00192	0.00171	0.00141	0.00183	0.00234
1360	0.000406	0.00335	0.00207	0.00178	0.00227	0.00196	0.00175	0.00144	0.00194	0.0025
1360	0.000325	0.00341	0.00224	0.0018	0.00242	0.00203	0.00181	0.00151	0.00208	0.0027
1360	0.00025	0.00347	0.0024	0.00181	0.00255	0.0021	0.00185	0.00158	0.00218	0.00288
1360	0.00018	0.0035	0.00252	0.0018	0.00264	0.00216	0.00183	0.00162	0.00222	0.00298
1360	0.000112	0.00351	0.00258	0.00177	0.00265	0.00219	0.00176	0.00162	0.00216	0.00298
1360	4.05e-05	0.00351	0.00255	0.0017	0.00258	0.00219	0.00164	0.00156	0.00203	0.00289
1360	-3.91e-05	0.0035	0.00245	0.00161	0.00245	0.00216	0.00148	0.00144	0.00183	0.00269
1360	-0.000126	0.00348	0.00228	0.00151	0.00228	0.00208	0.00129	0.00128	0.00159	0.00241
1360	-0.000214	0.00346	0.00208	0.00141	0.00207	0.00195	0.00107	0.00106	0.00132	0.00206
1360	-0.000289	0.00347	0.00186	0.0013	0.00184	0.00176	0.00083	0.000787	0.00102	0.00166
1360	-0.000332	0.00349	0.00167	0.00121	0.00163	0.00151	0.000578	0.000475	0.000697	0.00122
1360	-0.000325	0.00353	0.00153	0.00114	0.00145	0.00123	0.000335	0.000155	0.000385	0.000804
1360	-0.000258	0.0036	0.00146	0.00112	0.00133	0.000975	0.000142	-0.000119	0.000126	0.000462
1360	-0.000132	0.00368	0.00146	0.00117	0.00134	0.000803	6.76e-05	-0.000269	-4.67e-06	0.000284
1360	3.67e-05	0.00376	0.00155	0.0013	0.00149	0.000791	0.000183	-0.000214	7.83e-05	0.000358
1360	0.000218	0.00383	0.0017	0.00151	0.0018	0.000981	0.000528	8.48e-05	0.00042	0.000727
1360	0.000376	0.00385	0.00187	0.00178	0.00223	0.00134	0.00106	0.000574	0.000967	0.00133
1360	0.00049	0.00383	0.00205	0.00202	0.00266	0.00177	0.00164	0.00111	0.00157	0.00201
1360	0.000551	0.00377	0.00219	0.00217	0.00298	0.00215	0.00212	0.00153	0.00204	0.00257
1360	0.000569	0.00367	0.00229	0.00219	0.00314	0.00238	0.00239	0.00172	0.00226	0.00289
1360	0.000558	0.00355	0.00234	0.00208	0.00314	0.00246	0.00244	0.00167	0.00221	0.00295
1370	0.00053	0.00343	0.00238	0.00189	0.00302	0.00243	0.00231	0.00144	0.00196	0.00279
1370	0.00049	0.00333	0.00239	0.00166	0.00284	0.00234	0.00207	0.00111	0.0016	0.00251
1370	0.00044	0.00324	0.00239	0.00141	0.00264	0.00223	0.00178	0.000742	0.00121	0.00217
1370	0.000377	0.00317	0.00237	0.00118	0.00245	0.00212	0.00148	0.000403	0.000871	0.00182
1370	0.000301	0.0031	0.00231	0.000988	0.00229	0.00203	0.00121	0.000131	0.000608	0.00152
1370	0.000217	0.00304	0.00224	0.000847	0.00215	0.00197	0.000999	-4.34e-05	0.000451	0.00129
1370	0.000131	0.00299	0.00216	0.000774	0.00204	0.00194	0.000882	-9.8e-05	0.000409	0.00117
1370	5.43e-05	0.00295	0.00209	0.000775	0.00197	0.00194	0.000866	-3.48e-05	0.000469	0.00117
1370	-9.05e-06	0.00292	0.00206	0.000833	0.00192	0.00198	0.000932	0.000114	0.000595	0.00126
1370	-5.89e-05	0.00291	0.00205	0.000915	0.00188	0.00201	0.00103	0.000291	0.000734	0.00138
1370	-9.93e-05	0.0029	0.00207	0.000979	0.00183	0.002	0.00111	0.00043	0.000836	0.00147
1370	-0.000136	0.00289	0.0021	0.000988	0.00177	0.00192	0.00112	0.000477	0.00086	0.00145
1370	-0.000172	0.00287	0.00212	0.000917	0.00167	0.00175	0.00102	0.000401	0.000789	0.0013
1370	-0.000204	0.00283	0.00212	0.000763	0.00154	0.0015	0.000807	0.000199	0.000626	0.00102
1370	-0.000222	0.00278	0.00212	0.000542	0.00139	0.0012	0.000512	-0.000102	0.000392	0.000631
1370	-0.000213	0.00273	0.0021	0.000297	0.00123	0.000895	0.000182	-0.000445	0.000134	0.000211
1370	-0.000164	0.00271	0.0021	9.49e-05	0.00111	0.000655	-0.000101	-0.000739	-7.23e-05	-0.000131
1370	-7.41e-05	0.00274	0.00214	1.93e-05	0.00109	0.000569	-0.000232	-0.000869	-0.00013	-0.000263
1370	4.44e-05	0.00284	0.00222	0.000133	0.00121	0.000697	-0.000133	-0.000748	3.35e-05	-9.08e-05
1370	0.000163	0.00301	0.00235	0.000438	0.00149	0.00103	0.000195	-0.000372	0.000411	0.000376
1370	0.000248	0.00322	0.0025	0.000861	0.00185	0.00147	0.000656	0.000156	0.000895	0.00101
1380	0.00028	0.00342	0.00264	0.0013	0.00222	0.0019	0.00112	0.000693	0.00135	0.00162
1380	0.000255	0.0036	0.00276	0.00166	0.00252	0.00223	0.00149	0.00113	0.00166	0.0021
1380	0.000186	0.00374	0.00285	0.00192	0.00276	0.00245	0.00176	0.00145	0.00184	0.00242
1380	9.42e-05	0.00385	0.00294	0.00208	0.00294	0.0026	0.00196	0.00167	0.00194	0.00262
1380	2.88e-06	0.00392	0.00302	0.00217	0.00308	0.00271	0.00213	0.00185	0.00201	0.00278
1380	-6.75e-05	0.00398	0.00311	0.00223	0.0032	0.00282	0.0023	0.00202	0.00211	0.00294
1380	-0.000103	0.004	0.00319	0.00227	0.0033	0.00293	0.00247	0.00219	0.00225	0.00312
1380	-9.97e-05	0.004	0.00327	0.00232	0.00337	0.00303	0.00262	0.00234	0.00244	0.00331
1380	-5.95e-05	0.00398	0.00332	0.00239	0.00342	0.0031	0.00274	0.00246	0.00263	0.00348
1380	7.55e-06	0.00395	0.00337	0.00248	0.00345	0.00315	0.00281	0.00258	0.00283	0.00365
1380	9e-05	0.00392	0.0034	0.0026	0.00348	0.00318	0.00286	0.00268	0.00302	0.0038
1380	0.000176	0.0039	0.00344	0.00275	0.00351	0.00322	0.00292	0.0028	0.00319	0.00395
1380	0.000254	0.00392	0.00348	0.00292	0.00356	0.00327	0.00298	0.00293	0.00335	0.0041
1380	0.000316	0.00398	0.00352	0.00306	0.00359	0.00333	0.00305	0.00305	0.00347	0.00423
1380	0.000352	0.00407	0.00354	0.00316	0.00358	0.00337	0.00309	0.00313	0.00352	0.00429
1380	0.000359	0.00417	0.00353	0.00319	0.00349	0.00336	0.00306	0.00312	0.00346	0.00424
1380	0.000337	0.00429	0.0035	0.00315	0.00332	0.00329	0.00295	0.003	0.00329	0.00406
1380	0.000295	0.00443	0.00346	0.00306	0.00309	0.00317	0.00276	0.00281	0.00303	0.00378
1380	0.000244	0.00457	0.00344	0.00294	0.00284	0.00301	0.00254	0.00258	0.00272	0.00345
1380	0.000199	0.00474	0.00346	0.00285	0.00262	0.00287	0.00233	0.00237	0.00242	0.00313
1390	0.000176	0.00494	0.00354	0.0028	0.00248	0.00278	0.00218	0.00224	0.0022	0.00288
1390	0.000188	0.00515	0.00367	0.00281	0.00245	0.00276	0.00213	0.00223	0.00209	0.00277
1390	0.000238	0.00535	0.00384	0.00289	0.00254	0.00283	0.00222	0.00235	0.00215	0.00282
1390	0.000316	0.00553	0.00401	0.00302	0.00276	0.00301	0.00247	0.00261	0.00238	0.00306
1390	0.000398	0.00564	0.00415	0.00317	0.00309	0.00329	0.00286	0.003	0.00278	0.00346
1390	0.000453	0.00567	0.00422	0.00332	0.00347	0.00361	0.00332	0.00342	0.00328	0.00394
1390	0.000459	0.00561	0.0042	0.00341	0.00382	0.00391	0.00374	0.00378	0.00374	0.00439
1390	0.000405	0.00548	0.0041	0.00342	0.00408	0.00411	0.00404	0.00399	0.00407	0.00467
1390	0.000298	0.00532	0.00394	0.00334	0.0042	0.00417	0.00414	0.004	0.00419	0.00474
1390	0.000156	0.00514	0.00375	0.00319	0.00418	0.0041	0.00406	0.00384	0.0041	0.0046
1390	-9.28e-07	0.00496	0.00353	0.00301	0.00406	0.00391	0.00383	0.00354	0.00386	0.00432
1390	-0.000155	0.0048	0.00332	0.00282	0.00387	0.00365	0.00349	0.00317	0.00352	0.00397
1390	-0.000295	0.00464	0.00313	0.00264	0.00363	0.00335	0.00311	0.00278	0.00312	0.0036
1390	-0.000413	0.00449	0.00294	0.00248	0.00339	0.00302	0.00273	0.00241	0.00273	0.00325
1390	-0.000509	0.00432	0.00276	0.00236	0.00315	0.00269	0.00237	0.00207	0.00235	0.00297
1390	-0.000586	0.00414	0.00259	0.00225	0.00292	0.00236	0.00205	0.00176	0.00199	0.00272
1390	-0.000644	0.00395	0.00244	0.00215	0.0027	0.00203	0.00174	0.00144	0.00163	0.00249
1390	-0.000682	0.00376	0.0023	0.00203	0.00247	0.00171	0.00145	0.00109	0.00125	0.00223
1390	-0.000692	0.0036	0.0022	0.00191	0.00223	0.0014	0.00117	0.000721	0.000847	0.00193
1390	-0.000662	0.0035	0.00216	0.00179	0.00201	0.00116	0.000927	0.000367	0.000467	0.00161
1390	-0.000584	0.00349	0.00219	0.00172	0.00182	0.00103	0.000763	9.36e-05	0.00017	0.00133
1400	-0.000461	0.00356	0.00227	0.0017	0.00168	0.00101	0.00068	-6.92e-05	-2.03e-05	0.00112
1400	-0.000309	0.00369	0.00238	0.00172	0.00157	0.00107	0.000643	-0.000142	-0.000125	0.000972
1400	-0.00015	0.00383	0.00247	0.00176	0.00147	0.00115	0.000615	-0.000163	-0.000177	0.000863
1400	-7.52e-06	0.00397	0.00253	0.00179	0.0014	0.00123	0.000591	-0.000148	-0.000179	0.000796
1400	0.0001	0.0041	0.00256	0.00182	0.00137	0.00132	0.000604	-7.55e-05	-9.6e-05	0.000806
1400	0.000162	0.00421	0.00259	0.00186	0.00143	0.00148	0.000708	9.53e-05	0.000124	0.000944
1400	0.000177	0.00431	0.00266	0.00193	0.00161	0.00172	0.000951	0.000406	0.000523	0.00125
1400	0.000154	0.00439	0.00277	0.00203	0.00191	0.00208	0.00135	0.00087	0.0011	0.00174
1400	0.000112	0.00446	0.00293	0.00215	0.00228	0.00251	0.00186	0.00144	0.00179	0.00234
1400	7.13e-05	0.0045	0.00311	0.00226	0.00264	0.00294	0.00237	0.00202	0.00246	0.00294
1400	4.58e-05	0.0045	0.00326	0.00232	0.00292	0.00324	0.00275	0.00245	0.00295	0.00336
1400	3.74e-05	0.00445	0.00335	0.00229	0.00304	0.00335	0.00291	0.00264	0.00317	0.00352
1400	3.94e-05	0.00436	0.00337	0.0022	0.003	0.00325	0.00284	0.00257	0.00311	0.0034
1400	4.11e-05	0.00424	0.00332	0.00206	0.00285	0.003	0.00261	0.00231	0.00286	0.0031
1400	3.43e-05	0.00411	0.00322	0.00193	0.00265	0.00267	0.0023	0.00195	0.00251	0.00272
1400	1.65e-05	0.00398	0.00311	0.00184	0.00246	0.00233	0.002	0.00157	0.00218	0.00236
1400	-5.9e-06	0.00388	0.00301	0.00181	0.0023	0.00205	0.00177	0.00125	0.0019	0.00209
1400	-1.81e-05	0.0038	0.00294	0.00185	0.00221	0.00187	0.00165	0.00104	0.00174	0.00199
1400	-1.99e-07	0.00377	0.00293	0.00195	0.00223	0.00185	0.00168	0.000999	0.00173	0.00207
1400	6.45e-05	0.00379	0.00299	0.00214	0.00238	0.00201	0.00186	0.00117	0.0019	0.00237
1400	0.000181	0.00386	0.00314	0.00239	0.00266	0.00234	0.00218	0.00153	0.00222	0.00284
1410	0.000335	0.00396	0.00335	0.00268	0.00304	0.00278	0.00257	0.00202	0.00265	0.0034
1410	0.000501	0.00408	0.00358	0.00296	0.00345	0.00323	0.00293	0.00253	0.00308	0.00393
1410	0.000652	0.0042	0.00381	0.00319	0.0038	0.0036	0.00321	0.00296	0.00343	0.00431
1410	0.000769	0.00432	0.00401	0.00337	0.00405	0.00384	0.00336	0.00325	0.00366	0.00452
1410	0.000848	0.00445	0.00418	0.00351	0.0042	0.00397	0.00343	0.00343	0.00378	0.00457
1410	0.000895	0.00459	0.00434	0.00361	0.00427	0.00402	0.00345	0.00352	0.00383	0.00453
1410	0.000919	0.00476	0.00447	0.00368	0.00428	0.00403	0.00346	0.00356	0.00386	0.00445
1410	0.000933	0.00496	0.00459	0.00375	0.00427	0.00402	0.00349	0.00357	0.0039	0.00437
1410	0.000941	0.00518	0.0047	0.00379	0.00425	0.00402	0.00351	0.00356	0.00395	0.00431
1410	0.000942	0.00539	0.00477	0.0038	0.00422	0.00404	0.00353	0.00352	0.004	0.00427
1410	0.000931	0.00558	0.0048	0.0038	0.0042	0.00405	0.00354	0.00346	0.00406	0.00426
1410	0.000897	0.00571	0.0048	0.00378	0.00419	0.00408	0.00353	0.0034	0.00412	0.00428
1410	0.000834	0.00576	0.00477	0.00377	0.0042	0.0041	0.00353	0.00334	0.00417	0.00434
1410	0.000741	0.00575	0.00473	0.00378	0.00423	0.00413	0.00354	0.00332	0.00421	0.00444
1410	0.000622	0.00567	0.00468	0.00379	0.00428	0.00414	0.00358	0.00332	0.00421	0.00455
1410	0.000486	0.00556	0.00464	0.00379	0.00433	0.00412	0.00362	0.00331	0.00417	0.00464
1410	0.000341	0.00543	0.0046	0.00376	0.00435	0.00405	0.00363	0.00326	0.00403	0.00465
1410	0.000195	0.00531	0.00456	0.00367	0.00433	0.00391	0.00357	0.00313	0.00379	0.00455
1410	5.12e-05	0.0052	0.00451	0.0035	0.00424	0.00369	0.00342	0.0029	0.00344	0.00429
1410	-8.58e-05	0.00513	0.00446	0.00328	0.00409	0.00341	0.00316	0.00256	0.003	0.0039
1420	-0.000212	0.0051	0.0044	0.00303	0.00388	0.00311	0.00283	0.00217	0.00252	0.00342
1420	-0.00032	0.0051	0.00434	0.0028	0.00366	0.00284	0.00249	0.0018	0.00208	0.00292
1420	-0.0004	0.00515	0.00429	0.00264	0.00348	0.00264	0.00219	0.00153	0.00175	0.00249
1420	-0.000437	0.00525	0.00427	0.0026	0.00338	0.00258	0.00201	0.00144	0.0016	0.00222
1420	-0.000418	0.00542	0.00428	0.00272	0.00342	0.0027	0.00203	0.00157	0.00171	0.00218
1420	-0.000329	0.00564	0.00435	0.00303	0.00364	0.00305	0.00229	0.002	0.00211	0.00247
1420	-0.000167	0.00592	0.0045	0.00355	0.00411	0.00368	0.0029	0.00276	0.00288	0.00316
1420	5.07e-05	0.00626	0.00478	0.00424	0.00484	0.0046	0.00387	0.00384	0.00402	0.00429
1420	0.000285	0.0066	0.00516	0.00503	0.00574	0.00572	0.0051	0.00513	0.0054	0.00573
1420	0.000485	0.00689	0.00555	0.0057	0.00658	0.00676	0.00629	0.00628	0.00668	0.00709
1420	0.000614	0.00704	0.00583	0.00606	0.00706	0.00737	0.00702	0.00692	0.00744	0.00791
1420	0.000662	0.00703	0.0059	0.00598	0.00702	0.00739	0.00704	0.00682	0.00742	0.00791
1420	0.000641	0.00689	0.00575	0.00553	0.00651	0.00684	0.00641	0.00607	0.00671	0.00714
1420	0.00057	0.00668	0.00545	0.00487	0.00572	0.00594	0.00537	0.00494	0.00557	0.00591
1420	0.000465	0.00644	0.00507	0.00417	0.00486	0.00495	0.00422	0.00374	0.00432	0.00457
1420	0.000338	0.00623	0.00471	0.00357	0.00411	0.00408	0.00319	0.00272	0.00324	0.00341
1420	0.0002	0.00607	0.00441	0.00316	0.00357	0.00346	0.00245	0.00204	0.00248	0.00262
1420	6.14e-05	0.00596	0.00423	0.00298	0.00331	0.00316	0.00209	0.00177	0.00213	0.0023
1420	-6.24e-05	0.00591	0.00416	0.00302	0.00332	0.00319	0.00211	0.00189	0.00219	0.00244
1420	-0.000157	0.00591	0.00422	0.00323	0.00353	0.00347	0.00244	0.00231	0.00257	0.00292
1420	-0.000214	0.00593	0.00434	0.00349	0.00384	0.00385	0.0029	0.00282	0.00308	0.00352
1430	-0.000236	0.00595	0.00447	0.0037	0.0041	0.00418	0.00331	0.00324	0.00351	0.00402
1430	-0.000233	0.00596	0.00457	0.0038	0.00425	0.00435	0.00354	0.00344	0.00373	0.00427
1430	-0.000218	0.00594	0.00461	0.00376	0.00428	0.00435	0.00357	0.00343	0.00371	0.00427
1430	-0.000197	0.0059	0.0046	0.00364	0.00422	0.00421	0.00346	0.00329	0.00352	0.0041
1430	-0.000173	0.00585	0.00457	0.00346	0.00413	0.004	0.00326	0.00308	0.00325	0.00385
1430	-0.000145	0.00578	0.00452	0.00326	0.00402	0.00377	0.00303	0.00288	0.00293	0.00359
1430	-0.000107	0.0057	0.00447	0.00307	0.00392	0.00353	0.00278	0.0027	0.00263	0.00336
1430	-5.57e-05	0.00562	0.00443	0.0029	0.00382	0.00331	0.00254	0.00256	0.00236	0.00317
1430	8.12e-06	0.00555	0.00442	0.00279	0.00375	0.00312	0.00233	0.00245	0.00216	0.00306
1430	7.53e-05	0.00551	0.00444	0.00275	0.00373	0.003	0.0022	0.0024	0.00208	0.00303
1430	0.000131	0.0055	0.00447	0.0028	0.00374	0.00295	0.00216	0.0024	0.00211	0.0031
1430	0.000158	0.00551	0.0045	0.00292	0.00378	0.00295	0.0022	0.00242	0.0022	0.00322
1430	0.000149	0.00552	0.00448	0.00304	0.00378	0.00294	0.00225	0.00239	0.0023	0.00333
1430	0.000105	0.0055	0.0044	0.00311	0.00371	0.00288	0.00226	0.00226	0.0023	0.00334
1430	3.78e-05	0.00545	0.00424	0.00311	0.00354	0.00274	0.00218	0.00201	0.00218	0.00323
1430	-3.39e-05	0.00536	0.00404	0.00303	0.00328	0.00255	0.00201	0.00165	0.00194	0.00299
1430	-9.01e-05	0.00527	0.00384	0.00292	0.00299	0.00236	0.00181	0.00128	0.00167	0.00271
1430	-0.000115	0.0052	0.00369	0.00283	0.00276	0.00227	0.00169	0.00101	0.00149	0.0025
1430	-9.83e-05	0.00519	0.00365	0.00285	0.00269	0.00238	0.00175	0.000964	0.00151	0.00252
1430	-3.59e-05	0.00526	0.00373	0.00301	0.00283	0.00275	0.00208	0.00125	0.00183	0.00285
1430	6.81e-05	0.00542	0.00396	0.00334	0.00322	0.00339	0.00271	0.00191	0.00248	0.00353
1440	0.000201	0.00564	0.00429	0.0038	0.00384	0.00424	0.00362	0.00293	0.00341	0.00454
1440	0.000337	0.00588	0.00468	0.00435	0.00465	0.00522	0.00473	0.00422	0.00455	0.00576
1440	0.000449	0.00608	0.00506	0.0049	0.00553	0.00616	0.00589	0.00562	0.00575	0.00705
1440	0.000511	0.0062	0.00534	0.00535	0.00633	0.00689	0.0069	0.00685	0.0068	0.00814
1440	0.000521	0.00618	0.00546	0.00557	0.00683	0.00722	0.00748	0.00758	0.00744	0.00875
1440	0.000494	0.00603	0.00537	0.00549	0.0069	0.00705	0.00747	0.00763	0.00747	0.00868
1440	0.000459	0.0058	0.00511	0.00516	0.00657	0.00648	0.00691	0.00705	0.00696	0.00802
1440	0.000434	0.00553	0.00479	0.0047	0.00601	0.00571	0.00606	0.00612	0.00613	0.00704
1440	0.00043	0.0053	0.00448	0.00427	0.00541	0.00497	0.00516	0.00515	0.00528	0.00605
1440	0.00045	0.00513	0.00423	0.00396	0.00491	0.00441	0.00442	0.00434	0.00459	0.00525
1440	0.000485	0.00502	0.00409	0.00379	0.00458	0.00409	0.00392	0.00382	0.00416	0.00474
1440	0.000525	0.00496	0.00403	0.00373	0.0044	0.00396	0.00363	0.00355	0.00396	0.00449
1440	0.000558	0.00492	0.00403	0.00374	0.00433	0.00397	0.00351	0.00347	0.0039	0.00442
1440	0.000574	0.00488	0.00407	0.00376	0.0043	0.00403	0.00347	0.00349	0.00389	0.00442
1440	0.000569	0.00482	0.00413	0.00376	0.00426	0.00408	0.00346	0.00353	0.00387	0.00442
1440	0.000543	0.00475	0.0042	0.00371	0.00421	0.00409	0.00344	0.00353	0.00379	0.00438
1440	0.000501	0.00466	0.00426	0.00364	0.00411	0.00404	0.00339	0.00347	0.00364	0.00429
1440	0.000452	0.00459	0.00432	0.00353	0.00398	0.00394	0.00329	0.00335	0.00344	0.00414
1440	0.0004	0.00453	0.00435	0.0034	0.00382	0.00378	0.00315	0.00315	0.00321	0.00394
1440	0.000348	0.0045	0.00434	0.00326	0.00362	0.00358	0.00294	0.00289	0.00294	0.00369
1440	0.000296	0.0045	0.00429	0.00311	0.0034	0.00335	0.00269	0.00258	0.00267	0.00343
1450	0.000242	0.00452	0.00421	0.00295	0.00317	0.00312	0.00242	0.00226	0.00242	0.00318
1450	0.000185	0.00457	0.0041	0.00282	0.00296	0.00294	0.0022	0.00197	0.00222	0.003
1450	0.000129	0.00465	0.00398	0.00271	0.00282	0.00284	0.00208	0.00178	0.00212	0.00294
1450	7.8e-05	0.00474	0.00388	0.00267	0.00277	0.00285	0.00212	0.00172	0.00216	0.00304
1450	4.02e-05	0.00485	0.0038	0.0027	0.00284	0.00299	0.00233	0.00184	0.00235	0.00329
1450	1.92e-05	0.00495	0.00376	0.0028	0.003	0.00323	0.00268	0.00209	0.00264	0.00365
1450	1.26e-05	0.00502	0.00375	0.00293	0.00319	0.00348	0.00306	0.00237	0.00295	0.00398
1450	1.13e-05	0.00503	0.00376	0.00302	0.00332	0.00364	0.00332	0.00257	0.00315	0.00417
1450	4.97e-06	0.00499	0.00375	0.00305	0.00334	0.00365	0.0034	0.00261	0.00316	0.00414
1450	-1.33e-05	0.00491	0.00374	0.003	0.00324	0.00353	0.00327	0.00247	0.003	0.00392
1450	-4.38e-05	0.0048	0.00372	0.0029	0.00306	0.00331	0.00301	0.00221	0.00271	0.00359
1450	-8.05e-05	0.00468	0.0037	0.00277	0.00284	0.00305	0.00268	0.00191	0.00235	0.00323
1450	-0.000113	0.00458	0.00368	0.00263	0.00261	0.00277	0.0023	0.00158	0.00197	0.00287
1450	-0.000131	0.0045	0.00363	0.00245	0.00235	0.00247	0.00189	0.00123	0.00154	0.00248
1450	-0.000125	0.00443	0.00356	0.00222	0.00207	0.00213	0.00142	0.000826	0.00106	0.00204
1450	-9.43e-05	0.00439	0.00346	0.00195	0.00177	0.00176	0.000899	0.000368	0.000519	0.00151
1450	-4.34e-05	0.00437	0.00335	0.00166	0.00148	0.00139	0.00038	-0.000106	-1.72e-05	0.000937
1450	1.78e-05	0.0044	0.00326	0.0014	0.00125	0.00108	-5.63e-05	-0.000524	-0.000463	0.000407
1450	7.73e-05	0.00447	0.00322	0.00123	0.00113	0.000898	-0.000332	-0.000813	-0.000734	8.75e-06
1450	0.000123	0.00458	0.00323	0.00114	0.00113	0.000849	-0.000429	-0.000952	-0.000802	-0.000226
1460	0.000145	0.00468	0.00324	0.0011	0.00118	0.000855	-0.000432	-0.00102	-0.000751	-0.000378
1460	0.000137	0.00473	0.0032	0.00101	0.00114	0.000763	-0.000526	-0.00117	-0.000763	-0.000641
1460	0.000102	0.00466	0.00303	0.000793	0.000929	0.000457	-0.000862	-0.00153	-0.000982	-0.00116
1460	6.1e-05	0.00448	0.0028	0.000559	0.000662	7.4e-05	-0.0013	-0.00189	-0.00125	-0.00174
1460	4.91e-05	0.00429	0.00266	0.000593	0.000721	5.79e-05	-0.00134	-0.00173	-0.00103	-0.00176
1460	8.59e-05	0.0042	0.00276	0.00109	0.00137	0.000737	-0.000586	-0.000699	3.59e-05	-0.000769
1460	0.000153	0.00422	0.00304	0.00187	0.0024	0.00188	0.00073	0.000869	0.00161	0.000931
1460	0.000214	0.00429	0.00331	0.00257	0.00333	0.00295	0.002	0.00228	0.00301	0.00258
1460	0.000243	0.00434	0.00347	0.00297	0.00388	0.0036	0.00283	0.00313	0.00381	0.00368
1460	0.000236	0.00437	0.00349	0.00306	0.00403	0.00378	0.00317	0.00339	0.00399	0.00414
1460	0.000202	0.00436	0.00342	0.00293	0.00389	0.00361	0.00312	0.00324	0.00372	0.0041
1460	0.000154	0.00434	0.0033	0.00269	0.00357	0.00325	0.00286	0.00285	0.0032	0.00375
1460	0.000106	0.00431	0.00317	0.00242	0.00319	0.00283	0.00249	0.0024	0.00259	0.00326
1460	6.86e-05	0.00429	0.00306	0.00218	0.00283	0.00245	0.00214	0.002	0.00204	0.00276
1460	5.1e-05	0.00428	0.00299	0.00202	0.00254	0.00219	0.00187	0.00171	0.00162	0.00237
1460	5.77e-05	0.00428	0.00297	0.00194	0.00234	0.0021	0.00174	0.00158	0.00139	0.00214
1460	9e-05	0.00429	0.00299	0.00194	0.00226	0.00216	0.00174	0.00157	0.00134	0.00209
1460	0.000144	0.00431	0.00304	0.00201	0.00227	0.00234	0.00188	0.00167	0.00147	0.00221
1460	0.00021	0.00434	0.00313	0.00213	0.00237	0.00263	0.00212	0.00183	0.00174	0.00248
1460	0.000276	0.00438	0.00326	0.00232	0.00259	0.00298	0.00249	0.00207	0.00215	0.00292
1460	0.00033	0.00445	0.00344	0.00259	0.00293	0.00337	0.00297	0.0024	0.0027	0.00351
1470	0.000369	0.00455	0.00364	0.0029	0.00333	0.00376	0.0035	0.00279	0.00329	0.00418
1470	0.000395	0.00465	0.00384	0.00318	0.00369	0.00403	0.00392	0.00311	0.00375	0.00473
1470	0.00042	0.00474	0.00397	0.00335	0.00391	0.00411	0.00412	0.00325	0.00395	0.00503
1470	0.00045	0.00479	0.00403	0.00338	0.00393	0.004	0.00406	0.00316	0.00384	0.00501
1470	0.000492	0.00482	0.00402	0.00328	0.00379	0.00373	0.00378	0.00288	0.00348	0.00471
1470	0.000542	0.00481	0.00397	0.00308	0.00354	0.00339	0.00337	0.00248	0.00298	0.00422
1470	0.000594	0.00477	0.00389	0.00284	0.00324	0.00304	0.00291	0.00204	0.00243	0.00364
1470	0.000641	0.00469	0.0038	0.0026	0.00294	0.00273	0.00247	0.00162	0.00193	0.00306
1470	0.000672	0.00459	0.00372	0.00238	0.00266	0.00247	0.00207	0.00127	0.0015	0.00252
1470	0.000683	0.00445	0.00366	0.0022	0.00242	0.00226	0.00172	0.000966	0.00114	0.00203
1470	0.000667	0.00429	0.0036	0.00204	0.00218	0.00208	0.00136	0.000682	0.000821	0.00157
1470	0.000622	0.00409	0.00352	0.00186	0.0019	0.00184	0.000921	0.000328	0.000431	0.00104
1470	0.000549	0.00387	0.0034	0.00162	0.00151	0.00148	0.000319	-0.000179	-0.000119	0.000371
1470	0.000457	0.00368	0.00325	0.00132	0.00105	0.001	-0.000417	-0.000828	-0.000814	-0.000423
1470	0.000362	0.00358	0.00312	0.00105	0.000652	0.000568	-0.00107	-0.00141	-0.00143	-0.00111
1470	0.00029	0.00364	0.00309	0.000991	0.000538	0.000429	-0.00129	-0.0016	-0.00161	-0.00131
1470	0.000258	0.00386	0.0032	0.00121	0.000815	0.000726	-0.000901	-0.00122	-0.00117	-0.00085
1470	0.000264	0.00415	0.0034	0.00163	0.00135	0.00133	-8.46e-05	-0.00042	-0.000286	9.47e-05
1470	0.000292	0.00441	0.00358	0.00207	0.00191	0.00198	0.000818	0.00045	0.000676	0.00114
1470	0.000324	0.00456	0.00368	0.00243	0.00235	0.00251	0.00158	0.00118	0.00149	0.00205
1470	0.000344	0.00462	0.00372	0.00269	0.00269	0.00292	0.00217	0.00176	0.00213	0.00279
1480	0.000341	0.00461	0.00372	0.00291	0.00298	0.00328	0.00268	0.00227	0.00269	0.00344
1480	0.000311	0.00456	0.0037	0.0031	0.00328	0.00362	0.00315	0.00275	0.00324	0.00404
1480	0.000252	0.00448	0.00368	0.00325	0.00358	0.00393	0.00356	0.00318	0.00373	0.00457
1480	0.000173	0.00439	0.00363	0.00332	0.00381	0.00413	0.00383	0.00346	0.00408	0.0049
1480	8.65e-05	0.00428	0.00354	0.00327	0.00391	0.00415	0.00388	0.00349	0.00416	0.00493
1480	9.21e-06	0.00417	0.00343	0.00309	0.00383	0.00396	0.00368	0.00325	0.00393	0.00464
1480	-4.37e-05	0.00407	0.0033	0.00282	0.0036	0.0036	0.00327	0.00279	0.00344	0.00409
1480	-6.25e-05	0.00401	0.00319	0.00253	0.00329	0.00317	0.00276	0.00223	0.00281	0.00344
1480	-4.38e-05	0.004	0.00312	0.00228	0.00299	0.00275	0.00227	0.00171	0.00217	0.00282
1480	7.89e-06	0.00405	0.00311	0.00213	0.00277	0.00244	0.0019	0.00132	0.00165	0.00234
1480	8.15e-05	0.00415	0.00316	0.00208	0.00264	0.00226	0.0017	0.00112	0.00131	0.00208
1480	0.000161	0.00428	0.00324	0.00213	0.00263	0.00222	0.00167	0.00112	0.00118	0.00203
1480	0.000229	0.00441	0.00333	0.00225	0.00271	0.0023	0.00179	0.00128	0.00125	0.00215
1480	0.000273	0.00451	0.0034	0.00239	0.00283	0.00244	0.00199	0.00151	0.00144	0.00237
1480	0.000291	0.00457	0.00343	0.00251	0.00295	0.00257	0.00218	0.00174	0.00167	0.00259
1480	0.000287	0.00459	0.00342	0.00257	0.00302	0.00264	0.0023	0.00188	0.00183	0.00272
1480	0.000271	0.00458	0.00337	0.00258	0.00303	0.00263	0.00231	0.00191	0.0019	0.00273
1480	0.000254	0.00457	0.0033	0.00254	0.00297	0.00254	0.00221	0.00183	0.00185	0.00262
1480	0.000239	0.00456	0.00324	0.00247	0.00288	0.00239	0.00203	0.00166	0.00172	0.00242
1480	0.00023	0.00457	0.00317	0.00237	0.00276	0.0022	0.00178	0.00143	0.00151	0.00216
1480	0.000223	0.00459	0.00311	0.00224	0.0026	0.00197	0.00146	0.00112	0.00124	0.00182
1490	0.000215	0.00461	0.00302	0.00206	0.00238	0.00168	0.00105	0.000723	0.000871	0.00141
1490	0.000203	0.00461	0.0029	0.00181	0.00207	0.00132	0.000539	0.000204	0.000388	0.000876
1490	0.000184	0.00458	0.00274	0.00146	0.00165	0.000877	-8.89e-05	-0.00045	-0.000232	0.000212
1490	0.00016	0.0045	0.00252	0.00103	0.00112	0.000352	-0.000816	-0.00122	-0.000987	-0.000582
1490	0.000128	0.00439	0.00228	0.000535	0.000515	-0.000227	-0.0016	-0.00207	-0.00185	-0.00146
1490	8.69e-05	0.00425	0.00205	3.99e-05	-0.000108	-0.0008	-0.00235	-0.00289	-0.00273	-0.00235
1490	3.53e-05	0.00411	0.00188	-0.000357	-0.000632	-0.00126	-0.00292	-0.00352	-0.00348	-0.00307
1490	-2.28e-05	0.00403	0.00183	-0.000519	-0.000888	-0.00143	-0.0031	-0.00374	-0.00384	-0.00337
1490	-7.47e-05	0.00404	0.00198	-0.000309	-0.000699	-0.00114	-0.00268	-0.00331	-0.00355	-0.00299
1490	-9.98e-05	0.00419	0.00233	0.000318	4.08e-06	-0.000301	-0.00158	-0.00216	-0.00248	-0.00182
1490	-8.26e-05	0.00442	0.00281	0.00122	0.00107	0.000921	-3.5e-05	-0.000515	-0.000815	-8.68e-05
1490	-2.23e-05	0.00468	0.00329	0.00213	0.00216	0.00217	0.00149	0.00113	0.00093	0.00167
1490	6.55e-05	0.00487	0.00364	0.00277	0.00294	0.00307	0.00255	0.0023	0.00225	0.00293
1490	0.000159	0.00496	0.00381	0.00303	0.00325	0.00347	0.00295	0.00278	0.00289	0.00346
1490	0.000241	0.00495	0.00383	0.00295	0.00316	0.00342	0.00277	0.00266	0.0029	0.00335
1490	0.0003	0.00488	0.00375	0.00266	0.00281	0.0031	0.00223	0.00217	0.00252	0.00285
1490	0.000331	0.00479	0.00365	0.00231	0.00238	0.00267	0.00158	0.00156	0.00198	0.00223
1490	0.000336	0.0047	0.00356	0.00197	0.00198	0.00227	0.000969	0.000995	0.00146	0.00169
1490	0.000323	0.00463	0.00349	0.0017	0.00165	0.00193	0.000477	0.000551	0.00103	0.00129
1490	0.000302	0.00456	0.00342	0.00147	0.0014	0.00163	9.21e-05	0.000215	0.000674	0.001
1500	0.000291	0.00449	0.00331	0.00126	0.00119	0.00132	-0.000237	-6.79e-05	0.000328	0.000768
1500	0.000307	0.0044	0.00317	0.00105	0.000984	0.000986	-0.000544	-0.000337	-4.37e-05	0.000513
1500	0.000362	0.00432	0.003	0.000853	0.000814	0.000665	-0.000797	-0.00057	-0.000401	0.000254
1500	0.000448	0.00426	0.00287	0.000738	0.000742	0.000456	-0.000912	-0.000687	-0.000635	8.75e-05
1500	0.000543	0.00425	0.00282	0.000757	0.000821	0.000449	-0.000817	-0.000618	-0.000644	0.000113
1500	0.000615	0.00429	0.00287	0.000918	0.00104	0.000654	-0.00052	-0.000369	-0.000413	0.000355
1500	0.000642	0.00437	0.003	0.00118	0.00135	0.000997	-0.000106	-2.2e-05	-2.33e-05	0.000741
1500	0.000618	0.00446	0.00317	0.00147	0.00166	0.00137	0.000316	0.000322	0.000409	0.00116
1500	0.000559	0.00455	0.00335	0.00173	0.00191	0.00168	0.00066	0.000585	0.000786	0.00151
1500	0.000485	0.00462	0.0035	0.00191	0.00205	0.00187	0.000873	0.000722	0.00104	0.00172
1500	0.000416	0.00466	0.00359	0.00199	0.00205	0.00191	0.000923	0.000706	0.00112	0.00174
1500	0.000365	0.00465	0.00361	0.00194	0.00192	0.00176	0.000797	0.000523	0.00101	0.00156
1500	0.000337	0.0046	0.00355	0.00177	0.00165	0.00146	0.0005	0.000178	0.00071	0.00117
1500	0.000332	0.00452	0.00342	0.0015	0.00128	0.00102	7.11e-05	-0.000293	0.000256	0.000632
1500	0.000343	0.00442	0.00325	0.00118	0.000872	0.000533	-0.000413	-0.000816	-0.000269	3.3e-05
1500	0.000369	0.00434	0.00309	0.000889	0.000516	8.79e-05	-0.000848	-0.00129	-0.000743	-0.000506
1500	0.000408	0.00429	0.00299	0.000697	0.000306	-0.000208	-0.00111	-0.00158	-0.00103	-0.000848
1500	0.000461	0.0043	0.00299	0.000672	0.000325	-0.000261	-0.0011	-0.0016	-0.00102	-0.000874
1500	0.000531	0.00437	0.00313	0.000845	0.000612	-2.54e-05	-0.000774	-0.0013	-0.000644	-0.000523
1500	0.000617	0.0045	0.0034	0.00118	0.00112	0.00045	-0.000185	-0.000737	2.76e-05	0.000134
1500	0.000712	0.00464	0.00372	0.00154	0.00167	0.000956	0.000402	-0.000199	0.000709	0.0008
1510	0.000794	0.00472	0.00397	0.00164	0.00192	0.00109	0.000495	-0.000196	0.000841	0.000896
1510	0.000825	0.00471	0.00401	0.00119	0.00146	0.000391	-0.000466	-0.0013	-0.000224	-0.000253
1510	0.000759	0.00468	0.00382	0.000195	0.00027	-0.00115	-0.00249	-0.00349	-0.00253	-0.00269
1510	0.000595	0.00483	0.00364	-0.000685	-0.000837	-0.00254	-0.00434	-0.00545	-0.00473	-0.00498
1510	0.000409	0.0053	0.0038	-0.000588	-0.00079	-0.00247	-0.0044	-0.00546	-0.00499	-0.0052
1510	0.000289	0.0059	0.00422	0.000417	0.000354	-0.00102	-0.00271	-0.00359	-0.0033	-0.00334
1510	0.00026	0.00631	0.00454	0.0015	0.00159	0.000595	-0.000758	-0.00146	-0.00126	-0.0011
1510	0.000294	0.00644	0.00459	0.00213	0.00226	0.00154	0.000444	-0.000147	-2.95e-06	0.000319
1510	0.000356	0.00636	0.00442	0.0023	0.00239	0.00179	0.000846	0.000284	0.000395	0.000832
1510	0.000419	0.00619	0.00416	0.00224	0.00225	0.00168	0.000819	0.000235	0.00034	0.000864
1510	0.000468	0.006	0.0039	0.00215	0.00208	0.0015	0.000708	8.21e-05	0.000215	0.000812
1510	0.00049	0.00583	0.00369	0.00212	0.00202	0.00141	0.000692	2.73e-05	0.000223	0.000884
1510	0.000479	0.00568	0.00354	0.00215	0.00206	0.00143	0.000789	0.000106	0.000389	0.0011
1510	0.000435	0.00554	0.00344	0.00221	0.00215	0.00152	0.000918	0.000242	0.000623	0.00137
1510	0.000365	0.0054	0.00336	0.00222	0.0022	0.00158	0.000963	0.000316	0.000788	0.00154
1510	0.000283	0.00524	0.00329	0.00215	0.00215	0.00156	0.000837	0.000232	0.000774	0.0015
1510	0.000207	0.00508	0.00323	0.00199	0.00198	0.00141	0.000517	-4.88e-05	0.000538	0.00121
1510	0.000154	0.00494	0.00318	0.00177	0.00173	0.00115	4.15e-05	-0.000496	0.000109	0.000708
1510	0.000133	0.00482	0.00314	0.00151	0.00143	0.000821	-0.000516	-0.00104	-0.000437	7.41e-05
1510	0.000152	0.00474	0.00312	0.00125	0.00113	0.000454	-0.00109	-0.00163	-0.00103	-0.000613
1510	0.000205	0.0047	0.00309	0.000994	0.000825	5.85e-05	-0.00164	-0.00223	-0.00164	-0.00131
1520	0.000282	0.00466	0.00303	0.000724	0.000506	-0.000364	-0.00216	-0.00281	-0.00222	-0.00197
1520	0.000358	0.00462	0.00293	0.000452	0.000182	-0.000774	-0.00257	-0.00331	-0.00273	-0.00251
1520	0.000406	0.00457	0.00284	0.000229	-8.84e-05	-0.00107	-0.00276	-0.0036	-0.00303	-0.0028
1520	0.0004	0.00451	0.00277	0.000122	-0.000232	-0.00116	-0.00266	-0.00357	-0.00302	-0.0027
1520	0.000334	0.00446	0.00275	0.000133	-0.000251	-0.00104	-0.00231	-0.00327	-0.00275	-0.00229
1520	0.000224	0.00442	0.00275	0.00019	-0.00024	-0.000869	-0.00192	-0.0029	-0.00245	-0.00182
1520	9.65e-05	0.00438	0.00273	0.000204	-0.000305	-0.000804	-0.00171	-0.00269	-0.00234	-0.00155
1520	-1.88e-05	0.00434	0.00268	0.000133	-0.000491	-0.000926	-0.00177	-0.00274	-0.00251	-0.00159
1520	-9.95e-05	0.00431	0.00259	-3.2e-05	-0.000792	-0.00124	-0.00209	-0.00306	-0.00294	-0.00193
1520	-0.000127	0.00427	0.00244	-0.000294	-0.0012	-0.00175	-0.00265	-0.00363	-0.00362	-0.00255
1520	-8.75e-05	0.0042	0.00224	-0.000649	-0.00169	-0.00242	-0.00342	-0.00442	-0.00449	-0.0034
1520	2.06e-05	0.00411	0.00203	-0.00102	-0.00216	-0.00314	-0.00424	-0.00527	-0.00537	-0.00429
1520	0.000178	0.00404	0.0019	-0.00121	-0.00236	-0.00358	-0.00473	-0.00577	-0.00587	-0.00482
1520	0.000337	0.00404	0.00195	-0.00104	-0.00208	-0.00346	-0.00456	-0.00558	-0.00563	-0.00462
1520	0.000443	0.00411	0.00212	-0.000569	-0.00145	-0.00287	-0.00384	-0.0048	-0.0048	-0.00381
1520	0.000471	0.00417	0.00228	-8.51e-05	-0.000851	-0.00223	-0.00308	-0.00397	-0.00394	-0.00299
1520	0.000433	0.0042	0.00231	0.000194	-0.000552	-0.00186	-0.00268	-0.00349	-0.00347	-0.00258
1520	0.000357	0.00419	0.00222	0.000253	-0.000553	-0.00179	-0.00267	-0.00343	-0.00344	-0.0026
1520	0.000273	0.00418	0.00209	0.000199	-0.00069	-0.00185	-0.00285	-0.00357	-0.0036	-0.00283
1520	0.000199	0.00421	0.00198	0.000148	-0.000784	-0.00185	-0.003	-0.00368	-0.00372	-0.00299
1520	0.000147	0.00428	0.00196	0.000169	-0.000726	-0.00168	-0.00298	-0.00363	-0.00364	-0.00292
1530	0.000119	0.00438	0.00204	0.00028	-0.000482	-0.00131	-0.00275	-0.00335	-0.00331	-0.00257
1530	0.000109	0.00449	0.0022	0.000465	-8.25e-05	-0.000772	-0.00231	-0.00285	-0.00277	-0.00199
1530	0.000107	0.00459	0.00243	0.000693	0.000405	-0.000155	-0.00175	-0.00222	-0.00209	-0.00128
1530	0.000104	0.00467	0.00268	0.000937	0.000903	0.000456	-0.00115	-0.00153	-0.0014	-0.000537
1530	9.25e-05	0.00472	0.00294	0.00118	0.00135	0.000991	-0.000575	-0.000863	-0.000748	0.000156
1530	7.38e-05	0.00476	0.00318	0.00141	0.00172	0.00141	-8.23e-05	-0.000279	-0.000202	0.000746
1530	5.33e-05	0.00479	0.00339	0.00161	0.00199	0.0017	0.000289	0.000175	0.000209	0.0012
1530	3.83e-05	0.00484	0.00357	0.00177	0.00215	0.00183	0.000509	0.000463	0.000458	0.00149
1530	3.45e-05	0.00488	0.0037	0.00187	0.0022	0.00182	0.000558	0.000564	0.000529	0.0016
1530	4.51e-05	0.00493	0.00377	0.00192	0.00215	0.00167	0.000445	0.000488	0.000435	0.00153
1530	7.11e-05	0.00498	0.00381	0.00191	0.00201	0.00142	0.000208	0.00028	0.000217	0.00131
1530	0.000111	0.00503	0.0038	0.00187	0.00181	0.00112	-9.1e-05	4.57e-06	-6.2e-05	0.00101
1530	0.000164	0.00507	0.00378	0.00183	0.00159	0.000819	-0.000396	-0.000281	-0.000344	0.000692
1530	0.000227	0.00513	0.00374	0.0018	0.00138	0.000562	-0.000656	-0.000531	-0.000586	0.000396
1530	0.000296	0.00519	0.00371	0.0018	0.0012	0.000409	-0.000802	-0.000685	-0.000724	0.000196
1530	0.000368	0.0053	0.00374	0.0019	0.00118	0.000472	-0.000706	-0.000621	-0.000633	0.000235
1530	0.000436	0.00547	0.00388	0.00217	0.00143	0.00087	-0.000231	-0.000205	-0.000168	0.000678
1530	0.00049	0.00568	0.0041	0.00258	0.00194	0.00155	0.000563	0.000508	0.000612	0.00147
1530	0.000521	0.00586	0.00431	0.00293	0.00245	0.00219	0.0013	0.00115	0.00132	0.00221
1530	0.000524	0.00593	0.00437	0.00303	0.00265	0.00245	0.00158	0.00132	0.00151	0.00242
1540	0.000505	0.00587	0.00425	0.00282	0.00246	0.00221	0.00126	0.000883	0.00108	0.00197
1540	0.000472	0.00572	0.00401	0.00244	0.00199	0.00166	0.000589	8.34e-05	0.000261	0.00111
1540	0.000437	0.00555	0.00375	0.00207	0.0015	0.00108	-0.000104	-0.000733	-0.000568	0.000244
1540	0.000405	0.00541	0.00357	0.00187	0.00117	0.000697	-0.000547	-0.00129	-0.00112	-0.000325
1540	0.000379	0.0053	0.00347	0.00188	0.00105	0.000583	-0.00065	-0.00151	-0.00129	-0.000482
1540	0.000357	0.0052	0.00341	0.00201	0.00105	0.000625	-0.000547	-0.00151	-0.00122	-0.000364
1540	0.000329	0.00503	0.00326	0.00202	0.000901	0.000511	-0.000612	-0.00168	-0.0013	-0.000383
1540	0.000273	0.00469	0.00288	0.00159	0.000207	-0.000224	-0.00141	-0.00255	-0.00213	-0.00116
1540	0.00016	0.00411	0.00214	0.000419	-0.00134	-0.00197	-0.0034	-0.00456	-0.00419	-0.00325
1540	-3.56e-05	0.00336	0.00112	-0.00143	-0.00357	-0.00457	-0.00644	-0.00751	-0.00726	-0.00645
1540	-0.000297	0.0027	0.000233	-0.00327	-0.0056	-0.00705	-0.00935	-0.0102	-0.0101	-0.00949
1540	-0.000553	0.00243	-9.41e-05	-0.00422	-0.00639	-0.00817	-0.0107	-0.0112	-0.0112	-0.0108
1540	-0.00072	0.00261	0.000215	-0.00403	-0.00577	-0.0077	-0.0102	-0.0104	-0.0104	-0.0101
1540	-0.000765	0.00304	0.000853	-0.00321	-0.00446	-0.00638	-0.0087	-0.00867	-0.00869	-0.00846
1540	-0.000705	0.00352	0.00151	-0.00231	-0.00321	-0.00504	-0.00722	-0.00715	-0.00716	-0.00694
1540	-0.000575	0.00397	0.00205	-0.00158	-0.00228	-0.004	-0.00609	-0.00611	-0.00614	-0.00591
1540	-0.00041	0.0044	0.00252	-0.000981	-0.00159	-0.00314	-0.0052	-0.00538	-0.00544	-0.00518
1540	-0.000242	0.00482	0.00296	-0.000374	-0.000903	-0.00223	-0.00425	-0.00461	-0.00467	-0.00436
1540	-0.000101	0.00524	0.00343	0.000361	-5.39e-05	-0.00109	-0.00301	-0.00351	-0.00352	-0.00314
1540	-9.28e-06	0.00564	0.00392	0.00124	0.001	0.000297	-0.00143	-0.00203	-0.00191	-0.00144
1540	2.35e-05	0.00597	0.00437	0.00216	0.00213	0.00175	0.000282	-0.000345	-5.72e-05	0.000509
1550	5.04e-06	0.00617	0.00468	0.00293	0.00311	0.00296	0.00177	0.00116	0.00162	0.00227
1550	-4.51e-05	0.00623	0.00481	0.00342	0.00371	0.00368	0.00272	0.00213	0.00274	0.00344
1550	-0.000104	0.00617	0.00476	0.00357	0.00387	0.00386	0.00303	0.00247	0.00316	0.00388
1550	-0.000155	0.00604	0.00459	0.00346	0.00368	0.0036	0.00282	0.00226	0.00298	0.00369
1550	-0.000187	0.0059	0.00437	0.00323	0.0033	0.00313	0.00233	0.00174	0.00245	0.00314
1550	-0.000199	0.00579	0.00417	0.00298	0.00288	0.00263	0.00177	0.00114	0.00183	0.0025
1550	-0.000194	0.00573	0.00403	0.0028	0.00253	0.00223	0.0013	0.00063	0.00128	0.00195
1550	-0.000176	0.00573	0.00396	0.0027	0.0023	0.00199	0.00098	0.000288	0.000898	0.00159
1550	-0.000151	0.00576	0.00396	0.00269	0.0022	0.00192	0.000819	0.000141	0.000709	0.00144
1550	-0.00012	0.00579	0.00402	0.00272	0.00223	0.00198	0.000789	0.000178	0.000697	0.00147
1550	-8.25e-05	0.0058	0.0041	0.00278	0.00233	0.00212	0.000834	0.000338	0.000799	0.0016
1550	-3.5e-05	0.00578	0.00417	0.00282	0.00245	0.00225	0.000874	0.000522	0.000912	0.00173
1550	2.43e-05	0.00573	0.00423	0.00281	0.00252	0.00231	0.000851	0.000638	0.000952	0.00177
1550	9.41e-05	0.00567	0.00425	0.00277	0.00253	0.0023	0.000765	0.00066	0.000901	0.0017
1550	0.00017	0.00561	0.00425	0.00272	0.00248	0.00224	0.000655	0.000609	0.00079	0.00156
1550	0.000241	0.00557	0.00422	0.00267	0.00239	0.00215	0.000545	0.000506	0.000652	0.00139
1550	0.000293	0.00554	0.00417	0.00261	0.00223	0.00203	0.000413	0.000334	0.00047	0.00117
1550	0.00031	0.0055	0.00406	0.00248	0.00198	0.00181	0.0002	4.91e-05	0.000195	0.000849
1550	0.000277	0.00544	0.0039	0.00228	0.00163	0.00147	-0.000138	-0.000368	-0.000206	0.000386
1550	0.000193	0.00534	0.00371	0.00201	0.00123	0.00103	-0.000573	-0.000863	-0.00069	-0.000175
1550	6.53e-05	0.00522	0.00355	0.00176	0.000879	0.00061	-0.000996	-0.00131	-0.00114	-0.000707
1560	-8.65e-05	0.00511	0.00346	0.0016	0.000704	0.000335	-0.00125	-0.00154	-0.00138	-0.00103
1560	-0.000245	0.00503	0.00349	0.00164	0.000806	0.000327	-0.00119	-0.00142	-0.00129	-0.000998
1560	-0.000395	0.00498	0.00364	0.0019	0.00121	0.00063	-0.000753	-0.000902	-0.000801	-0.000537
1560	-0.000531	0.00495	0.00384	0.00233	0.00184	0.00116	-3.04e-05	-0.000107	-4.1e-05	0.000234
1560	-0.000642	0.00485	0.004	0.00274	0.00244	0.00165	0.00068	0.000635	0.000641	0.000963
1560	-0.0007	0.00464	0.004	0.00291	0.00274	0.00181	0.00104	0.000946	0.00085	0.00125
1560	-0.000639	0.00447	0.00399	0.00301	0.00297	0.00196	0.00138	0.00117	0.000963	0.0015
1560	-0.000384	0.00477	0.00457	0.00399	0.00434	0.00355	0.00339	0.00309	0.00294	0.00374
1560	6.16e-06	0.0058	0.00607	0.00642	0.00757	0.00741	0.00803	0.00778	0.00797	0.00917
1560	0.000332	0.00695	0.00765	0.00891	0.0109	0.0114	0.0127	0.0126	0.0132	0.0148
1560	0.00048	0.00756	0.00838	0.00988	0.0122	0.013	0.0146	0.0146	0.0154	0.0171
1560	0.000484	0.00757	0.00819	0.00926	0.0114	0.0121	0.0135	0.0135	0.0143	0.016
1560	0.000414	0.00722	0.0075	0.00781	0.00951	0.01	0.0109	0.0108	0.0115	0.013
1560	0.000322	0.00674	0.00666	0.0062	0.00742	0.00762	0.00799	0.0078	0.00839	0.00972
1560	0.000233	0.0063	0.00591	0.00481	0.00559	0.00553	0.00548	0.00521	0.00563	0.00682
1560	0.000161	0.00596	0.00533	0.00379	0.00423	0.00399	0.00361	0.00329	0.00357	0.00468
1560	0.00011	0.00573	0.00494	0.00315	0.00334	0.00303	0.00242	0.00208	0.00225	0.00332
1560	8.08e-05	0.00561	0.00473	0.00284	0.00288	0.00256	0.00179	0.00149	0.00156	0.00264
1560	7.03e-05	0.00557	0.00466	0.00278	0.00275	0.00246	0.00159	0.00134	0.00135	0.00247
1560	7.3e-05	0.00559	0.00467	0.00287	0.00283	0.00259	0.00165	0.00146	0.00143	0.00261
1560	8.2e-05	0.00563	0.00472	0.003	0.00299	0.0028	0.00181	0.00167	0.00163	0.00286
1570	9.04e-05	0.00567	0.00477	0.00312	0.00316	0.00297	0.00195	0.00183	0.00181	0.00305
1570	9.43e-05	0.00569	0.0048	0.00316	0.00325	0.00302	0.002	0.00187	0.00188	0.00309
1570	9.33e-05	0.00571	0.0048	0.00314	0.00326	0.00297	0.00197	0.0018	0.00184	0.00297
1570	9.03e-05	0.00573	0.00478	0.00308	0.00322	0.00286	0.00192	0.00167	0.00175	0.00276
1570	8.84e-05	0.00578	0.00475	0.00302	0.00315	0.00273	0.00188	0.00154	0.00166	0.00253
1570	9.04e-05	0.00586	0.00473	0.00298	0.00309	0.00263	0.00192	0.00146	0.00162	0.00236
1570	9.71e-05	0.00599	0.00474	0.00302	0.00309	0.00262	0.00206	0.0015	0.00168	0.00231
1570	0.000107	0.00618	0.00482	0.0032	0.00324	0.0028	0.00242	0.0018	0.00198	0.00253
1570	0.000116	0.00642	0.00503	0.00359	0.00365	0.00329	0.0031	0.00248	0.00263	0.00319
1570	0.000115	0.00666	0.00534	0.00417	0.00428	0.00404	0.00403	0.00347	0.0036	0.00422
1570	9.78e-05	0.00682	0.00567	0.00474	0.00492	0.0048	0.00491	0.00444	0.00454	0.00526
1570	6e-05	0.00685	0.00587	0.00505	0.00528	0.00524	0.00534	0.00497	0.00502	0.00583
1570	5.63e-06	0.00674	0.00588	0.00502	0.00523	0.00519	0.00518	0.00486	0.00486	0.00573
1570	-5.61e-05	0.00656	0.00574	0.00469	0.00484	0.00475	0.00455	0.00423	0.00417	0.00507
1570	-0.000115	0.00636	0.00552	0.00421	0.00428	0.0041	0.00369	0.00333	0.00322	0.00413
1570	-0.000163	0.00622	0.00531	0.00374	0.00374	0.00345	0.00287	0.00244	0.00229	0.00319
1570	-0.000191	0.00615	0.00515	0.00337	0.00333	0.00295	0.00224	0.00174	0.00156	0.00244
1570	-0.000194	0.00616	0.00506	0.00312	0.0031	0.00263	0.00187	0.00129	0.0011	0.00195
1570	-0.000167	0.00623	0.00503	0.003	0.00301	0.00248	0.00172	0.00107	0.000877	0.00169
1570	-0.00011	0.00633	0.00502	0.00296	0.00301	0.00244	0.00171	0.00102	0.000823	0.00158
1580	-2.45e-05	0.00643	0.00501	0.00298	0.00304	0.0025	0.00181	0.00109	0.000903	0.00157
1580	7.71e-05	0.00652	0.00501	0.00312	0.00318	0.00272	0.00207	0.00135	0.00121	0.00177
1580	0.000177	0.00663	0.0051	0.00346	0.00354	0.00324	0.00263	0.00195	0.00192	0.00238
1580	0.000255	0.00678	0.00529	0.00401	0.00414	0.00405	0.00351	0.00288	0.00302	0.00341
1580	0.000303	0.00694	0.00553	0.00461	0.00479	0.00491	0.00443	0.00387	0.00419	0.00456
1580	0.000326	0.00706	0.00572	0.00505	0.00526	0.00553	0.00508	0.00457	0.00506	0.00541
1580	0.000337	0.00713	0.00582	0.00527	0.00547	0.00579	0.00534	0.00486	0.00548	0.00582
1580	0.000348	0.00716	0.00588	0.00531	0.00548	0.00579	0.00531	0.00486	0.00556	0.00588
1580	0.000367	0.00719	0.00593	0.00529	0.00542	0.00569	0.00518	0.00475	0.00549	0.0058
1580	0.0004	0.00725	0.00603	0.00528	0.0054	0.00562	0.00508	0.0047	0.00544	0.00574
1580	0.000444	0.00734	0.00617	0.00533	0.00546	0.00565	0.0051	0.00477	0.00549	0.0058
1580	0.000497	0.00745	0.00635	0.00544	0.00562	0.00578	0.00522	0.00496	0.00563	0.00598
1580	0.00055	0.00756	0.00653	0.00556	0.00582	0.00597	0.00539	0.00522	0.00582	0.00622
1580	0.000597	0.00767	0.0067	0.00568	0.00603	0.00618	0.00557	0.00547	0.00599	0.00648
1580	0.000632	0.00775	0.00682	0.00577	0.00622	0.00637	0.00572	0.00568	0.00611	0.00668
1580	0.000647	0.0078	0.0069	0.00583	0.00637	0.00652	0.00583	0.00582	0.00618	0.00683
1580	0.000641	0.00781	0.00693	0.00589	0.00649	0.00663	0.00593	0.00592	0.00621	0.00694
1580	0.000611	0.00781	0.00694	0.00594	0.0066	0.00672	0.00602	0.00598	0.00624	0.00701
1580	0.00056	0.0078	0.00692	0.00599	0.00669	0.00679	0.00612	0.00603	0.00629	0.00708
1580	0.000491	0.00778	0.00689	0.00605	0.00677	0.00684	0.00622	0.00606	0.00635	0.00714
1580	0.000412	0.00776	0.00686	0.0061	0.00683	0.00687	0.0063	0.00608	0.0064	0.00719
1590	0.000331	0.00774	0.00684	0.00613	0.00685	0.00688	0.00636	0.00607	0.00644	0.00722
1590	0.00026	0.00772	0.00682	0.00613	0.00683	0.00686	0.00638	0.00603	0.00644	0.00723
1590	0.000209	0.00771	0.00681	0.00611	0.00677	0.00682	0.00636	0.00598	0.00641	0.00721
1590	0.000183	0.00772	0.00682	0.00607	0.00671	0.00678	0.00633	0.00592	0.00636	0.00718
1590	0.000187	0.00775	0.00684	0.00605	0.00666	0.00674	0.0063	0.00588	0.00629	0.00714
1590	0.000219	0.00779	0.00687	0.00604	0.00662	0.00671	0.00627	0.00585	0.00622	0.0071
1590	0.000276	0.00785	0.00691	0.00604	0.00661	0.00669	0.00626	0.00583	0.00616	0.00706
1590	0.000351	0.00792	0.00696	0.00606	0.00663	0.00667	0.00625	0.00582	0.00611	0.00701
1590	0.000437	0.008	0.00699	0.00608	0.00666	0.00665	0.00624	0.00581	0.00607	0.00695
1590	0.000525	0.00807	0.00703	0.0061	0.00671	0.00663	0.00624	0.00581	0.00607	0.00689
1590	0.000608	0.00814	0.00707	0.00612	0.00676	0.00663	0.00626	0.00581	0.00609	0.00685
1590	0.000677	0.0082	0.0071	0.00614	0.00681	0.00663	0.00628	0.00582	0.00615	0.00683
1590	0.000727	0.00825	0.00713	0.00615	0.00684	0.00664	0.00629	0.00583	0.00622	0.00681
1590	0.000752	0.00829	0.00716	0.00615	0.00686	0.00663	0.00627	0.00581	0.00628	0.00678
1590	0.000751	0.00834	0.00718	0.00614	0.00684	0.0066	0.00621	0.00575	0.00631	0.00673
1590	0.000726	0.00838	0.00719	0.00613	0.00679	0.00654	0.00609	0.00564	0.00629	0.00664
1590	0.000682	0.00843	0.00722	0.00612	0.00672	0.00647	0.00593	0.0055	0.00622	0.00652
1590	0.000627	0.00849	0.00727	0.00613	0.00666	0.0064	0.00577	0.00536	0.00614	0.00641
1590	0.000571	0.00857	0.00736	0.00619	0.00664	0.00639	0.00566	0.00528	0.00609	0.00637
1590	0.000523	0.00865	0.00749	0.0063	0.00669	0.00645	0.00566	0.0053	0.00612	0.00644
1590	0.000488	0.00874	0.00765	0.00646	0.00682	0.00661	0.00579	0.00547	0.00626	0.00664
1600	0.000465	0.00882	0.00783	0.00667	0.00702	0.00686	0.00604	0.00576	0.0065	0.00696
1600	0.00045	0.00887	0.008	0.0069	0.00727	0.00716	0.00638	0.00614	0.00679	0.00735
1600	0.000437	0.00889	0.00812	0.0071	0.00751	0.00746	0.00673	0.00654	0.00709	0.00774
1600	0.00042	0.00886	0.00818	0.00724	0.00772	0.00771	0.00703	0.00689	0.00733	0.00807
1600	0.000396	0.00879	0.00817	0.00732	0.00785	0.00788	0.00724	0.00715	0.0075	0.00828
1600	0.000369	0.0087	0.00811	0.00733	0.00792	0.00797	0.00736	0.00729	0.00757	0.00838
1600	0.000344	0.0086	0.00802	0.00728	0.00791	0.00798	0.00739	0.00732	0.00756	0.00837
1600	0.000328	0.00852	0.00792	0.00719	0.00785	0.00792	0.00734	0.00725	0.0075	0.00829
1600	0.000329	0.00847	0.00784	0.00708	0.00775	0.00781	0.00724	0.0071	0.00737	0.00815
1600	0.00035	0.00847	0.00778	0.00697	0.00762	0.00766	0.0071	0.0069	0.00721	0.00798
1600	0.000389	0.0085	0.00776	0.00686	0.00746	0.00747	0.00692	0.00665	0.007	0.00778
1600	0.000441	0.00857	0.00776	0.00677	0.00731	0.00727	0.00671	0.00638	0.00678	0.00757
1600	0.000496	0.00865	0.00778	0.00669	0.00716	0.00707	0.00651	0.00612	0.00655	0.00739
1600	0.000544	0.00873	0.00782	0.00666	0.00705	0.00692	0.00634	0.00592	0.00638	0.00726
1600	0.000573	0.00879	0.00787	0.00666	0.00698	0.00682	0.00624	0.0058	0.00628	0.00721
1600	0.00058	0.00883	0.00792	0.0067	0.00698	0.0068	0.00623	0.00577	0.00628	0.00725
1600	0.000562	0.00885	0.00797	0.00676	0.00702	0.00684	0.00628	0.00583	0.00636	0.00735
1600	0.000526	0.00885	0.008	0.00683	0.00708	0.0069	0.00638	0.00593	0.00647	0.00747
1600	0.000477	0.00883	0.00802	0.00688	0.00714	0.00695	0.00647	0.00601	0.00657	0.00756
1600	0.000423	0.00881	0.00801	0.0069	0.00717	0.00695	0.00652	0.00604	0.0066	0.00756
1600	0.00037	0.00878	0.00798	0.00687	0.00716	0.0069	0.00648	0.00598	0.00653	0.00746
1610	0.000324	0.00877	0.00793	0.00681	0.0071	0.00679	0.00637	0.00584	0.00638	0.00726
1610	0.000287	0.00876	0.00786	0.00673	0.00702	0.00665	0.00619	0.00564	0.00616	0.00701
1610	0.000263	0.00876	0.0078	0.00664	0.00692	0.00652	0.00598	0.00541	0.00592	0.00674
1610	0.000253	0.00878	0.00776	0.00657	0.00684	0.00641	0.00577	0.00521	0.00569	0.00649
1610	0.000262	0.0088	0.00773	0.00654	0.00678	0.00636	0.0056	0.00507	0.00553	0.00632
1610	0.000289	0.00885	0.00774	0.00656	0.00677	0.00638	0.0055	0.00503	0.00547	0.00625
1610	0.000331	0.00891	0.0078	0.00664	0.00683	0.00648	0.00552	0.00513	0.00555	0.00633
1610	0.000381	0.009	0.00789	0.00678	0.00697	0.00666	0.00567	0.00538	0.00577	0.00656
1610	0.000427	0.00911	0.00802	0.00699	0.00717	0.00691	0.00595	0.00574	0.00612	0.00692
1610	0.000458	0.00923	0.00816	0.00723	0.00741	0.0072	0.0063	0.00617	0.00654	0.00737
1610	0.000465	0.00933	0.00829	0.00747	0.00765	0.00749	0.00667	0.00659	0.00697	0.00783
1610	0.000443	0.00939	0.00838	0.00765	0.00782	0.00771	0.00698	0.00692	0.00731	0.0082
1610	0.000396	0.00941	0.00842	0.00773	0.00789	0.00781	0.00714	0.00707	0.00748	0.0084
1610	0.000333	0.00937	0.00839	0.00768	0.00781	0.00775	0.0071	0.00702	0.00744	0.00836
1610	0.000268	0.00928	0.0083	0.00751	0.00759	0.00755	0.00687	0.00674	0.00717	0.00809
1610	0.000211	0.00916	0.00817	0.00725	0.00728	0.00724	0.00649	0.00632	0.00674	0.00764
1610	0.000171	0.00906	0.00802	0.00698	0.00694	0.0069	0.00606	0.00582	0.00624	0.00712
1610	0.000153	0.00899	0.00789	0.00674	0.00664	0.00659	0.00567	0.00535	0.00578	0.00662
1610	0.000156	0.00897	0.00778	0.00659	0.00642	0.0064	0.00539	0.00498	0.00542	0.00624
1610	0.000177	0.00902	0.0077	0.00654	0.0063	0.00632	0.00525	0.00473	0.00521	0.00601
1620	0.00021	0.00913	0.00765	0.00659	0.00629	0.00637	0.00525	0.00463	0.00517	0.00594
1620	0.000251	0.00928	0.00766	0.00675	0.00643	0.00658	0.00543	0.00473	0.00533	0.00607
1620	0.000298	0.00949	0.00778	0.00707	0.00678	0.00699	0.00588	0.00513	0.00581	0.0065
1620	0.000348	0.00974	0.00807	0.00755	0.0074	0.00765	0.00665	0.00593	0.00669	0.00731
1620	0.000397	0.00999	0.00849	0.00812	0.00819	0.00846	0.00762	0.00699	0.0078	0.00836
1620	0.000436	0.0102	0.00889	0.00858	0.00887	0.0091	0.00844	0.00793	0.00876	0.00926
1620	0.000456	0.0102	0.00915	0.00876	0.00921	0.00935	0.00877	0.00839	0.00919	0.00962
1620	0.000453	0.0102	0.0092	0.00863	0.00914	0.00914	0.00857	0.00826	0.009	0.00937
1620	0.000428	0.0101	0.00909	0.00828	0.00877	0.00861	0.00796	0.00769	0.00836	0.00867
1620	0.000385	0.00993	0.00888	0.00783	0.00826	0.00796	0.00718	0.00692	0.00752	0.00778
1620	0.000327	0.00979	0.00863	0.00739	0.00776	0.00734	0.00643	0.00615	0.00669	0.00691
1620	0.00026	0.00966	0.00839	0.00701	0.00733	0.00685	0.00581	0.0055	0.006	0.0062
1620	0.000189	0.00955	0.00818	0.00671	0.007	0.00649	0.00536	0.00501	0.00549	0.00569
1620	0.000122	0.00946	0.008	0.00646	0.00675	0.00627	0.00508	0.00468	0.00515	0.00538
1620	6.81e-05	0.00937	0.00789	0.00629	0.00657	0.00616	0.00498	0.00451	0.00499	0.00529
1620	3.5e-05	0.00932	0.00787	0.00622	0.00651	0.0062	0.0051	0.00457	0.00505	0.00544
1620	2.84e-05	0.00933	0.00797	0.00631	0.00663	0.00644	0.00551	0.00491	0.0054	0.00591
1620	4.51e-05	0.00941	0.0082	0.00659	0.00696	0.00689	0.00619	0.00556	0.00605	0.00667
1620	7.28e-05	0.00953	0.0085	0.00697	0.00741	0.00743	0.00697	0.00633	0.00683	0.00753
1620	9.59e-05	0.00965	0.00876	0.0073	0.0078	0.00787	0.00761	0.00698	0.00747	0.00821
1620	0.000104	0.00971	0.00891	0.00748	0.00801	0.00809	0.00792	0.00732	0.00778	0.00852
1630	9.49e-05	0.00972	0.00894	0.00749	0.00802	0.00807	0.00788	0.00732	0.00774	0.00845
1630	7.18e-05	0.00968	0.00887	0.00738	0.00789	0.00788	0.00762	0.0071	0.00748	0.00814
1630	4.18e-05	0.00962	0.00875	0.00725	0.00772	0.00766	0.00729	0.00681	0.00715	0.00778
1630	1.21e-05	0.00957	0.00863	0.00718	0.00762	0.00751	0.00704	0.00662	0.00692	0.00754
1630	-9.87e-06	0.00955	0.00856	0.00724	0.00764	0.00751	0.00696	0.00661	0.00689	0.00753
1630	-1.86e-05	0.00958	0.00858	0.00744	0.00783	0.0077	0.00711	0.00684	0.00711	0.00781
1630	-1.3e-05	0.00964	0.00867	0.00776	0.00816	0.00805	0.00746	0.00727	0.00754	0.00832
1630	4.44e-06	0.00973	0.00882	0.00811	0.00854	0.00846	0.00788	0.00775	0.00804	0.0089
1630	2.72e-05	0.0098	0.00897	0.00838	0.00884	0.00878	0.00821	0.00812	0.00844	0.00936
1630	4.94e-05	0.00985	0.00906	0.0085	0.00899	0.00892	0.00834	0.00825	0.00859	0.00956
1630	6.83e-05	0.00986	0.00907	0.00846	0.00894	0.00885	0.00823	0.00811	0.00847	0.00945
1630	8.4e-05	0.00985	0.00902	0.0083	0.00876	0.00862	0.00794	0.00777	0.00816	0.00911
1630	9.88e-05	0.00983	0.00892	0.0081	0.00851	0.00832	0.00758	0.00736	0.00776	0.00867
1630	0.000116	0.00982	0.00882	0.00793	0.00828	0.00803	0.00726	0.007	0.00741	0.00827
1630	0.000137	0.00984	0.00874	0.00784	0.00815	0.00785	0.00709	0.00681	0.00723	0.00803
1630	0.000162	0.00989	0.00872	0.00787	0.00817	0.00784	0.00713	0.00687	0.00727	0.00804
1630	0.000188	0.00998	0.00876	0.00803	0.00833	0.00799	0.00739	0.00717	0.00755	0.00831
1630	0.000209	0.0101	0.00883	0.00825	0.00856	0.00825	0.00778	0.00762	0.00798	0.00876
1630	0.000217	0.0101	0.00888	0.00842	0.00874	0.00847	0.00812	0.00804	0.00834	0.00917
1630	0.000203	0.0101	0.00885	0.00841	0.00869	0.00848	0.00817	0.00816	0.00839	0.00929
1630	0.000167	0.01	0.00872	0.00816	0.00835	0.00819	0.00783	0.00786	0.008	0.00897
1640	0.000126	0.00987	0.00856	0.00781	0.00791	0.00781	0.00731	0.00735	0.00742	0.00845
1640	0.00011	0.0098	0.00852	0.00764	0.00771	0.0077	0.00708	0.00709	0.00718	0.00823
1640	0.000136	0.00984	0.00864	0.00776	0.0079	0.008	0.00731	0.00729	0.00746	0.00853
1640	0.000196	0.00993	0.00882	0.00798	0.00824	0.0084	0.00769	0.00764	0.0079	0.00898
1640	0.000264	0.01	0.00892	0.00808	0.00843	0.00859	0.00786	0.00777	0.0081	0.00916
1640	0.000322	0.01	0.00893	0.00801	0.00841	0.00849	0.00772	0.00759	0.00794	0.00899
1640	0.000362	0.01	0.00888	0.00784	0.00826	0.00825	0.00743	0.00726	0.0076	0.00864
1640	0.000382	0.01	0.00883	0.0077	0.00812	0.00802	0.00716	0.00697	0.00727	0.00831
1640	0.000384	0.01	0.0088	0.00762	0.00805	0.00788	0.00701	0.00681	0.00707	0.00811
1640	0.00037	0.01	0.00879	0.00762	0.00805	0.00782	0.00697	0.00677	0.00699	0.00803
1640	0.000345	0.01	0.00877	0.00764	0.00807	0.00779	0.00697	0.00676	0.00695	0.00799
1640	0.000314	0.00998	0.00873	0.00764	0.00804	0.00772	0.00692	0.00671	0.00686	0.00788
1640	0.000284	0.00993	0.00866	0.00758	0.00792	0.00755	0.00676	0.00654	0.00666	0.00766
1640	0.000262	0.00987	0.00856	0.00747	0.00774	0.00729	0.00651	0.00627	0.00635	0.00733
1640	0.000253	0.00983	0.00848	0.00734	0.00753	0.00701	0.00622	0.00596	0.006	0.00696
1640	0.000259	0.00982	0.00843	0.00722	0.00735	0.00675	0.00595	0.00568	0.00567	0.00662
1640	0.000285	0.00985	0.00841	0.00716	0.00722	0.00657	0.00574	0.00549	0.00542	0.00636
1640	0.000332	0.00991	0.00843	0.00714	0.00715	0.00646	0.00561	0.00538	0.00526	0.00619
1640	0.000399	0.00997	0.00845	0.00711	0.00707	0.00638	0.00548	0.00527	0.0051	0.00604
1640	0.000486	0.01	0.00841	0.007	0.00687	0.0062	0.00523	0.00504	0.00481	0.00574
1640	0.000587	0.00999	0.00826	0.0067	0.00645	0.0058	0.0047	0.00448	0.00419	0.0051
1650	0.000691	0.00991	0.00799	0.00615	0.00572	0.00509	0.0038	0.00352	0.00314	0.00402
1650	0.000778	0.0098	0.00765	0.00544	0.00483	0.00421	0.00274	0.00231	0.00186	0.00269
1650	0.000825	0.00974	0.00742	0.0049	0.00417	0.0036	0.00202	0.00142	0.000953	0.00173
1650	0.000814	0.00981	0.00748	0.00485	0.00416	0.00371	0.0022	0.00146	0.00105	0.00181
1650	0.000747	0.00997	0.0078	0.00532	0.00482	0.00453	0.00325	0.00243	0.00216	0.00292
1650	0.000648	0.0101	0.00818	0.00593	0.00564	0.0055	0.00446	0.00364	0.00353	0.00429
1650	0.000541	0.0101	0.0084	0.0063	0.00614	0.00606	0.00516	0.00438	0.00438	0.00513
1650	0.000449	0.0101	0.00845	0.00633	0.00622	0.0061	0.00522	0.00449	0.00452	0.00523
1650	0.000384	0.00997	0.00842	0.00617	0.00607	0.00586	0.00492	0.00424	0.00425	0.00492
1650	0.000356	0.00995	0.00845	0.00606	0.006	0.0057	0.00469	0.00409	0.00404	0.00467
1650	0.00037	0.0101	0.00865	0.0062	0.00627	0.00592	0.00492	0.0044	0.00431	0.00494
1650	0.000429	0.0104	0.00905	0.00669	0.00702	0.00669	0.00581	0.0054	0.00529	0.00598
1650	0.000533	0.0107	0.00961	0.00749	0.00818	0.00798	0.00732	0.00704	0.00696	0.00777
1650	0.00067	0.0111	0.0102	0.00839	0.00946	0.00949	0.0091	0.00897	0.00895	0.00993
1650	0.000804	0.0114	0.0106	0.00912	0.0105	0.0108	0.0107	0.0106	0.0107	0.0119
1650	0.00088	0.0114	0.0108	0.0097	0.0112	0.0118	0.0119	0.0119	0.0121	0.0134
1650	0.000856	0.0114	0.0111	0.0105	0.0121	0.013	0.0135	0.0135	0.0138	0.0152
1650	0.000754	0.0114	0.0114	0.0115	0.0132	0.0145	0.0152	0.0153	0.0158	0.0172
1650	0.00063	0.0114	0.0115	0.0121	0.0138	0.0151	0.0161	0.0162	0.0167	0.0182
1650	0.000525	0.0112	0.0113	0.0119	0.0134	0.0146	0.0155	0.0155	0.0161	0.0175
1660	0.00045	0.011	0.0107	0.011	0.0122	0.0132	0.0139	0.0138	0.0142	0.0155
1660	0.000403	0.0107	0.0101	0.01	0.0109	0.0116	0.012	0.0117	0.0121	0.0133
1660	0.000378	0.0104	0.00963	0.00912	0.00977	0.0102	0.0102	0.00992	0.0102	0.0113
1660	0.000368	0.0103	0.00926	0.00846	0.00891	0.00913	0.00891	0.00857	0.00875	0.0098
1660	0.000368	0.0102	0.00903	0.00804	0.00838	0.00846	0.00806	0.00768	0.00781	0.00884
1660	0.000373	0.0101	0.00891	0.00782	0.0081	0.00808	0.00757	0.00717	0.00727	0.00829
1660	0.000382	0.0101	0.00886	0.00772	0.00798	0.00789	0.0073	0.00689	0.00699	0.008
1660	0.000394	0.01	0.00884	0.00766	0.00794	0.00776	0.00714	0.00672	0.00682	0.00782
1660	0.000409	0.00999	0.00883	0.00759	0.0079	0.00763	0.00697	0.00654	0.00667	0.00764
1660	0.000426	0.00993	0.0088	0.00749	0.00783	0.00745	0.00676	0.00633	0.00648	0.00739
1660	0.00044	0.00986	0.00875	0.00735	0.00774	0.00723	0.0065	0.00607	0.00626	0.00709
1660	0.000447	0.00979	0.00869	0.00721	0.00762	0.007	0.00622	0.0058	0.00605	0.00679
1660	0.000442	0.00971	0.00863	0.00709	0.00753	0.0068	0.006	0.00559	0.0059	0.00656
1660	0.000423	0.00964	0.00858	0.00702	0.0075	0.00671	0.00592	0.00552	0.00589	0.00651
1660	0.000393	0.00959	0.00856	0.00707	0.0076	0.00681	0.00606	0.00569	0.00612	0.00673
1660	0.000362	0.00959	0.00862	0.00727	0.00789	0.00716	0.00651	0.00615	0.00664	0.0073
1660	0.00034	0.00965	0.00876	0.0076	0.00833	0.00773	0.00722	0.00687	0.00741	0.00815
1660	0.000334	0.00974	0.00895	0.00797	0.00881	0.00836	0.00797	0.00763	0.00819	0.00902
1660	0.000339	0.00982	0.00909	0.00822	0.00911	0.00881	0.00849	0.00813	0.0087	0.00959
1660	0.000346	0.00987	0.00915	0.00825	0.00913	0.00892	0.00858	0.0082	0.00875	0.00966
1660	0.000345	0.00986	0.0091	0.00808	0.00888	0.00871	0.00828	0.00787	0.00837	0.00927
1670	0.000332	0.00983	0.00899	0.00779	0.00846	0.00831	0.00774	0.00731	0.00773	0.00861
1670	0.000307	0.00979	0.00886	0.00748	0.00801	0.00785	0.00715	0.0067	0.00706	0.00789
1670	0.000274	0.00977	0.00874	0.00722	0.00761	0.00745	0.00663	0.00619	0.00647	0.00728
1670	0.000239	0.00976	0.00863	0.00704	0.00731	0.00714	0.00623	0.0058	0.006	0.00681
1670	0.000212	0.00976	0.00852	0.00689	0.00706	0.00688	0.00591	0.0055	0.00562	0.00644
1670	0.000203	0.00973	0.00839	0.00674	0.00683	0.00662	0.00559	0.0052	0.00522	0.0061
1670	0.000219	0.00967	0.00823	0.00654	0.00658	0.0063	0.00521	0.00483	0.00476	0.00572
1670	0.000263	0.00958	0.00805	0.00632	0.00632	0.00598	0.00481	0.00444	0.00428	0.00536
1670	0.000325	0.00948	0.0079	0.00615	0.00615	0.00575	0.00451	0.00415	0.00393	0.00517
1670	0.000389	0.00941	0.00783	0.0061	0.00616	0.00575	0.00446	0.00414	0.00389	0.0053
1670	0.000437	0.00938	0.00784	0.00619	0.00633	0.00598	0.00467	0.00442	0.00418	0.00574
1670	0.00046	0.00939	0.00791	0.00635	0.00657	0.00629	0.005	0.00483	0.00463	0.00628
1670	0.000461	0.00939	0.00797	0.00645	0.00672	0.00653	0.00523	0.00513	0.005	0.00665
1670	0.000449	0.00937	0.008	0.00645	0.00673	0.00659	0.00528	0.00523	0.00515	0.00673
1670	0.000437	0.00933	0.008	0.00638	0.00664	0.00654	0.00521	0.00518	0.00515	0.00662
1670	0.000431	0.00929	0.00804	0.00634	0.00659	0.00651	0.00518	0.00516	0.00517	0.00652
1670	0.000435	0.00929	0.00813	0.00641	0.00669	0.00664	0.00537	0.00534	0.00541	0.00665
1670	0.000448	0.00932	0.00832	0.00664	0.00702	0.00703	0.00588	0.00584	0.00598	0.00715
1670	0.000465	0.00938	0.00858	0.00706	0.00758	0.00768	0.00673	0.0067	0.0069	0.00804
1670	0.00048	0.00948	0.00889	0.00763	0.00834	0.00855	0.00784	0.00783	0.0081	0.00925
1670	0.000488	0.00959	0.0092	0.00824	0.00916	0.00947	0.00901	0.00904	0.00937	0.0105
1680	0.000488	0.00968	0.00943	0.00875	0.00985	0.0102	0.00996	0.01	0.0104	0.0116
1680	0.000477	0.00973	0.00951	0.009	0.0102	0.0106	0.0104	0.0105	0.0108	0.012
1680	0.000457	0.00969	0.00941	0.00888	0.01	0.0103	0.0101	0.0101	0.0105	0.0116
1680	0.000432	0.00959	0.00915	0.00844	0.00947	0.00962	0.00914	0.00919	0.00949	0.0105
1680	0.000404	0.00946	0.00881	0.00782	0.00865	0.00861	0.00789	0.00786	0.00809	0.00897
1680	0.000377	0.00935	0.00847	0.00718	0.00778	0.00756	0.00658	0.00647	0.00663	0.0074
1680	0.000355	0.00928	0.00819	0.00661	0.00699	0.0066	0.00541	0.00521	0.00531	0.006
1680	0.000338	0.00927	0.00798	0.00616	0.00633	0.00581	0.00446	0.00416	0.00422	0.00483
1680	0.000329	0.00929	0.00784	0.00581	0.00578	0.00518	0.0037	0.00333	0.00336	0.00392
1680	0.000329	0.00932	0.00774	0.00554	0.00533	0.00468	0.00311	0.00269	0.0027	0.00321
1680	0.000337	0.00935	0.00768	0.00534	0.00496	0.00432	0.00268	0.00223	0.00224	0.00271
1680	0.000353	0.00937	0.00767	0.00523	0.00472	0.00411	0.00243	0.00198	0.002	0.00244
1680	0.000374	0.00939	0.00772	0.00524	0.00464	0.00409	0.0024	0.00199	0.00204	0.00246
1680	0.000393	0.00941	0.00782	0.00538	0.00474	0.00428	0.00262	0.00226	0.00236	0.00279
1680	0.000402	0.00941	0.00795	0.00561	0.00496	0.00462	0.00302	0.00274	0.0029	0.00337
1680	0.000392	0.00937	0.00803	0.00587	0.00521	0.005	0.00348	0.00329	0.0035	0.00403
1680	0.000352	0.00926	0.00802	0.00608	0.00541	0.00534	0.00392	0.00381	0.00406	0.00467
1680	0.000287	0.00916	0.00798	0.00635	0.00575	0.00581	0.00455	0.00452	0.0048	0.0055
1680	0.000227	0.00918	0.0081	0.00694	0.00656	0.00678	0.0058	0.00586	0.00616	0.00697
1680	0.0002	0.00938	0.00843	0.00781	0.00779	0.00817	0.00753	0.00769	0.00802	0.00894
1680	0.000206	0.00959	0.00875	0.00845	0.00876	0.00923	0.00881	0.00904	0.00939	0.0103
1690	0.000224	0.00966	0.00882	0.00849	0.00893	0.00933	0.00892	0.00915	0.00948	0.0104
1690	0.000238	0.00956	0.00862	0.00796	0.00835	0.00858	0.00798	0.00816	0.00842	0.0092
1690	0.000243	0.00936	0.00827	0.00718	0.00739	0.00742	0.00654	0.00663	0.00681	0.00748
1690	0.000241	0.00915	0.00792	0.0064	0.00642	0.00626	0.00513	0.0051	0.00522	0.00578
1690	0.000231	0.00897	0.00763	0.00579	0.00564	0.00535	0.00403	0.00388	0.00397	0.00444
1690	0.000216	0.00885	0.00744	0.00541	0.00515	0.00479	0.00337	0.0031	0.00317	0.00361
1690	0.000197	0.00879	0.00734	0.00524	0.00496	0.00459	0.00315	0.00277	0.00284	0.00328
1690	0.00018	0.00877	0.00733	0.00527	0.00502	0.0047	0.00331	0.00286	0.00294	0.00342
1690	0.000171	0.00878	0.00738	0.00543	0.00528	0.00505	0.00375	0.00327	0.00336	0.00391
1690	0.000172	0.00881	0.00746	0.00566	0.00563	0.00551	0.0043	0.00384	0.00396	0.0046
1690	0.000186	0.00884	0.00754	0.00588	0.00597	0.00594	0.00481	0.00439	0.00455	0.00526
1690	0.000207	0.00886	0.00759	0.00602	0.00619	0.00623	0.00512	0.00477	0.00497	0.00573
1690	0.000228	0.00886	0.00759	0.00604	0.00626	0.00631	0.00518	0.00489	0.00514	0.0059
1690	0.000243	0.00884	0.00756	0.00598	0.00618	0.00623	0.00505	0.00479	0.00509	0.00581
1690	0.000248	0.00884	0.00752	0.00589	0.00607	0.00607	0.00484	0.00458	0.00495	0.00559
1690	0.000241	0.00886	0.00751	0.00585	0.006	0.00597	0.0047	0.00442	0.00486	0.00541
1690	0.000223	0.00893	0.00757	0.00591	0.00606	0.00601	0.00476	0.00443	0.00496	0.00542
1690	0.000194	0.00903	0.00768	0.00607	0.00625	0.0062	0.00502	0.00461	0.00526	0.00564
1690	0.000157	0.00912	0.0078	0.00626	0.00646	0.00644	0.00535	0.00485	0.00562	0.00594
1690	0.000112	0.00914	0.00784	0.00633	0.00652	0.0065	0.00551	0.00488	0.00576	0.00605
1700	6.35e-05	0.00905	0.00772	0.00613	0.00624	0.00618	0.00521	0.00445	0.00539	0.00567
1700	1.85e-05	0.00884	0.00742	0.00563	0.00558	0.00541	0.00439	0.00349	0.00442	0.00471
1700	-1.7e-05	0.00856	0.007	0.00495	0.0047	0.00436	0.00321	0.00223	0.00304	0.00337
1700	-4.19e-05	0.00828	0.00655	0.00426	0.00384	0.00328	0.002	0.00099	0.00161	0.002
1700	-5.89e-05	0.00809	0.00617	0.00374	0.00322	0.00245	0.00106	8.44e-05	0.000487	0.000945
1700	-6.83e-05	0.00803	0.00596	0.00353	0.00303	0.00211	0.000686	-0.000213	-2.59e-05	0.00054
1700	-6.62e-05	0.00815	0.00598	0.00379	0.00345	0.00244	0.00111	0.000338	0.000352	0.00107
1700	-4.46e-05	0.00845	0.00628	0.00459	0.00458	0.00361	0.00252	0.0019	0.00181	0.00275
1700	6.1e-06	0.00893	0.00687	0.00595	0.00643	0.00563	0.00493	0.00449	0.00437	0.00561
1700	9.16e-05	0.00953	0.0077	0.00774	0.00881	0.00831	0.00811	0.00785	0.0078	0.00937
1700	0.000204	0.0101	0.00864	0.00963	0.0113	0.0112	0.0115	0.0114	0.0114	0.0133
1700	0.000316	0.0105	0.00942	0.0111	0.0131	0.0134	0.014	0.014	0.0143	0.0163
1700	0.000393	0.0106	0.00978	0.0116	0.0137	0.0142	0.0149	0.015	0.0152	0.0173
1700	0.000417	0.0104	0.00962	0.0111	0.0129	0.0134	0.0139	0.0139	0.0142	0.0161
1700	0.000399	0.00993	0.00906	0.00982	0.0112	0.0115	0.0116	0.0115	0.0117	0.0134
1700	0.000356	0.0094	0.00836	0.00831	0.00918	0.00927	0.00883	0.00873	0.00869	0.0102
1700	0.000306	0.00893	0.00772	0.00694	0.00733	0.00718	0.00632	0.00617	0.00598	0.00726
1700	0.000257	0.00855	0.00722	0.00589	0.0059	0.00556	0.0044	0.0042	0.0039	0.00504
1700	0.000217	0.00829	0.00689	0.0052	0.00494	0.00449	0.00316	0.00292	0.00257	0.00362
1700	0.000186	0.00812	0.00671	0.00484	0.00442	0.00392	0.00257	0.00226	0.00192	0.00294
1700	0.000171	0.00802	0.00665	0.00477	0.00428	0.0038	0.00251	0.00215	0.00186	0.0029
1710	0.000176	0.00798	0.0067	0.00493	0.00445	0.00404	0.0029	0.00247	0.00228	0.00337
1710	0.000204	0.00801	0.00682	0.00526	0.00486	0.00456	0.00359	0.00311	0.00303	0.00417
1710	0.00025	0.00808	0.007	0.00566	0.00538	0.00518	0.00436	0.00387	0.00391	0.00507
1710	0.000306	0.00816	0.00717	0.00603	0.00585	0.00573	0.00502	0.00456	0.00467	0.00582
1710	0.000364	0.00824	0.00733	0.0063	0.0062	0.00611	0.00545	0.00503	0.0052	0.00629
1710	0.000419	0.00831	0.00745	0.00645	0.00641	0.0063	0.00564	0.0053	0.00547	0.00649
1710	0.000468	0.00836	0.00754	0.00652	0.00652	0.00636	0.00566	0.0054	0.00557	0.0065
1710	0.00051	0.00841	0.0076	0.00653	0.00656	0.00634	0.00559	0.0054	0.00556	0.0064
1710	0.000541	0.00847	0.00765	0.0065	0.00657	0.00628	0.00547	0.00535	0.00549	0.00625
1710	0.000557	0.00854	0.00769	0.00643	0.00655	0.00622	0.00534	0.00528	0.00538	0.0061
1710	0.000555	0.00862	0.00772	0.00635	0.00652	0.00616	0.0052	0.00518	0.00527	0.00595
1710	0.000528	0.00872	0.00773	0.00626	0.00648	0.00611	0.00506	0.00507	0.00514	0.00581
1710	0.000475	0.00884	0.00773	0.00616	0.00642	0.00607	0.00491	0.00494	0.00501	0.00567
1710	0.000392	0.00894	0.00772	0.00605	0.00633	0.00602	0.00474	0.00478	0.00485	0.0055
1710	0.000283	0.00903	0.00767	0.0059	0.00618	0.00591	0.00449	0.00454	0.0046	0.00526
1710	0.000152	0.00908	0.00757	0.00569	0.00593	0.0057	0.00411	0.00418	0.00422	0.00488
1710	1.1e-05	0.00907	0.0074	0.0054	0.00554	0.00534	0.00356	0.00363	0.00362	0.00429
1710	-0.000125	0.00901	0.00717	0.00501	0.00501	0.00481	0.0028	0.00287	0.0028	0.00346
1710	-0.000235	0.00891	0.00691	0.00456	0.00438	0.00413	0.00188	0.00195	0.00178	0.00243
1710	-0.000301	0.00879	0.00666	0.00409	0.00371	0.00339	0.000904	0.000978	0.000688	0.00131
1710	-0.00031	0.00868	0.00645	0.00368	0.00312	0.0027	1.5e-05	9.26e-05	-0.000318	0.000283
1720	-0.000257	0.00858	0.00634	0.00341	0.0027	0.0022	-0.000632	-0.000545	-0.00106	-0.00047
1720	-0.000149	0.0085	0.00634	0.00335	0.00255	0.00199	-0.000881	-0.00078	-0.00138	-0.000762
1720	-2.12e-06	0.00848	0.00649	0.00358	0.00278	0.00221	-0.000552	-0.000436	-0.00106	-0.000378
1720	0.000163	0.00852	0.00681	0.0042	0.00353	0.00303	0.00056	0.000693	0.000105	0.000918
1720	0.000323	0.00867	0.00731	0.00524	0.00486	0.00452	0.00255	0.0027	0.00223	0.00322
1720	0.000451	0.00892	0.00794	0.00657	0.00659	0.00648	0.00513	0.0053	0.00503	0.00622
1720	0.000534	0.00919	0.00852	0.00785	0.00827	0.0084	0.00766	0.00783	0.00776	0.00912
1720	0.00057	0.00939	0.0089	0.00871	0.00944	0.00972	0.00942	0.00958	0.00968	0.0111
1720	0.000566	0.00946	0.00901	0.009	0.00989	0.0102	0.0101	0.0102	0.0104	0.0119
1720	0.000539	0.00942	0.00889	0.00882	0.00971	0.00998	0.00989	0.00995	0.0102	0.0116
1720	0.000501	0.00933	0.00864	0.00835	0.00916	0.00932	0.0091	0.0091	0.00931	0.0106
1720	0.000463	0.00922	0.00837	0.00781	0.0085	0.00853	0.00812	0.00806	0.00823	0.00945
1720	0.000431	0.00915	0.00813	0.00734	0.0079	0.00783	0.00723	0.00712	0.00725	0.00836
1720	0.000407	0.00912	0.00796	0.00702	0.00747	0.00733	0.00659	0.00643	0.00654	0.00756
1720	0.00039	0.00913	0.00787	0.00688	0.00723	0.00707	0.00624	0.00604	0.00616	0.00711
1720	0.000374	0.00917	0.00783	0.00688	0.00716	0.00702	0.00616	0.00592	0.00608	0.00697
1720	0.000352	0.0092	0.00783	0.00699	0.00721	0.00712	0.00629	0.00602	0.00622	0.00707
1720	0.000316	0.00919	0.00784	0.00713	0.00732	0.00729	0.00652	0.00623	0.00647	0.0073
1720	0.000263	0.00914	0.00783	0.00725	0.00742	0.00746	0.00677	0.00645	0.00673	0.00756
1720	0.000196	0.00904	0.0078	0.00731	0.00747	0.00756	0.00694	0.00662	0.00689	0.00775
1730	0.000122	0.00891	0.00775	0.00728	0.00747	0.00758	0.007	0.00668	0.00693	0.00782
1730	5.13e-05	0.00877	0.00767	0.00719	0.0074	0.00753	0.00695	0.00665	0.00684	0.00779
1730	-5.17e-06	0.00865	0.00759	0.00705	0.00729	0.00742	0.0068	0.00653	0.00665	0.00766
1730	-4.14e-05	0.00856	0.00752	0.00689	0.00717	0.00728	0.0066	0.00635	0.0064	0.00748
1730	-5.54e-05	0.00852	0.00745	0.00674	0.00703	0.00713	0.00636	0.00613	0.00612	0.00725
1730	-4.95e-05	0.00853	0.0074	0.00659	0.00688	0.00696	0.00608	0.00586	0.00581	0.00697
1730	-3.02e-05	0.00857	0.00736	0.00643	0.00669	0.00673	0.00574	0.00552	0.00544	0.00662
1730	-5.73e-06	0.00862	0.0073	0.00624	0.00644	0.00643	0.00534	0.0051	0.005	0.00614
1730	1.52e-05	0.00865	0.00721	0.00599	0.00611	0.00603	0.00486	0.00457	0.00446	0.00554
1730	2.57e-05	0.00865	0.00709	0.00568	0.00572	0.00555	0.00431	0.00396	0.00383	0.00483
1730	2.23e-05	0.00861	0.00695	0.00533	0.00529	0.00502	0.00375	0.00331	0.00317	0.00408
1730	3.25e-06	0.00854	0.00678	0.00496	0.00487	0.00452	0.00322	0.00269	0.00253	0.00336
1730	-3.09e-05	0.00845	0.00662	0.00463	0.00451	0.0041	0.00279	0.00217	0.002	0.00277
1730	-8.05e-05	0.00838	0.00649	0.00439	0.00426	0.00382	0.00251	0.00182	0.00166	0.0024
1730	-0.000146	0.00831	0.00639	0.00427	0.00416	0.00375	0.00244	0.00169	0.00156	0.00232
1730	-0.000227	0.00827	0.00633	0.0043	0.00423	0.00389	0.00259	0.00181	0.00175	0.00256
1730	-0.000317	0.00825	0.00633	0.00453	0.0045	0.0043	0.00302	0.00224	0.00229	0.00318
1730	-0.000395	0.00828	0.00646	0.00505	0.00507	0.00505	0.00385	0.00312	0.00333	0.00432
1730	-0.000423	0.00843	0.00679	0.00594	0.00606	0.00626	0.00524	0.0046	0.00502	0.00609
1730	-0.000372	0.00869	0.00732	0.0071	0.0074	0.0078	0.00707	0.00656	0.00718	0.00831
1730	-0.00025	0.00897	0.00786	0.00815	0.00862	0.00913	0.00871	0.00833	0.00909	0.0102
1740	-9.82e-05	0.00911	0.00816	0.00862	0.00919	0.00965	0.00942	0.00913	0.00994	0.011
1740	4.82e-05	0.00908	0.00814	0.00842	0.00895	0.00924	0.00901	0.00878	0.00951	0.0105
1740	0.000177	0.00893	0.00789	0.00777	0.00818	0.00822	0.00785	0.00764	0.00823	0.0091
1740	0.000289	0.00874	0.00757	0.00698	0.00724	0.00702	0.00646	0.00627	0.00668	0.00746
1740	0.000392	0.0086	0.00731	0.00629	0.00644	0.00601	0.00525	0.0051	0.00535	0.00607
1740	0.000488	0.00853	0.00717	0.00582	0.00593	0.00536	0.00446	0.00437	0.00446	0.00518
1740	0.000574	0.00853	0.00714	0.00561	0.00575	0.00511	0.00414	0.00411	0.00409	0.00486
1740	0.00064	0.00858	0.00721	0.00563	0.00584	0.00522	0.00423	0.00425	0.00417	0.00501
1740	0.000675	0.00865	0.00732	0.00579	0.00608	0.00555	0.00458	0.00463	0.00454	0.00548
1740	0.000669	0.0087	0.00741	0.00602	0.00637	0.00596	0.00504	0.00507	0.00501	0.00604
1740	0.000625	0.00871	0.00745	0.00621	0.00656	0.00628	0.0054	0.00538	0.00539	0.00646
1740	0.000555	0.00868	0.00741	0.00629	0.00658	0.0064	0.00553	0.00541	0.0055	0.00657
1740	0.000475	0.00862	0.00731	0.00624	0.00639	0.00628	0.00537	0.00514	0.00531	0.00632
1740	0.0004	0.00856	0.00716	0.00606	0.00605	0.00597	0.00497	0.00463	0.00486	0.00578
1740	0.000339	0.00851	0.00701	0.00584	0.00565	0.00556	0.00446	0.00403	0.00428	0.00511
1740	0.0003	0.00849	0.00687	0.00561	0.00526	0.00515	0.00394	0.00344	0.00369	0.00443
1740	0.000283	0.0085	0.00678	0.00541	0.00494	0.0048	0.00349	0.00294	0.00317	0.00384
1740	0.000288	0.00853	0.00673	0.00526	0.00471	0.00452	0.00312	0.00255	0.00274	0.00336
1740	0.000313	0.00857	0.00671	0.00513	0.00453	0.0043	0.00284	0.00226	0.0024	0.00299
1740	0.000352	0.0086	0.0067	0.00501	0.00439	0.0041	0.00257	0.002	0.00208	0.00266
1740	0.0004	0.0086	0.00668	0.00487	0.00423	0.00387	0.00228	0.00172	0.00175	0.00232
1750	0.00045	0.00858	0.00665	0.00469	0.00402	0.00357	0.00192	0.00138	0.00137	0.00191
1750	0.000494	0.00853	0.00659	0.00446	0.00375	0.00321	0.00149	0.000959	0.000905	0.00141
1750	0.000524	0.00845	0.0065	0.00419	0.00341	0.00278	0.000982	0.000462	0.000381	0.000846
1750	0.000534	0.00836	0.00638	0.00388	0.00303	0.00232	0.000449	-6.68e-05	-0.000166	0.00026
1750	0.000518	0.00825	0.00625	0.0036	0.00268	0.0019	-3.11e-05	-0.000543	-0.000649	-0.000249
1750	0.000478	0.00816	0.00614	0.0034	0.00244	0.00162	-0.000334	-0.000839	-0.000938	-0.000538
1750	0.000424	0.0081	0.00611	0.00337	0.00242	0.00162	-0.000322	-0.000811	-0.000884	-0.000445
1750	0.00037	0.0081	0.0062	0.00357	0.00271	0.00196	0.000106	-0.000349	-0.000376	0.000149
1750	0.000331	0.0082	0.00644	0.00402	0.00333	0.00269	0.00098	0.000578	0.00062	0.00128
1750	0.000317	0.00838	0.00681	0.0047	0.00425	0.00376	0.00225	0.00192	0.00204	0.00287
1750	0.000324	0.00863	0.00728	0.00553	0.00536	0.00505	0.00379	0.00354	0.00376	0.00477
1750	0.00034	0.00891	0.00777	0.00641	0.00654	0.00641	0.0054	0.00525	0.00555	0.00674
1750	0.000346	0.00916	0.00819	0.0072	0.0076	0.00764	0.00686	0.00679	0.00716	0.00849
1750	0.000329	0.00932	0.00847	0.00777	0.00836	0.00854	0.00793	0.00793	0.00834	0.00975
1750	0.000284	0.00935	0.00856	0.00802	0.00874	0.00899	0.00846	0.00851	0.00891	0.0103
1750	0.000218	0.00927	0.00846	0.00797	0.00871	0.00898	0.00845	0.00852	0.00889	0.0103
1750	0.000146	0.00908	0.00824	0.00768	0.0084	0.00864	0.00803	0.0081	0.00842	0.00972
1750	8.18e-05	0.00886	0.00796	0.00728	0.00796	0.00813	0.00742	0.00748	0.00774	0.00894
1750	3.73e-05	0.00865	0.0077	0.0069	0.00751	0.00762	0.00682	0.00686	0.00707	0.00816
1750	1.9e-05	0.00848	0.00751	0.0066	0.00718	0.00723	0.00637	0.00639	0.00656	0.00755
1750	2.87e-05	0.00838	0.00739	0.00643	0.00698	0.00701	0.00612	0.00612	0.00626	0.00719
1760	6.29e-05	0.00835	0.00736	0.0064	0.00692	0.00694	0.00606	0.00606	0.00618	0.00706
1760	0.000113	0.00839	0.0074	0.00647	0.00698	0.007	0.00617	0.00615	0.00626	0.00712
1760	0.000166	0.00848	0.00749	0.00662	0.0071	0.00714	0.00637	0.00635	0.00644	0.00732
1760	0.00021	0.0086	0.0076	0.0068	0.00724	0.00729	0.00659	0.00657	0.00665	0.00754
1760	0.000237	0.00871	0.0077	0.00693	0.00734	0.00739	0.00675	0.00671	0.00678	0.0077
1760	0.000246	0.00877	0.00776	0.00696	0.00735	0.00738	0.00676	0.00671	0.00678	0.00772
1760	0.000242	0.00879	0.00776	0.00688	0.00725	0.00725	0.00664	0.00655	0.00663	0.00756
1760	0.000232	0.00876	0.00773	0.00673	0.00709	0.00705	0.00642	0.0063	0.00639	0.00731
1760	0.000223	0.00871	0.00768	0.00655	0.00693	0.00685	0.00619	0.00605	0.00616	0.00706
1760	0.000218	0.00867	0.00764	0.00641	0.00682	0.00673	0.00604	0.00588	0.00602	0.0069
1760	0.000217	0.00864	0.00762	0.00635	0.0068	0.00672	0.00602	0.00585	0.00603	0.00691
1760	0.00022	0.00864	0.00764	0.0064	0.00691	0.00686	0.00617	0.006	0.00623	0.00711
1760	0.000224	0.00869	0.00769	0.00658	0.00716	0.00716	0.00648	0.00635	0.00661	0.00752
1760	0.000229	0.00878	0.00779	0.00687	0.00751	0.00757	0.00695	0.00685	0.00714	0.00811
1760	0.000236	0.00888	0.0079	0.00721	0.00792	0.00803	0.00746	0.0074	0.00771	0.00875
1760	0.000249	0.00898	0.00801	0.0075	0.00825	0.00841	0.00789	0.00785	0.00815	0.00927
1760	0.000268	0.00905	0.00805	0.00766	0.00842	0.00859	0.00809	0.00805	0.00832	0.0095
1760	0.000295	0.00907	0.00805	0.00767	0.00839	0.00856	0.00804	0.00798	0.00821	0.00941
1760	0.000329	0.00906	0.008	0.00757	0.00822	0.00837	0.00781	0.00771	0.00789	0.00909
1760	0.000367	0.00905	0.00795	0.00742	0.008	0.00814	0.00751	0.00737	0.0075	0.00868
1770	0.000405	0.00907	0.00794	0.00731	0.00782	0.00795	0.00728	0.00711	0.0072	0.00834
1770	0.000439	0.00912	0.00798	0.00727	0.00773	0.00788	0.00718	0.007	0.00706	0.00817
1770	0.000462	0.0092	0.00807	0.0073	0.00774	0.00792	0.00722	0.00705	0.00709	0.00817
1770	0.000467	0.00928	0.00816	0.00738	0.0078	0.00802	0.00733	0.00719	0.00723	0.00829
1770	0.000451	0.00934	0.00824	0.00744	0.00785	0.0081	0.00744	0.00734	0.00738	0.00842
1770	0.000414	0.00936	0.00824	0.00743	0.00782	0.00808	0.00744	0.00738	0.00742	0.00846
1770	0.000363	0.0093	0.00815	0.0073	0.00765	0.0079	0.00726	0.00722	0.00727	0.00829
1770	0.000308	0.00917	0.00796	0.00704	0.00733	0.00753	0.00687	0.00682	0.00687	0.00787
1770	0.000257	0.00898	0.00768	0.00666	0.00687	0.007	0.00628	0.00619	0.00624	0.0072
1770	0.000216	0.00876	0.00734	0.00618	0.0063	0.00636	0.00554	0.00539	0.00543	0.00636
1770	0.000187	0.00851	0.00698	0.00567	0.00568	0.00568	0.00474	0.00451	0.00454	0.00542
1770	0.000169	0.00827	0.00663	0.00517	0.0051	0.00503	0.00398	0.00366	0.00367	0.00453
1770	0.000162	0.00806	0.00635	0.00476	0.00463	0.00454	0.00338	0.00298	0.00299	0.00382
1770	0.000168	0.00793	0.00619	0.00455	0.00441	0.00434	0.00312	0.00267	0.00268	0.00351
1770	0.000189	0.0079	0.00623	0.00463	0.00459	0.00458	0.00339	0.00291	0.00297	0.00381
1770	0.000228	0.008	0.00646	0.00504	0.00516	0.00525	0.00419	0.00371	0.00385	0.00472
1770	0.000279	0.00817	0.00681	0.00563	0.00595	0.00613	0.00525	0.00477	0.00503	0.00594
1770	0.000332	0.00834	0.00714	0.00616	0.00665	0.00688	0.00616	0.00569	0.00606	0.007
1770	0.000377	0.00844	0.00736	0.00649	0.00708	0.00729	0.00668	0.0062	0.00666	0.0076
1770	0.000411	0.00848	0.00746	0.00661	0.00723	0.00738	0.00681	0.0063	0.00682	0.00775
1770	0.000432	0.00848	0.00748	0.00661	0.00721	0.00727	0.00671	0.00618	0.00672	0.00765
1780	0.00044	0.00847	0.00747	0.00657	0.00716	0.00712	0.00656	0.00602	0.00655	0.00748
1780	0.000437	0.00847	0.00747	0.00657	0.00715	0.00703	0.00646	0.00594	0.00644	0.00739
1780	0.000423	0.00848	0.00749	0.0066	0.00718	0.007	0.00643	0.00594	0.0064	0.00737
1780	0.000399	0.0085	0.00751	0.00663	0.00722	0.007	0.00643	0.00598	0.00638	0.00737
1780	0.000368	0.00852	0.00751	0.00664	0.00723	0.00696	0.00638	0.00597	0.0063	0.00732
1780	0.000332	0.00853	0.00749	0.0066	0.00716	0.00686	0.00626	0.00587	0.00612	0.00717
1780	0.00029	0.00854	0.00746	0.0065	0.00704	0.0067	0.00606	0.00568	0.00586	0.00693
1780	0.000246	0.00854	0.00741	0.00638	0.00689	0.00652	0.00583	0.00545	0.00558	0.00666
1780	0.0002	0.00854	0.00738	0.00628	0.00677	0.00638	0.00565	0.00525	0.00535	0.00645
1780	0.000155	0.00856	0.00738	0.00622	0.00672	0.00633	0.00559	0.00515	0.00525	0.00638
1780	0.000117	0.00859	0.00741	0.00625	0.00677	0.00642	0.00568	0.0052	0.00535	0.00649
1780	8.86e-05	0.00862	0.00746	0.00635	0.00692	0.00662	0.00592	0.00541	0.00562	0.00676
1780	7.41e-05	0.00867	0.00752	0.00649	0.00711	0.00689	0.00623	0.0057	0.00598	0.00712
1780	7.27e-05	0.00871	0.00757	0.00663	0.00729	0.00715	0.00652	0.00598	0.00633	0.00744
1780	8.15e-05	0.00874	0.0076	0.00673	0.00742	0.00734	0.00673	0.00619	0.00659	0.00767
1780	9.63e-05	0.00877	0.00761	0.00681	0.0075	0.00748	0.00688	0.00634	0.00677	0.0078
1780	0.000114	0.00881	0.00764	0.00689	0.00758	0.00759	0.00701	0.00648	0.00693	0.00792
1780	0.000132	0.00886	0.00769	0.007	0.00768	0.00773	0.00719	0.00667	0.00712	0.00808
1780	0.000151	0.00891	0.00777	0.00715	0.00784	0.00792	0.00743	0.00693	0.00739	0.00832
1780	0.000172	0.00896	0.00788	0.00733	0.00803	0.00815	0.00774	0.00725	0.00771	0.00863
1780	0.0002	0.00901	0.00798	0.00752	0.00823	0.00836	0.00804	0.00757	0.00803	0.00896
1790	0.000236	0.00903	0.00807	0.00765	0.00838	0.00851	0.00827	0.00781	0.00826	0.00921
1790	0.00028	0.00903	0.00812	0.00771	0.00844	0.00854	0.00836	0.00789	0.00834	0.0093
1790	0.00033	0.009	0.00812	0.00768	0.00839	0.00844	0.00827	0.00779	0.00822	0.00921
1790	0.00038	0.00897	0.00808	0.00756	0.00824	0.00822	0.00802	0.00753	0.00793	0.00894
1790	0.000422	0.00893	0.008	0.00738	0.00801	0.00793	0.00765	0.00716	0.00753	0.00853
1790	0.000453	0.0089	0.00791	0.00718	0.00775	0.0076	0.00722	0.00674	0.00707	0.00804
1790	0.000466	0.00887	0.00781	0.00696	0.00746	0.00726	0.00677	0.00629	0.0066	0.00753
1790	0.000458	0.00885	0.00769	0.00674	0.00717	0.00693	0.00633	0.00585	0.00614	0.00701
1790	0.000429	0.00881	0.00756	0.00652	0.00686	0.00661	0.00589	0.00542	0.00571	0.0065
1790	0.000381	0.00875	0.0074	0.00629	0.00655	0.00629	0.00548	0.005	0.00529	0.00602
1790	0.000319	0.00866	0.00723	0.00607	0.00625	0.00598	0.00511	0.00461	0.00492	0.00558
1790	0.000251	0.00854	0.00706	0.00588	0.006	0.00575	0.00483	0.00432	0.00465	0.00528
1790	0.000187	0.00842	0.00694	0.00577	0.00589	0.00566	0.00475	0.00421	0.00457	0.00521
1790	0.000141	0.00833	0.00689	0.00582	0.006	0.0058	0.00496	0.00441	0.0048	0.00548
1790	0.000119	0.0083	0.00695	0.00604	0.00632	0.00619	0.00544	0.00491	0.00532	0.00609
1790	0.00012	0.00834	0.0071	0.00636	0.00677	0.0067	0.00606	0.00555	0.00598	0.00684
1790	0.000135	0.00841	0.00727	0.00665	0.00715	0.00714	0.00655	0.00609	0.00649	0.00743
1790	0.000151	0.0085	0.00739	0.0068	0.00732	0.00732	0.00672	0.0063	0.00665	0.00764
1790	0.000161	0.00857	0.00745	0.00678	0.00726	0.00723	0.00654	0.00614	0.00642	0.00743
1790	0.000163	0.00863	0.00746	0.00664	0.00702	0.00694	0.00613	0.00574	0.00594	0.00694
1790	0.00016	0.00869	0.00746	0.00646	0.00675	0.00661	0.00568	0.00529	0.00541	0.00638
1800	0.000159	0.00875	0.00749	0.00631	0.00654	0.00634	0.00533	0.00494	0.00501	0.00596
1800	0.000165	0.0088	0.00754	0.00623	0.00645	0.00621	0.00516	0.00477	0.00482	0.00575
1800	0.000182	0.00885	0.0076	0.00621	0.00646	0.0062	0.00516	0.00478	0.00484	0.00576
1800	0.000213	0.00887	0.00767	0.00624	0.00654	0.00628	0.00528	0.00492	0.00501	0.00593
1800	0.000252	0.00887	0.0077	0.00626	0.00663	0.00637	0.00544	0.00511	0.00523	0.00617
1800	0.000294	0.00884	0.00771	0.00627	0.00669	0.00644	0.00557	0.00527	0.00543	0.0064
1800	0.000327	0.0088	0.00768	0.00626	0.00673	0.00648	0.00565	0.00538	0.00558	0.00658
1800	0.000342	0.00876	0.00766	0.00626	0.00676	0.00651	0.0057	0.00546	0.00569	0.00673
1800	0.000332	0.00875	0.00765	0.00629	0.00681	0.00657	0.00576	0.00554	0.00581	0.00688
1800	0.000295	0.00878	0.00768	0.00639	0.00693	0.00673	0.0059	0.00569	0.00599	0.00711
1800	0.00024	0.00884	0.00776	0.00656	0.00714	0.00699	0.00616	0.00595	0.00629	0.00744
1800	0.000179	0.00893	0.00787	0.00679	0.00741	0.00735	0.00652	0.00629	0.00669	0.00786
1800	0.000131	0.00902	0.00799	0.00704	0.0077	0.00774	0.00693	0.00668	0.00713	0.00832
1800	0.000106	0.00909	0.00809	0.00726	0.00795	0.00809	0.00731	0.00704	0.00754	0.00872
1800	0.000107	0.00914	0.00816	0.00743	0.00811	0.00834	0.0076	0.00731	0.00784	0.009
1800	0.000128	0.00915	0.00817	0.00753	0.00817	0.00847	0.00777	0.00747	0.00801	0.00913
1800	0.00016	0.00914	0.00816	0.00758	0.00815	0.0085	0.00783	0.00753	0.00807	0.00914
1800	0.000192	0.00912	0.00811	0.0076	0.00807	0.00847	0.00782	0.00751	0.00805	0.00906
1800	0.000216	0.0091	0.00805	0.00759	0.00797	0.00838	0.00775	0.00745	0.00796	0.00893
1800	0.000227	0.00909	0.00799	0.00757	0.00787	0.00827	0.00764	0.00736	0.00783	0.00877
1810	0.000227	0.00908	0.00793	0.00753	0.00776	0.00813	0.0075	0.00724	0.00765	0.00858
1810	0.00022	0.00907	0.00788	0.00747	0.00765	0.00797	0.00732	0.00709	0.00744	0.00838
1810	0.000211	0.00906	0.00784	0.00739	0.00756	0.00779	0.00712	0.00691	0.00721	0.00817
1810	0.000206	0.00905	0.00781	0.0073	0.00747	0.00762	0.00692	0.00674	0.00698	0.00797
1810	0.000209	0.00903	0.00779	0.00719	0.00739	0.00745	0.00672	0.00656	0.00678	0.00778
1810	0.000222	0.009	0.00778	0.00708	0.00731	0.00729	0.00653	0.0064	0.00661	0.00761
1810	0.000243	0.00896	0.00777	0.00696	0.00722	0.00714	0.00636	0.00623	0.00646	0.00744
1810	0.00027	0.00891	0.00774	0.00683	0.00711	0.00699	0.00618	0.00605	0.00631	0.00727
1810	0.000301	0.00885	0.0077	0.0067	0.00697	0.00683	0.006	0.00585	0.00616	0.00708
1810	0.000333	0.00881	0.00765	0.00659	0.00684	0.0067	0.00585	0.00567	0.00602	0.0069
1810	0.000361	0.00879	0.00761	0.00652	0.00675	0.00662	0.00577	0.00554	0.00592	0.00678
1810	0.000383	0.0088	0.00761	0.00654	0.00674	0.00663	0.0058	0.00553	0.00594	0.00678
1810	0.000396	0.00885	0.00766	0.00665	0.00684	0.00677	0.00598	0.00567	0.0061	0.00695
1810	0.000398	0.00891	0.00775	0.00685	0.00704	0.00703	0.0063	0.00597	0.00641	0.00727
1810	0.000388	0.00897	0.00786	0.00709	0.00731	0.00735	0.0067	0.00636	0.00682	0.0077
1810	0.000371	0.00901	0.00798	0.00733	0.00759	0.00768	0.00711	0.00678	0.00725	0.00815
1810	0.000349	0.00902	0.00806	0.00752	0.00782	0.00795	0.00745	0.00713	0.0076	0.00851
1810	0.000328	0.00901	0.00812	0.00764	0.00797	0.00813	0.00766	0.00737	0.00782	0.00874
1810	0.000311	0.00899	0.00815	0.0077	0.00806	0.00823	0.00777	0.00751	0.00793	0.00885
1810	0.0003	0.00898	0.00817	0.00772	0.00812	0.00828	0.0078	0.00759	0.00795	0.00889
1810	0.000294	0.009	0.0082	0.00773	0.00817	0.00832	0.00781	0.00765	0.00795	0.00892
1820	0.00029	0.00905	0.00824	0.00776	0.00824	0.00837	0.00783	0.00772	0.00795	0.00897
1820	0.000289	0.00912	0.00829	0.00779	0.00834	0.00845	0.00787	0.00782	0.00798	0.00906
1820	0.000288	0.0092	0.00832	0.00784	0.00845	0.00854	0.00793	0.00792	0.00804	0.00917
1820	0.000292	0.00927	0.00834	0.00787	0.00854	0.00861	0.00799	0.00801	0.00809	0.00928
1820	0.000303	0.0093	0.00833	0.00788	0.0086	0.00865	0.00803	0.00806	0.00813	0.00936
1820	0.000328	0.00931	0.00829	0.00787	0.00861	0.00865	0.00803	0.00808	0.00814	0.00939
1820	0.000367	0.00929	0.00823	0.00785	0.0086	0.00862	0.00801	0.00805	0.00813	0.00938
1820	0.000421	0.00925	0.00819	0.00782	0.00856	0.00858	0.00799	0.00801	0.0081	0.00933
1820	0.000484	0.00921	0.00816	0.00779	0.00853	0.00853	0.00797	0.00797	0.00808	0.00926
1820	0.000548	0.00917	0.00814	0.00776	0.00848	0.00848	0.00795	0.00791	0.00803	0.00917
1820	0.000604	0.00914	0.00814	0.00771	0.00842	0.00841	0.00789	0.00782	0.00794	0.00903
1820	0.000643	0.00911	0.00813	0.00762	0.00832	0.00829	0.00778	0.00767	0.00779	0.00883
1820	0.000662	0.00907	0.0081	0.00749	0.00817	0.00811	0.00761	0.00745	0.00756	0.00857
1820	0.00066	0.00903	0.00806	0.00733	0.008	0.00789	0.00737	0.00719	0.00728	0.00827
1820	0.000642	0.00897	0.00799	0.00716	0.00782	0.00765	0.00712	0.00693	0.007	0.00797
1820	0.000613	0.0089	0.00792	0.00701	0.00766	0.00744	0.0069	0.00671	0.00677	0.00775
1820	0.000578	0.00884	0.00786	0.00692	0.00757	0.0073	0.00677	0.00658	0.00666	0.00764
1820	0.000543	0.00877	0.00781	0.00691	0.00755	0.00725	0.00675	0.00658	0.00669	0.00768
1820	0.000511	0.0087	0.0078	0.00697	0.00761	0.00731	0.00685	0.0067	0.00685	0.00786
1820	0.00048	0.00865	0.00781	0.00709	0.00772	0.00744	0.00704	0.00691	0.00712	0.00813
1820	0.000452	0.00861	0.00784	0.00723	0.00784	0.0076	0.00725	0.00713	0.0074	0.00841
1830	0.000423	0.00857	0.00786	0.00732	0.0079	0.0077	0.00737	0.00725	0.00757	0.00857
1830	0.000392	0.00853	0.00784	0.00731	0.00784	0.00766	0.00731	0.00717	0.00751	0.0085
1830	0.00036	0.00847	0.00777	0.00716	0.00763	0.00745	0.00701	0.00685	0.0072	0.00816
1830	0.000328	0.00841	0.00765	0.0069	0.00729	0.00709	0.00653	0.00633	0.00666	0.00759
1830	0.000302	0.00835	0.00749	0.00657	0.00688	0.00666	0.00594	0.00569	0.006	0.00689
1830	0.000284	0.00828	0.00733	0.00622	0.00646	0.00624	0.00535	0.00505	0.00535	0.00621
1830	0.000279	0.00824	0.00718	0.00594	0.00613	0.00592	0.00489	0.00453	0.00483	0.00566
1830	0.000287	0.00822	0.00708	0.00578	0.00594	0.00578	0.00465	0.00424	0.00457	0.00539
1830	0.000307	0.00826	0.00707	0.00582	0.00599	0.00591	0.00476	0.00432	0.00469	0.00553
1830	0.00033	0.00836	0.00718	0.0061	0.00633	0.00635	0.00526	0.00481	0.00526	0.00613
1830	0.000346	0.00851	0.00738	0.00656	0.0069	0.00702	0.00607	0.00564	0.00616	0.00707
1830	0.000345	0.00868	0.00763	0.00707	0.00754	0.00773	0.00696	0.00657	0.00716	0.0081
1830	0.000327	0.00883	0.00785	0.00749	0.00807	0.00828	0.00767	0.00733	0.00796	0.00891
1830	0.000297	0.00892	0.00799	0.00773	0.00839	0.00857	0.00807	0.00777	0.00841	0.00935
1830	0.000264	0.00896	0.00804	0.0078	0.0085	0.00861	0.00816	0.00789	0.00851	0.00943
1830	0.000239	0.00895	0.00803	0.00774	0.00845	0.00848	0.00805	0.00781	0.00839	0.00927
1830	0.000228	0.00891	0.00798	0.00762	0.00833	0.00828	0.00785	0.00763	0.00816	0.00901
1830	0.000235	0.00886	0.00791	0.00749	0.00819	0.00808	0.00764	0.00744	0.00791	0.00875
1830	0.000258	0.00881	0.00784	0.00736	0.00806	0.00789	0.00744	0.00727	0.00768	0.00852
1830	0.000292	0.00875	0.00778	0.00723	0.00793	0.00772	0.00726	0.00712	0.00746	0.00833
1830	0.000328	0.0087	0.00771	0.0071	0.00779	0.00755	0.00709	0.00696	0.00724	0.00813
1840	0.000361	0.00865	0.00765	0.00697	0.00765	0.00738	0.0069	0.00679	0.00701	0.00793
1840	0.000384	0.0086	0.00759	0.00685	0.00751	0.00724	0.00673	0.00663	0.00678	0.00773
1840	0.000396	0.00856	0.00754	0.00676	0.00741	0.00714	0.0066	0.0065	0.00662	0.00758
1840	0.000399	0.00854	0.00752	0.00673	0.00737	0.00713	0.00656	0.00646	0.00655	0.00753
1840	0.000394	0.00853	0.00752	0.00677	0.0074	0.00722	0.00664	0.00653	0.00662	0.00759
1840	0.000385	0.00854	0.00755	0.00688	0.0075	0.0074	0.0068	0.00669	0.0068	0.00777
1840	0.000374	0.00856	0.00759	0.00701	0.00762	0.00761	0.00701	0.00689	0.00704	0.00799
1840	0.000364	0.00858	0.00762	0.00713	0.00772	0.00779	0.00717	0.00705	0.00723	0.00818
1840	0.000357	0.00861	0.00763	0.0072	0.00775	0.00787	0.00722	0.0071	0.0073	0.00824
1840	0.000357	0.00864	0.00763	0.0072	0.0077	0.00783	0.00715	0.007	0.00721	0.00816
1840	0.000364	0.00868	0.00762	0.00713	0.00758	0.0077	0.00696	0.00679	0.007	0.00795
1840	0.000379	0.00874	0.00762	0.00704	0.00744	0.00753	0.00672	0.00653	0.00673	0.0077
1840	0.000397	0.00881	0.00764	0.00697	0.00733	0.00738	0.00652	0.00631	0.0065	0.00748
1840	0.000411	0.00891	0.0077	0.00695	0.00729	0.0073	0.00641	0.0062	0.00638	0.00739
1840	0.00041	0.00902	0.00779	0.00698	0.00733	0.00733	0.00644	0.00624	0.00641	0.00745
1840	0.000387	0.00912	0.0079	0.00708	0.00744	0.00747	0.00659	0.00643	0.0066	0.00768
1840	0.000338	0.0092	0.00801	0.00722	0.00762	0.0077	0.00686	0.00674	0.00694	0.00804
1840	0.00027	0.00926	0.00811	0.00738	0.00785	0.008	0.00721	0.00711	0.00736	0.00849
1840	0.0002	0.0093	0.00818	0.00755	0.00807	0.00831	0.00757	0.00748	0.00779	0.00893
1840	0.000149	0.00931	0.0082	0.00768	0.00825	0.00854	0.00784	0.00773	0.00811	0.00926
1850	0.000128	0.00929	0.00818	0.00772	0.00831	0.00862	0.00794	0.00778	0.00821	0.00936
1850	0.000137	0.00926	0.00811	0.00765	0.00824	0.00852	0.00783	0.00761	0.00805	0.0092
1850	0.000165	0.00921	0.00801	0.0075	0.00808	0.00829	0.00758	0.00729	0.00771	0.00886
1850	0.000201	0.00917	0.00791	0.00734	0.00789	0.00802	0.00729	0.00695	0.00733	0.00848
1850	0.000237	0.00914	0.00784	0.00722	0.00776	0.0078	0.00709	0.0067	0.00705	0.00819
1850	0.000269	0.00911	0.00781	0.00717	0.00772	0.0077	0.00704	0.00663	0.00694	0.00807
1850	0.000299	0.0091	0.00782	0.00721	0.00779	0.00772	0.00715	0.00674	0.00702	0.00814
1850	0.000328	0.00907	0.00786	0.0073	0.00792	0.00785	0.00737	0.00699	0.00725	0.00835
1850	0.000362	0.00904	0.00791	0.00741	0.00808	0.00802	0.00765	0.00729	0.00754	0.00862
1850	0.000399	0.009	0.00795	0.00751	0.00821	0.00818	0.0079	0.00756	0.00782	0.00887
1850	0.000439	0.00894	0.00798	0.00756	0.00829	0.00829	0.00806	0.00774	0.00802	0.00903
1850	0.000475	0.00888	0.00799	0.00756	0.00831	0.00834	0.00812	0.00782	0.00812	0.00909
1850	0.000501	0.00883	0.00798	0.00751	0.00828	0.00833	0.00811	0.00781	0.00813	0.00908
1850	0.000515	0.00879	0.00797	0.00744	0.00823	0.0083	0.00804	0.00775	0.00809	0.00902
1850	0.000515	0.00877	0.00796	0.00737	0.00818	0.00826	0.00797	0.00767	0.00804	0.00896
1850	0.000504	0.00877	0.00795	0.00732	0.00815	0.00824	0.00791	0.00762	0.00801	0.00892
1850	0.000488	0.00878	0.00795	0.0073	0.00815	0.00824	0.00789	0.00759	0.00801	0.00892
1850	0.000471	0.00879	0.00795	0.00731	0.00817	0.00826	0.00789	0.0076	0.00803	0.00895
1850	0.000457	0.00881	0.00795	0.00733	0.0082	0.00828	0.0079	0.00762	0.00806	0.00899
1850	0.000446	0.00882	0.00794	0.00737	0.00821	0.00829	0.00791	0.00764	0.00809	0.00903
1850	0.000436	0.00883	0.00792	0.0074	0.00821	0.00829	0.00789	0.00764	0.00808	0.00904
1860	0.000425	0.00883	0.00789	0.00741	0.00819	0.00827	0.00785	0.0076	0.00804	0.00902
1860	0.000411	0.00884	0.00786	0.0074	0.00815	0.00824	0.00777	0.00754	0.00797	0.00898
1860	0.000394	0.00886	0.00783	0.00738	0.0081	0.00819	0.00768	0.00746	0.00787	0.00892
1860	0.000375	0.00888	0.00781	0.00734	0.00806	0.00814	0.00759	0.00738	0.00777	0.00885
1860	0.000354	0.00891	0.00782	0.0073	0.00802	0.00809	0.00751	0.00731	0.00767	0.00878
1860	0.000333	0.00895	0.00785	0.00728	0.008	0.00805	0.00746	0.00727	0.00758	0.00873
1860	0.000312	0.00899	0.00789	0.00727	0.008	0.00803	0.00744	0.00726	0.00753	0.00869
1860	0.000288	0.00904	0.00796	0.00728	0.00801	0.00802	0.00745	0.00729	0.00752	0.00869
1860	0.000265	0.00908	0.00803	0.00731	0.00804	0.00803	0.00749	0.00736	0.00754	0.00872
1860	0.000244	0.00911	0.00811	0.00736	0.00808	0.00805	0.00755	0.00745	0.0076	0.00877
1860	0.000229	0.00915	0.00817	0.00742	0.00812	0.0081	0.00763	0.00754	0.00768	0.00885
1860	0.000226	0.00917	0.00822	0.00748	0.00816	0.00815	0.00771	0.00763	0.00778	0.00894
1860	0.000237	0.00918	0.00825	0.00753	0.0082	0.00821	0.00778	0.0077	0.00788	0.00902
1860	0.000261	0.00918	0.00826	0.00757	0.00823	0.00825	0.00784	0.00773	0.00795	0.00907
1860	0.000296	0.00916	0.00822	0.00757	0.00824	0.00825	0.00785	0.00771	0.00799	0.00907
1860	0.000333	0.00912	0.00816	0.00754	0.00821	0.0082	0.0078	0.00763	0.00796	0.00899
1860	0.000368	0.00905	0.00806	0.00747	0.00814	0.00807	0.00768	0.00746	0.00784	0.00882
1860	0.000395	0.00896	0.00792	0.00735	0.00799	0.00786	0.00746	0.0072	0.00761	0.00854
1860	0.00041	0.00884	0.00775	0.00716	0.00777	0.00754	0.00713	0.00682	0.00726	0.00814
1860	0.000414	0.00871	0.00756	0.00692	0.00745	0.00714	0.00668	0.00633	0.00678	0.00761
1860	0.000408	0.00857	0.00735	0.00661	0.00704	0.00665	0.00613	0.00574	0.00618	0.00698
1870	0.000393	0.00841	0.00713	0.00625	0.00655	0.0061	0.0055	0.00508	0.00549	0.00626
1870	0.000369	0.00826	0.00691	0.00585	0.00602	0.00553	0.00482	0.00438	0.00476	0.0055
1870	0.000335	0.00811	0.00671	0.00544	0.0055	0.005	0.00417	0.00372	0.00404	0.00478
1870	0.000292	0.00799	0.00655	0.00508	0.00506	0.00455	0.00361	0.00317	0.00344	0.00418
1870	0.00024	0.0079	0.00645	0.00482	0.00479	0.0043	0.00327	0.00284	0.00306	0.00383
1870	0.000187	0.00789	0.00644	0.00475	0.00478	0.00432	0.00326	0.00286	0.00305	0.00386
1870	0.000142	0.00797	0.00656	0.00492	0.00509	0.00469	0.00366	0.00328	0.00348	0.00437
1870	0.000115	0.00812	0.0068	0.00533	0.0057	0.00539	0.00444	0.0041	0.00434	0.00532
1870	0.000111	0.00833	0.00711	0.00588	0.00649	0.00628	0.00545	0.00514	0.00546	0.00652
1870	0.00013	0.00854	0.00742	0.00645	0.00725	0.00716	0.00644	0.00617	0.00656	0.00769
1870	0.000162	0.00869	0.00766	0.00691	0.00783	0.00784	0.00721	0.00697	0.00741	0.00859
1870	0.000202	0.00878	0.0078	0.0072	0.00817	0.00825	0.00766	0.00745	0.00791	0.00912
1870	0.000242	0.00881	0.00785	0.00733	0.0083	0.00842	0.00783	0.00764	0.0081	0.00932
1870	0.000281	0.00879	0.00785	0.00736	0.00829	0.00843	0.00782	0.00766	0.00808	0.0093
1870	0.000317	0.00875	0.00781	0.00735	0.00823	0.00836	0.00774	0.0076	0.00798	0.00919
1870	0.00035	0.00871	0.00778	0.00733	0.00817	0.00828	0.00767	0.00753	0.00788	0.00909
1870	0.00038	0.00867	0.00775	0.00733	0.00814	0.00823	0.00764	0.0075	0.00782	0.00902
1870	0.000405	0.00865	0.00773	0.00734	0.00813	0.00819	0.00765	0.0075	0.0078	0.00898
1870	0.000423	0.00864	0.00772	0.00735	0.00813	0.00817	0.00768	0.00752	0.00782	0.00897
1870	0.000433	0.00863	0.00772	0.00736	0.00813	0.00814	0.00772	0.00754	0.00785	0.00895
1870	0.000436	0.00863	0.00771	0.00736	0.00812	0.00812	0.00775	0.00755	0.00789	0.00893
1880	0.000434	0.00865	0.00772	0.00736	0.00811	0.00811	0.00778	0.00757	0.00792	0.00891
1880	0.00043	0.00867	0.00773	0.00737	0.00811	0.00812	0.00781	0.00759	0.00796	0.00891
1880	0.000428	0.00871	0.00777	0.0074	0.00815	0.00815	0.00786	0.00763	0.00801	0.00893
1880	0.00043	0.00876	0.00782	0.00745	0.0082	0.00822	0.00791	0.00767	0.00807	0.00898
1880	0.000436	0.00882	0.00788	0.0075	0.00828	0.00829	0.00797	0.00771	0.00812	0.00906
1880	0.000448	0.00887	0.00795	0.00756	0.00835	0.00835	0.00801	0.00774	0.00816	0.00913
1880	0.000461	0.00891	0.00801	0.00759	0.00841	0.00839	0.00803	0.00775	0.00816	0.0092
1880	0.000475	0.00893	0.00806	0.00761	0.00844	0.00841	0.00804	0.00775	0.00815	0.00924
1880	0.000487	0.00893	0.00809	0.00759	0.00844	0.00839	0.00803	0.00774	0.00813	0.00927
1880	0.000496	0.00892	0.0081	0.00756	0.0084	0.00836	0.00801	0.00773	0.0081	0.00927
1880	0.000503	0.00888	0.0081	0.00751	0.00835	0.00831	0.00798	0.00773	0.00807	0.00926
1880	0.000506	0.00884	0.00809	0.00746	0.00827	0.00826	0.00793	0.00772	0.00803	0.00922
1880	0.000506	0.00879	0.00806	0.0074	0.00817	0.0082	0.00786	0.00768	0.00798	0.00915
1880	0.000503	0.00874	0.00802	0.00733	0.00807	0.00813	0.00775	0.00761	0.0079	0.00904
1880	0.000498	0.00871	0.00798	0.00727	0.00798	0.00806	0.00762	0.00751	0.0078	0.0089
1880	0.000492	0.00869	0.00794	0.00721	0.0079	0.00798	0.00748	0.00738	0.00769	0.00875
1880	0.000483	0.00868	0.0079	0.00716	0.00784	0.00793	0.00735	0.00727	0.0076	0.00862
1880	0.000473	0.00869	0.00786	0.00713	0.00783	0.0079	0.00727	0.00718	0.00753	0.00853
1880	0.000462	0.00872	0.00783	0.00711	0.00784	0.0079	0.00722	0.00713	0.00751	0.00849
1880	0.000448	0.00874	0.0078	0.0071	0.00787	0.00791	0.00722	0.00713	0.00751	0.00848
1890	0.000434	0.00877	0.00777	0.00709	0.0079	0.00793	0.00722	0.00713	0.00751	0.00849
1890	0.000422	0.00878	0.00774	0.00707	0.0079	0.00793	0.00721	0.00713	0.00748	0.00847
1890	0.000414	0.00877	0.00769	0.00703	0.00786	0.00788	0.00715	0.00708	0.0074	0.00841
1890	0.000415	0.00876	0.00762	0.00697	0.00779	0.00779	0.00705	0.00699	0.00726	0.0083
1890	0.000426	0.00874	0.00755	0.00691	0.0077	0.00767	0.00692	0.00687	0.0071	0.00816
1890	0.000449	0.00871	0.00748	0.00686	0.0076	0.00755	0.00679	0.00675	0.00693	0.00802
1890	0.000477	0.0087	0.00742	0.00683	0.00752	0.00746	0.00669	0.00667	0.00681	0.00792
1890	0.000505	0.00868	0.00738	0.00685	0.00749	0.00742	0.00667	0.00665	0.00677	0.00789
1890	0.000521	0.00868	0.00739	0.0069	0.00751	0.00748	0.00675	0.00674	0.00685	0.00797
1890	0.000517	0.00868	0.00744	0.00699	0.0076	0.00762	0.00693	0.00692	0.00704	0.00815
1890	0.000489	0.00868	0.00752	0.00709	0.00772	0.00781	0.00716	0.00716	0.0073	0.00839
1890	0.00044	0.00867	0.00761	0.00717	0.00783	0.00798	0.00736	0.00738	0.00755	0.00861
1890	0.000381	0.00865	0.00769	0.00719	0.0079	0.00808	0.00748	0.00751	0.0077	0.00872
1890	0.000323	0.00861	0.00774	0.00715	0.00789	0.00807	0.00746	0.0075	0.0077	0.00869
1890	0.000274	0.00856	0.00775	0.00706	0.00782	0.00796	0.00733	0.00736	0.00757	0.00854
1890	0.000241	0.0085	0.00773	0.00693	0.0077	0.00776	0.00713	0.00714	0.00733	0.0083
1890	0.000224	0.00845	0.00769	0.00681	0.00756	0.00753	0.0069	0.00687	0.00706	0.00802
1890	0.000224	0.00841	0.00763	0.00671	0.00743	0.00731	0.00668	0.00661	0.00679	0.00776
1890	0.000238	0.00839	0.00757	0.00664	0.00733	0.00712	0.00653	0.00641	0.00657	0.00757
1890	0.000261	0.00838	0.00752	0.00662	0.00728	0.00701	0.00647	0.00629	0.00646	0.00747
1890	0.000293	0.0084	0.00751	0.00667	0.0073	0.007	0.00651	0.00628	0.00647	0.0075
1900	0.000329	0.00844	0.00753	0.00677	0.00739	0.00709	0.00667	0.00639	0.00662	0.00766
1900	0.000366	0.0085	0.00759	0.00691	0.00754	0.00727	0.00691	0.00659	0.00687	0.00792
1900	0.000396	0.00856	0.00766	0.00707	0.00771	0.00749	0.00718	0.00684	0.00717	0.00822
1900	0.000416	0.00861	0.00774	0.00721	0.00788	0.00771	0.00743	0.00708	0.00747	0.00852
1900	0.000418	0.00863	0.00779	0.00731	0.008	0.0079	0.00762	0.00728	0.00771	0.00876
1900	0.000402	0.00861	0.00781	0.00736	0.00807	0.00802	0.00774	0.00741	0.00788	0.00893
1900	0.000371	0.00857	0.0078	0.00736	0.00809	0.00808	0.00778	0.00747	0.00796	0.00902
1900	0.00033	0.00852	0.00776	0.00732	0.00806	0.00809	0.00777	0.00747	0.00797	0.00906
1900	0.00029	0.00847	0.00771	0.00727	0.00801	0.00807	0.00772	0.00745	0.00794	0.00906
1900	0.00026	0.00843	0.00766	0.00721	0.00797	0.00803	0.00767	0.00743	0.00789	0.00905
1900	0.000247	0.00841	0.00761	0.00718	0.00793	0.008	0.00764	0.00742	0.00783	0.00904
1900	0.000252	0.00843	0.00759	0.00716	0.00791	0.00797	0.00761	0.00742	0.00778	0.00902
1900	0.00027	0.00846	0.00757	0.00716	0.00789	0.00796	0.00759	0.00744	0.00773	0.00901
1900	0.000296	0.0085	0.00757	0.00717	0.00788	0.00794	0.00757	0.00745	0.00768	0.00897
1900	0.000319	0.00854	0.00757	0.00717	0.00786	0.00791	0.00754	0.00744	0.00762	0.00892
1900	0.000336	0.00856	0.00757	0.00716	0.00783	0.00788	0.0075	0.00742	0.00756	0.00885
1900	0.000347	0.00857	0.00758	0.00714	0.0078	0.00785	0.00747	0.00739	0.00751	0.00878
1900	0.000353	0.00857	0.0076	0.00713	0.00776	0.00782	0.00743	0.00735	0.00747	0.00871
1900	0.000362	0.00855	0.00762	0.00711	0.00773	0.00781	0.00741	0.00731	0.00745	0.00866
1900	0.000378	0.00854	0.00765	0.00709	0.00769	0.00779	0.00738	0.00725	0.00742	0.00862
1900	0.000403	0.00853	0.00767	0.00707	0.00765	0.00777	0.00734	0.00717	0.00739	0.00856
1910	0.000437	0.00853	0.00768	0.00703	0.00759	0.00773	0.00725	0.00704	0.00731	0.00846
1910	0.000476	0.00853	0.00768	0.00696	0.0075	0.00764	0.00711	0.00687	0.00717	0.00832
1910	0.000518	0.00853	0.00767	0.00686	0.00739	0.00753	0.00692	0.00665	0.00699	0.00813
1910	0.000558	0.00855	0.00765	0.00675	0.00727	0.00738	0.00669	0.00641	0.00677	0.0079
1910	0.000594	0.00856	0.00763	0.00664	0.00715	0.00723	0.00647	0.00619	0.00655	0.00768
1910	0.000624	0.00859	0.00764	0.00655	0.00707	0.0071	0.0063	0.00601	0.00637	0.0075
1910	0.000646	0.00863	0.00766	0.0065	0.00704	0.00703	0.00621	0.00592	0.00626	0.0074
1910	0.000658	0.00867	0.00771	0.00651	0.00707	0.00703	0.00624	0.00594	0.00626	0.0074
1910	0.000658	0.00872	0.00777	0.00657	0.00717	0.00712	0.00638	0.00607	0.00637	0.00752
1910	0.000643	0.00876	0.00783	0.00669	0.00733	0.00728	0.00661	0.00629	0.00657	0.00774
1910	0.000617	0.00879	0.00789	0.00684	0.00751	0.0075	0.00691	0.00656	0.00684	0.00803
1910	0.000581	0.00881	0.00793	0.00699	0.0077	0.00773	0.00721	0.00685	0.00713	0.00834
1910	0.000545	0.00883	0.00795	0.00713	0.00787	0.00794	0.00749	0.00711	0.00741	0.00864
1910	0.000514	0.00884	0.00796	0.00725	0.00801	0.00812	0.00772	0.00733	0.00766	0.00889
1910	0.000495	0.00886	0.00797	0.00734	0.00811	0.00826	0.00788	0.0075	0.00785	0.00907
1910	0.000489	0.00887	0.00797	0.0074	0.00818	0.00833	0.00797	0.00761	0.00798	0.00919
1910	0.000496	0.00888	0.00797	0.00743	0.00821	0.00836	0.00799	0.00766	0.00804	0.00923
1910	0.000508	0.00889	0.00798	0.00744	0.0082	0.00833	0.00795	0.00765	0.00803	0.0092
1910	0.000519	0.00888	0.00797	0.00743	0.00816	0.00825	0.00785	0.00758	0.00795	0.0091
1910	0.00052	0.00886	0.00795	0.0074	0.0081	0.00813	0.00771	0.00747	0.00782	0.00897
1910	0.000508	0.00883	0.00792	0.00737	0.00802	0.008	0.00755	0.00734	0.00766	0.00881
1920	0.00048	0.0088	0.00789	0.00734	0.00794	0.00788	0.0074	0.00721	0.00751	0.00867
1920	0.000442	0.00875	0.00785	0.00733	0.00787	0.00778	0.00729	0.00711	0.00739	0.00858
1920	0.0004	0.0087	0.00783	0.00733	0.00785	0.00774	0.00725	0.00707	0.00735	0.00854
1920	0.000363	0.00866	0.00782	0.00737	0.00787	0.00776	0.0073	0.00712	0.00741	0.00859
1920	0.000337	0.00863	0.00784	0.00743	0.00794	0.00786	0.00744	0.00725	0.00758	0.00872
1920	0.000326	0.00862	0.00788	0.00752	0.00806	0.00801	0.00765	0.00745	0.00781	0.0089
1920	0.000325	0.00861	0.00792	0.00759	0.00817	0.00816	0.00784	0.00764	0.00804	0.00905
1920	0.000325	0.0086	0.00795	0.0076	0.00822	0.00822	0.00792	0.00772	0.00813	0.00909
1920	0.000315	0.00859	0.00793	0.00753	0.00816	0.00815	0.00783	0.00762	0.00803	0.00894
1920	0.00029	0.00856	0.00788	0.00738	0.00797	0.00794	0.00755	0.00734	0.00772	0.0086
1920	0.000247	0.00854	0.00778	0.00716	0.00769	0.00763	0.00713	0.00692	0.00724	0.00812
1920	0.000192	0.00853	0.00766	0.00692	0.00738	0.00727	0.00666	0.00644	0.0067	0.00759
1920	0.000133	0.00853	0.00754	0.0067	0.00708	0.00694	0.00624	0.00601	0.0062	0.00712
1920	8.07e-05	0.00855	0.00744	0.00655	0.00688	0.00672	0.00594	0.00571	0.00585	0.00681
1920	4.62e-05	0.00858	0.00739	0.00649	0.0068	0.00664	0.00585	0.0056	0.00573	0.00672
1920	3.48e-05	0.00863	0.00737	0.00654	0.00687	0.00673	0.00597	0.00572	0.00585	0.00689
1920	4.55e-05	0.00868	0.0074	0.00667	0.00706	0.00696	0.00627	0.00603	0.0062	0.00726
1920	7.09e-05	0.00871	0.00746	0.00684	0.00732	0.00726	0.00667	0.00644	0.00665	0.00774
1920	0.000101	0.00873	0.00752	0.007	0.00758	0.00755	0.00705	0.00684	0.0071	0.00821
1920	0.000129	0.00874	0.00758	0.00711	0.00779	0.00778	0.00735	0.00717	0.00746	0.00858
1930	0.000153	0.00873	0.00762	0.00718	0.00793	0.00794	0.00755	0.00739	0.00769	0.00883
1930	0.000173	0.00872	0.00766	0.00721	0.00802	0.00804	0.00766	0.00753	0.00783	0.00897
1930	0.000195	0.00872	0.00769	0.00723	0.00807	0.0081	0.00772	0.00761	0.0079	0.00905
1930	0.000223	0.00873	0.00773	0.00725	0.0081	0.00815	0.00776	0.00767	0.00794	0.00911
1930	0.000256	0.00874	0.00777	0.00729	0.00813	0.00819	0.0078	0.00771	0.00798	0.00916
1930	0.000293	0.00876	0.0078	0.00733	0.00816	0.00824	0.00785	0.00776	0.00802	0.00921
1930	0.000328	0.00878	0.00783	0.00737	0.00819	0.00828	0.00788	0.00779	0.00805	0.00926
1930	0.000355	0.00879	0.00786	0.00739	0.00821	0.00831	0.00791	0.00781	0.00807	0.0093
1930	0.000371	0.00879	0.00787	0.0074	0.00822	0.00833	0.00791	0.00782	0.00808	0.00933
1930	0.000375	0.00879	0.00789	0.0074	0.00823	0.00834	0.0079	0.00781	0.00807	0.00933
1930	0.00037	0.00879	0.0079	0.00739	0.00824	0.00835	0.00788	0.0078	0.00805	0.00933
1930	0.000361	0.00879	0.00792	0.00738	0.00826	0.00836	0.00785	0.00779	0.00803	0.00931
1930	0.000353	0.0088	0.00794	0.00738	0.00828	0.00838	0.00783	0.00778	0.00802	0.00928
1930	0.00035	0.00881	0.00798	0.00739	0.0083	0.00839	0.00781	0.00777	0.00802	0.00925
1930	0.000353	0.00882	0.00801	0.00741	0.00831	0.0084	0.0078	0.00776	0.00803	0.00921
1930	0.000361	0.00884	0.00805	0.00744	0.00833	0.00841	0.0078	0.00776	0.00805	0.00918
1930	0.000373	0.00885	0.00809	0.00747	0.00834	0.00843	0.00782	0.00775	0.00808	0.00917
1930	0.000388	0.00887	0.00813	0.00751	0.00836	0.00846	0.00785	0.00776	0.00812	0.00917
1930	0.000405	0.0089	0.00818	0.00754	0.00839	0.00851	0.0079	0.00778	0.00816	0.0092
1930	0.000424	0.00893	0.00822	0.00756	0.00843	0.00856	0.00797	0.00781	0.00821	0.00925
1930	0.000444	0.00896	0.00826	0.00758	0.00847	0.00861	0.00804	0.00785	0.00825	0.00932
1940	0.000463	0.00899	0.00829	0.00758	0.0085	0.00865	0.00811	0.00788	0.00827	0.00938
1940	0.000479	0.009	0.0083	0.00757	0.00853	0.00866	0.00815	0.00791	0.00827	0.00942
1940	0.000491	0.00899	0.00829	0.00755	0.00854	0.00865	0.00817	0.00792	0.00823	0.00944
1940	0.000498	0.00896	0.00826	0.00752	0.00854	0.0086	0.00817	0.00792	0.00818	0.00944
1940	0.0005	0.00892	0.00821	0.00749	0.00852	0.00853	0.00813	0.0079	0.00811	0.00941
1940	0.0005	0.00888	0.00815	0.00746	0.00848	0.00844	0.00807	0.00786	0.00803	0.00934
1940	0.000499	0.00884	0.00808	0.00743	0.00842	0.00832	0.00797	0.00779	0.00792	0.00924
1940	0.000499	0.00881	0.00801	0.00738	0.00833	0.00817	0.00784	0.00767	0.00778	0.00908
1940	0.0005	0.00879	0.00796	0.00732	0.0082	0.008	0.00765	0.00748	0.0076	0.00886
1940	0.000502	0.00877	0.0079	0.00723	0.00804	0.0078	0.00742	0.00725	0.00737	0.00858
1940	0.000504	0.00877	0.00786	0.00711	0.00786	0.0076	0.00716	0.00698	0.00711	0.00827
1940	0.000506	0.00876	0.00782	0.00698	0.00767	0.00741	0.00691	0.0067	0.00684	0.00795
1940	0.000509	0.00874	0.00778	0.00686	0.0075	0.00725	0.00669	0.00646	0.0066	0.00767
1940	0.000516	0.00873	0.00776	0.00676	0.00739	0.00716	0.00656	0.0063	0.00644	0.00749
1940	0.000526	0.00872	0.00776	0.00672	0.00735	0.00715	0.00654	0.00626	0.0064	0.00744
1940	0.00054	0.00871	0.00778	0.00674	0.00739	0.00723	0.00663	0.00635	0.00648	0.00754
1940	0.000553	0.00872	0.0078	0.00681	0.00748	0.00736	0.00681	0.00651	0.00665	0.00774
1940	0.000559	0.00873	0.00782	0.00688	0.00757	0.0075	0.00698	0.00667	0.00682	0.00796
1940	0.000552	0.00874	0.00783	0.00694	0.00764	0.00759	0.0071	0.00678	0.00695	0.00812
1940	0.000529	0.00875	0.00781	0.00697	0.00765	0.00763	0.00714	0.00681	0.007	0.00819
1940	0.000492	0.00875	0.00778	0.00697	0.00764	0.00764	0.00712	0.00679	0.007	0.00821
1950	0.000446	0.00876	0.00774	0.00697	0.00762	0.00766	0.00709	0.00676	0.007	0.00821
1950	0.000398	0.00876	0.00772	0.00699	0.00763	0.0077	0.00709	0.00677	0.00703	0.00824
1950	0.000355	0.00877	0.00772	0.00705	0.00769	0.0078	0.00715	0.00685	0.00713	0.00834
1950	0.000321	0.00878	0.00773	0.00713	0.00778	0.00792	0.00726	0.00699	0.00728	0.00849
1950	0.000297	0.00878	0.00776	0.00722	0.00788	0.00804	0.00741	0.00716	0.00746	0.00867
1950	0.000282	0.00877	0.00778	0.00731	0.00797	0.00814	0.00755	0.00732	0.00764	0.00883
1950	0.000272	0.00874	0.0078	0.00738	0.00803	0.00819	0.00766	0.00744	0.00777	0.00895
1950	0.000267	0.00869	0.00781	0.00742	0.00806	0.00821	0.00773	0.00751	0.00785	0.00902
1950	0.000265	0.00864	0.0078	0.00745	0.00807	0.00819	0.00776	0.00754	0.00788	0.00905
1950	0.000269	0.00859	0.00779	0.00746	0.00807	0.00817	0.00777	0.00755	0.0079	0.00905
1950	0.00028	0.00855	0.00779	0.00746	0.00808	0.00816	0.00777	0.00755	0.0079	0.00905
1950	0.000301	0.00853	0.00779	0.00745	0.0081	0.00817	0.00777	0.00756	0.00791	0.00906
1950	0.00033	0.00853	0.0078	0.00744	0.00814	0.00817	0.00775	0.00757	0.00791	0.00906
1950	0.000362	0.00856	0.00781	0.00742	0.00816	0.00817	0.00772	0.00758	0.0079	0.00905
1950	0.000393	0.0086	0.00782	0.00738	0.00817	0.00814	0.00766	0.00757	0.00786	0.00901
1950	0.000418	0.00865	0.00782	0.00733	0.00816	0.0081	0.00759	0.00754	0.00779	0.00895
1950	0.000434	0.0087	0.00782	0.00729	0.00812	0.00804	0.00752	0.00749	0.00772	0.00888
1950	0.000441	0.00875	0.00782	0.00726	0.00807	0.00799	0.00746	0.00746	0.00765	0.00882
1950	0.000441	0.00878	0.00781	0.00725	0.00802	0.00796	0.00743	0.00744	0.0076	0.00879
1950	0.000436	0.0088	0.00781	0.00727	0.00799	0.00796	0.00745	0.00745	0.00759	0.00879
1950	0.00043	0.0088	0.0078	0.0073	0.00797	0.00798	0.0075	0.00749	0.00761	0.00882
1960	0.000424	0.00878	0.0078	0.00734	0.00796	0.00802	0.00756	0.00753	0.00765	0.00887
1960	0.00042	0.00875	0.00779	0.00737	0.00797	0.00806	0.00763	0.00758	0.0077	0.00893
1960	0.000417	0.00871	0.00779	0.00738	0.00799	0.0081	0.00768	0.00761	0.00774	0.00899
1960	0.000416	0.00867	0.00778	0.00738	0.00802	0.00814	0.00772	0.00764	0.00777	0.00903
1960	0.000418	0.00863	0.00779	0.00736	0.00804	0.00817	0.00774	0.00765	0.00779	0.00907
1960	0.000424	0.00861	0.0078	0.00735	0.00806	0.0082	0.00775	0.00765	0.0078	0.0091
1960	0.000434	0.0086	0.00782	0.00733	0.00808	0.00822	0.00774	0.00766	0.0078	0.00911
1960	0.000445	0.0086	0.00785	0.00732	0.00808	0.00824	0.00773	0.00765	0.00779	0.00911
1960	0.000455	0.00862	0.00788	0.00732	0.00806	0.00824	0.0077	0.00764	0.00777	0.0091
1960	0.000458	0.00863	0.00789	0.00731	0.00802	0.00824	0.00766	0.00761	0.00775	0.00908
1960	0.000453	0.00864	0.0079	0.0073	0.00799	0.00823	0.00762	0.00758	0.00774	0.00905
1960	0.000438	0.00864	0.00789	0.00729	0.00795	0.00822	0.00759	0.00755	0.00775	0.00903
1960	0.000414	0.00864	0.00787	0.00728	0.00794	0.00822	0.00758	0.00752	0.00778	0.00903
1960	0.000387	0.00864	0.00786	0.00727	0.00794	0.00822	0.00759	0.0075	0.00782	0.00905
1960	0.000361	0.00864	0.00784	0.00725	0.00796	0.00822	0.0076	0.00747	0.00786	0.00906
1960	0.000341	0.00863	0.00782	0.00723	0.00798	0.00821	0.00759	0.00742	0.00786	0.00905
1960	0.000329	0.00863	0.00781	0.00719	0.00798	0.00815	0.00754	0.00734	0.00781	0.00898
1960	0.000324	0.00862	0.00778	0.00713	0.00794	0.00805	0.00743	0.0072	0.00767	0.00883
1960	0.000326	0.00862	0.00775	0.00704	0.00785	0.0079	0.00726	0.00702	0.00746	0.00861
1960	0.000331	0.00862	0.0077	0.00693	0.00773	0.00773	0.00704	0.0068	0.0072	0.00833
1970	0.000337	0.00862	0.00764	0.00681	0.00759	0.00755	0.00681	0.00658	0.00692	0.00804
1970	0.000343	0.00863	0.00758	0.00672	0.00746	0.0074	0.00661	0.0064	0.00668	0.0078
1970	0.000347	0.00864	0.00753	0.00665	0.00737	0.00732	0.0065	0.0063	0.00654	0.00765
1970	0.000351	0.00865	0.0075	0.00664	0.00734	0.00733	0.00649	0.0063	0.00652	0.00765
1970	0.000352	0.00866	0.00751	0.00669	0.00739	0.00742	0.0066	0.00642	0.00665	0.0078
1970	0.000349	0.00867	0.00754	0.00678	0.0075	0.00757	0.00681	0.00663	0.00688	0.00806
1970	0.000342	0.00866	0.00759	0.0069	0.00764	0.00775	0.00706	0.00688	0.00717	0.00837
1970	0.000328	0.00865	0.00764	0.00701	0.00778	0.00793	0.00731	0.00713	0.00746	0.00867
1970	0.000309	0.00863	0.00769	0.00711	0.00791	0.00807	0.00751	0.00735	0.00771	0.00891
1970	0.000287	0.0086	0.00772	0.00718	0.008	0.00817	0.00766	0.0075	0.00788	0.00907
1970	0.000268	0.00858	0.00773	0.00723	0.00805	0.00823	0.00774	0.0076	0.00799	0.00916
1970	0.000254	0.00858	0.00774	0.00725	0.00807	0.00825	0.00778	0.00765	0.00804	0.00919
1970	0.00025	0.00858	0.00774	0.00726	0.00807	0.00826	0.0078	0.00767	0.00804	0.00918
1970	0.000259	0.00858	0.00775	0.00727	0.00807	0.00825	0.0078	0.00769	0.00803	0.00916
1970	0.000278	0.0086	0.00775	0.00727	0.00808	0.00825	0.0078	0.0077	0.00801	0.00915
1970	0.000305	0.00862	0.00775	0.00728	0.00809	0.00826	0.00781	0.00771	0.008	0.00914
1970	0.000335	0.00864	0.00776	0.0073	0.00811	0.00826	0.00782	0.00774	0.00799	0.00914
1970	0.000361	0.00866	0.00778	0.00733	0.00813	0.00827	0.00783	0.00776	0.00799	0.00914
1970	0.000378	0.00867	0.00779	0.00735	0.00816	0.00828	0.00784	0.00778	0.00799	0.00915
1970	0.000382	0.00867	0.0078	0.00737	0.00817	0.00828	0.00784	0.0078	0.008	0.00914
1970	0.000372	0.00866	0.00782	0.00739	0.00817	0.00827	0.00783	0.0078	0.008	0.00913
1980	0.00035	0.00865	0.00782	0.00739	0.00817	0.00826	0.00782	0.00779	0.00801	0.00912
1980	0.00032	0.00863	0.00782	0.00738	0.00815	0.00825	0.0078	0.00778	0.00801	0.00911
1980	0.000286	0.0086	0.00781	0.00736	0.00814	0.00823	0.00779	0.00777	0.00801	0.00911
1980	0.000254	0.00858	0.00779	0.00734	0.00812	0.00822	0.00778	0.00776	0.00802	0.00911
1980	0.00023	0.00857	0.00777	0.00732	0.00812	0.00822	0.00778	0.00776	0.00803	0.00913
1980	0.000218	0.00856	0.00775	0.0073	0.00812	0.00823	0.00778	0.00775	0.00803	0.00914
1980	0.000221	0.00856	0.00774	0.0073	0.00813	0.00825	0.0078	0.00775	0.00804	0.00916
1980	0.00024	0.00857	0.00775	0.0073	0.00815	0.00827	0.00782	0.00775	0.00804	0.00918
1980	0.000273	0.0086	0.00776	0.00732	0.00817	0.00829	0.00785	0.00776	0.00805	0.00919
1980	0.000316	0.00863	0.00779	0.00734	0.0082	0.00831	0.00788	0.00777	0.00805	0.00921
1980	0.000364	0.00866	0.00782	0.00737	0.00824	0.00834	0.00792	0.0078	0.00807	0.00922
1980	0.000412	0.0087	0.00785	0.00739	0.00827	0.00835	0.00795	0.00783	0.00809	0.00924
1980	0.000454	0.00873	0.00787	0.00742	0.00831	0.00837	0.00798	0.00786	0.00811	0.00926
1980	0.000486	0.00875	0.00788	0.00743	0.00834	0.00838	0.00799	0.00789	0.00812	0.00928
1980	0.000505	0.00876	0.00788	0.00744	0.00836	0.00839	0.00798	0.0079	0.00813	0.00929
1980	0.00051	0.00875	0.00787	0.00744	0.00837	0.00839	0.00797	0.00789	0.00813	0.00929
1980	0.000504	0.00874	0.00786	0.00744	0.00837	0.0084	0.00795	0.00788	0.00812	0.00928
1980	0.000489	0.00872	0.00785	0.00743	0.00835	0.00842	0.00792	0.00785	0.00811	0.00926
1980	0.00047	0.00871	0.00786	0.00742	0.00834	0.00843	0.0079	0.00782	0.0081	0.00923
1980	0.00045	0.0087	0.00788	0.00741	0.00832	0.00844	0.00788	0.00778	0.00809	0.00918
1980	0.000431	0.00871	0.0079	0.00741	0.0083	0.00844	0.00785	0.00774	0.00806	0.00912
1990	0.000414	0.00873	0.00793	0.0074	0.00827	0.00842	0.0078	0.00769	0.00801	0.00904
1990	0.0004	0.00877	0.00795	0.00739	0.00823	0.00838	0.00774	0.00762	0.00793	0.00896
1990	0.000387	0.0088	0.00795	0.00737	0.00819	0.00831	0.00767	0.00755	0.00784	0.00888
1990	0.000378	0.00884	0.00794	0.00734	0.00813	0.00824	0.00759	0.00746	0.00773	0.00881
1990	0.000373	0.00886	0.00792	0.00731	0.00807	0.00815	0.0075	0.00737	0.00763	0.00874
1990	0.000375	0.00888	0.00789	0.00728	0.00801	0.00808	0.00742	0.00729	0.00753	0.00868
1990	0.000385	0.00888	0.00786	0.00724	0.00795	0.00801	0.00734	0.00721	0.00744	0.00862
1990	0.000404	0.00887	0.00783	0.00719	0.0079	0.00795	0.00727	0.00713	0.00735	0.00854
1990	0.00043	0.00886	0.0078	0.00714	0.00783	0.00789	0.00719	0.00705	0.00727	0.00844
1990	0.00046	0.00885	0.00779	0.00709	0.00777	0.00782	0.0071	0.00696	0.00717	0.00833
1990	0.000491	0.00885	0.00778	0.00703	0.0077	0.00775	0.007	0.00688	0.00707	0.0082
1990	0.000517	0.00884	0.00779	0.00698	0.00764	0.00768	0.00692	0.0068	0.00698	0.0081
1990	0.000536	0.00884	0.0078	0.00696	0.0076	0.00763	0.00687	0.00677	0.00693	0.00805
1990	0.000545	0.00884	0.00782	0.00696	0.00761	0.00763	0.00688	0.00681	0.00695	0.00808
1990	0.000545	0.00883	0.00785	0.00701	0.00767	0.00768	0.00697	0.00692	0.00705	0.00822
1990	0.000537	0.00883	0.00787	0.00708	0.00779	0.00779	0.00713	0.00709	0.00724	0.00844
1990	0.000521	0.00881	0.00788	0.00717	0.00792	0.00793	0.00732	0.00729	0.00746	0.0087
1990	0.000501	0.00879	0.00788	0.00726	0.00806	0.00806	0.0075	0.00748	0.00768	0.00894
1990	0.000476	0.00876	0.00786	0.00732	0.00816	0.00816	0.00765	0.00762	0.00786	0.00914
1990	0.000451	0.00873	0.00784	0.00737	0.00822	0.00822	0.00774	0.0077	0.00797	0.00926
1990	0.000426	0.00869	0.00782	0.00739	0.00825	0.00824	0.00778	0.00773	0.00803	0.00933
2000	0.000405	0.00865	0.00779	0.00739	0.00825	0.00825	0.00777	0.00773	0.00805	0.00935
2000	0.00039	0.00862	0.00778	0.00739	0.00824	0.00824	0.00775	0.0077	0.00805	0.00934
2000	0.000383	0.0086	0.00777	0.00738	0.00822	0.00823	0.00772	0.00767	0.00803	0.00933
2000	0.000385	0.00859	0.00777	0.00737	0.00821	0.00824	0.00769	0.00766	0.00802	0.00931
2000	0.000394	0.00859	0.00778	0.00735	0.00821	0.00825	0.00768	0.00765	0.00801	0.00929
2000	0.000407	0.00861	0.00779	0.00734	0.00822	0.00827	0.00768	0.00765	0.00802	0.00927
2000	0.000422	0.00864	0.00782	0.00733	0.00824	0.00829	0.00769	0.00767	0.00803	0.00925
2000	0.000435	0.00869	0.00785	0.00733	0.00826	0.00831	0.00772	0.0077	0.00806	0.00925
2000	0.000445	0.00874	0.00789	0.00733	0.00828	0.00834	0.00776	0.00774	0.0081	0.00926
2000	0.000452	0.0088	0.00794	0.00736	0.00831	0.00837	0.0078	0.0078	0.00815	0.00929
2000	0.000456	0.00885	0.00798	0.00739	0.00833	0.00841	0.00786	0.00786	0.00822	0.00935
2000	0.000459	0.00889	0.00801	0.00743	0.00835	0.00845	0.00792	0.00792	0.00828	0.00941
2000	0.000459	0.00892	0.00803	0.00747	0.00836	0.00848	0.00797	0.00796	0.00833	0.00946
2000	0.000456	0.00894	0.00804	0.0075	0.00836	0.00851	0.00801	0.00798	0.00835	0.00951
2000	0.000449	0.00895	0.00804	0.00752	0.00835	0.00852	0.00803	0.00798	0.00835	0.00954
2000	0.000439	0.00896	0.00803	0.00753	0.00835	0.00852	0.00805	0.00796	0.00834	0.00955
2000	0.000425	0.00896	0.00802	0.00753	0.00835	0.00852	0.00806	0.00794	0.00831	0.00955
2000	0.000411	0.00895	0.00801	0.00753	0.00836	0.00852	0.00806	0.00792	0.00829	0.00954
2000	0.000398	0.00894	0.008	0.00753	0.00838	0.00851	0.00806	0.00791	0.00827	0.00953
2000	0.00039	0.00892	0.00799	0.00754	0.0084	0.00849	0.00805	0.00791	0.00825	0.00951
2010	0.000387	0.00889	0.00797	0.00754	0.00841	0.00847	0.00803	0.0079	0.00823	0.00948
2010	0.000388	0.00886	0.00795	0.00754	0.00841	0.00844	0.008	0.00788	0.00821	0.00942
2010	0.000394	0.00883	0.00792	0.00754	0.0084	0.00841	0.00795	0.00784	0.00818	0.00936
2010	0.000402	0.0088	0.00789	0.00754	0.00838	0.00838	0.00791	0.0078	0.00815	0.00928
2010	0.000413	0.00878	0.00787	0.00754	0.00836	0.00835	0.00788	0.00775	0.00814	0.00922
2010	0.00043	0.00877	0.00786	0.00755	0.00834	0.00835	0.00788	0.00773	0.00815	0.00919
2010	0.000453	0.00878	0.00788	0.00757	0.00834	0.00836	0.00791	0.00772	0.00818	0.00918
2010	0.000484	0.0088	0.00791	0.00759	0.00834	0.00838	0.00796	0.00774	0.00822	0.00921
2010	0.000523	0.00882	0.00795	0.0076	0.00836	0.00842	0.00802	0.00777	0.00826	0.00926
2010	0.000565	0.00884	0.00799	0.00761	0.00837	0.00844	0.00808	0.00781	0.00829	0.00931
2010	0.000603	0.00886	0.00802	0.0076	0.00838	0.00846	0.00811	0.00785	0.0083	0.00936
2010	0.00063	0.00886	0.00804	0.00757	0.00839	0.00846	0.00813	0.00788	0.00828	0.00939
2010	0.000637	0.00886	0.00803	0.00754	0.0084	0.00845	0.00812	0.00791	0.00825	0.00942
2010	0.000622	0.00884	0.00801	0.00751	0.0084	0.00844	0.00809	0.00793	0.00821	0.00943
2010	0.000584	0.00883	0.00798	0.00747	0.00839	0.00842	0.00804	0.00795	0.00817	0.00944
2010	0.00053	0.00882	0.00795	0.00745	0.00838	0.0084	0.00799	0.00795	0.00814	0.00943
2010	0.000466	0.00881	0.00792	0.00742	0.00834	0.00837	0.00792	0.00793	0.00811	0.00939
2010	0.000404	0.00882	0.0079	0.00739	0.00829	0.00833	0.00783	0.00788	0.00806	0.00932
2010	0.000351	0.00883	0.00788	0.00736	0.00822	0.00827	0.00772	0.00779	0.00798	0.0092
2010	0.000315	0.00885	0.00788	0.00732	0.00813	0.00819	0.00761	0.00767	0.00788	0.00906
2010	0.000298	0.00888	0.00789	0.00727	0.00804	0.00811	0.00749	0.00753	0.00776	0.00889
2020	0.0003	0.00892	0.00791	0.00723	0.00796	0.00805	0.00739	0.00739	0.00764	0.00874
2020	0.000319	0.00896	0.00793	0.0072	0.0079	0.008	0.00733	0.00727	0.00752	0.00862
2020	0.000348	0.009	0.00796	0.00718	0.00788	0.00799	0.0073	0.00719	0.00745	0.00856
2020	0.000383	0.00903	0.00799	0.00718	0.00788	0.00801	0.00732	0.00717	0.00742	0.00855
2020	0.000417	0.00905	0.00801	0.00719	0.00791	0.00806	0.00737	0.00721	0.00744	0.00861
2020	0.000444	0.00906	0.00802	0.00722	0.00796	0.00812	0.00745	0.00728	0.0075	0.0087
2020	0.000463	0.00906	0.00801	0.00725	0.00802	0.00818	0.00754	0.00738	0.00759	0.0088
2020	0.000471	0.00905	0.00801	0.00729	0.00808	0.00823	0.00763	0.00749	0.0077	0.00889
2020	0.000472	0.00904	0.00799	0.00732	0.00814	0.00827	0.0077	0.0076	0.00781	0.00897
2020	0.000466	0.00902	0.00799	0.00737	0.0082	0.00829	0.00776	0.00768	0.0079	0.00903
2020	0.000458	0.009	0.00799	0.00742	0.00824	0.00832	0.0078	0.00775	0.00798	0.00907
2020	0.00045	0.00898	0.00799	0.00748	0.00827	0.00833	0.00783	0.0078	0.00804	0.0091
2020	0.000445	0.00896	0.008	0.00753	0.00829	0.00834	0.00786	0.00783	0.00807	0.00913
2020	0.000442	0.00893	0.00801	0.00758	0.0083	0.00835	0.00787	0.00784	0.00808	0.00915
2020	0.000441	0.0089	0.00801	0.00761	0.00829	0.00834	0.00788	0.00784	0.00808	0.00918
2020	0.00044	0.00887	0.008	0.00763	0.00827	0.00833	0.00787	0.00783	0.00807	0.0092
2020	0.000437	0.00882	0.00797	0.00764	0.00825	0.00832	0.00787	0.00781	0.00807	0.00923
2020	0.000431	0.00878	0.00793	0.00763	0.00822	0.00831	0.00786	0.0078	0.00807	0.00925
2020	0.00042	0.00873	0.00788	0.0076	0.00819	0.00831	0.00785	0.00779	0.00806	0.00928
2020	0.000405	0.00869	0.00783	0.00757	0.00815	0.00831	0.00784	0.00777	0.00805	0.00929
2020	0.000387	0.00865	0.00779	0.00753	0.00811	0.00832	0.00782	0.00776	0.00803	0.00929
2030	0.000366	0.00861	0.00775	0.00749	0.00807	0.00832	0.0078	0.00774	0.008	0.00927
2030	0.000346	0.00859	0.00772	0.00744	0.00803	0.00833	0.00779	0.00771	0.00796	0.00925
2030	0.000328	0.00858	0.00772	0.0074	0.00801	0.00833	0.00777	0.0077	0.00793	0.00923
2030	0.000314	0.00858	0.00772	0.00736	0.00801	0.00834	0.00777	0.00769	0.00791	0.00921
2030	0.000305	0.00859	0.00775	0.00734	0.00803	0.00834	0.00779	0.00769	0.00791	0.00919
2030	0.000303	0.0086	0.00778	0.00732	0.00806	0.00835	0.00781	0.00769	0.00793	0.00919
2030	0.000304	0.00862	0.00781	0.00731	0.00809	0.00836	0.00783	0.0077	0.00796	0.00919
2030	0.000307	0.00863	0.00783	0.00731	0.00811	0.00837	0.00785	0.00771	0.008	0.00919
2030	0.000309	0.00864	0.00785	0.00731	0.00813	0.00838	0.00786	0.00771	0.00802	0.00919
2030	0.000307	0.00865	0.00786	0.0073	0.00813	0.00838	0.00787	0.00771	0.00804	0.00919
2030	0.000299	0.00865	0.00786	0.00728	0.00812	0.00837	0.00788	0.0077	0.00804	0.00918
2030	0.000284	0.00866	0.00785	0.00726	0.00812	0.00836	0.00789	0.0077	0.00805	0.00917
2030	0.000267	0.00868	0.00785	0.00724	0.00812	0.00835	0.00791	0.00772	0.00805	0.00917
2030	0.000251	0.0087	0.00784	0.00722	0.00813	0.00835	0.00793	0.00774	0.00806	0.00918
2030	0.00024	0.00873	0.00783	0.00721	0.00815	0.00835	0.00795	0.00776	0.00807	0.00921
2030	0.000238	0.00876	0.00782	0.00721	0.00817	0.00836	0.00796	0.00779	0.00808	0.00924
2030	0.000245	0.00879	0.0078	0.00723	0.0082	0.00837	0.00796	0.00781	0.00809	0.00928
2030	0.000261	0.00881	0.00778	0.00725	0.00821	0.00838	0.00795	0.00782	0.00809	0.00932
2030	0.000281	0.00882	0.00776	0.00727	0.00822	0.0084	0.00792	0.00783	0.00808	0.00937
2030	0.000302	0.00882	0.00776	0.0073	0.00823	0.00841	0.00789	0.00783	0.00808	0.00942
2040	0.00032	0.00882	0.00776	0.00734	0.00824	0.00842	0.00785	0.00783	0.00808	0.00947
2040	0.000334	0.00882	0.00779	0.00737	0.00826	0.00843	0.00783	0.00784	0.00809	0.00951
2040	0.000344	0.00881	0.00783	0.00739	0.00827	0.00843	0.00781	0.00785	0.00811	0.00953
2040	0.000352	0.00881	0.00788	0.0074	0.00828	0.00843	0.0078	0.00786	0.00813	0.00955
2040	0.00036	0.00881	0.00793	0.00741	0.00829	0.00841	0.00779	0.00786	0.00814	0.00954
2040	0.000371	0.0088	0.00797	0.0074	0.00829	0.00838	0.00778	0.00784	0.00813	0.0095
2040	0.000383	0.0088	0.008	0.00738	0.00828	0.00834	0.00777	0.00781	0.00809	0.00945
2040	0.000398	0.0088	0.00801	0.00735	0.00825	0.00829	0.00775	0.00775	0.00803	0.00938
2040	0.000411	0.00879	0.00801	0.00732	0.00823	0.00823	0.00773	0.00767	0.00796	0.0093
2040	0.000423	0.00879	0.008	0.00729	0.0082	0.00817	0.0077	0.00759	0.00787	0.00921
2040	0.000431	0.00879	0.00798	0.00726	0.00817	0.00812	0.00768	0.0075	0.00779	0.00914
2040	0.000438	0.00879	0.00796	0.00725	0.00815	0.00809	0.00766	0.00742	0.00773	0.00908
2040	0.000442	0.00878	0.00794	0.00725	0.00813	0.00808	0.00766	0.00736	0.0077	0.00905
2040	0.000447	0.00878	0.00792	0.00726	0.00813	0.00809	0.00766	0.00733	0.00772	0.00905
2040	0.000452	0.00877	0.00791	0.00728	0.00813	0.00813	0.00769	0.00734	0.00777	0.00908
2040	0.000455	0.00876	0.0079	0.0073	0.00814	0.00818	0.00772	0.00738	0.00784	0.00913
2040	0.000456	0.00874	0.0079	0.00733	0.00815	0.00824	0.00776	0.00743	0.00793	0.0092
2040	0.000452	0.00874	0.00789	0.00734	0.00817	0.00829	0.00779	0.00749	0.00801	0.00926
2040	0.000444	0.00874	0.00788	0.00736	0.00819	0.00834	0.00782	0.00755	0.00808	0.00932
2040	0.000432	0.00875	0.00788	0.00737	0.00821	0.00837	0.00784	0.0076	0.00813	0.00936
2040	0.00042	0.00877	0.00788	0.00738	0.00823	0.00838	0.00785	0.00764	0.00816	0.00938
2050	0.000412	0.0088	0.00788	0.0074	0.00825	0.00839	0.00786	0.00769	0.00818	0.00939
2050	0.00041	0.00883	0.00789	0.00742	0.00827	0.0084	0.00787	0.00774	0.0082	0.00939
2050	0.000416	0.00886	0.0079	0.00744	0.00828	0.00841	0.00789	0.0078	0.00822	0.0094
2050	0.000426	0.00889	0.00792	0.00747	0.0083	0.00843	0.00792	0.00787	0.00824	0.00942
2050	0.000438	0.0089	0.00793	0.00749	0.0083	0.00845	0.00795	0.00794	0.00826	0.00943
2050	0.000447	0.00891	0.00795	0.00751	0.00829	0.00848	0.00799	0.00801	0.00827	0.00944
2050	0.00045	0.00891	0.00796	0.00752	0.00828	0.0085	0.00802	0.00805	0.00828	0.00945
2050	0.000447	0.00889	0.00796	0.00752	0.00826	0.00852	0.00803	0.00808	0.00828	0.00945
2050	0.000441	0.00888	0.00796	0.00752	0.00825	0.00853	0.00804	0.00808	0.00827	0.00946
2050	0.000437	0.00886	0.00796	0.00752	0.00825	0.00855	0.00803	0.00807	0.00826	0.00946
2050	0.000439	0.00886	0.00795	0.00753	0.00826	0.00857	0.00803	0.00806	0.00827	0.00948
2050	0.000448	0.00885	0.00795	0.00754	0.00828	0.00859	0.00803	0.00805	0.00828	0.00951
2050	0.000463	0.00886	0.00796	0.00756	0.00832	0.00862	0.00804	0.00805	0.00831	0.00954
2050	0.00048	0.00887	0.00798	0.00758	0.00835	0.00865	0.00806	0.00805	0.00833	0.00957
2050	0.000494	0.00888	0.008	0.0076	0.00839	0.00867	0.00809	0.00806	0.00836	0.0096
2050	0.000502	0.0089	0.00802	0.00762	0.00841	0.00868	0.00811	0.00806	0.00837	0.00961
2050	0.000503	0.00892	0.00804	0.00763	0.00843	0.00868	0.00813	0.00807	0.00837	0.00962
2050	0.000499	0.00893	0.00805	0.00764	0.00844	0.00867	0.00814	0.00807	0.00836	0.00962
2050	0.000495	0.00895	0.00806	0.00765	0.00846	0.00865	0.00815	0.00808	0.00835	0.00963
2050	0.000494	0.00897	0.00807	0.00766	0.00847	0.00863	0.00815	0.00809	0.00834	0.00963
2050	0.000499	0.00898	0.00807	0.00766	0.00849	0.00861	0.00816	0.0081	0.00833	0.00964
2060	0.000507	0.00899	0.00806	0.00766	0.00851	0.00859	0.00816	0.0081	0.00833	0.00964
2060	0.000513	0.009	0.00806	0.00765	0.00851	0.00857	0.00816	0.0081	0.00832	0.00964
2060	0.000511	0.00899	0.00804	0.00763	0.00849	0.00855	0.00815	0.00808	0.00832	0.00962
2060	0.000497	0.00896	0.00802	0.00759	0.00846	0.00853	0.00813	0.00804	0.0083	0.00958
2060	0.000471	0.00893	0.00798	0.00754	0.00841	0.0085	0.00811	0.00799	0.00828	0.00954
2060	0.000436	0.00889	0.00795	0.0075	0.00835	0.00848	0.00807	0.00793	0.00826	0.00948
2060	0.0004	0.00885	0.00791	0.00746	0.00829	0.00847	0.00804	0.00788	0.00824	0.00943
2060	0.00037	0.00881	0.00788	0.00744	0.00825	0.00846	0.00802	0.00784	0.00823	0.00939
2060	0.000352	0.00879	0.00787	0.00743	0.00822	0.00847	0.00801	0.00781	0.00823	0.00937
2060	0.000346	0.00879	0.00787	0.00744	0.00821	0.00849	0.00802	0.0078	0.00824	0.00936
2060	0.000351	0.0088	0.00789	0.00746	0.00821	0.00851	0.00803	0.0078	0.00825	0.00935
2060	0.000359	0.00881	0.00791	0.00748	0.00821	0.00853	0.00804	0.00781	0.00826	0.00935
2060	0.000364	0.00882	0.00793	0.00748	0.00822	0.00853	0.00804	0.00781	0.00826	0.00935
2060	0.00036	0.00883	0.00795	0.00747	0.00821	0.00853	0.00803	0.00779	0.00823	0.00933
2060	0.000347	0.00884	0.00795	0.00744	0.0082	0.0085	0.008	0.00776	0.00818	0.00929
2060	0.000325	0.00884	0.00795	0.00741	0.00818	0.00846	0.00795	0.00772	0.0081	0.00924
2060	0.000298	0.00886	0.00794	0.00737	0.00814	0.0084	0.00789	0.00766	0.00801	0.00917
2060	0.000271	0.00887	0.00793	0.00734	0.0081	0.00835	0.00782	0.0076	0.00792	0.00911
2060	0.000249	0.0089	0.00792	0.00732	0.00807	0.0083	0.00777	0.00755	0.00784	0.00905
2060	0.000233	0.00892	0.0079	0.00732	0.00805	0.00828	0.00774	0.00752	0.0078	0.00902
2060	0.000222	0.00894	0.00788	0.00734	0.00804	0.00827	0.00773	0.00752	0.0078	0.00902
2070	0.000217	0.00894	0.00787	0.00738	0.00805	0.00829	0.00775	0.00756	0.00784	0.00906
2070	0.000217	0.00893	0.00784	0.00741	0.00808	0.00833	0.00779	0.00763	0.00791	0.00912
2070	0.00022	0.0089	0.00782	0.00745	0.00811	0.00837	0.00784	0.0077	0.00799	0.00918
2070	0.000225	0.00886	0.0078	0.00748	0.00814	0.00841	0.00788	0.00777	0.00807	0.00925
2070	0.000234	0.00882	0.00779	0.0075	0.00815	0.00843	0.00792	0.00783	0.00813	0.00929
2070	0.000246	0.00878	0.00778	0.00751	0.00816	0.00844	0.00794	0.00787	0.00817	0.00933
2070	0.000261	0.00876	0.00779	0.00752	0.00816	0.00843	0.00795	0.00788	0.0082	0.00935
2070	0.000277	0.00875	0.0078	0.00754	0.00816	0.00842	0.00797	0.00789	0.00822	0.00937
2070	0.000296	0.00875	0.00782	0.00755	0.00817	0.00841	0.00798	0.00789	0.00824	0.00939
2070	0.000316	0.00876	0.00784	0.00756	0.00819	0.00841	0.008	0.00789	0.00826	0.00942
2070	0.000339	0.00877	0.00786	0.00757	0.00822	0.00841	0.00802	0.0079	0.00829	0.00944
2070	0.000365	0.00879	0.00788	0.00758	0.00827	0.00843	0.00804	0.00791	0.00831	0.00947
2070	0.000393	0.0088	0.0079	0.00759	0.00832	0.00846	0.00806	0.00793	0.00833	0.0095
2070	0.000421	0.00882	0.00794	0.00759	0.00839	0.00851	0.00808	0.00795	0.00834	0.00952
2070	0.000446	0.00884	0.00799	0.00761	0.00845	0.00856	0.00811	0.00797	0.00836	0.00954
2070	0.000461	0.00887	0.00805	0.00762	0.00852	0.00862	0.00815	0.00801	0.00837	0.00957
2070	0.000464	0.0089	0.00812	0.00765	0.00858	0.00868	0.00819	0.00804	0.00839	0.0096
2070	0.000452	0.00894	0.00818	0.00767	0.00863	0.00874	0.00824	0.00808	0.00841	0.00964
[truncated: 3,996 more rows]

## Sheet: Fig. S13c
	0 h(dry)	1 h	2 h	3 h	4 h	5 h	6 h	7 h	8 h	9 h
Parameter x	Parameter y	Parameter y	Parameter y	Parameter y	Parameter y	Parameter y	Parameter y	Parameter y	Parameter y	Parameter y
1110	0.000542	0.0114	0.0151	0.0145	0.0183	0.0133	0.019	0.0173	0.0174	0.017
1110	0.00126	0.0114	0.015	0.0149	0.0186	0.0138	0.0193	0.0176	0.0174	0.0176
1110	0.00168	0.0113	0.0147	0.0152	0.0186	0.0139	0.0195	0.0178	0.017	0.0177
1110	0.00186	0.0112	0.0142	0.0155	0.0183	0.0139	0.0196	0.0177	0.0163	0.0175
1110	0.00189	0.011	0.0135	0.0156	0.0176	0.0136	0.0196	0.0174	0.0154	0.0171
1110	0.00187	0.0108	0.0129	0.0155	0.0167	0.0132	0.0195	0.0169	0.0145	0.0166
1110	0.00186	0.0106	0.0123	0.0153	0.0157	0.0129	0.0192	0.0164	0.0139	0.0161
1110	0.00185	0.0103	0.0119	0.015	0.0148	0.0127	0.0188	0.0158	0.0135	0.0159
1110	0.0018	0.00987	0.0117	0.0147	0.0143	0.0126	0.0183	0.0153	0.0134	0.0159
1120	0.00163	0.00935	0.0116	0.0144	0.014	0.0128	0.0176	0.015	0.0136	0.0159
1120	0.00135	0.00875	0.0117	0.0143	0.0142	0.013	0.0168	0.0148	0.0141	0.0161
1120	0.00101	0.00812	0.0119	0.0144	0.0145	0.0133	0.0159	0.0148	0.0147	0.0161
1120	0.000733	0.00759	0.012	0.0148	0.015	0.0137	0.015	0.0149	0.0153	0.0162
1120	0.00066	0.00724	0.0121	0.0153	0.0155	0.014	0.0142	0.0151	0.0159	0.0162
1120	0.000889	0.00715	0.0122	0.016	0.0158	0.0143	0.0136	0.0155	0.0165	0.0163
1120	0.00143	0.00731	0.0123	0.0167	0.016	0.0147	0.0135	0.016	0.017	0.0165
1120	0.0022	0.00766	0.0124	0.0173	0.016	0.0151	0.0139	0.0166	0.0174	0.0167
1120	0.00303	0.0081	0.0126	0.0177	0.0159	0.0155	0.0146	0.0173	0.0178	0.017
1120	0.00372	0.00853	0.0127	0.0179	0.0157	0.0158	0.0156	0.018	0.018	0.0173
1120	0.00411	0.00887	0.0127	0.0178	0.0155	0.0161	0.0167	0.0186	0.018	0.0174
1120	0.00413	0.0091	0.0127	0.0176	0.0153	0.0163	0.0177	0.0191	0.018	0.0174
1120	0.00378	0.00922	0.0126	0.0172	0.0152	0.0163	0.0185	0.0195	0.0178	0.0174
1120	0.00316	0.0093	0.0125	0.0169	0.0152	0.0162	0.019	0.0199	0.0176	0.0173
1120	0.00238	0.00937	0.0123	0.0166	0.0153	0.016	0.0192	0.0202	0.0173	0.0173
1120	0.00154	0.00947	0.0123	0.0164	0.0153	0.0158	0.0193	0.0204	0.017	0.0174
1120	0.000711	0.00957	0.0124	0.0162	0.0154	0.0157	0.0193	0.0206	0.0167	0.0176
1120	-5.18e-05	0.00964	0.0126	0.016	0.0155	0.0157	0.0193	0.0207	0.0163	0.0178
1120	-0.000714	0.00968	0.0128	0.0158	0.0156	0.0159	0.0193	0.0207	0.0159	0.018
1120	-0.00122	0.00969	0.0131	0.0155	0.0157	0.0163	0.0193	0.0205	0.0155	0.0182
1120	-0.00153	0.00974	0.0134	0.0151	0.0159	0.0167	0.0193	0.0201	0.0152	0.0182
1130	-0.00157	0.00991	0.0136	0.0147	0.0162	0.0173	0.0192	0.0197	0.0152	0.0182
1130	-0.0013	0.0103	0.0138	0.0144	0.0166	0.0178	0.0192	0.0192	0.0154	0.0182
1130	-0.000738	0.0109	0.014	0.0142	0.0171	0.0182	0.0192	0.0188	0.0158	0.0182
1130	6.34e-05	0.0117	0.0141	0.0142	0.0177	0.0185	0.0192	0.0185	0.0165	0.0182
1130	0.000976	0.0126	0.0143	0.0144	0.0182	0.0186	0.0192	0.0183	0.0173	0.0182
1130	0.00184	0.0134	0.0144	0.0147	0.0186	0.0186	0.0192	0.018	0.0181	0.0182
1130	0.00252	0.014	0.0144	0.015	0.0188	0.0183	0.0191	0.0177	0.0187	0.0181
1130	0.00291	0.0141	0.0144	0.0152	0.0186	0.018	0.0189	0.0173	0.019	0.0179
1130	0.00299	0.0138	0.0143	0.0153	0.0182	0.0174	0.0186	0.017	0.0191	0.0176
1130	0.00279	0.0131	0.014	0.0152	0.0177	0.0168	0.0183	0.0166	0.0191	0.0173
1130	0.00239	0.0122	0.0138	0.015	0.0171	0.0162	0.0179	0.0165	0.0189	0.0171
1130	0.00188	0.0111	0.0137	0.0148	0.0166	0.0157	0.0175	0.0165	0.0186	0.0169
1130	0.00135	0.01	0.0136	0.0147	0.0162	0.0152	0.0171	0.0168	0.0184	0.0168
1130	0.000845	0.00916	0.0136	0.0147	0.016	0.015	0.0166	0.0173	0.0183	0.0167
1130	0.000408	0.0085	0.0136	0.0148	0.0159	0.0149	0.0161	0.0179	0.0181	0.0166
1130	4.86e-05	0.00807	0.0136	0.015	0.0158	0.0149	0.0154	0.0184	0.018	0.0166
1130	-0.000224	0.00786	0.0135	0.0152	0.0155	0.0151	0.0147	0.0189	0.0178	0.0164
1130	-0.000403	0.00782	0.0133	0.0153	0.0151	0.0152	0.0139	0.0192	0.0176	0.0162
1130	-0.000474	0.00796	0.0131	0.0153	0.0145	0.0153	0.0133	0.0194	0.0173	0.0159
1130	-0.00043	0.00827	0.0129	0.0151	0.0139	0.0153	0.0128	0.0195	0.017	0.0156
1130	-0.000277	0.00875	0.0127	0.0147	0.0134	0.0153	0.0126	0.0196	0.0168	0.0153
1140	-4.05e-05	0.00934	0.0128	0.0143	0.0131	0.0153	0.0128	0.0197	0.0167	0.0152
1140	0.000236	0.00999	0.0129	0.0138	0.0132	0.0155	0.0131	0.0197	0.0166	0.0151
1140	0.000501	0.0106	0.0131	0.0134	0.0135	0.0159	0.0137	0.0197	0.0167	0.0153
1140	0.000707	0.0111	0.0134	0.0131	0.014	0.0163	0.0143	0.0195	0.0168	0.0155
1140	0.000821	0.0113	0.0135	0.0129	0.0147	0.0168	0.0148	0.0192	0.0168	0.0159
1140	0.000831	0.0114	0.0134	0.0129	0.0152	0.0172	0.0153	0.0188	0.0167	0.0162
1140	0.000745	0.0111	0.0131	0.0129	0.0157	0.0174	0.0156	0.0183	0.0165	0.0165
1140	0.000583	0.0107	0.0127	0.013	0.0159	0.0173	0.0157	0.0177	0.0162	0.0165
1140	0.000379	0.0102	0.0121	0.0132	0.0159	0.0168	0.0156	0.0172	0.0158	0.0164
1140	0.000176	0.00957	0.0117	0.0135	0.0157	0.0161	0.0153	0.0168	0.0155	0.0161
1140	2.09e-05	0.00897	0.0114	0.0137	0.0154	0.0153	0.0149	0.0166	0.0153	0.0158
1140	-4.11e-05	0.00842	0.0114	0.0139	0.0151	0.0144	0.0145	0.0166	0.0153	0.0155
1140	2.77e-05	0.00799	0.0115	0.014	0.0149	0.0138	0.0142	0.0167	0.0155	0.0154
1140	0.00025	0.00771	0.0119	0.014	0.0147	0.0133	0.0141	0.0169	0.0159	0.0156
1140	0.000619	0.00761	0.0125	0.014	0.0146	0.0132	0.0143	0.0173	0.0165	0.0159
1140	0.00109	0.00771	0.013	0.0138	0.0147	0.0133	0.0148	0.0177	0.0171	0.0164
1140	0.0016	0.00797	0.0135	0.0137	0.0149	0.0137	0.0156	0.0181	0.0178	0.017
1140	0.00204	0.00832	0.0139	0.0135	0.0152	0.0142	0.0164	0.0184	0.0183	0.0175
1140	0.00234	0.00866	0.014	0.0134	0.0155	0.0148	0.0172	0.0186	0.0186	0.0179
1140	0.00245	0.00889	0.0139	0.0132	0.0156	0.0153	0.0176	0.0186	0.0188	0.0182
1150	0.00236	0.00896	0.0136	0.0129	0.0156	0.0156	0.0177	0.0185	0.0188	0.0183
1150	0.00211	0.00885	0.0131	0.0126	0.0154	0.0157	0.0174	0.0181	0.0185	0.0183
1150	0.00178	0.00863	0.0125	0.0122	0.015	0.0157	0.0169	0.0175	0.0181	0.0182
1150	0.00143	0.00836	0.0118	0.0118	0.0145	0.0154	0.0164	0.0168	0.0177	0.0182
1150	0.00114	0.00813	0.0113	0.0116	0.014	0.0152	0.0161	0.0162	0.0172	0.0183
1150	0.000914	0.008	0.011	0.0115	0.0136	0.015	0.016	0.0156	0.0169	0.0183
1150	0.000743	0.00797	0.0109	0.0118	0.0135	0.0149	0.0162	0.0152	0.0166	0.0185
1150	0.00058	0.00799	0.011	0.0123	0.0136	0.0151	0.0165	0.015	0.0166	0.0186
1150	0.000376	0.00802	0.0114	0.013	0.0139	0.0153	0.0169	0.015	0.0167	0.0188
1150	0.000116	0.00804	0.0118	0.0138	0.0144	0.0156	0.0171	0.0152	0.0168	0.0189
1150	-0.000185	0.00805	0.0123	0.0144	0.0148	0.0159	0.0172	0.0155	0.0168	0.0189
1150	-0.000472	0.00811	0.0127	0.0149	0.0152	0.0161	0.0171	0.0158	0.0168	0.0189
1150	-0.000679	0.00827	0.0131	0.015	0.0154	0.0162	0.0168	0.0161	0.0166	0.0188
1150	-0.000748	0.00857	0.0133	0.0148	0.0154	0.0161	0.0165	0.0164	0.0163	0.0186
1150	-0.000663	0.00899	0.0135	0.0142	0.0152	0.0159	0.0162	0.0166	0.0159	0.0183
1150	-0.000452	0.00948	0.0136	0.0135	0.0149	0.0157	0.0161	0.0166	0.0155	0.0179
1150	-0.000183	0.00992	0.0136	0.0127	0.0146	0.0153	0.0159	0.0164	0.0151	0.0174
1150	5.93e-05	0.0102	0.0136	0.0119	0.0141	0.0148	0.0158	0.0161	0.0147	0.0168
1150	0.000191	0.0103	0.0134	0.0112	0.0137	0.0142	0.0155	0.0156	0.0143	0.0161
1150	0.000156	0.0101	0.0132	0.0107	0.0132	0.0135	0.015	0.015	0.014	0.0153
1150	-6.36e-05	0.00973	0.013	0.0105	0.0127	0.0126	0.0143	0.0143	0.0136	0.0145
1160	-0.000443	0.0092	0.0127	0.0105	0.0123	0.0118	0.0135	0.0137	0.0132	0.0136
1160	-0.00092	0.00861	0.0124	0.0106	0.012	0.011	0.0126	0.0132	0.0129	0.0129
1160	-0.00141	0.00801	0.0122	0.0109	0.0117	0.0105	0.0118	0.0129	0.0126	0.0123
1160	-0.00183	0.00745	0.012	0.0111	0.0116	0.0102	0.0112	0.0128	0.0125	0.0119
1160	-0.00208	0.00697	0.0118	0.0113	0.0117	0.0102	0.0109	0.013	0.0124	0.0118
1160	-0.0021	0.0066	0.0118	0.0115	0.012	0.0105	0.0108	0.0133	0.0125	0.0119
1160	-0.00187	0.00638	0.0118	0.0117	0.0124	0.011	0.0111	0.0138	0.0126	0.0124
1160	-0.00138	0.00635	0.0119	0.0119	0.0129	0.0117	0.0117	0.0143	0.0129	0.013
1160	-0.000701	0.00653	0.0121	0.0123	0.0135	0.0124	0.0126	0.0148	0.0132	0.0137
1160	8.79e-05	0.00691	0.0122	0.0128	0.0141	0.0131	0.0135	0.0153	0.0137	0.0144
1160	0.000893	0.00744	0.0124	0.0134	0.0146	0.0137	0.0144	0.0157	0.0142	0.0151
1160	0.00163	0.00802	0.0125	0.0141	0.0149	0.0142	0.0152	0.016	0.0148	0.0158
1160	0.00225	0.00858	0.0125	0.0148	0.0151	0.0146	0.0157	0.0162	0.0154	0.0162
1160	0.00273	0.00903	0.0124	0.0153	0.0152	0.0148	0.016	0.0163	0.016	0.0166
1160	0.00308	0.00935	0.0121	0.0157	0.0151	0.0149	0.016	0.0163	0.0164	0.0168
1160	0.00332	0.00951	0.0117	0.0158	0.015	0.0149	0.0157	0.0162	0.0167	0.0168
1160	0.00347	0.00955	0.0113	0.0157	0.0148	0.0147	0.0154	0.016	0.0168	0.0168
1160	0.00354	0.00951	0.0108	0.0154	0.0147	0.0145	0.015	0.0156	0.0167	0.0167
1160	0.00351	0.00943	0.0103	0.015	0.0146	0.0143	0.0146	0.0152	0.0165	0.0165
1160	0.00336	0.00934	0.01	0.0144	0.0146	0.0141	0.0142	0.0147	0.0163	0.0163
1160	0.0031	0.00926	0.00987	0.0139	0.0146	0.014	0.0139	0.0142	0.0161	0.0161
1170	0.00275	0.0092	0.00989	0.0134	0.0147	0.0139	0.0136	0.0137	0.0159	0.0159
1170	0.00235	0.00919	0.0101	0.013	0.0148	0.0139	0.0135	0.0133	0.0158	0.0158
1170	0.002	0.00923	0.0104	0.0127	0.0148	0.014	0.0134	0.013	0.0158	0.0157
1170	0.00172	0.00931	0.0107	0.0125	0.0148	0.014	0.0134	0.0129	0.0157	0.0157
1170	0.00155	0.00941	0.0111	0.0124	0.0148	0.0139	0.0134	0.0129	0.0156	0.0157
1170	0.00146	0.00947	0.0114	0.0123	0.0147	0.0138	0.0135	0.013	0.0153	0.0157
1170	0.00136	0.00943	0.0115	0.0122	0.0146	0.0135	0.0135	0.0131	0.015	0.0155
1170	0.0012	0.00927	0.0115	0.012	0.0143	0.0131	0.0133	0.0132	0.0146	0.0153
1170	0.000917	0.00898	0.0114	0.0117	0.014	0.0127	0.0131	0.0133	0.0141	0.0149
1170	0.000508	0.00862	0.0113	0.0114	0.0136	0.0121	0.0128	0.0133	0.0138	0.0145
1170	3.01e-05	0.00825	0.0112	0.0111	0.0132	0.0116	0.0126	0.0132	0.0136	0.0141
1170	-0.000424	0.00798	0.0111	0.0109	0.0129	0.0113	0.0124	0.0131	0.0136	0.0138
1170	-0.000759	0.00787	0.0112	0.0109	0.0127	0.0111	0.0124	0.013	0.0138	0.0136
1170	-0.000911	0.00792	0.0114	0.0111	0.0127	0.0112	0.0126	0.0129	0.0141	0.0137
1170	-0.000866	0.00812	0.0118	0.0114	0.0129	0.0116	0.013	0.0128	0.0145	0.0139
1170	-0.000656	0.00838	0.0122	0.0119	0.0132	0.0121	0.0135	0.0128	0.0149	0.0142
1170	-0.000347	0.00865	0.0126	0.0124	0.0136	0.0126	0.014	0.0128	0.0153	0.0145
1170	-5.9e-06	0.00889	0.0129	0.0129	0.014	0.0132	0.0145	0.0129	0.0155	0.0148
1170	0.000316	0.00909	0.0132	0.0132	0.0145	0.0137	0.0149	0.013	0.0156	0.0149
1170	0.000597	0.00929	0.0133	0.0135	0.0149	0.014	0.0152	0.0131	0.0157	0.0148
1170	0.00084	0.00951	0.0134	0.0137	0.0154	0.0141	0.0154	0.0134	0.0157	0.0147
1180	0.00106	0.00978	0.0135	0.0138	0.0157	0.0142	0.0156	0.0137	0.0158	0.0145
1180	0.00126	0.0101	0.0135	0.014	0.0159	0.0142	0.0157	0.0141	0.0158	0.0143
1180	0.00143	0.0104	0.0136	0.0141	0.016	0.0142	0.0158	0.0145	0.0158	0.0141
1180	0.00157	0.0106	0.0136	0.0142	0.016	0.0142	0.016	0.0149	0.0157	0.0139
1180	0.00164	0.0107	0.0137	0.0143	0.0158	0.0142	0.0161	0.0152	0.0156	0.0138
1180	0.00166	0.0107	0.0137	0.0143	0.0154	0.0142	0.0163	0.0153	0.0155	0.0137
1180	0.00165	0.0107	0.0137	0.0143	0.015	0.0143	0.0164	0.0153	0.0152	0.0137
1180	0.00163	0.0106	0.0136	0.0142	0.0145	0.0143	0.0165	0.0152	0.0149	0.0137
1180	0.00165	0.0105	0.0135	0.0142	0.0141	0.0144	0.0165	0.015	0.0146	0.0137
1180	0.00173	0.0105	0.0133	0.0142	0.0138	0.0144	0.0165	0.0147	0.0144	0.0137
1180	0.00186	0.0106	0.0131	0.0141	0.0135	0.0144	0.0162	0.0145	0.0142	0.0138
1180	0.002	0.0107	0.0128	0.014	0.0134	0.0143	0.0158	0.0144	0.0141	0.0139
1180	0.00211	0.0106	0.0124	0.0138	0.0133	0.0142	0.0153	0.0142	0.0139	0.0138
1180	0.00215	0.0105	0.0121	0.0134	0.0132	0.0139	0.0146	0.0141	0.0138	0.0137
1180	0.00211	0.0102	0.0117	0.0129	0.0131	0.0135	0.014	0.0139	0.0136	0.0136
1180	0.002	0.00976	0.0113	0.0124	0.013	0.013	0.0134	0.0137	0.0133	0.0133
1180	0.00185	0.00924	0.0109	0.0119	0.0128	0.0123	0.0129	0.0135	0.013	0.0131
1180	0.00172	0.00873	0.0105	0.0115	0.0127	0.0117	0.0126	0.0133	0.0128	0.0129
1180	0.00165	0.00829	0.0103	0.0113	0.0126	0.0112	0.0126	0.0132	0.0127	0.0128
1180	0.00168	0.00801	0.0101	0.0113	0.0125	0.011	0.0128	0.0132	0.0128	0.0128
1190	0.00181	0.00791	0.0101	0.0115	0.0126	0.011	0.0131	0.0132	0.0131	0.0131
1190	0.00201	0.008	0.0102	0.0118	0.0127	0.0113	0.0136	0.0133	0.0135	0.0134
1190	0.00225	0.00825	0.0104	0.0122	0.013	0.0119	0.0142	0.0135	0.0141	0.0139
1190	0.00245	0.00859	0.0106	0.0126	0.0132	0.0126	0.0147	0.0136	0.0147	0.0143
1190	0.00258	0.00897	0.0109	0.0129	0.0133	0.0134	0.015	0.0136	0.0152	0.0146
1190	0.0026	0.00932	0.0111	0.013	0.0134	0.014	0.0153	0.0136	0.0155	0.0149
1190	0.0025	0.00961	0.0113	0.013	0.0134	0.0145	0.0153	0.0134	0.0156	0.015
1190	0.00232	0.00984	0.0114	0.0128	0.0132	0.0148	0.0151	0.0132	0.0155	0.0151
1190	0.0021	0.01	0.0115	0.0125	0.0131	0.0149	0.0148	0.0131	0.0153	0.0152
1190	0.00189	0.0102	0.0116	0.0122	0.013	0.0149	0.0145	0.0131	0.0151	0.0153
1190	0.00175	0.0103	0.0118	0.0119	0.0129	0.0149	0.0142	0.0132	0.0149	0.0155
1190	0.0017	0.0105	0.012	0.0117	0.0129	0.0149	0.014	0.0134	0.0149	0.0156
1190	0.00175	0.0105	0.0123	0.0115	0.0129	0.0149	0.0139	0.0136	0.0149	0.0157
1190	0.00184	0.0105	0.0125	0.0113	0.0128	0.0149	0.0138	0.0139	0.0149	0.0157
1190	0.00194	0.0103	0.0126	0.0111	0.0125	0.0148	0.0136	0.014	0.0148	0.0155
1190	0.00198	0.00998	0.0125	0.0109	0.0121	0.0145	0.0133	0.0139	0.0146	0.015
1190	0.00194	0.00952	0.0121	0.0107	0.0115	0.014	0.0128	0.0137	0.0143	0.0144
1190	0.00183	0.009	0.0116	0.0105	0.0108	0.0135	0.0123	0.0133	0.0138	0.0137
1190	0.00169	0.0085	0.0109	0.0104	0.0102	0.0128	0.0117	0.0128	0.0133	0.0129
1190	0.00156	0.00808	0.0102	0.0104	0.00973	0.0122	0.0113	0.0122	0.0129	0.0123
1190	0.00149	0.00781	0.00968	0.0104	0.00955	0.0118	0.0111	0.0116	0.0125	0.0119
1200	0.00149	0.00769	0.0093	0.0105	0.00965	0.0114	0.0111	0.0112	0.0123	0.0117
1200	0.00155	0.0077	0.00912	0.0105	0.01	0.0113	0.0114	0.0109	0.0122	0.0117
1200	0.00162	0.00781	0.00912	0.0105	0.0106	0.0112	0.0118	0.0108	0.0122	0.0118
1200	0.00165	0.00801	0.00925	0.0105	0.0112	0.0113	0.0122	0.0109	0.0123	0.012
1200	0.0016	0.00826	0.00947	0.0106	0.0119	0.0115	0.0126	0.0112	0.0123	0.0122
1200	0.00146	0.00857	0.00974	0.0107	0.0125	0.0118	0.013	0.0116	0.0124	0.0124
1200	0.00126	0.00892	0.01	0.0109	0.0131	0.0122	0.0133	0.0122	0.0125	0.0126
1200	0.00102	0.00928	0.0103	0.0112	0.0134	0.0126	0.0135	0.0127	0.0127	0.0127
1200	0.000783	0.00961	0.0106	0.0114	0.0136	0.013	0.0136	0.0132	0.0129	0.0128
1200	0.000578	0.00985	0.0108	0.0116	0.0135	0.0133	0.0137	0.0134	0.0131	0.0129
1200	0.000405	0.00993	0.011	0.0116	0.0131	0.0134	0.0136	0.0135	0.0132	0.0129
1200	0.00026	0.00982	0.011	0.0115	0.0125	0.0132	0.0134	0.0132	0.0132	0.0128
1200	0.000142	0.00952	0.0109	0.0113	0.0117	0.0128	0.013	0.0128	0.0131	0.0126
1200	6.44e-05	0.00907	0.0107	0.0109	0.0109	0.0121	0.0125	0.0123	0.0129	0.0123
1200	5.49e-05	0.00853	0.0104	0.0106	0.0102	0.0113	0.0119	0.0118	0.0126	0.012
1200	0.000148	0.008	0.0102	0.0104	0.00969	0.0105	0.0113	0.0115	0.0124	0.0118
1200	0.000365	0.00753	0.00996	0.0103	0.00943	0.00989	0.0108	0.0113	0.0121	0.0116
1200	0.000691	0.00718	0.00986	0.0103	0.00943	0.00948	0.0105	0.0113	0.012	0.0117
1200	0.00107	0.00696	0.00989	0.0105	0.00966	0.00934	0.0103	0.0115	0.0119	0.0119
1200	0.0014	0.00686	0.01	0.0107	0.01	0.00946	0.0102	0.0118	0.0118	0.0122
1200	0.00159	0.00682	0.0102	0.0109	0.0104	0.00976	0.0102	0.012	0.0117	0.0125
1210	0.00155	0.00681	0.0103	0.0111	0.0108	0.0102	0.0102	0.0122	0.0115	0.0128
1210	0.00127	0.00675	0.0103	0.0112	0.0109	0.0105	0.0102	0.0122	0.0113	0.0129
1210	0.000784	0.00663	0.0103	0.0112	0.0109	0.0108	0.0101	0.0121	0.0111	0.0128
1210	0.000219	0.00644	0.0101	0.0112	0.0108	0.011	0.0101	0.0118	0.0109	0.0126
1210	-0.000288	0.00621	0.0099	0.0112	0.0105	0.0111	0.0101	0.0115	0.0108	0.0123
1210	-0.000601	0.00599	0.00963	0.0111	0.0102	0.0111	0.0102	0.0112	0.0108	0.012
1210	-0.000636	0.00587	0.00938	0.0111	0.00998	0.0111	0.0105	0.0111	0.0109	0.0118
1210	-0.00037	0.00592	0.00918	0.0112	0.00987	0.0111	0.011	0.0111	0.0112	0.0117
1210	0.000157	0.00616	0.00906	0.0114	0.00992	0.0112	0.0116	0.0112	0.0115	0.0117
1210	0.000871	0.00662	0.00906	0.0116	0.0102	0.0114	0.0123	0.0115	0.0119	0.0119
1210	0.0017	0.00724	0.00918	0.012	0.0106	0.0117	0.0129	0.0119	0.0123	0.0122
1210	0.00261	0.00795	0.00944	0.0124	0.0111	0.0121	0.0135	0.0123	0.0126	0.0126
1210	0.00357	0.00866	0.00984	0.0127	0.0116	0.0124	0.0139	0.0128	0.013	0.013
1210	0.00461	0.00927	0.0103	0.013	0.0122	0.0128	0.0143	0.0133	0.0133	0.0135
1210	0.00568	0.00968	0.0109	0.0133	0.0128	0.0132	0.0146	0.0136	0.0136	0.014
1210	0.00673	0.00982	0.0115	0.0134	0.0132	0.0136	0.0148	0.014	0.0139	0.0144
1210	0.00761	0.00968	0.0119	0.0135	0.0135	0.0138	0.015	0.0141	0.0141	0.0147
1210	0.00815	0.00923	0.0121	0.0134	0.0135	0.014	0.0149	0.0142	0.0142	0.0149
1210	0.00816	0.00851	0.012	0.013	0.0132	0.0139	0.0147	0.0139	0.0141	0.0148
1210	0.00754	0.00755	0.0114	0.0125	0.0125	0.0135	0.0142	0.0134	0.0139	0.0143
1210	0.00626	0.00645	0.0105	0.0117	0.0116	0.0128	0.0134	0.0127	0.0134	0.0136
1220	0.00444	0.00532	0.00949	0.0107	0.0106	0.0119	0.0123	0.0117	0.0128	0.0126
1220	0.00233	0.00428	0.00845	0.00968	0.00954	0.0108	0.0112	0.0105	0.0122	0.0115
1220	0.00024	0.00349	0.00762	0.00884	0.00874	0.00988	0.0102	0.00951	0.0116	0.0104
1220	-0.0015	0.00306	0.00717	0.00834	0.00832	0.00914	0.00943	0.00872	0.0112	0.00962
1220	-0.00266	0.00307	0.00717	0.00828	0.00838	0.00874	0.00903	0.00833	0.011	0.0092
1220	-0.00312	0.00349	0.00759	0.00865	0.00888	0.00871	0.00905	0.00836	0.0112	0.00918
1220	-0.00291	0.00424	0.00829	0.00934	0.00967	0.00899	0.00943	0.00878	0.0116	0.00948
1220	-0.00214	0.00519	0.00909	0.0102	0.0106	0.00946	0.01	0.00943	0.012	0.00997
1220	-0.00103	0.00617	0.00982	0.0109	0.0114	0.00997	0.0107	0.0102	0.0124	0.0105
1220	0.000225	0.00704	0.0103	0.0115	0.0119	0.0104	0.0113	0.0108	0.0127	0.0109
1220	0.00143	0.00769	0.0106	0.0117	0.0122	0.0107	0.0118	0.0112	0.0128	0.0111
1220	0.00244	0.00806	0.0107	0.0117	0.0122	0.0109	0.0121	0.0113	0.0127	0.0111
1220	0.00315	0.00817	0.0105	0.0115	0.0121	0.011	0.0121	0.0112	0.0125	0.011
1220	0.00351	0.00805	0.0103	0.0113	0.0119	0.0109	0.0121	0.0111	0.0122	0.0108
1220	0.00353	0.00778	0.01	0.0111	0.0117	0.0109	0.0119	0.0108	0.0119	0.0107
1220	0.00322	0.00743	0.00973	0.0109	0.0115	0.0108	0.0118	0.0107	0.0117	0.0105
1220	0.00266	0.00706	0.00945	0.0108	0.0114	0.0107	0.0117	0.0106	0.0115	0.0103
1220	0.00194	0.00673	0.00919	0.0108	0.0113	0.0106	0.0116	0.0105	0.0113	0.0102
1220	0.00121	0.00645	0.00897	0.0107	0.0111	0.0105	0.0115	0.0106	0.0112	0.01
1220	0.000569	0.00624	0.00882	0.0106	0.0109	0.0104	0.0115	0.0107	0.0111	0.00984
1230	0.000124	0.00608	0.00873	0.0104	0.0107	0.0103	0.0115	0.0107	0.011	0.00966
1230	-9.61e-05	0.00595	0.0087	0.0103	0.0105	0.0102	0.0115	0.0108	0.0109	0.0095
1230	-0.000124	0.00582	0.0087	0.01	0.0102	0.0101	0.0114	0.0108	0.0108	0.00937
1230	-4.1e-05	0.00565	0.00868	0.00977	0.00992	0.00998	0.0112	0.0108	0.0107	0.00927
1230	4.79e-05	0.00542	0.0086	0.00946	0.00959	0.00976	0.0109	0.0107	0.0105	0.0092
1230	5.23e-05	0.00513	0.00844	0.00911	0.00922	0.00941	0.0105	0.0105	0.0103	0.00913
1230	-7.55e-05	0.0048	0.00821	0.00872	0.00883	0.00897	0.00999	0.0103	0.00995	0.00906
1230	-0.000331	0.00446	0.00796	0.00834	0.00846	0.00848	0.00945	0.01	0.00961	0.00899
1230	-0.000663	0.00416	0.00775	0.00801	0.00815	0.00801	0.00894	0.0098	0.0093	0.00895
1230	-0.001	0.00392	0.00762	0.00774	0.00794	0.00763	0.00849	0.00966	0.00906	0.00894
1230	-0.00129	0.00377	0.00761	0.00756	0.00784	0.00737	0.00816	0.00962	0.00891	0.00898
1230	-0.0015	0.00372	0.0077	0.00746	0.00785	0.00727	0.00795	0.00967	0.00886	0.00906
1230	-0.00161	0.00377	0.00786	0.00739	0.00794	0.00729	0.00786	0.00978	0.00888	0.00917
1230	-0.00164	0.00389	0.00806	0.00734	0.00809	0.00741	0.0079	0.00989	0.00894	0.00927
1230	-0.00162	0.00409	0.00823	0.0073	0.00828	0.00757	0.00804	0.00998	0.00901	0.00935
1230	-0.00156	0.00433	0.00837	0.00725	0.00848	0.00774	0.00828	0.01	0.00908	0.00937
1230	-0.00144	0.00461	0.00847	0.00721	0.00869	0.00789	0.0086	0.01	0.00917	0.00934
1230	-0.00127	0.00489	0.00854	0.0072	0.00889	0.00801	0.00896	0.01	0.00929	0.00927
1230	-0.00104	0.00516	0.00858	0.00723	0.00906	0.00811	0.00934	0.0101	0.00944	0.00918
1230	-0.000758	0.00541	0.00861	0.00729	0.00916	0.00819	0.00968	0.0101	0.00964	0.00909
1230	-0.000465	0.00563	0.00861	0.00736	0.00919	0.00827	0.00996	0.0102	0.00987	0.009
1240	-0.000213	0.00582	0.00859	0.00745	0.00912	0.00836	0.0102	0.0102	0.0101	0.00894
1240	-6.17e-05	0.00598	0.00855	0.00755	0.00897	0.00846	0.0102	0.0103	0.0103	0.00888
1240	-5.82e-05	0.00612	0.00846	0.00766	0.00877	0.00859	0.0102	0.0102	0.0104	0.00883
1240	-0.000221	0.00623	0.00835	0.00778	0.00857	0.00872	0.0101	0.0101	0.0105	0.00877
1240	-0.000534	0.00629	0.00821	0.0079	0.0084	0.00882	0.00998	0.00995	0.0104	0.00868
1240	-0.000953	0.00629	0.00804	0.00802	0.00829	0.00887	0.00976	0.00968	0.0103	0.00854
1240	-0.00141	0.00621	0.00786	0.00811	0.00824	0.00884	0.00951	0.00933	0.0101	0.00837
1240	-0.00182	0.00607	0.00768	0.00816	0.00826	0.00872	0.00926	0.00896	0.00989	0.00816
1240	-0.0021	0.0059	0.00753	0.00817	0.00835	0.00855	0.00905	0.00862	0.00965	0.00796
1240	-0.0022	0.00575	0.00747	0.00818	0.00852	0.00838	0.00894	0.00837	0.00947	0.00781
1240	-0.00207	0.00568	0.00753	0.00825	0.00877	0.00829	0.00895	0.00827	0.00939	0.00778
1240	-0.00171	0.00574	0.00775	0.00841	0.00911	0.00836	0.00911	0.00839	0.00948	0.00791
1240	-0.00116	0.00594	0.00813	0.00871	0.00955	0.00863	0.00943	0.00872	0.00976	0.00822
1240	-0.000482	0.00627	0.00865	0.00912	0.0101	0.00908	0.00985	0.00924	0.0102	0.00869
1240	0.000242	0.00666	0.00925	0.00961	0.0106	0.00968	0.0103	0.00989	0.0108	0.00925
1240	0.000919	0.00706	0.00984	0.0101	0.011	0.0103	0.0108	0.0106	0.0114	0.00984
1240	0.00147	0.00741	0.0104	0.0105	0.0114	0.0109	0.0112	0.0112	0.0119	0.0104
1240	0.00183	0.00766	0.0107	0.0107	0.0116	0.0114	0.0115	0.0117	0.0123	0.0108
1240	0.00199	0.00781	0.0109	0.0108	0.0117	0.0117	0.0117	0.0121	0.0126	0.0111
1240	0.00195	0.00788	0.011	0.0108	0.0117	0.0118	0.0118	0.0123	0.0126	0.0112
1240	0.00173	0.00788	0.0109	0.0107	0.0116	0.0117	0.0118	0.0124	0.0124	0.0112
1250	0.00137	0.00785	0.0106	0.0105	0.0115	0.0116	0.0117	0.0123	0.012	0.0111
1250	0.000898	0.0078	0.0103	0.0103	0.0113	0.0113	0.0115	0.0122	0.0115	0.0109
1250	0.000354	0.00773	0.00991	0.0101	0.0111	0.0109	0.0113	0.012	0.011	0.0106
1250	-0.000233	0.00765	0.00947	0.00991	0.0109	0.0105	0.0109	0.0117	0.0104	0.0103
1250	-0.000824	0.00755	0.00901	0.00967	0.0107	0.0101	0.0106	0.0113	0.00992	0.00987
1250	-0.00137	0.00745	0.00858	0.00943	0.0104	0.00972	0.0102	0.0108	0.00948	0.00946
1250	-0.00181	0.00736	0.00823	0.0092	0.0102	0.00935	0.00989	0.0104	0.00919	0.0091
1250	-0.00209	0.00732	0.00802	0.00904	0.01	0.00908	0.00964	0.01	0.00908	0.00886
1250	-0.00217	0.00734	0.00798	0.00898	0.01	0.00891	0.00949	0.00974	0.00917	0.00878
1250	-0.00204	0.00744	0.00811	0.00903	0.0101	0.00887	0.00947	0.00963	0.00944	0.00888
1250	-0.00171	0.00762	0.00838	0.00919	0.0102	0.00895	0.00957	0.00969	0.00985	0.00912
1250	-0.00122	0.00784	0.00874	0.00944	0.0105	0.00912	0.00977	0.00988	0.0103	0.00946
1250	-0.000648	0.00809	0.00911	0.00973	0.0107	0.00936	0.01	0.0102	0.0108	0.00984
1250	-5.43e-05	0.0083	0.00943	0.01	0.0108	0.00963	0.0103	0.0105	0.0113	0.0102
1250	0.000485	0.00844	0.00966	0.0103	0.0109	0.0099	0.0106	0.0107	0.0117	0.0105
1250	0.000912	0.00845	0.00977	0.0105	0.011	0.0101	0.0108	0.0109	0.012	0.0106
1250	0.00118	0.00832	0.00975	0.0105	0.0109	0.0103	0.011	0.011	0.0121	0.0107
1250	0.00128	0.00803	0.00961	0.0105	0.0108	0.0104	0.011	0.0109	0.0121	0.0107
1250	0.00122	0.00762	0.00938	0.0103	0.0107	0.0103	0.0109	0.0108	0.012	0.0106
1250	0.00101	0.00714	0.00908	0.00998	0.0106	0.0102	0.0107	0.0105	0.0117	0.0103
1250	0.000716	0.00664	0.00875	0.00959	0.0104	0.00986	0.0104	0.0101	0.0114	0.00997
1260	0.000403	0.00621	0.00844	0.00919	0.0103	0.0095	0.0101	0.00978	0.011	0.00956
1260	0.00014	0.0059	0.00819	0.00884	0.0101	0.00915	0.00989	0.00944	0.0107	0.00915
1260	-2.09e-05	0.00576	0.00803	0.00862	0.00998	0.00886	0.00975	0.00917	0.0104	0.00879
1260	-5.33e-05	0.00577	0.00799	0.00855	0.00987	0.00871	0.00972	0.009	0.0102	0.00854
1260	3.37e-05	0.00591	0.00807	0.00863	0.0098	0.00872	0.0098	0.00894	0.0102	0.00844
1260	0.000199	0.00614	0.00824	0.00881	0.00976	0.00887	0.00993	0.00898	0.0102	0.00848
1260	0.000384	0.00638	0.00846	0.00902	0.00975	0.00911	0.0101	0.00908	0.0102	0.00861
1260	0.000528	0.0066	0.00867	0.00918	0.00976	0.00938	0.0102	0.00921	0.0103	0.00878
1260	0.000589	0.00676	0.00882	0.00926	0.00977	0.0096	0.0102	0.00933	0.0103	0.00893
1260	0.000554	0.00682	0.0089	0.00922	0.00979	0.00972	0.0101	0.00941	0.0103	0.00901
1260	0.000435	0.00681	0.0089	0.00908	0.00978	0.00974	0.00994	0.00945	0.0103	0.009
1260	0.000268	0.00672	0.00882	0.0089	0.00976	0.00966	0.00974	0.00943	0.0103	0.00893
1260	9.38e-05	0.0066	0.0087	0.00873	0.00971	0.00953	0.00955	0.00938	0.0103	0.00884
1260	-5.46e-05	0.00646	0.0086	0.00861	0.00965	0.00941	0.00941	0.00931	0.0103	0.00879
1260	-0.000156	0.00635	0.00854	0.00859	0.0096	0.00932	0.00935	0.00924	0.0103	0.0088
1260	-0.000208	0.0063	0.00856	0.00868	0.00957	0.0093	0.00939	0.0092	0.0103	0.00891
1260	-0.000217	0.00632	0.00867	0.00887	0.00959	0.00936	0.00952	0.00922	0.0103	0.0091
1260	-0.000201	0.0064	0.00888	0.00914	0.00965	0.00948	0.00975	0.00929	0.0104	0.00936
1260	-0.00018	0.00655	0.00914	0.00944	0.00973	0.00962	0.01	0.00943	0.0105	0.00964
1260	-0.000173	0.00671	0.00941	0.00973	0.0098	0.00974	0.0103	0.00961	0.0106	0.0099
1270	-0.000194	0.00686	0.00965	0.00996	0.00983	0.00982	0.0105	0.00978	0.0106	0.0101
1270	-0.000247	0.00698	0.0098	0.0101	0.00979	0.00983	0.0107	0.0099	0.0106	0.0102
1270	-0.000323	0.00706	0.00983	0.0101	0.00968	0.00976	0.0107	0.00994	0.0106	0.0102
1270	-0.000396	0.00712	0.00977	0.01	0.00953	0.00964	0.0107	0.00989	0.0106	0.0101
1270	-0.000426	0.00721	0.00964	0.00985	0.0094	0.00951	0.0106	0.00979	0.0106	0.00996
1270	-0.000368	0.00734	0.00952	0.00972	0.00935	0.00942	0.0106	0.00969	0.0106	0.00984
1270	-0.000189	0.00757	0.00946	0.00968	0.00943	0.00941	0.0106	0.00968	0.0107	0.0098
1270	0.000123	0.00787	0.00951	0.00978	0.00966	0.00954	0.0106	0.00981	0.0109	0.00989
1270	0.000551	0.00822	0.00968	0.01	0.01	0.0098	0.0109	0.0101	0.0112	0.0101
1270	0.00105	0.00857	0.00994	0.0104	0.0104	0.0102	0.0112	0.0105	0.0115	0.0105
1270	0.00154	0.00886	0.0102	0.0108	0.0108	0.0106	0.0115	0.011	0.0118	0.0109
1270	0.00197	0.00904	0.0105	0.0111	0.0111	0.011	0.0118	0.0114	0.012	0.0113
1270	0.00229	0.0091	0.0106	0.0113	0.0112	0.0114	0.0119	0.0117	0.012	0.0116
1270	0.00248	0.00904	0.0106	0.0113	0.0112	0.0116	0.012	0.0119	0.0119	0.0117
1270	0.00256	0.00891	0.0105	0.0111	0.0111	0.0116	0.0119	0.0119	0.0116	0.0116
1270	0.00257	0.00876	0.0104	0.0109	0.0109	0.0114	0.0117	0.0117	0.0114	0.0115
1270	0.00254	0.00862	0.0101	0.0106	0.0107	0.0112	0.0114	0.0115	0.0111	0.0112
1270	0.00249	0.00853	0.00994	0.0103	0.0105	0.0108	0.0111	0.0113	0.0109	0.0109
1270	0.00243	0.00849	0.00979	0.0101	0.0103	0.0105	0.0109	0.0111	0.0108	0.0107
1270	0.00233	0.00849	0.00969	0.01	0.0102	0.0101	0.0107	0.011	0.0108	0.0105
1270	0.0022	0.00848	0.00963	0.01	0.0102	0.00992	0.0106	0.0108	0.0108	0.0103
1280	0.00203	0.00846	0.00958	0.01	0.0101	0.00978	0.0105	0.0107	0.0108	0.0102
1280	0.00185	0.0084	0.00951	0.01	0.01	0.00971	0.0104	0.0106	0.0108	0.0101
1280	0.0017	0.0083	0.00939	0.01	0.00993	0.00967	0.0102	0.0105	0.0108	0.00994
1280	0.00162	0.00816	0.00922	0.01	0.00983	0.00964	0.0101	0.0105	0.0108	0.0098
1280	0.00164	0.00803	0.00901	0.00999	0.00976	0.0096	0.00997	0.0104	0.0107	0.00968
1280	0.00176	0.00792	0.0088	0.00998	0.00973	0.00956	0.0099	0.0104	0.0106	0.00959
1280	0.00194	0.00784	0.00861	0.00997	0.00975	0.00951	0.00991	0.0105	0.0106	0.00954
1280	0.00214	0.0078	0.00845	0.00996	0.00983	0.00944	0.00999	0.0105	0.0105	0.00956
1280	0.00229	0.00777	0.00833	0.00991	0.00992	0.00936	0.0101	0.0106	0.0105	0.00961
1280	0.00233	0.00772	0.00823	0.0098	0.00998	0.00922	0.0103	0.0106	0.0104	0.00966
1280	0.00224	0.00764	0.00813	0.00961	0.00999	0.00904	0.0103	0.0105	0.0102	0.00967
1280	0.00202	0.0075	0.00801	0.00934	0.00991	0.00879	0.0103	0.0103	0.01	0.00962
1280	0.0017	0.00734	0.00787	0.00902	0.00975	0.00851	0.0101	0.0101	0.0098	0.0095
1280	0.00133	0.00717	0.00775	0.00872	0.00953	0.00823	0.00988	0.00991	0.00955	0.00933
1280	0.000981	0.00706	0.00767	0.0085	0.00934	0.00803	0.00957	0.00969	0.00936	0.00918
1280	0.000691	0.00704	0.00767	0.00841	0.00921	0.00794	0.00929	0.00953	0.00926	0.0091
1280	0.000491	0.00714	0.00778	0.00846	0.00922	0.00801	0.00909	0.00946	0.00928	0.00912
1280	0.000387	0.00735	0.00798	0.00865	0.00937	0.0082	0.00901	0.00949	0.00945	0.00926
1280	0.000365	0.00762	0.00824	0.00892	0.00964	0.00848	0.00904	0.0096	0.00971	0.0095
1280	0.000397	0.00791	0.0085	0.00922	0.00999	0.00877	0.00917	0.00978	0.01	0.00977
1280	0.000454	0.00816	0.00872	0.00951	0.0104	0.00903	0.00935	0.00999	0.0103	0.01
1290	0.000512	0.00833	0.00887	0.00975	0.0107	0.00922	0.00955	0.0102	0.0105	0.0102
1290	0.000566	0.00843	0.00894	0.00993	0.0109	0.00932	0.00976	0.0104	0.0106	0.0103
1290	0.000624	0.00847	0.00897	0.0101	0.011	0.00938	0.00997	0.0105	0.0106	0.0103
1290	0.000709	0.00849	0.009	0.0102	0.0111	0.00944	0.0102	0.0107	0.0106	0.0103
1290	0.000844	0.00851	0.00906	0.0103	0.0111	0.00953	0.0104	0.0108	0.0105	0.0102
1290	0.00104	0.00856	0.00919	0.0105	0.011	0.00967	0.0106	0.0109	0.0105	0.0103
1290	0.0013	0.00863	0.00935	0.0105	0.0109	0.00985	0.0108	0.011	0.0105	0.0104
1290	0.00158	0.00868	0.0095	0.0106	0.0108	0.01	0.0109	0.0111	0.0105	0.0105
1290	0.00183	0.00869	0.0096	0.0106	0.0107	0.0102	0.011	0.0112	0.0106	0.0106
1290	0.00199	0.00862	0.00959	0.0105	0.0105	0.0102	0.0108	0.0111	0.0107	0.0107
1290	0.00201	0.00846	0.00943	0.0103	0.0103	0.0101	0.0106	0.011	0.0107	0.0106
1290	0.00185	0.00822	0.00913	0.01	0.00997	0.00998	0.0103	0.0108	0.0107	0.0104
1290	0.00153	0.0079	0.00871	0.00973	0.00963	0.00974	0.00995	0.0105	0.0106	0.0101
1290	0.00108	0.00754	0.00821	0.00935	0.00927	0.00942	0.00954	0.0101	0.0104	0.00979
1290	0.000556	0.00714	0.00768	0.00893	0.00892	0.00908	0.00913	0.00978	0.0102	0.0094
1290	3.7e-05	0.00675	0.00717	0.00849	0.0086	0.00873	0.00873	0.00942	0.00984	0.00901
1290	-0.000404	0.0064	0.00675	0.00809	0.00835	0.00842	0.00836	0.00908	0.00949	0.00866
1290	-0.000712	0.00613	0.00646	0.00778	0.00819	0.00818	0.00806	0.00882	0.00915	0.00839
1290	-0.000854	0.00596	0.00635	0.00762	0.00814	0.00805	0.00787	0.00864	0.00885	0.00822
1290	-0.000827	0.00592	0.00644	0.00763	0.00822	0.00802	0.00783	0.0086	0.00864	0.00818
1290	-0.000661	0.00601	0.00671	0.00781	0.00841	0.00812	0.00794	0.00868	0.00856	0.00826
1300	-0.000404	0.00619	0.00712	0.00812	0.00868	0.00828	0.0082	0.00887	0.00859	0.00844
1300	-0.000118	0.00642	0.0076	0.00846	0.00897	0.00848	0.00855	0.00912	0.00872	0.00867
1300	0.000133	0.00663	0.00805	0.00875	0.00923	0.00864	0.00891	0.00936	0.00889	0.0089
1300	0.000299	0.00677	0.00839	0.00892	0.00939	0.00873	0.00922	0.00951	0.00906	0.00906
1300	0.000356	0.00681	0.00856	0.00893	0.00944	0.00871	0.0094	0.00952	0.00917	0.00911
1300	0.00031	0.00674	0.00856	0.0088	0.00937	0.00861	0.00944	0.00938	0.0092	0.00903
1300	0.000196	0.00659	0.00841	0.00859	0.00921	0.00844	0.00934	0.00913	0.00917	0.00884
1300	6.89e-05	0.00641	0.00819	0.00838	0.00903	0.00827	0.00917	0.00883	0.0091	0.00861
1300	-1.7e-05	0.00623	0.00797	0.00824	0.00887	0.00814	0.00899	0.00856	0.00904	0.00839
1300	-2.06e-05	0.0061	0.00782	0.0082	0.00876	0.00808	0.00885	0.0084	0.00902	0.00823
1300	7.25e-05	0.00605	0.00776	0.00827	0.00874	0.00809	0.0088	0.00837	0.00906	0.00819
1300	0.000247	0.00608	0.0078	0.00843	0.00879	0.00816	0.00885	0.00847	0.00916	0.00827
1300	0.000463	0.00617	0.0079	0.00862	0.0089	0.00827	0.00898	0.00867	0.0093	0.00843
1300	0.000672	0.0063	0.00803	0.00881	0.00904	0.00838	0.00916	0.00891	0.00946	0.00864
1300	0.000831	0.00644	0.00815	0.00895	0.00918	0.00848	0.00934	0.00913	0.0096	0.00883
1300	0.000911	0.00655	0.00823	0.00902	0.0093	0.00853	0.00951	0.0093	0.00971	0.00897
1300	0.000906	0.00662	0.00827	0.00902	0.00938	0.00854	0.00963	0.00938	0.00976	0.00903
1300	0.000825	0.00663	0.00828	0.00895	0.00942	0.00848	0.00969	0.00938	0.00977	0.00901
1300	0.000686	0.00656	0.00826	0.00881	0.0094	0.00837	0.00969	0.00931	0.00973	0.00891
1300	0.000509	0.00644	0.00821	0.00863	0.00932	0.00822	0.00964	0.00917	0.00966	0.00878
1310	0.000314	0.00627	0.00816	0.00843	0.00921	0.00805	0.00956	0.009	0.00957	0.00865
1310	0.000119	0.0061	0.0081	0.00824	0.00908	0.0079	0.00947	0.00882	0.00949	0.00854
1310	-5.64e-05	0.00596	0.00803	0.0081	0.00897	0.00778	0.00939	0.00866	0.00943	0.00848
1310	-0.000189	0.00587	0.00798	0.00803	0.00891	0.00772	0.00934	0.00856	0.00939	0.00847
1310	-0.000258	0.00584	0.00793	0.00802	0.00891	0.00773	0.00934	0.00852	0.00939	0.00851
1310	-0.000248	0.00587	0.00791	0.00808	0.00898	0.00777	0.00938	0.00856	0.0094	0.00858
1310	-0.000156	0.00593	0.0079	0.00816	0.00911	0.00784	0.00945	0.00865	0.0094	0.00865
1310	3.35e-06	0.00601	0.00791	0.00824	0.00925	0.00789	0.00951	0.00877	0.00939	0.0087
1310	0.000199	0.00608	0.00792	0.00831	0.0094	0.0079	0.00955	0.00887	0.00935	0.00873
1310	0.000394	0.00615	0.00793	0.00835	0.00952	0.00789	0.00956	0.00893	0.0093	0.00873
1310	0.000552	0.00624	0.00795	0.00839	0.00962	0.00787	0.00954	0.00896	0.00927	0.00872
1310	0.000652	0.00637	0.008	0.00845	0.0097	0.00789	0.00951	0.00896	0.00928	0.00874
1310	0.000685	0.00656	0.00808	0.00856	0.00978	0.00798	0.0095	0.00897	0.00937	0.00879
1310	0.000662	0.00681	0.00821	0.00873	0.00986	0.00816	0.00952	0.00902	0.00953	0.00889
1310	0.000599	0.00711	0.00836	0.00895	0.00996	0.00844	0.00959	0.00913	0.00975	0.00903
1310	0.000513	0.0074	0.00851	0.0092	0.01	0.00879	0.00968	0.00928	0.00998	0.00919
1310	0.000421	0.00763	0.00863	0.00944	0.0101	0.00914	0.00978	0.00944	0.0102	0.00933
1310	0.000336	0.00776	0.00868	0.00962	0.0101	0.00945	0.00983	0.00957	0.0103	0.00942
1310	0.000271	0.00777	0.00866	0.00974	0.01	0.00965	0.0098	0.00961	0.0104	0.00944
1310	0.000244	0.00766	0.00857	0.00977	0.00992	0.00972	0.0097	0.00957	0.0104	0.0094
1310	0.000274	0.00748	0.00844	0.00974	0.00978	0.00969	0.00953	0.00944	0.0103	0.00932
1320	0.000383	0.00729	0.00832	0.00968	0.00963	0.00959	0.00933	0.00928	0.0102	0.00921
1320	0.000579	0.00715	0.00824	0.00963	0.00952	0.00946	0.00914	0.00911	0.0101	0.00912
1320	0.000855	0.00709	0.00821	0.00961	0.00947	0.00935	0.00901	0.00899	0.01	0.00905
1320	0.00118	0.00713	0.00826	0.00965	0.00949	0.00929	0.00896	0.00892	0.00991	0.00903
1320	0.00149	0.00724	0.00834	0.00973	0.00956	0.0093	0.009	0.0089	0.00978	0.00903
1320	0.00174	0.00737	0.00843	0.00983	0.00965	0.00935	0.00911	0.00892	0.00964	0.00903
1320	0.00187	0.00746	0.00849	0.00991	0.00974	0.00941	0.00925	0.00895	0.00947	0.00903
1320	0.00185	0.00747	0.00848	0.00993	0.00977	0.00943	0.00938	0.00896	0.00928	0.00899
1320	0.00168	0.00739	0.00839	0.00984	0.00972	0.00937	0.00948	0.00893	0.00909	0.0089
1320	0.00141	0.00721	0.00822	0.00963	0.00958	0.00919	0.00952	0.00886	0.00889	0.00877
1320	0.00108	0.00698	0.00799	0.00931	0.00935	0.00892	0.00951	0.00875	0.00871	0.00861
1320	0.000772	0.00673	0.00772	0.00893	0.00905	0.00857	0.00946	0.00861	0.00853	0.00843
1320	0.000524	0.00649	0.00744	0.00854	0.00871	0.00818	0.00937	0.00844	0.00836	0.00825
1320	0.000361	0.00628	0.00719	0.00818	0.00837	0.0078	0.00925	0.00825	0.0082	0.00808
1320	0.000287	0.0061	0.00697	0.00791	0.00806	0.00747	0.0091	0.00804	0.00806	0.00792
1320	0.000289	0.00595	0.00681	0.00773	0.00779	0.00723	0.00894	0.00782	0.00794	0.0078
1320	0.000347	0.00581	0.00672	0.00766	0.0076	0.00707	0.00876	0.00761	0.00787	0.0077
1320	0.000441	0.00569	0.00669	0.00767	0.00749	0.00701	0.00859	0.00744	0.00786	0.00764
1320	0.000554	0.00561	0.00673	0.00775	0.00748	0.00705	0.00844	0.00734	0.00791	0.00762
1320	0.000676	0.00557	0.00683	0.00787	0.00755	0.00716	0.00834	0.00733	0.00803	0.00764
1320	0.000804	0.00559	0.00698	0.00803	0.0077	0.00732	0.00832	0.00743	0.0082	0.00769
1330	0.000932	0.00567	0.00715	0.00819	0.0079	0.00751	0.00836	0.00762	0.00841	0.00776
1330	0.00106	0.00581	0.00731	0.00834	0.00811	0.0077	0.00845	0.00788	0.00863	0.00782
1330	0.00117	0.00596	0.00743	0.00845	0.00829	0.00785	0.00856	0.00815	0.00882	0.00784
1330	0.00126	0.00608	0.00749	0.0085	0.00837	0.00794	0.00864	0.00838	0.00894	0.00779
1330	0.00131	0.00615	0.00747	0.00846	0.00834	0.00795	0.00866	0.00852	0.00898	0.00765
1330	0.00131	0.00613	0.00737	0.00832	0.00816	0.00788	0.00859	0.00852	0.00891	0.00743
1330	0.00124	0.00601	0.00721	0.0081	0.00787	0.00776	0.00843	0.00838	0.00873	0.00714
1330	0.00112	0.00581	0.00702	0.00783	0.0075	0.00759	0.0082	0.00811	0.00846	0.00683
1330	0.00096	0.00557	0.00683	0.00754	0.00711	0.00743	0.00794	0.00778	0.00814	0.00656
1330	0.000788	0.00531	0.00668	0.00729	0.00678	0.00729	0.00769	0.00745	0.00781	0.00637
1330	0.000644	0.00507	0.00659	0.00711	0.00655	0.0072	0.00748	0.00718	0.00753	0.00629
1330	0.000563	0.0049	0.00658	0.00701	0.00645	0.00715	0.00734	0.00701	0.00732	0.00633
1330	0.000566	0.00481	0.00664	0.00699	0.00648	0.00713	0.00726	0.00698	0.00721	0.00646
1330	0.000653	0.00482	0.00675	0.00703	0.00663	0.00713	0.00725	0.00707	0.0072	0.00664
1330	0.000799	0.00491	0.00688	0.00711	0.00684	0.00714	0.00728	0.00724	0.00725	0.00683
1330	0.000962	0.00507	0.00701	0.0072	0.00705	0.00712	0.00734	0.00744	0.00736	0.00697
1330	0.00109	0.00525	0.0071	0.00728	0.00723	0.00708	0.0074	0.00762	0.00747	0.00703
1330	0.00114	0.00541	0.00713	0.00734	0.00734	0.00701	0.00746	0.00773	0.00756	0.007
1330	0.0011	0.00552	0.0071	0.00738	0.00738	0.00691	0.0075	0.00775	0.0076	0.00688
1330	0.000965	0.00555	0.00702	0.00738	0.00736	0.0068	0.00753	0.00769	0.00759	0.00672
1330	0.000772	0.00551	0.0069	0.00737	0.00733	0.00671	0.00754	0.00757	0.00753	0.00653
1340	0.00057	0.00543	0.00678	0.00735	0.00734	0.00666	0.00756	0.00742	0.00744	0.00636
1340	0.00041	0.00536	0.0067	0.00735	0.00741	0.0067	0.00761	0.00729	0.00734	0.00626
1340	0.000334	0.00537	0.00668	0.00738	0.0076	0.00684	0.00771	0.00722	0.00728	0.00625
1340	0.000362	0.0055	0.00673	0.00748	0.00789	0.0071	0.00789	0.00724	0.00728	0.00634
1340	0.000489	0.00578	0.00686	0.00763	0.00828	0.00746	0.00814	0.00736	0.00735	0.00654
1340	0.000691	0.00618	0.00703	0.00784	0.0087	0.00788	0.00844	0.00757	0.0075	0.00683
1340	0.000929	0.00662	0.0072	0.00806	0.0091	0.00827	0.00875	0.00782	0.0077	0.00715
1340	0.00116	0.00702	0.0073	0.00823	0.0094	0.00855	0.00901	0.00807	0.00789	0.00745
1340	0.00135	0.00725	0.0073	0.00829	0.00953	0.00863	0.00913	0.00823	0.00803	0.00766
1340	0.00147	0.00726	0.00718	0.00821	0.00947	0.00848	0.00909	0.00826	0.00806	0.00774
1340	0.00151	0.00705	0.00696	0.00798	0.00924	0.00812	0.00888	0.00814	0.00798	0.00766
1340	0.00149	0.00666	0.00668	0.00766	0.00888	0.00764	0.00854	0.00787	0.00779	0.00745
1340	0.00141	0.0062	0.00641	0.00729	0.00845	0.00713	0.00813	0.00751	0.00754	0.00715
1340	0.00127	0.00573	0.00618	0.00693	0.00801	0.00664	0.00772	0.00709	0.00727	0.00681
1340	0.00109	0.00531	0.00601	0.00661	0.00757	0.00623	0.00734	0.00667	0.00701	0.00648
1340	0.00087	0.00497	0.00589	0.00634	0.00715	0.00588	0.00703	0.00627	0.00679	0.00616
1340	0.000622	0.0047	0.00582	0.00613	0.00675	0.00559	0.00678	0.00593	0.0066	0.00589
1340	0.000364	0.00449	0.00577	0.00596	0.00638	0.00533	0.00658	0.00564	0.00646	0.00565
1340	0.000121	0.00432	0.00573	0.00585	0.00605	0.0051	0.00643	0.00542	0.00633	0.00545
1340	-7.71e-05	0.00418	0.00569	0.00578	0.00577	0.00489	0.0063	0.00526	0.00624	0.00528
1350	-0.000203	0.00407	0.00566	0.00576	0.00557	0.00474	0.00619	0.00519	0.00618	0.00516
1350	-0.000236	0.00401	0.00564	0.00578	0.00547	0.00466	0.00609	0.0052	0.00616	0.00509
1350	-0.00017	0.004	0.00563	0.00585	0.00547	0.00468	0.00601	0.0053	0.00619	0.00509
1350	-1.42e-05	0.00405	0.00565	0.00595	0.00557	0.00481	0.00596	0.00547	0.00628	0.00515
1350	0.000205	0.00417	0.00568	0.00606	0.00577	0.00504	0.00596	0.00568	0.00641	0.00527
1350	0.000453	0.00433	0.00572	0.00616	0.00602	0.00532	0.00599	0.0059	0.00656	0.00543
1350	0.000691	0.0045	0.00573	0.00623	0.00628	0.0056	0.00605	0.00608	0.00669	0.0056
1350	0.000886	0.00464	0.00572	0.00627	0.00651	0.00583	0.00612	0.00619	0.00677	0.00573
1350	0.00102	0.00473	0.00566	0.00627	0.00667	0.00596	0.00616	0.00621	0.00677	0.0058
1350	0.00108	0.00475	0.00559	0.00623	0.00674	0.00599	0.00617	0.00615	0.00669	0.0058
1350	0.00109	0.00471	0.00549	0.00618	0.0067	0.00594	0.00614	0.00602	0.00653	0.00572
1350	0.00106	0.00463	0.00541	0.00611	0.00657	0.00585	0.00607	0.00586	0.00633	0.00559
1350	0.00102	0.00454	0.00536	0.00607	0.00639	0.00575	0.00597	0.00571	0.0061	0.00543
1350	0.000974	0.00446	0.00535	0.00606	0.00618	0.00568	0.00587	0.00558	0.00589	0.00528
1350	0.000939	0.00441	0.00537	0.00609	0.00598	0.00564	0.00579	0.0055	0.0057	0.00515
1350	0.000911	0.00439	0.00542	0.00617	0.00581	0.00563	0.00572	0.00546	0.00558	0.00507
1350	0.000883	0.00438	0.00547	0.00627	0.00569	0.00561	0.00567	0.00545	0.00551	0.00503
1350	0.000845	0.00436	0.00551	0.00639	0.00562	0.00557	0.00562	0.00546	0.00549	0.00501
1350	0.000786	0.00432	0.00551	0.0065	0.00558	0.00548	0.00557	0.00546	0.00551	0.005
1350	0.000702	0.00425	0.00547	0.00656	0.00558	0.00534	0.0055	0.00544	0.00555	0.00499
1350	0.000594	0.00416	0.00537	0.00656	0.00559	0.00516	0.00543	0.00539	0.00557	0.00495
1360	0.000471	0.00407	0.00523	0.00649	0.0056	0.00497	0.00533	0.00531	0.00556	0.00488
1360	0.000346	0.00399	0.00506	0.00637	0.00561	0.00479	0.00524	0.0052	0.0055	0.00478
1360	0.000235	0.00393	0.00489	0.0062	0.0056	0.00465	0.00514	0.00508	0.0054	0.00467
1360	0.000154	0.00389	0.00472	0.00602	0.00557	0.00455	0.00505	0.00494	0.00525	0.00455
1360	0.000119	0.00387	0.00458	0.00586	0.00553	0.0045	0.00498	0.00482	0.00508	0.00443
1360	0.000136	0.00385	0.00449	0.00573	0.00547	0.0045	0.00492	0.00472	0.00491	0.00434
1360	0.000205	0.00384	0.00445	0.00564	0.00542	0.00454	0.00489	0.00466	0.00476	0.00427
1360	0.000319	0.00383	0.00447	0.00559	0.0054	0.00464	0.00491	0.00465	0.00464	0.00423
1360	0.000459	0.00385	0.00454	0.0056	0.00542	0.0048	0.00498	0.00467	0.00456	0.00422
1360	0.000604	0.00391	0.00467	0.00566	0.0055	0.005	0.0051	0.00472	0.00452	0.00425
1360	0.000732	0.004	0.00484	0.00577	0.00563	0.00523	0.00527	0.00479	0.00451	0.00431
1360	0.000825	0.00414	0.00501	0.00591	0.00579	0.00545	0.00546	0.00485	0.00454	0.00439
1360	0.000874	0.0043	0.00517	0.00607	0.00593	0.00562	0.00563	0.0049	0.00458	0.00446
1360	0.00088	0.00444	0.0053	0.0062	0.00602	0.00568	0.00574	0.00491	0.00463	0.0045
1360	0.000852	0.00452	0.00536	0.00626	0.00598	0.0056	0.00575	0.0049	0.00469	0.0045
1360	0.000803	0.0045	0.00533	0.00621	0.00579	0.00535	0.00565	0.00486	0.00473	0.00443
1360	0.000746	0.00439	0.00523	0.00604	0.00548	0.00499	0.00546	0.00479	0.00476	0.00432
1360	0.000692	0.0042	0.00508	0.00577	0.00509	0.00459	0.00522	0.0047	0.00476	0.00416
1360	0.000644	0.00399	0.0049	0.00547	0.00472	0.00422	0.00499	0.0046	0.00473	0.004
1360	0.000602	0.0038	0.00474	0.00522	0.00444	0.00394	0.00481	0.0045	0.00469	0.00384
1360	0.000566	0.00366	0.00461	0.00505	0.00426	0.00377	0.00468	0.00442	0.00464	0.00372
1370	0.000538	0.00359	0.00452	0.00497	0.00421	0.0037	0.00462	0.00434	0.0046	0.00364
1370	0.000522	0.00358	0.00447	0.00496	0.00426	0.00369	0.0046	0.00429	0.00457	0.0036
1370	0.00052	0.00363	0.00445	0.005	0.00438	0.00372	0.00462	0.00426	0.00455	0.0036
1370	0.000532	0.0037	0.00446	0.00505	0.00454	0.00377	0.00467	0.00424	0.00454	0.00363
1370	0.000554	0.0038	0.00449	0.00506	0.00471	0.00382	0.00472	0.00422	0.00452	0.00366
1370	0.000574	0.00388	0.0045	0.00502	0.00483	0.00385	0.00477	0.00419	0.00447	0.00369
1370	0.000579	0.00393	0.0045	0.00491	0.00489	0.00386	0.00483	0.00415	0.0044	0.0037
1370	0.000562	0.00394	0.00446	0.00477	0.00487	0.00385	0.00488	0.00408	0.00431	0.00369
1370	0.000522	0.00394	0.00439	0.00464	0.00479	0.00385	0.00494	0.00401	0.0042	0.00365
1370	0.000469	0.00394	0.0043	0.00456	0.00469	0.00387	0.005	0.00395	0.00411	0.0036
1370	0.000418	0.00398	0.00422	0.00458	0.0046	0.00394	0.00508	0.00391	0.00405	0.00356
1370	0.000384	0.00407	0.00417	0.00472	0.00457	0.00409	0.00518	0.0039	0.00404	0.00354
1370	0.000379	0.00423	0.00417	0.00497	0.00462	0.00433	0.0053	0.00393	0.00408	0.00358
1370	0.000407	0.00445	0.00423	0.00529	0.00477	0.00466	0.00542	0.004	0.00417	0.00365
1370	0.000468	0.0047	0.00435	0.00566	0.00501	0.00504	0.00552	0.00409	0.00429	0.00378
1370	0.000559	0.00492	0.00452	0.00599	0.00532	0.00544	0.0056	0.00419	0.00442	0.00393
1370	0.000673	0.00508	0.0047	0.00625	0.00564	0.0058	0.00563	0.00428	0.00454	0.00409
1370	0.000802	0.00514	0.00487	0.00637	0.00592	0.00604	0.00561	0.00437	0.00464	0.00424
1370	0.000935	0.00509	0.005	0.00633	0.00612	0.00612	0.00553	0.00446	0.00471	0.00438
1370	0.00106	0.00496	0.00506	0.00616	0.00619	0.00605	0.00543	0.00455	0.00478	0.00449
1370	0.00116	0.00479	0.00508	0.00593	0.00617	0.00588	0.00533	0.00464	0.00483	0.00459
1380	0.00123	0.00463	0.00507	0.0057	0.00608	0.00567	0.00526	0.00473	0.00489	0.00467
1380	0.00126	0.00451	0.00506	0.00555	0.00595	0.00549	0.00524	0.00479	0.00495	0.00473
1380	0.00124	0.00444	0.00505	0.00547	0.00582	0.00536	0.00525	0.00483	0.00501	0.00478
1380	0.00118	0.00438	0.00504	0.00546	0.00569	0.00528	0.00529	0.00482	0.00506	0.00481
1380	0.00108	0.00431	0.00501	0.00549	0.00555	0.00521	0.00532	0.00476	0.00508	0.00479
1380	0.000966	0.00423	0.00497	0.00551	0.0054	0.00514	0.00533	0.00465	0.00507	0.00472
1380	0.000851	0.00414	0.00489	0.00551	0.00526	0.00504	0.00532	0.0045	0.00503	0.00461
1380	0.000754	0.00405	0.00478	0.00548	0.00512	0.0049	0.00528	0.00431	0.00495	0.00446
1380	0.00068	0.00397	0.00466	0.0054	0.00501	0.00475	0.00521	0.00412	0.00487	0.00429
1380	0.000631	0.00391	0.00452	0.00531	0.00492	0.00458	0.00513	0.00394	0.00478	0.00415
1380	0.000596	0.00388	0.00439	0.00521	0.00486	0.00442	0.00503	0.0038	0.00471	0.00403
1380	0.000566	0.00387	0.0043	0.00514	0.00482	0.00428	0.00493	0.0037	0.00468	0.00396
1380	0.000537	0.00388	0.00424	0.0051	0.0048	0.00418	0.00485	0.00367	0.00468	0.00394
1380	0.000514	0.00389	0.00424	0.00512	0.0048	0.00414	0.00482	0.00372	0.00471	0.00396
1380	0.000508	0.00394	0.0043	0.00519	0.00483	0.00418	0.00484	0.00384	0.00478	0.00402
1380	0.000532	0.00402	0.00443	0.00533	0.00491	0.00429	0.00494	0.00403	0.00486	0.00409
1380	0.000597	0.00415	0.00462	0.0055	0.00503	0.00448	0.00511	0.00427	0.00496	0.00417
1380	0.000701	0.00433	0.00486	0.0057	0.00519	0.00474	0.00532	0.00454	0.00505	0.00426
1380	0.000831	0.00455	0.00512	0.0059	0.00537	0.00503	0.00554	0.00481	0.00513	0.00435
1380	0.000969	0.00478	0.00537	0.00606	0.00554	0.00532	0.00574	0.00504	0.00518	0.00442
1390	0.00109	0.005	0.00561	0.00618	0.00569	0.00556	0.00589	0.00522	0.0052	0.00447
1390	0.00117	0.00516	0.00579	0.00624	0.00578	0.00571	0.00597	0.00533	0.00518	0.00448
1390	0.00119	0.00523	0.00589	0.00622	0.00581	0.00574	0.00598	0.00538	0.00513	0.00446
1390	0.00115	0.00521	0.00591	0.00611	0.00579	0.00565	0.00593	0.00537	0.00505	0.0044
1390	0.00106	0.00508	0.00585	0.00592	0.00572	0.00545	0.00585	0.00535	0.00497	0.00433
1390	0.000956	0.00489	0.00571	0.00569	0.00565	0.00518	0.00576	0.00534	0.00491	0.00427
1390	0.000859	0.00467	0.00555	0.00544	0.00558	0.0049	0.00569	0.00535	0.00489	0.00424
1390	0.000788	0.00447	0.00537	0.00521	0.00554	0.00465	0.00562	0.00536	0.00489	0.00424
1390	0.000746	0.00432	0.00521	0.00503	0.00551	0.00447	0.00556	0.00536	0.0049	0.00424
1390	0.000724	0.00422	0.00508	0.0049	0.0055	0.00435	0.00549	0.00533	0.0049	0.00425
1390	0.000706	0.00416	0.00496	0.00481	0.00546	0.00428	0.00539	0.00525	0.00488	0.00423
1390	0.00068	0.00415	0.00487	0.00476	0.0054	0.00424	0.00527	0.00511	0.00482	0.00418
1390	0.000639	0.00416	0.00479	0.00472	0.00531	0.00422	0.00515	0.00492	0.00473	0.0041
1390	0.000583	0.00418	0.00472	0.00469	0.00519	0.00421	0.00503	0.0047	0.00461	0.00399
1390	0.000522	0.00419	0.00468	0.00468	0.00504	0.0042	0.00493	0.00447	0.0045	0.00386
1390	0.000466	0.00417	0.00467	0.00468	0.00489	0.0042	0.00487	0.00425	0.0044	0.00375
1390	0.000433	0.00414	0.00469	0.00471	0.00475	0.00421	0.00484	0.00406	0.00433	0.00366
1390	0.000435	0.00409	0.00476	0.00479	0.00466	0.00428	0.00488	0.00393	0.00432	0.00363
1390	0.000481	0.00405	0.00487	0.00494	0.00464	0.0044	0.00498	0.00389	0.00438	0.00369
1390	0.000569	0.00404	0.00503	0.00516	0.00473	0.0046	0.00515	0.00397	0.00452	0.00384
1390	0.00069	0.00408	0.00522	0.00545	0.00493	0.00487	0.00539	0.00415	0.00473	0.00407
1400	0.000824	0.0042	0.00542	0.00578	0.00522	0.0052	0.00565	0.00443	0.00499	0.00435
1400	0.000955	0.00437	0.00561	0.00612	0.00557	0.00554	0.00592	0.00476	0.00527	0.00464
1400	0.00107	0.00459	0.00578	0.00645	0.00592	0.00586	0.00616	0.00507	0.00553	0.00489
1400	0.00116	0.0048	0.00591	0.00672	0.00622	0.00611	0.00633	0.00533	0.00577	0.00506
1400	0.00121	0.00499	0.00597	0.0069	0.00641	0.00623	0.00641	0.00547	0.00597	0.00512
1400	0.00121	0.00512	0.00595	0.00695	0.00646	0.00619	0.00637	0.00549	0.0061	0.00507
1400	0.00116	0.00517	0.00583	0.00684	0.00634	0.00599	0.00621	0.00537	0.00615	0.00492
1400	0.00106	0.00513	0.00563	0.00658	0.00609	0.00564	0.00595	0.00515	0.00612	0.00468
1400	0.000923	0.00502	0.00536	0.00621	0.00575	0.00522	0.00563	0.00486	0.006	0.00442
1400	0.000781	0.00488	0.00508	0.0058	0.0054	0.00481	0.00531	0.00459	0.00582	0.00418
1400	0.000664	0.00473	0.00485	0.00545	0.00512	0.0045	0.00504	0.00438	0.00562	0.00401
1400	0.000593	0.00461	0.00471	0.00521	0.00495	0.00432	0.00486	0.00428	0.00542	0.00393
1400	0.000579	0.00454	0.00468	0.0051	0.00491	0.00428	0.00478	0.00428	0.00528	0.00393
1400	0.000614	0.00452	0.00473	0.0051	0.00496	0.00432	0.00477	0.00437	0.0052	0.004
1400	0.000682	0.00455	0.00485	0.00518	0.00508	0.00441	0.00482	0.00452	0.00518	0.0041
1400	0.000762	0.00461	0.00502	0.00528	0.00521	0.0045	0.00492	0.00471	0.00522	0.00422
1400	0.000836	0.0047	0.00519	0.00539	0.00534	0.00456	0.00504	0.00491	0.0053	0.00433
1400	0.000889	0.00482	0.00537	0.00549	0.00544	0.00459	0.00517	0.0051	0.0054	0.00444
1400	0.000915	0.00494	0.00553	0.00556	0.0055	0.0046	0.00532	0.00527	0.00551	0.00454
1400	0.000917	0.00505	0.00565	0.00559	0.00552	0.0046	0.00546	0.0054	0.00562	0.00463
1400	0.000905	0.00513	0.00574	0.0056	0.0055	0.00461	0.0056	0.0055	0.00571	0.00471
1410	0.00089	0.00518	0.00578	0.00558	0.00546	0.00463	0.00571	0.00555	0.00579	0.00479
1410	0.000876	0.00519	0.00579	0.00556	0.00541	0.00469	0.0058	0.00557	0.00585	0.00486
1410	0.000859	0.00517	0.00576	0.00554	0.00538	0.00476	0.00584	0.00555	0.00587	0.0049
1410	0.000827	0.00512	0.0057	0.00552	0.00537	0.00485	0.00585	0.0055	0.00584	0.00491
1410	0.000773	0.00504	0.00563	0.00551	0.00538	0.00493	0.00582	0.00542	0.00577	0.00489
1410	0.000694	0.00495	0.00556	0.00549	0.00541	0.00499	0.00575	0.00532	0.00565	0.00485
1410	0.0006	0.00485	0.0055	0.00547	0.00544	0.00504	0.00567	0.00523	0.00551	0.00482
1410	0.000512	0.00476	0.00547	0.00546	0.00549	0.00509	0.0056	0.00515	0.00535	0.00482
1410	0.000453	0.00469	0.00549	0.00546	0.00554	0.00514	0.00556	0.00509	0.00522	0.00486
1410	0.000443	0.00468	0.00556	0.00548	0.00559	0.0052	0.00557	0.00505	0.00513	0.00495
1410	0.000489	0.00471	0.00565	0.00551	0.00564	0.00528	0.00562	0.00503	0.0051	0.00506
1410	0.00058	0.00477	0.00574	0.00552	0.00568	0.00535	0.00571	0.00501	0.00513	0.00517
1410	0.000689	0.00485	0.0058	0.00551	0.0057	0.0054	0.0058	0.00499	0.00519	0.00524
1410	0.000785	0.00489	0.00579	0.00545	0.00569	0.0054	0.00587	0.00496	0.00527	0.00525
1410	0.00084	0.0049	0.00572	0.00538	0.00566	0.00536	0.00589	0.00493	0.00534	0.00518
1410	0.000844	0.00486	0.00561	0.00531	0.00563	0.00528	0.00588	0.00491	0.00539	0.00506
1410	0.000803	0.00479	0.00551	0.00528	0.00562	0.00521	0.00584	0.00491	0.00543	0.00491
1410	0.000738	0.00474	0.00544	0.00534	0.00567	0.00518	0.00582	0.00495	0.00547	0.00479
1410	0.000675	0.00475	0.00545	0.0055	0.00578	0.00522	0.00583	0.00503	0.00553	0.00472
1410	0.000634	0.00484	0.00554	0.00577	0.00598	0.00534	0.00588	0.00514	0.0056	0.00473
1420	0.000626	0.00502	0.00571	0.00611	0.00623	0.00552	0.00596	0.00527	0.00569	0.00482
1420	0.000647	0.00527	0.00591	0.00647	0.0065	0.00574	0.00606	0.0054	0.00577	0.00495
1420	0.000682	0.00555	0.00611	0.0068	0.00675	0.00594	0.00613	0.0055	0.00584	0.0051
1420	0.000715	0.0058	0.00626	0.00704	0.00692	0.00606	0.00614	0.00555	0.00586	0.00522
1420	0.000728	0.00598	0.0063	0.00714	0.00698	0.00607	0.00607	0.00553	0.00582	0.00527
1420	0.000718	0.00603	0.00623	0.00706	0.0069	0.00592	0.00592	0.00545	0.00574	0.00523
1420	0.000695	0.00594	0.00604	0.00679	0.00667	0.00564	0.00571	0.00534	0.00563	0.00512
1420	0.000682	0.00573	0.00576	0.00636	0.00634	0.00525	0.00549	0.00524	0.00556	0.00497
1420	0.000708	0.00545	0.00545	0.00586	0.00598	0.00486	0.00533	0.0052	0.00557	0.00484
1420	0.000788	0.00521	0.00521	0.00541	0.00571	0.00459	0.00527	0.00524	0.00567	0.00479
1420	0.000917	0.00509	0.0051	0.00515	0.00561	0.00453	0.00533	0.00534	0.00583	0.00481
1420	0.00107	0.00513	0.00513	0.00512	0.00569	0.00471	0.00551	0.00544	0.00598	0.00488
1420	0.0012	0.0053	0.00526	0.00531	0.00591	0.00505	0.00575	0.00551	0.00608	0.00495
1420	0.0013	0.00553	0.00544	0.00563	0.00619	0.00545	0.006	0.00553	0.00611	0.00501
1420	0.00135	0.00578	0.00561	0.00596	0.00642	0.00583	0.00622	0.00549	0.00608	0.00504
1420	0.00133	0.00599	0.00572	0.00625	0.00656	0.0061	0.00639	0.00539	0.00599	0.00504
1420	0.00126	0.00611	0.00574	0.00644	0.00656	0.00622	0.00647	0.00526	0.00586	0.00502
1420	0.00116	0.00615	0.00566	0.0065	0.00642	0.00618	0.00645	0.00512	0.0057	0.00499
1420	0.00106	0.00608	0.00551	0.00645	0.00617	0.00601	0.00635	0.00499	0.00555	0.00496
1420	0.000974	0.00595	0.00534	0.00632	0.00588	0.00574	0.00619	0.0049	0.00544	0.00495
1420	0.000933	0.00579	0.0052	0.00618	0.00563	0.00547	0.00602	0.00488	0.00538	0.00496
1430	0.000937	0.00565	0.00516	0.00608	0.00549	0.00526	0.00589	0.00493	0.00539	0.005
1430	0.000971	0.00557	0.00524	0.00607	0.00548	0.00516	0.00582	0.00505	0.00546	0.00505
1430	0.00102	0.00555	0.00542	0.00614	0.0056	0.00515	0.00582	0.0052	0.00557	0.00511
1430	0.00105	0.00557	0.00565	0.00626	0.00579	0.00522	0.00586	0.00537	0.00568	0.00515
1430	0.00106	0.00561	0.00588	0.00638	0.006	0.00531	0.00592	0.00552	0.00579	0.00515
1430	0.00104	0.00564	0.00605	0.00647	0.00617	0.0054	0.00595	0.00562	0.00586	0.0051
1430	0.000983	0.00563	0.00613	0.00652	0.00627	0.00545	0.00595	0.00567	0.00587	0.00499
1430	0.000911	0.00559	0.00611	0.00651	0.00627	0.00545	0.0059	0.00566	0.00584	0.00485
1430	0.000835	0.00551	0.006	0.00647	0.0062	0.0054	0.00584	0.0056	0.00578	0.00469
1430	0.000771	0.00543	0.00585	0.00642	0.00607	0.00533	0.00578	0.00551	0.00573	0.00458
1430	0.000732	0.00536	0.0057	0.0064	0.00594	0.00525	0.00575	0.00545	0.00569	0.00455
1430	0.000723	0.00534	0.00559	0.00643	0.00586	0.00521	0.00578	0.00542	0.0057	0.00461
1430	0.000747	0.00537	0.00555	0.00653	0.00583	0.00522	0.00586	0.00542	0.00572	0.00474
1430	0.000795	0.00547	0.00558	0.00669	0.00588	0.0053	0.00596	0.00546	0.00575	0.00491
1430	0.000863	0.00561	0.00565	0.00689	0.00597	0.00544	0.00606	0.00551	0.00576	0.00508
1430	0.00094	0.00577	0.00574	0.00709	0.00608	0.00562	0.00613	0.00555	0.00574	0.00521
1430	0.00102	0.00594	0.00584	0.00727	0.00618	0.00581	0.00618	0.00558	0.00571	0.0053
1430	0.00109	0.00608	0.00595	0.0074	0.00626	0.006	0.00619	0.00562	0.00567	0.00534
1430	0.00115	0.00619	0.00605	0.00744	0.0063	0.00614	0.0062	0.00569	0.00565	0.00537
1430	0.00119	0.00624	0.00614	0.00738	0.00629	0.00622	0.0062	0.00579	0.00565	0.0054
1430	0.00121	0.00623	0.00619	0.00721	0.00623	0.00623	0.0062	0.00594	0.00567	0.00544
1440	0.00119	0.00612	0.00618	0.00692	0.00611	0.00613	0.00619	0.00611	0.00569	0.00548
1440	0.00112	0.00593	0.00606	0.00652	0.00595	0.00591	0.00616	0.00627	0.00569	0.00551
1440	0.00101	0.00566	0.00579	0.00603	0.00573	0.00557	0.00607	0.00638	0.00565	0.0055
1440	0.000869	0.00535	0.0054	0.00552	0.00548	0.00515	0.00592	0.00639	0.00557	0.00541
1440	0.000723	0.00508	0.00498	0.00513	0.00527	0.00477	0.00574	0.0063	0.00547	0.00526
1440	0.00061	0.00491	0.00464	0.00493	0.00515	0.00451	0.00559	0.00613	0.00536	0.00507
1440	0.000552	0.00485	0.00445	0.00494	0.00516	0.00444	0.00549	0.00593	0.00527	0.00487
1440	0.000555	0.00488	0.00441	0.00511	0.00527	0.00452	0.00546	0.00575	0.0052	0.00473
1440	0.000613	0.00495	0.00449	0.00537	0.00546	0.00469	0.00547	0.00563	0.00517	0.00464
1440	0.000714	0.00503	0.00465	0.00563	0.00567	0.0049	0.00551	0.00556	0.00518	0.00463
1440	0.000843	0.0051	0.00484	0.00585	0.00588	0.00509	0.00555	0.00555	0.00521	0.00469
1440	0.000982	0.00514	0.00504	0.00601	0.00605	0.00524	0.00557	0.00559	0.00528	0.0048
1440	0.00111	0.00516	0.0052	0.00608	0.00618	0.00534	0.00557	0.00564	0.00534	0.00492
1440	0.00121	0.00516	0.00532	0.0061	0.00625	0.00539	0.00555	0.0057	0.00541	0.00504
1440	0.00127	0.00517	0.00541	0.00606	0.00626	0.0054	0.00553	0.00576	0.00547	0.00514
1440	0.00128	0.00519	0.00546	0.00601	0.00624	0.0054	0.00552	0.00581	0.00552	0.00522
1440	0.00126	0.00523	0.00551	0.00595	0.00619	0.0054	0.00552	0.00584	0.00557	0.00526
1440	0.00121	0.00528	0.00556	0.00592	0.00615	0.00542	0.00556	0.00587	0.0056	0.00528
1440	0.00117	0.00534	0.00562	0.00593	0.00613	0.00547	0.00563	0.00587	0.00561	0.00528
1440	0.00113	0.00542	0.0057	0.00598	0.00615	0.00553	0.00574	0.00586	0.00561	0.00527
1440	0.00111	0.0055	0.00578	0.00605	0.00619	0.0056	0.00586	0.0058	0.00558	0.00525
1450	0.0011	0.00558	0.00584	0.00613	0.00625	0.00564	0.00598	0.00572	0.00553	0.00522
1450	0.00108	0.00563	0.00585	0.00617	0.00628	0.00563	0.00607	0.0056	0.00547	0.00517
1450	0.00105	0.00566	0.00579	0.00615	0.00627	0.00555	0.00612	0.00545	0.00539	0.00509
1450	0.00098	0.00564	0.00565	0.00605	0.0062	0.00539	0.00611	0.0053	0.00531	0.005
1450	0.000887	0.00557	0.00544	0.00587	0.00605	0.00518	0.00604	0.00516	0.00523	0.00488
1450	0.000776	0.00548	0.00519	0.00564	0.00587	0.00494	0.00591	0.00504	0.00517	0.00476
1450	0.000667	0.00537	0.00495	0.00543	0.00569	0.00474	0.00576	0.00497	0.00513	0.00463
1450	0.000571	0.00527	0.00478	0.00529	0.00555	0.0046	0.00561	0.00492	0.00511	0.00452
1450	0.000495	0.00518	0.00469	0.00524	0.00549	0.00455	0.0055	0.0049	0.00509	0.00442
1450	0.000432	0.00512	0.00469	0.00528	0.00549	0.00458	0.00542	0.00488	0.00507	0.00433
1450	0.000374	0.00507	0.00477	0.00537	0.00553	0.00464	0.00539	0.00486	0.00504	0.00427
1450	0.000315	0.00502	0.00489	0.00548	0.00559	0.00472	0.00538	0.00482	0.00498	0.00422
1450	0.000254	0.00497	0.00501	0.00559	0.00564	0.0048	0.0054	0.00477	0.00491	0.0042
1450	0.000199	0.00494	0.00513	0.0057	0.00569	0.00487	0.00544	0.0047	0.00482	0.00418
1450	0.000161	0.00493	0.00522	0.00581	0.00574	0.00494	0.00549	0.00463	0.00472	0.00418
1450	0.000145	0.00497	0.00528	0.00594	0.00581	0.00502	0.00557	0.00456	0.00465	0.00418
1450	0.000151	0.00507	0.00532	0.00609	0.0059	0.0051	0.00565	0.00451	0.0046	0.00419
1450	0.000171	0.0052	0.00533	0.00626	0.00598	0.00519	0.00574	0.00449	0.0046	0.00419
1450	0.000194	0.00534	0.00533	0.00643	0.00605	0.00524	0.00579	0.00451	0.00466	0.0042
1450	0.00021	0.00548	0.0053	0.00657	0.00607	0.00527	0.00581	0.00454	0.00474	0.00419
1460	0.000214	0.00558	0.00524	0.0067	0.00602	0.00525	0.00576	0.00455	0.00482	0.00414
1460	0.000213	0.00562	0.00516	0.00681	0.00592	0.00522	0.00565	0.00452	0.00486	0.00406
1460	0.000218	0.00562	0.00508	0.00688	0.00577	0.00521	0.00548	0.00441	0.00483	0.00395
1460	0.000242	0.00555	0.00499	0.00686	0.00558	0.00518	0.00526	0.00423	0.00475	0.00386
1460	0.000292	0.0054	0.0049	0.00666	0.00536	0.0051	0.00504	0.00406	0.0047	0.00386
1460	0.000363	0.00521	0.00479	0.00624	0.00513	0.00491	0.00488	0.00397	0.00473	0.00399
1460	0.000452	0.00502	0.00471	0.00575	0.00496	0.00468	0.0048	0.00401	0.00487	0.00419
1460	0.000554	0.0049	0.00468	0.00537	0.0049	0.00451	0.00481	0.00416	0.00505	0.0044
1460	0.000663	0.00487	0.00471	0.00519	0.00497	0.00444	0.0049	0.00435	0.00521	0.00456
1460	0.000772	0.0049	0.00479	0.0052	0.00512	0.00448	0.00503	0.00456	0.00535	0.00465
1460	0.000871	0.00496	0.00491	0.00534	0.0053	0.00459	0.00517	0.00475	0.00543	0.00469
1460	0.000952	0.00504	0.00504	0.00556	0.00549	0.00474	0.00531	0.00491	0.00548	0.00466
1460	0.001	0.00511	0.00516	0.0058	0.00566	0.00491	0.00545	0.00503	0.0055	0.00461
1460	0.00102	0.00518	0.00527	0.00602	0.00579	0.00509	0.00559	0.00512	0.0055	0.00453
1460	0.000989	0.00523	0.00537	0.0062	0.00589	0.00525	0.00571	0.00517	0.0055	0.00444
1460	0.00091	0.00526	0.00544	0.00631	0.00594	0.0054	0.00582	0.0052	0.0055	0.00436
1460	0.000787	0.00528	0.0055	0.00635	0.00595	0.00553	0.0059	0.00523	0.00552	0.00429
1460	0.000631	0.0053	0.00554	0.00633	0.00594	0.00564	0.00595	0.00526	0.00556	0.00425
1460	0.000466	0.0053	0.00555	0.00624	0.00591	0.00571	0.00597	0.00531	0.00563	0.00426
1460	0.000322	0.00529	0.00553	0.00612	0.00587	0.00572	0.00597	0.00539	0.00573	0.0043
1460	0.000225	0.00526	0.00548	0.00596	0.00581	0.00566	0.00595	0.00549	0.00584	0.00438
1470	0.00019	0.0052	0.00539	0.00581	0.00575	0.00553	0.00593	0.00558	0.00594	0.00448
1470	0.00021	0.00514	0.0053	0.0057	0.00568	0.00539	0.00593	0.00566	0.00602	0.00457
1470	0.000265	0.00509	0.00522	0.00565	0.00564	0.00528	0.00596	0.00569	0.00605	0.00463
1470	0.000334	0.00505	0.00516	0.00567	0.00561	0.00525	0.00601	0.00569	0.00603	0.00466
1470	0.000397	0.00503	0.00513	0.00573	0.0056	0.00528	0.00606	0.00565	0.00598	0.00467
1470	0.000443	0.00502	0.00512	0.00581	0.0056	0.00536	0.0061	0.00558	0.0059	0.00467
1470	0.000466	0.00503	0.00512	0.00588	0.0056	0.00547	0.00611	0.00551	0.0058	0.00465
1470	0.000465	0.00504	0.00512	0.00593	0.00561	0.00559	0.00609	0.00543	0.0057	0.00462
1470	0.000439	0.00504	0.00512	0.00596	0.00563	0.00568	0.00605	0.00537	0.0056	0.00457
1470	0.000387	0.00504	0.00511	0.00596	0.00568	0.00576	0.00599	0.00531	0.00551	0.0045
1470	0.000316	0.00504	0.00509	0.00595	0.00575	0.00582	0.00593	0.00528	0.00542	0.00441
1470	0.000237	0.00505	0.00509	0.00596	0.00588	0.00589	0.00587	0.00527	0.00534	0.00428
1470	0.000172	0.00507	0.00511	0.00603	0.00608	0.00598	0.00585	0.00529	0.00528	0.00413
1470	0.000147	0.00512	0.00518	0.00615	0.00634	0.00611	0.00588	0.00537	0.00528	0.00398
1470	0.000186	0.00518	0.00529	0.00631	0.00662	0.00624	0.00596	0.00548	0.00534	0.00388
1470	0.000295	0.00523	0.00542	0.00644	0.00682	0.00631	0.00607	0.00563	0.00547	0.00387
1470	0.000448	0.00525	0.00553	0.00649	0.00687	0.00629	0.00618	0.00577	0.00564	0.00395
1470	0.000606	0.00522	0.00561	0.00647	0.00676	0.00619	0.00627	0.00585	0.00579	0.00409
1470	0.000732	0.00517	0.00565	0.0064	0.00655	0.00606	0.00633	0.00585	0.00586	0.00425
1470	0.00081	0.00511	0.00565	0.00631	0.00629	0.00593	0.00635	0.00576	0.00585	0.00438
1470	0.000838	0.00505	0.00561	0.00621	0.006	0.0058	0.00633	0.00562	0.00579	0.00448
1480	0.00083	0.00497	0.00554	0.00607	0.00572	0.00565	0.00626	0.00546	0.00571	0.00456
1480	0.000803	0.00488	0.00544	0.00589	0.00546	0.00547	0.00617	0.0053	0.00566	0.00464
1480	0.000774	0.00479	0.00534	0.00571	0.00526	0.00527	0.00605	0.00517	0.00564	0.0047
1480	0.000752	0.00472	0.00527	0.00555	0.00514	0.00509	0.00594	0.00507	0.00566	0.00477
1480	0.000738	0.0047	0.00523	0.00547	0.00512	0.00497	0.00585	0.00499	0.00568	0.00482
1480	0.000724	0.00472	0.00524	0.00548	0.0052	0.00493	0.00579	0.00493	0.0057	0.00486
1480	0.000703	0.00478	0.00529	0.00558	0.00535	0.00498	0.00576	0.00488	0.00569	0.00487
1480	0.000669	0.00487	0.00535	0.00572	0.00553	0.00509	0.00575	0.00485	0.00566	0.00487
1480	0.000622	0.00498	0.0054	0.00588	0.0057	0.00522	0.00575	0.00483	0.00561	0.00486
1480	0.000569	0.00508	0.00542	0.00602	0.00582	0.00534	0.00573	0.00484	0.00555	0.00483
1480	0.000521	0.00515	0.00539	0.00609	0.00588	0.00541	0.00571	0.00487	0.00549	0.0048
1480	0.000488	0.00519	0.00532	0.00608	0.00586	0.0054	0.00565	0.00491	0.00542	0.00475
1480	0.000477	0.00518	0.00521	0.00599	0.00577	0.00531	0.00558	0.00495	0.00535	0.0047
1480	0.000485	0.00511	0.00507	0.00583	0.00561	0.00515	0.00548	0.00498	0.00526	0.00464
1480	0.000505	0.00502	0.00493	0.00565	0.00543	0.00495	0.00538	0.00499	0.00516	0.00457
1480	0.000529	0.00491	0.00481	0.00549	0.00527	0.00477	0.00527	0.00497	0.00505	0.0045
1480	0.000549	0.00481	0.00473	0.00538	0.00515	0.00465	0.00519	0.00494	0.00494	0.00445
1480	0.000564	0.00476	0.0047	0.00533	0.0051	0.00461	0.00514	0.00491	0.00487	0.00442
1480	0.000572	0.00475	0.00471	0.00536	0.00513	0.00464	0.00513	0.00488	0.00483	0.00442
1480	0.000576	0.0048	0.00477	0.00546	0.00522	0.00476	0.00517	0.00486	0.00484	0.00444
1480	0.000573	0.00489	0.00486	0.00562	0.00538	0.00493	0.00525	0.00486	0.00489	0.00449
1490	0.000558	0.00502	0.00498	0.00583	0.00559	0.00514	0.00537	0.00486	0.00495	0.00455
1490	0.000527	0.00519	0.00514	0.00607	0.00582	0.00539	0.00552	0.00485	0.00499	0.0046
1490	0.000474	0.00537	0.00533	0.00635	0.00607	0.00566	0.00569	0.00484	0.005	0.00463
1490	0.000401	0.00556	0.00555	0.00665	0.00633	0.00592	0.00587	0.00481	0.00496	0.00464
1490	0.00032	0.00575	0.00579	0.00697	0.00658	0.00619	0.00604	0.00477	0.00487	0.00464
1490	0.000253	0.00593	0.00605	0.00727	0.00682	0.00643	0.00619	0.00474	0.00477	0.00464
1490	0.000227	0.00607	0.00628	0.00753	0.00702	0.00663	0.00632	0.00472	0.00469	0.00465
1490	0.000263	0.00613	0.00646	0.00769	0.00714	0.00673	0.0064	0.00474	0.00468	0.00467
1490	0.000365	0.00607	0.00652	0.00766	0.00712	0.00669	0.00641	0.0048	0.00475	0.00469
1490	0.000512	0.00584	0.00643	0.0074	0.0069	0.00647	0.00632	0.00486	0.00489	0.00469
1490	0.000666	0.00547	0.00618	0.00696	0.00652	0.0061	0.00614	0.00492	0.00506	0.00465
1490	0.000791	0.00505	0.00585	0.00644	0.00606	0.00569	0.00589	0.00493	0.00521	0.00456
1490	0.000865	0.00468	0.00553	0.00598	0.00564	0.00534	0.00563	0.0049	0.00529	0.00444
1490	0.000889	0.00441	0.00527	0.00568	0.00536	0.00512	0.00541	0.00482	0.00531	0.0043
1490	0.00087	0.00427	0.0051	0.00553	0.00522	0.00502	0.00524	0.00472	0.0053	0.00417
1490	0.000824	0.00424	0.00502	0.00549	0.00521	0.00503	0.00512	0.00463	0.00527	0.00407
1490	0.000764	0.00428	0.00501	0.0055	0.0053	0.00508	0.00506	0.00456	0.00526	0.00401
1490	0.000705	0.00437	0.00506	0.00553	0.00544	0.00516	0.00505	0.00454	0.00527	0.004
1490	0.000662	0.00448	0.00514	0.00554	0.00561	0.00523	0.00508	0.00457	0.00532	0.00403
1490	0.000648	0.0046	0.00525	0.00553	0.00578	0.00531	0.00515	0.00463	0.00538	0.00409
1500	0.000677	0.00472	0.00537	0.00551	0.00594	0.00539	0.00525	0.00473	0.00543	0.00417
1500	0.00075	0.00482	0.00549	0.0055	0.00606	0.00547	0.00538	0.00484	0.00546	0.00424
1500	0.000855	0.00489	0.00558	0.00552	0.00611	0.00555	0.0055	0.00494	0.00545	0.0043
1500	0.000966	0.00491	0.00561	0.00554	0.00607	0.00559	0.0056	0.00501	0.00542	0.00435
1500	0.00105	0.00487	0.00558	0.00557	0.00596	0.00558	0.00566	0.00505	0.00538	0.00439
1500	0.00109	0.00479	0.00551	0.0056	0.0058	0.00554	0.00567	0.00504	0.00535	0.00442
1500	0.00107	0.00471	0.00544	0.00563	0.00565	0.00548	0.00567	0.00501	0.00533	0.00447
1500	0.00102	0.00466	0.00541	0.00569	0.00556	0.00546	0.00567	0.00498	0.00534	0.00454
1500	0.000945	0.00468	0.00544	0.00579	0.00555	0.00548	0.0057	0.00496	0.00538	0.00464
1500	0.000877	0.00475	0.00552	0.00591	0.00561	0.00555	0.00576	0.00497	0.00544	0.00475
1500	0.000825	0.00487	0.00564	0.00606	0.00574	0.00566	0.00585	0.00501	0.00551	0.00486
1500	0.000793	0.00501	0.00577	0.00622	0.00589	0.00579	0.00596	0.00505	0.00557	0.00495
1500	0.000779	0.00514	0.00587	0.00636	0.00604	0.00592	0.00607	0.00508	0.00562	0.005
1500	0.000776	0.00525	0.00593	0.00648	0.00616	0.00603	0.00617	0.00508	0.00564	0.00501
1500	0.000775	0.0053	0.00594	0.00655	0.00623	0.00611	0.00626	0.00505	0.00562	0.00498
1500	0.00077	0.00531	0.0059	0.00656	0.00624	0.00614	0.00632	0.005	0.00558	0.00493
1500	0.000756	0.00526	0.00583	0.00652	0.00619	0.00611	0.00636	0.00493	0.00553	0.00488
1500	0.000729	0.00517	0.00573	0.00642	0.00609	0.00603	0.0064	0.00487	0.0055	0.00486
1500	0.000688	0.00505	0.00563	0.00627	0.00594	0.0059	0.00646	0.00482	0.0055	0.00486
1500	0.00063	0.00495	0.00556	0.00613	0.00579	0.00575	0.00656	0.00478	0.00553	0.00491
1500	0.000556	0.00492	0.00556	0.00609	0.00572	0.00569	0.00674	0.00475	0.00558	0.005
1510	0.000467	0.00508	0.00572	0.00633	0.00585	0.00585	0.00704	0.0047	0.00563	0.00512
1510	0.000374	0.00554	0.00614	0.007	0.00635	0.00638	0.0075	0.00466	0.00569	0.00528
1510	0.000295	0.00634	0.00682	0.00811	0.00724	0.0073	0.00806	0.00466	0.00578	0.00551
1510	0.000262	0.00725	0.00758	0.00925	0.00824	0.00825	0.00853	0.00482	0.00597	0.00583
1510	0.000307	0.0079	0.00809	0.00989	0.00894	0.00877	0.00872	0.00513	0.00626	0.00619
1510	0.000445	0.00813	0.00824	0.0099	0.00916	0.00874	0.00863	0.00552	0.00658	0.00649
1510	0.000653	0.00806	0.00815	0.00959	0.00906	0.00843	0.00841	0.00586	0.00681	0.00667
1510	0.000884	0.00789	0.00798	0.00927	0.00887	0.00812	0.00819	0.00608	0.00692	0.00671
1510	0.00109	0.00769	0.00781	0.00904	0.00866	0.0079	0.008	0.00619	0.00695	0.00666
1510	0.00125	0.00747	0.00762	0.00885	0.00844	0.00771	0.00783	0.00622	0.00692	0.00654
1510	0.00134	0.00721	0.00738	0.00862	0.00816	0.00751	0.00762	0.00618	0.00686	0.00636
1510	0.00136	0.00689	0.00707	0.00833	0.00781	0.00723	0.00737	0.00609	0.00679	0.00615
1510	0.00133	0.00652	0.00671	0.00797	0.00742	0.00689	0.00707	0.00594	0.0067	0.0059
1510	0.00126	0.00614	0.00633	0.00758	0.00702	0.00651	0.00675	0.00575	0.00658	0.00564
1510	0.00118	0.00578	0.00598	0.00724	0.00667	0.00615	0.00646	0.00554	0.00643	0.00539
1510	0.0011	0.00549	0.00571	0.007	0.00643	0.00587	0.00623	0.00534	0.00627	0.00515
1510	0.00104	0.0053	0.00556	0.00689	0.00633	0.00571	0.0061	0.00517	0.00611	0.00496
1510	0.000981	0.00523	0.00553	0.00692	0.00635	0.00569	0.00608	0.00504	0.00597	0.00481
1510	0.000929	0.00527	0.00562	0.00705	0.00648	0.00581	0.00616	0.00496	0.00587	0.00473
1510	0.000873	0.00539	0.00577	0.00724	0.00667	0.00603	0.00632	0.00493	0.00582	0.00469
1510	0.00081	0.00556	0.00597	0.00745	0.00689	0.00631	0.00652	0.00493	0.00582	0.0047
1520	0.000737	0.00574	0.00617	0.00762	0.00708	0.00659	0.00672	0.00494	0.00585	0.00473
1520	0.00066	0.00588	0.0063	0.00771	0.0072	0.00682	0.00686	0.00493	0.00589	0.00477
1520	0.000585	0.00592	0.00634	0.00766	0.00721	0.0069	0.00689	0.00489	0.00591	0.00479
1520	0.00052	0.00584	0.00626	0.00745	0.0071	0.00682	0.0068	0.00481	0.00589	0.00478
1520	0.000475	0.00567	0.00608	0.00714	0.0069	0.00661	0.00662	0.00471	0.00581	0.00472
1520	0.000452	0.00547	0.00586	0.00682	0.00669	0.00635	0.00639	0.00458	0.00567	0.00461
1520	0.00045	0.00529	0.00567	0.00657	0.00655	0.00615	0.00618	0.00445	0.00548	0.00446
1520	0.000464	0.00516	0.00553	0.00642	0.00648	0.00604	0.00601	0.00431	0.00526	0.00428
1520	0.000483	0.00508	0.00543	0.00636	0.00649	0.00601	0.00588	0.00416	0.00502	0.00406
1520	0.000496	0.00502	0.00536	0.00634	0.00652	0.00603	0.00578	0.004	0.00476	0.00383
1520	0.000493	0.00496	0.00529	0.00636	0.00654	0.00607	0.0057	0.00384	0.0045	0.00358
1520	0.000459	0.00489	0.00523	0.00637	0.0065	0.00609	0.00563	0.00371	0.00426	0.00336
1520	0.000388	0.00479	0.00515	0.00634	0.00636	0.00603	0.00557	0.00368	0.00409	0.00324
1520	0.000294	0.0047	0.00507	0.00624	0.0061	0.00588	0.00554	0.00379	0.00405	0.00325
1520	0.000217	0.00464	0.00502	0.00613	0.00583	0.00571	0.00556	0.00403	0.00413	0.00341
[truncated: 5,140 more rows]

## Sheet: Fig. S13d
	0 h(dry)	1 h	2 h	3 h	4 h	5 h	6 h	7 h	8 h	9 h
[truncated: 5,995 more rows]
