# Supplementary material for: Mitigating proton trapping in cubic perovskite oxides via ScO6 octahedral networks
Source: Nat Mater. 2025 Aug 8;24(12):1949–56. doi: 10.1038/s41563-025-02311-w (PMC12657236; doi:10.1038/s41563-025-02311-w)
Supplement: Supplementary file 2 — Statistical source data for Supplementary Figs. 1–20 and 24–26. [file 41563_2025_2311_MOESM2_ESM.zip › Source_Data_FigS14.xlsx]

## Sheet: Fig. S14
BaTi0.2Sc0.8O3-δ		BaSn0.3Sc0.7O3-δ		BaHf0.5Sc0.5O3-δ		BaTi0.4Sc0.6O3-δ		BaSn0.8Sc0.2O3-δ		BaHf0.8Sc0.2O3-δ		BaZr0.4Sc0.6O3-δ
Parameter x	Parameter y	Parameter x	Parameter y	Parameter x	Parameter y	Parameter x	Parameter y	Parameter x	Parameter y	Parameter x	Parameter y	Parameter x	Parameter y
1000T/K	sigma bulk / S cm-1	1000T/K	sigma bulk / S cm-1	1000/T K	sigma bulk / S cm-1	1000T/K	sigma bulk / S cm-1	1000T/K	sigma bulk / S cm-1	1000/T K	sigma bulk / S cm-1	1000T/K	sigma bulk / S cm-1
1.63252	9.23687e-07	1.39266	1.10975e-06	1.97961	5.22167e-08	1.75085	1.64838e-07	1.50841	6.64827e-07	1.65796	1.17824e-08	1.2204	1.1539e-06
1.69563	7.48242e-07	1.44457	1.03778e-06	2.06505	3.64308e-08	1.80522	1.36001e-07	1.55751	5.10071e-07	1.70169	9.88363e-09	1.22699	1.11611e-06
1.75454	5.76741e-07	1.49466	9.8958e-07	2.10416	2.96473e-08	1.87038	1.12726e-07	1.60862	3.77995e-07	1.7484	7.2632e-09	1.23457	1.0869e-06
1.831	3.7751e-07	1.54381	8.01391e-07	2.1411	2.4538e-08	1.91663	8.06765e-08	1.65934	2.91454e-07	1.79808	5.26589e-09	1.24208	1.09402e-06
1.89197	2.7693e-07	1.59426	6.45789e-07	2.19178	1.98145e-08	1.96406	6.4929e-08	1.71218	2.25337e-07	1.85271	4.08393e-09	1.25188	1.07043e-06
1.97961	2.00217e-07	1.6484	5.47342e-07	2.23789	1.5981e-08	2.01268	5.70725e-08	1.75055	1.81656e-07	1.90821	2.67558e-09	1.26008	1.05832e-06
2.0642	1.47453e-07	1.69938	4.20948e-07	2.27505	1.30818e-08	2.06462	4.4435e-08	1.80619	1.33506e-07	1.96059	2.24716e-09	1.2663	1.03995e-06
2.1046	1.14489e-07	1.74596	3.62143e-07	2.33563	1.01371e-08	2.10018	3.28147e-08	1.86029	9.39893e-08	2.001	1.64991e-09	1.27307	1.02122e-06
2.1411	9.53835e-08	1.79485	2.95123e-07	2.38806	7.85568e-09	2.14708	2.80217e-08	1.89771	7.33866e-08	2.0452	1.249e-09	1.28074	1.00457e-06
2.19178	7.686e-08	1.97726	1.24817e-07	2.43813	6.09088e-09	2.19515	2.52883e-08	1.9629	5.20224e-08	2.1046	9.3878e-10	1.28966	9.9458e-07
2.23789	5.67537e-08	1.84587	2.46937e-07	2.48787	4.71004e-09	2.2424	2.04229e-08	2.00944	4.09285e-08	2.15031	7.69065e-10	1.29921	9.52729e-07
2.27505	4.49389e-08	1.90132	1.87331e-07	2.54227	3.54989e-09	2.27661	1.64613e-08	2.05655	3.15529e-08	2.19998	4.67306e-10	1.30651	1.00371e-06
2.33563	3.39399e-08	1.94534	1.53724e-07	2.59909	2.63678e-09	2.31241	1.21897e-08	2.10239	2.40622e-08	2.24744	4.21804e-10	1.32048	9.78617e-07
2.38806	2.53638e-08	2.03066	1.06819e-07	2.65569	1.94101e-09	2.35988	1.00517e-08	2.15216	1.76656e-08	2.29437	3.49177e-10	1.33085	9.22549e-07
2.43813	1.86641e-08	2.05318	9.85116e-08	2.70819	1.45653e-09	2.42043	7.7434e-09	2.19611	1.38744e-08	2.34549	2.87874e-10	1.33869	9.31274e-07
2.48787	1.37135e-08	2.09314	8.27035e-08	2.76281	1.06913e-09	2.45188	5.61306e-09	2.25048	1.00861e-08			1.34771	9.44268e-07
2.54226	9.60238e-09	2.14064	6.50508e-08	2.81889	7.74543e-10	2.48231	4.72861e-09	2.30229	7.64959e-09			1.35667	9.18499e-07
2.59774	6.6053e-09	2.19611	5.05689e-08	2.86328	5.74242e-10	2.5371	3.88826e-09	2.34659	5.63248e-09			1.36519	8.48366e-07
2.65498	4.36153e-09	2.24341	3.6818e-08			2.58031	2.97913e-09	2.3955	4.2579e-09			1.37495	8.26071e-07
2.70893	2.92489e-09	2.29121	2.97143e-08			2.65851	2.1774e-09	2.43635	3.28413e-09			1.38485	7.90248e-07
2.76281	1.86354e-09	2.34055	2.28791e-08			2.69143	1.34835e-09	2.54356	2.03478e-09			1.39295	7.55049e-07
2.81889	1.18138e-09	2.38977	1.78295e-08			2.73187	1.01536e-09	2.59572	1.38297e-09			1.40272	7.12148e-07
2.8641	7.50089e-10	2.43932	1.38237e-08			2.74461	7.28747e-10	2.69724	8.13002e-10			1.40311	7.12902e-07
2.90655	4.65815e-10	2.48047	1.24127e-08			2.76663	7.54847e-10					1.41263	6.84372e-07
		2.53582	9.09526e-09			2.7674	5.76977e-10					1.42227	6.57923e-07
		2.58967	7.05378e-09									1.4341	6.59406e-07
		2.63539	5.67333e-09									1.44238	6.22902e-07
		2.68061	4.58061e-09									1.45138	5.84879e-07
		2.73785	3.40692e-09									1.45964	5.95319e-07
		2.77508	2.59117e-09									1.47362	5.48223e-07
		2.82925	1.87081e-09									1.4828	5.55387e-07
		2.8715	1.33229e-09									1.49365	5.2672e-07
		2.92526	9.35809e-10									1.50512	4.88118e-07
												1.51103	5.02607e-07
												1.52905	4.40893e-07
												1.53846	3.72866e-07
												1.54727	3.57193e-07
												1.57654	3.25266e-07
												1.59821	2.76485e-07
												1.62496	2.62615e-07
												1.65098	2.26194e-07
												1.67673	1.99259e-07
												1.70155	1.79072e-07
												1.74186	1.52084e-07
												1.76212	1.32763e-07
												1.80766	1.08553e-07
												1.83688	9.83102e-08
												1.87196	8.25448e-08
												1.90658	7.11446e-08
												1.93949	6.01912e-08
												1.95925	5.60015e-08
												1.99045	4.31483e-08
												2.03832	3.39498e-08
												2.06868	2.92437e-08
												2.10881	2.18032e-08
												2.1645	1.68456e-08
												2.21337	1.37873e-08
												2.28885	9.60773e-09
												2.34577	7.96671e-09
												2.3912	5.7334e-09
												2.44918	4.63183e-09
												2.53421	2.9107e-09
												2.60349	2.09561e-09
												2.6469	1.78048e-09
												2.69469	1.29989e-09
												2.78629	8.21356e-10
												2.80899	6.94296e-10
												2.84091	5.98937e-10
												2.87522	4.82393e-10
												2.9163	4.06691e-10
