# Supplementary material for: Mitigating proton trapping in cubic perovskite oxides via ScO6 octahedral networks
Source: Nat Mater. 2025 Aug 8;24(12):1949–56. doi: 10.1038/s41563-025-02311-w (PMC12657236; doi:10.1038/s41563-025-02311-w)
Supplement: Supplementary file 2 — Statistical source data for Supplementary Figs. 1–20 and 24–26. [file 41563_2025_2311_MOESM2_ESM.zip › Source_Data_FigS15.xlsx]

## Sheet: Sheet1
BaSn0.3Sc0.7O3-δ (wet)		BaSn0.3Sc0.7O3-δ (dry)
Parameter x	Parameter y	Parameter x	Parameter y
1000/T K	sigma total / S cm-1	1000/T K	sigma total / S cm-1
1.29525	0.0207899	1.08419	0.00334865
1.3449	0.0205481	1.14528	0.00218745
1.39266	0.021485	1.21825	0.00167518
1.44456	0.0225832
1.49466	0.0232671
1.54381	0.0199002
1.59426	0.0167501
1.6484	0.0147631
1.69938	0.011734
1.74596	0.0103827
1.79485	0.00870297
1.97726	0.00405679
1.84587	0.00749105
1.90132	0.00585436
1.94534	0.00491555
2.03066	0.00356566
2.05318	0.00332481
2.09314	0.00284563
2.14064	0.00228904
2.19611	0.00182556
2.24341	0.00135777
2.29121	0.00111915
2.34055	0.000880268
2.38977	0.000700412
2.43932	0.00055431
2.48047	0.00044523
2.53582	0.000339443
2.58967	0.000261295
2.63539	0.000203494
2.68061	0.000158973
2.73785	0.000115609
2.77508	8.99307e-05
2.82925	6.40036e-05
2.8715	4.68737e-05
2.92526	3.35735e-05
