# Supplementary material for: Mitigating proton trapping in cubic perovskite oxides via ScO6 octahedral networks
Source: Nat Mater. 2025 Aug 8;24(12):1949–56. doi: 10.1038/s41563-025-02311-w (PMC12657236; doi:10.1038/s41563-025-02311-w)
Supplement: Supplementary file 2 — Statistical source data for Supplementary Figs. 1–20 and 24–26. [file 41563_2025_2311_MOESM2_ESM.zip › Source_Data_FigS16.xlsx]

## Sheet: Sheet1
Parameter x	Parameter y
0	0
1.5	0
3	0
4.5	0
6	1
7.5	5
9	13
10.5	16
12	13
13.5	19
15	34
16.5	15
18	19
19.5	17
21	14
22.5	15
24	15
25.5	10
