# Supplementary material for: Mitigating proton trapping in cubic perovskite oxides via ScO6 octahedral networks
Source: Nat Mater. 2025 Aug 8;24(12):1949–56. doi: 10.1038/s41563-025-02311-w (PMC12657236; doi:10.1038/s41563-025-02311-w)
Supplement: Supplementary file 2 — Statistical source data for Supplementary Figs. 1–20 and 24–26. [file 41563_2025_2311_MOESM2_ESM.zip › Source_Data_FigS17.xlsx]

## Sheet: Fig. S17b
I-P		I-V cathode+anode		I-V cathode
Parameter x	Parameter y	Parameter x	Parameter y	Parameter x	Parameter y
0.0135	0.0160011	0.0135	1.19	0.0135	1.19434
0.0116	0.013732	0.0116	1.19	0.0116	1.1941
0.011	0.013085	0.011	1.19	0.011	1.19379
0.0114	0.0135334	0.0114	1.19	0.0114	1.19355
0.012	0.0142538	0.012	1.18	0.012	1.19337
0.0127	0.0150457	0.0127	1.18	0.0127	1.19313
0.0135	0.0159307	0.0135	1.18	0.0135	1.1929
0.0142	0.0168005	0.0142	1.18	0.0142	1.19263
0.0149	0.0176226	0.0149	1.18	0.0149	1.19243
0.0157	0.018491	0.0157	1.18	0.0157	1.19218
0.0165	0.0194122	0.0165	1.18	0.0165	1.19196
0.0173	0.0203163	0.0173	1.18	0.0173	1.19173
0.018	0.0211825	0.018	1.18	0.018	1.19148
0.0189	0.0221888	0.0189	1.18	0.0189	1.19122
0.0197	0.0230773	0.0197	1.17	0.0197	1.19088
0.0204	0.0239446	0.0204	1.17	0.0204	1.19069
0.0211	0.0247391	0.0211	1.17	0.0211	1.1905
0.0218	0.02556	0.0218	1.17	0.0218	1.19019
0.0225	0.0263608	0.0225	1.17	0.0225	1.18997
0.0232	0.0271711	0.0232	1.17	0.0232	1.18972
0.0239	0.0279529	0.0239	1.17	0.0239	1.18948
0.0246	0.0287596	0.0246	1.17	0.0246	1.18918
0.0253	0.0295368	0.0253	1.17	0.0253	1.18892
0.026	0.0303165	0.026	1.17	0.026	1.18863
0.0267	0.0311154	0.0267	1.16	0.0267	1.18836
0.0274	0.0318891	0.0274	1.16	0.0274	1.18814
0.0281	0.0326458	0.0281	1.16	0.0281	1.18787
0.0288	0.0333911	0.0288	1.16	0.0288	1.18766
0.0295	0.0342011	0.0295	1.16	0.0295	1.18737
0.0302	0.0349873	0.0302	1.16	0.0302	1.18702
0.0309	0.0357402	0.0309	1.16	0.0309	1.18682
0.0315	0.0364323	0.0315	1.16	0.0315	1.18656
0.0322	0.0372268	0.0322	1.16	0.0322	1.18627
0.0328	0.0379296	0.0328	1.16	0.0328	1.18597
0.0335	0.0386676	0.0335	1.15	0.0335	1.1857
0.0341	0.0393486	0.0341	1.15	0.0341	1.18544
0.0347	0.0400206	0.0347	1.15	0.0347	1.18514
0.0354	0.0407308	0.0354	1.15	0.0354	1.18489
0.036	0.0414366	0.036	1.15	0.036	1.18456
0.0366	0.0420768	0.0366	1.15	0.0366	1.1843
0.0372	0.0427686	0.0372	1.15	0.0372	1.18404
0.0379	0.0434959	0.0379	1.15	0.0379	1.18375
0.0386	0.0441911	0.0386	1.15	0.0386	1.18343
0.0391	0.0448152	0.0391	1.15	0.0391	1.18318
0.0397	0.045472	0.0397	1.14	0.0397	1.18285
0.0404	0.0461469	0.0404	1.14	0.0404	1.1826
0.041	0.0467885	0.041	1.14	0.041	1.18233
0.0415	0.0474201	0.0415	1.14	0.0415	1.18205
0.0422	0.0480761	0.0422	1.14	0.0422	1.18173
0.0428	0.0487295	0.0428	1.14	0.0428	1.18143
0.0434	0.0493947	0.0434	1.14	0.0434	1.18118
0.044	0.0499866	0.044	1.14	0.044	1.18091
0.0445	0.0506145	0.0445	1.14	0.0445	1.18061
0.0451	0.0512293	0.0451	1.14	0.0451	1.18026
0.0457	0.0518817	0.0457	1.13	0.0457	1.17997
0.0463	0.0524827	0.0463	1.13	0.0463	1.17968
0.0469	0.0531019	0.0469	1.13	0.0469	1.17935
0.0475	0.0537267	0.0475	1.13	0.0475	1.17906
0.0481	0.0543207	0.0481	1.13	0.0481	1.17876
0.0486	0.0549271	0.0486	1.13	0.0486	1.17849
0.0492	0.0555245	0.0492	1.13	0.0492	1.17819
0.0498	0.0561096	0.0498	1.13	0.0498	1.1779
0.0503	0.0566596	0.0503	1.13	0.0503	1.17759
0.0509	0.0572284	0.0509	1.13	0.0509	1.17735
0.0514	0.0578215	0.0514	1.12	0.0514	1.17695
0.052	0.0584349	0.052	1.12	0.052	1.17663
0.0526	0.0590408	0.0526	1.12	0.0526	1.17631
0.0531	0.059579	0.0531	1.12	0.0531	1.17605
0.0537	0.0601456	0.0537	1.12	0.0537	1.17572
0.0542	0.0606716	0.0542	1.12	0.0542	1.17546
0.0548	0.0612514	0.0548	1.12	0.0548	1.17519
0.0553	0.061833	0.0553	1.12	0.0553	1.17482
0.0559	0.0623509	0.0559	1.12	0.0559	1.17456
0.0564	0.0628977	0.0564	1.12	0.0564	1.17421
0.0569	0.0634527	0.0569	1.11	0.0569	1.17392
0.0575	0.0640173	0.0575	1.11	0.0575	1.1736
0.0581	0.0645725	0.0581	1.11	0.0581	1.17333
0.0586	0.065087	0.0586	1.11	0.0586	1.17302
0.0591	0.0656201	0.0591	1.11	0.0591	1.1727
0.0596	0.066168	0.0596	1.11	0.0596	1.17238
0.0602	0.0667154	0.0602	1.11	0.0602	1.17203
0.0608	0.0672771	0.0608	1.11	0.0608	1.1717
0.0613	0.0678047	0.0613	1.11	0.0613	1.17144
0.0618	0.0683204	0.0618	1.11	0.0618	1.17112
0.0623	0.0688292	0.0623	1.1	0.0623	1.17079
0.0629	0.0693662	0.0629	1.1	0.0629	1.1705
0.0634	0.0698546	0.0634	1.1	0.0634	1.17019
0.0639	0.0703253	0.0639	1.1	0.0639	1.16988
0.0644	0.0708674	0.0644	1.1	0.0644	1.16953
0.065	0.0714201	0.065	1.1	0.065	1.1692
0.0655	0.0718875	0.0655	1.1	0.0655	1.16887
0.066	0.0724236	0.066	1.1	0.066	1.16861
0.0665	0.0729155	0.0665	1.1	0.0665	1.16827
0.067	0.0734169	0.067	1.1	0.067	1.16797
0.0675	0.0739185	0.0675	1.09	0.0675	1.16764
0.0681	0.0744301	0.0681	1.09	0.0681	1.16735
0.0686	0.0749133	0.0686	1.09	0.0686	1.16699
0.0691	0.0753975	0.0691	1.09	0.0691	1.1667
0.0696	0.0758752	0.0696	1.09	0.0696	1.16635
0.0701	0.0763491	0.0701	1.09	0.0701	1.16603
0.0706	0.0768504	0.0706	1.09	0.0706	1.1657
0.0711	0.0773612	0.0711	1.09	0.0711	1.16538
0.0716	0.0778295	0.0716	1.09	0.0716	1.16509
0.0721	0.0783038	0.0721	1.09	0.0721	1.16471
0.0726	0.0787623	0.0726	1.08	0.0726	1.16439
0.0732	0.0792523	0.0732	1.08	0.0732	1.16407
0.0737	0.0797223	0.0737	1.08	0.0737	1.16375
0.0742	0.0801835	0.0742	1.08	0.0742	1.16345
0.0746	0.080646	0.0746	1.08	0.0746	1.16312
0.0752	0.0811158	0.0752	1.08	0.0752	1.1628
0.0757	0.0815873	0.0757	1.08	0.0757	1.16251
0.0761	0.0820378	0.0761	1.08	0.0761	1.16218
0.0766	0.0824935	0.0766	1.08	0.0766	1.16189
0.0771	0.0829528	0.0771	1.08	0.0771	1.16157
0.0776	0.0834175	0.0776	1.07	0.0776	1.16119
0.0781	0.0838339	0.0781	1.07	0.0781	1.16086
0.0786	0.0843023	0.0786	1.07	0.0786	1.16055
0.0791	0.0847565	0.0791	1.07	0.0791	1.16025
0.0796	0.0852064	0.0796	1.07	0.0796	1.15994
0.0801	0.0856602	0.0801	1.07	0.0801	1.1596
0.0806	0.086122	0.0806	1.07	0.0806	1.15925
0.0812	0.0866424	0.0812	1.07	0.0812	1.15892
0.0817	0.0870737	0.0817	1.07	0.0817	1.1586
0.0822	0.0875217	0.0822	1.07	0.0822	1.15827
0.0826	0.0879478	0.0826	1.06	0.0826	1.15796
0.0831	0.088386	0.0831	1.06	0.0831	1.15763
0.0836	0.0888358	0.0836	1.06	0.0836	1.1573
0.0841	0.0892462	0.0841	1.06	0.0841	1.15701
0.0845	0.0895848	0.0845	1.06	0.0845	1.15671
0.0849	0.0899631	0.0849	1.06	0.0849	1.15639
0.0854	0.0903892	0.0854	1.06	0.0854	1.15609
0.0859	0.090807	0.0859	1.06	0.0859	1.15576
0.0864	0.0912506	0.0864	1.06	0.0864	1.15541
0.0868	0.0916554	0.0868	1.06	0.0868	1.15514
0.0873	0.0920812	0.0873	1.05	0.0873	1.15481
0.0878	0.0925042	0.0878	1.05	0.0878	1.15449
0.0883	0.0929014	0.0883	1.05	0.0883	1.15412
0.0888	0.093393	0.0888	1.05	0.0888	1.1538
0.0892	0.0936994	0.0892	1.05	0.0892	1.15349
0.0896	0.0940725	0.0896	1.05	0.0896	1.15317
0.0901	0.0944483	0.0901	1.05	0.0901	1.15288
0.0906	0.0948614	0.0906	1.05	0.0906	1.15255
0.0911	0.0952898	0.0911	1.05	0.0911	1.15228
0.0915	0.0956942	0.0915	1.05	0.0915	1.15193
0.092	0.096088	0.092	1.04	0.092	1.15166
0.0925	0.0965028	0.0925	1.04	0.0925	1.15132
0.0929	0.096874	0.0929	1.04	0.0929	1.151
0.0934	0.0972799	0.0934	1.04	0.0934	1.15064
0.0939	0.0976761	0.0939	1.04	0.0939	1.15034
0.0944	0.0980769	0.0944	1.04	0.0944	1.15001
0.0948	0.0984622	0.0948	1.04	0.0948	1.14973
0.0953	0.0988576	0.0953	1.04	0.0953	1.14938
0.0958	0.099274	0.0958	1.04	0.0958	1.14909
0.0962	0.0996355	0.0962	1.04	0.0962	1.14872
0.0967	0.100012	0.0967	1.03	0.0967	1.14842
0.0972	0.100398	0.0972	1.03	0.0972	1.14811
0.0976	0.100756	0.0976	1.03	0.0976	1.14776
0.0981	0.101158	0.0981	1.03	0.0981	1.14747
0.0985	0.101535	0.0985	1.03	0.0985	1.14713
0.099	0.101891	0.099	1.03	0.099	1.14684
0.0994	0.102267	0.0994	1.03	0.0994	1.14651
0.0999	0.102653	0.0999	1.03	0.0999	1.14616
0.1	0.103034	0.1	1.03	0.1	1.14584
0.101	0.103403	0.101	1.03	0.101	1.14555
0.101	0.103788	0.101	1.02	0.101	1.14521
0.102	0.104149	0.102	1.02	0.102	1.14488
0.102	0.104487	0.102	1.02	0.102	1.14459
0.103	0.104862	0.103	1.02	0.103	1.14425
0.103	0.105236	0.103	1.02	0.103	1.14396
0.104	0.105574	0.104	1.02	0.104	1.14365
0.104	0.105947	0.104	1.02	0.104	1.1433
0.105	0.106333	0.105	1.02	0.105	1.14297
0.105	0.106678	0.105	1.02	0.105	1.14263
0.105	0.107022	0.105	1.02	0.105	1.14236
0.106	0.107387	0.106	1.01	0.106	1.14203
0.106	0.107673	0.106	1.01	0.106	1.14173
0.107	0.107977	0.107	1.01	0.107	1.14141
0.107	0.108354	0.107	1.01	0.107	1.14114
0.108	0.108752	0.108	1.01	0.108	1.14083
0.108	0.109127	0.108	1.01	0.108	1.14054
0.109	0.109468	0.109	1.01	0.109	1.14021
0.109	0.109845	0.109	1.01	0.109	1.13989
0.109	0.110185	0.109	1.01	0.109	1.13954
0.11	0.110505	0.11	1.01	0.11	1.13926
0.11	0.110842	0.11	1	0.11	1.13901
0.111	0.111202	0.111	1	0.111	1.13869
0.111	0.111518	0.111	1	0.111	1.1383
0.112	0.11186	0.112	1	0.112	1.13799
0.112	0.112172	0.112	1	0.112	1.13774
0.113	0.112529	0.113	0.999	0.113	1.13741
0.113	0.11285	0.113	0.998	0.113	1.1371
0.113	0.113176	0.113	0.997	0.113	1.13675
0.114	0.113504	0.114	0.996	0.114	1.1365
0.114	0.113898	0.114	0.995	0.114	1.13616
0.115	0.114145	0.115	0.994	0.115	1.13587
0.115	0.114464	0.115	0.993	0.115	1.13556
0.116	0.114834	0.116	0.992	0.116	1.13526
0.116	0.115074	0.116	0.991	0.116	1.1349
0.117	0.115438	0.117	0.99	0.117	1.13465
0.117	0.115757	0.117	0.989	0.117	1.13429
0.117	0.116103	0.117	0.988	0.117	1.13397
0.118	0.116475	0.118	0.987	0.118	1.13368
0.118	0.116719	0.118	0.986	0.118	1.13337
0.119	0.117073	0.119	0.985	0.119	1.13305
0.119	0.117382	0.119	0.984	0.119	1.13278
0.12	0.117715	0.12	0.983	0.12	1.13249
0.12	0.118002	0.12	0.982	0.12	1.13218
0.121	0.118327	0.121	0.981	0.121	1.13191
0.121	0.118656	0.121	0.98	0.121	1.13152
0.121	0.118956	0.121	0.979	0.121	1.13124
0.122	0.119259	0.122	0.978	0.122	1.13096
0.122	0.119557	0.122	0.977	0.122	1.13066
0.123	0.119895	0.123	0.976	0.123	1.13036
0.123	0.12016	0.123	0.975	0.123	1.12999
0.124	0.120472	0.124	0.974	0.124	1.12971
0.124	0.120797	0.124	0.973	0.124	1.12938
0.125	0.121141	0.125	0.972	0.125	1.12909
0.125	0.121433	0.125	0.971	0.125	1.12875
0.125	0.121762	0.125	0.97	0.125	1.12851
0.126	0.12205	0.126	0.969	0.126	1.12819
0.126	0.122366	0.126	0.968	0.126	1.12792
0.127	0.122687	0.127	0.967	0.127	1.12758
0.127	0.122985	0.127	0.966	0.127	1.12731
0.128	0.12328	0.128	0.965	0.128	1.12701
0.128	0.123581	0.128	0.964	0.128	1.12669
0.129	0.123911	0.129	0.963	0.129	1.12639
0.129	0.124213	0.129	0.962	0.129	1.12614
0.13	0.124514	0.13	0.961	0.13	1.12579
0.13	0.124789	0.13	0.96	0.13	1.12549
0.13	0.12511	0.13	0.959	0.13	1.12523
0.131	0.125428	0.131	0.958	0.131	1.12491
0.131	0.125695	0.131	0.957	0.131	1.12462
0.132	0.125986	0.132	0.956	0.132	1.12431
0.132	0.126273	0.132	0.955	0.132	1.12402
0.133	0.126551	0.133	0.954	0.133	1.12371
0.133	0.126839	0.133	0.953	0.133	1.12339
0.133	0.127112	0.133	0.952	0.133	1.12307
0.134	0.127403	0.134	0.951	0.134	1.12279
0.134	0.12773	0.134	0.95	0.134	1.12255
0.135	0.128015	0.135	0.949	0.135	1.12221
0.135	0.128298	0.135	0.948	0.135	1.12189
0.136	0.128546	0.136	0.947	0.136	1.12165
0.136	0.128841	0.136	0.946	0.136	1.12138
0.137	0.129089	0.137	0.945	0.137	1.12105
0.137	0.12939	0.137	0.944	0.137	1.12079
0.137	0.129667	0.137	0.943	0.137	1.12046
0.138	0.129951	0.138	0.942	0.138	1.12021
0.138	0.130253	0.138	0.942	0.138	1.11996
0.139	0.130555	0.139	0.94	0.139	1.11964
0.139	0.130807	0.139	0.939	0.139	1.11929
0.14	0.131057	0.14	0.938	0.14	1.11901
0.14	0.131348	0.14	0.937	0.14	1.11875
0.141	0.131601	0.141	0.936	0.141	1.11853
0.141	0.131851	0.141	0.935	0.141	1.11824
0.141	0.132149	0.141	0.934	0.141	1.1179
0.142	0.132414	0.142	0.933	0.142	1.11759
0.142	0.132682	0.142	0.932	0.142	1.11732
0.143	0.132972	0.143	0.931	0.143	1.1171
0.143	0.13323	0.143	0.93	0.143	1.11678
0.144	0.133508	0.144	0.929	0.144	1.1165
0.144	0.133775	0.144	0.928	0.144	1.11622
0.144	0.134022	0.144	0.928	0.144	1.11592
0.145	0.134279	0.145	0.927	0.145	1.11566
0.145	0.134545	0.145	0.925	0.145	1.11536
0.146	0.134794	0.146	0.924	0.146	1.11508
0.146	0.135048	0.146	0.923	0.146	1.11475
0.147	0.135322	0.147	0.923	0.147	1.11452
0.147	0.135577	0.147	0.921	0.147	1.11423
0.148	0.135846	0.148	0.92	0.148	1.11393
0.148	0.136099	0.148	0.919	0.148	1.11369
0.148	0.136363	0.148	0.918	0.148	1.11331
0.149	0.136596	0.149	0.917	0.149	1.11307
0.149	0.136802	0.149	0.916	0.149	1.11281
0.15	0.137071	0.15	0.915	0.15	1.11254
0.15	0.137309	0.15	0.914	0.15	1.11223
0.151	0.137573	0.151	0.913	0.151	1.11202
0.151	0.137844	0.151	0.913	0.151	1.11174
0.151	0.138083	0.151	0.911	0.151	1.11143
0.152	0.138351	0.152	0.91	0.152	1.11119
0.152	0.138602	0.152	0.91	0.152	1.11094
0.153	0.138877	0.153	0.908	0.153	1.11062
0.153	0.139165	0.153	0.908	0.153	1.11036
0.154	0.139436	0.154	0.906	0.154	1.10998
0.154	0.139702	0.154	0.905	0.154	1.10978
0.155	0.139943	0.155	0.904	0.155	1.10949
0.155	0.140204	0.155	0.903	0.155	1.10923
0.156	0.140432	0.156	0.902	0.156	1.10891
0.156	0.140694	0.156	0.902	0.156	1.10865
0.157	0.140963	0.157	0.9	0.157	1.10838
0.157	0.141159	0.157	0.899	0.157	1.1081
0.157	0.141421	0.157	0.899	0.157	1.10781
0.158	0.141672	0.158	0.897	0.158	1.10753
0.158	0.141917	0.158	0.896	0.158	1.10726
0.159	0.142189	0.159	0.895	0.159	1.10699
0.159	0.142409	0.159	0.894	0.159	1.10667
0.16	0.142646	0.16	0.893	0.16	1.10641
0.16	0.142889	0.16	0.893	0.16	1.10616
0.161	0.14312	0.161	0.891	0.161	1.10584
0.161	0.143354	0.161	0.891	0.161	1.10561
0.161	0.143577	0.161	0.889	0.161	1.10529
0.162	0.14383	0.162	0.889	0.162	1.10511
0.162	0.144033	0.162	0.888	0.162	1.10483
0.163	0.144265	0.163	0.887	0.163	1.10457
0.163	0.144512	0.163	0.886	0.163	1.10429
0.164	0.144754	0.164	0.885	0.164	1.10403
0.164	0.14498	0.164	0.884	0.164	1.10374
0.165	0.14522	0.165	0.883	0.165	1.10347
0.165	0.14546	0.165	0.882	0.165	1.10327
0.165	0.145695	0.165	0.881	0.165	1.10292
0.166	0.145919	0.166	0.879	0.166	1.10268
0.166	0.14614	0.166	0.879	0.166	1.10242
0.167	0.146368	0.167	0.878	0.167	1.10219
0.167	0.146612	0.167	0.876	0.167	1.10184
0.168	0.146789	0.168	0.875	0.168	1.1016
0.168	0.147038	0.168	0.874	0.168	1.10133
0.169	0.147267	0.169	0.874	0.169	1.10105
0.169	0.147484	0.169	0.873	0.169	1.10079
0.169	0.147712	0.169	0.872	0.169	1.10055
0.17	0.147969	0.17	0.871	0.17	1.10029
0.17	0.14815	0.17	0.869	0.17	1.09995
0.171	0.14837	0.171	0.869	0.171	1.09972
0.171	0.148588	0.171	0.868	0.171	1.09946
0.172	0.148803	0.172	0.867	0.172	1.09921
0.172	0.14904	0.172	0.866	0.172	1.09892
0.173	0.14924	0.173	0.865	0.173	1.09864
0.173	0.149449	0.173	0.864	0.173	1.09842
0.174	0.149683	0.174	0.863	0.174	1.09817
0.174	0.149875	0.174	0.862	0.174	1.09786
0.174	0.150095	0.174	0.861	0.174	1.09757
0.175	0.150295	0.175	0.86	0.175	1.09737
0.175	0.150513	0.175	0.859	0.175	1.09713
0.176	0.150719	0.176	0.858	0.176	1.09685
0.176	0.150929	0.176	0.857	0.176	1.0966
0.177	0.151146	0.177	0.856	0.177	1.09632
0.177	0.151346	0.177	0.855	0.177	1.09607
0.178	0.151573	0.178	0.854	0.178	1.09584
0.178	0.151775	0.178	0.852	0.178	1.09551
0.178	0.151991	0.178	0.852	0.178	1.09527
0.179	0.152206	0.179	0.851	0.179	1.09501
0.179	0.152417	0.179	0.85	0.179	1.09476
0.18	0.152626	0.18	0.849	0.18	1.09451
0.18	0.152816	0.18	0.848	0.18	1.09426
0.181	0.153024	0.181	0.847	0.181	1.09395
0.181	0.153206	0.181	0.845	0.181	1.09368
0.182	0.153402	0.182	0.845	0.182	1.09345
0.182	0.153606	0.182	0.844	0.182	1.09322
0.183	0.153788	0.183	0.843	0.183	1.09295
0.183	0.154015	0.183	0.842	0.183	1.09266
0.183	0.154231	0.183	0.841	0.183	1.09242
0.184	0.154407	0.184	0.84	0.184	1.09219
0.184	0.154609	0.184	0.839	0.184	1.0919
0.185	0.15481	0.185	0.838	0.185	1.09166
0.185	0.154998	0.185	0.836	0.185	1.09136
0.186	0.155221	0.186	0.836	0.186	1.09114
0.186	0.155407	0.186	0.835	0.186	1.09087
0.187	0.155601	0.187	0.834	0.187	1.09063
0.187	0.155794	0.187	0.833	0.187	1.09039
0.188	0.156015	0.188	0.831	0.188	1.09007
0.188	0.156188	0.188	0.831	0.188	1.08986
0.189	0.156403	0.189	0.83	0.189	1.08962
0.189	0.156596	0.189	0.829	0.189	1.08942
0.189	0.156794	0.189	0.828	0.189	1.08911
0.19	0.156993	0.19	0.827	0.19	1.08889
0.19	0.1572	0.19	0.826	0.19	1.08862
0.191	0.157384	0.191	0.825	0.191	1.08838
0.191	0.157564	0.191	0.824	0.191	1.08814
0.192	0.157786	0.192	0.823	0.192	1.08784
0.192	0.157969	0.192	0.822	0.192	1.08765
0.193	0.158147	0.193	0.821	0.193	1.08737
0.193	0.15834	0.193	0.82	0.193	1.0871
0.194	0.158531	0.194	0.819	0.194	1.08687
0.194	0.158738	0.194	0.817	0.194	1.08657
0.195	0.158921	0.195	0.817	0.195	1.08638
0.195	0.159083	0.195	0.816	0.195	1.08614
0.196	0.159265	0.196	0.815	0.196	1.0859
0.196	0.159459	0.196	0.814	0.196	1.08564
0.196	0.159656	0.196	0.813	0.196	1.08539
0.197	0.159845	0.197	0.812	0.197	1.08518
0.197	0.160024	0.197	0.811	0.197	1.08489
0.198	0.160213	0.198	0.81	0.198	1.08464
0.198	0.160379	0.198	0.809	0.198	1.08439
0.199	0.160572	0.199	0.808	0.199	1.08416
0.199	0.160768	0.199	0.807	0.199	1.08392
0.2	0.160948	0.2	0.806	0.2	1.08363
0.2	0.16111	0.2	0.805	0.2	1.0834
0.201	0.161317	0.201	0.804	0.201	1.08317
0.201	0.161488	0.201	0.803	0.201	1.0829
0.202	0.161681	0.202	0.802	0.202	1.08269
0.202	0.161856	0.202	0.801	0.202	1.08245
0.203	0.162047	0.203	0.8	0.203	1.08216
0.203	0.16215	0.203	0.798	0.203	1.08196
0.204	0.162332	0.204	0.797	0.204	1.08166
0.204	0.162505	0.204	0.796	0.204	1.08143
0.205	0.162706	0.205	0.795	0.205	1.08122
0.205	0.162878	0.205	0.794	0.205	1.08095
0.206	0.163061	0.206	0.793	0.206	1.08071
0.206	0.163235	0.206	0.792	0.206	1.08046
0.206	0.163397	0.206	0.791	0.206	1.0802
0.207	0.163584	0.207	0.79	0.207	1.08001
0.207	0.163754	0.207	0.789	0.207	1.07973
0.208	0.163938	0.208	0.788	0.208	1.07947
0.208	0.164108	0.208	0.787	0.208	1.07923
0.209	0.164288	0.209	0.786	0.209	1.07902
0.209	0.164446	0.209	0.785	0.209	1.07877
0.21	0.164621	0.21	0.784	0.21	1.07855
0.21	0.164784	0.21	0.783	0.21	1.07829
0.211	0.164969	0.211	0.782	0.211	1.07801
0.211	0.165126	0.211	0.781	0.211	1.07778
0.212	0.165284	0.212	0.78	0.212	1.07749
0.212	0.165468	0.212	0.779	0.212	1.07724
0.213	0.165628	0.213	0.778	0.213	1.07708
0.213	0.165811	0.213	0.777	0.213	1.07686
0.214	0.165965	0.214	0.776	0.214	1.07661
0.214	0.166119	0.214	0.775	0.214	1.07632
0.215	0.166303	0.215	0.774	0.215	1.0761
0.215	0.166468	0.215	0.773	0.215	1.07584
0.216	0.166629	0.216	0.772	0.216	1.07556
0.216	0.166792	0.216	0.771	0.216	1.07535
0.217	0.166967	0.217	0.77	0.217	1.0751
0.217	0.167137	0.217	0.769	0.217	1.07487
0.218	0.167312	0.218	0.768	0.218	1.07464
0.218	0.167475	0.218	0.767	0.218	1.07443
0.219	0.167634	0.219	0.766	0.219	1.0742
0.219	0.167772	0.219	0.765	0.219	1.07394
0.22	0.167914	0.22	0.764	0.22	1.0737
0.22	0.168084	0.22	0.763	0.22	1.07347
0.221	0.16823	0.221	0.762	0.221	1.07325
0.221	0.16838	0.221	0.761	0.221	1.07303
0.222	0.168553	0.222	0.76	0.222	1.07284
0.222	0.168694	0.222	0.759	0.222	1.07254
0.223	0.16886	0.223	0.758	0.223	1.07229
0.223	0.169025	0.223	0.757	0.223	1.07207
0.224	0.169158	0.224	0.756	0.224	1.07183
0.224	0.169331	0.224	0.755	0.224	1.07158
0.225	0.169487	0.225	0.754	0.225	1.07134
0.225	0.169625	0.225	0.753	0.225	1.07111
0.226	0.169794	0.226	0.752	0.226	1.07084
0.226	0.169954	0.226	0.751	0.226	1.07064
0.227	0.170075	0.227	0.75	0.227	1.07042
0.227	0.170223	0.227	0.749	0.227	1.07016
0.228	0.170373	0.228	0.748	0.228	1.06994
0.228	0.170517	0.228	0.747	0.228	1.06969
0.229	0.170661	0.229	0.746	0.229	1.06953
0.229	0.170816	0.229	0.745	0.229	1.06924
0.23	0.170939	0.23	0.744	0.23	1.06902
0.23	0.171101	0.23	0.743	0.23	1.06878
0.231	0.17126	0.231	0.742	0.231	1.06857
0.231	0.171389	0.231	0.741	0.231	1.06831
0.232	0.171533	0.232	0.74	0.232	1.06812
0.232	0.171674	0.232	0.739	0.232	1.06788
0.233	0.171809	0.233	0.738	0.233	1.06762
0.233	0.17195	0.233	0.737	0.233	1.06737
0.234	0.17211	0.234	0.736	0.234	1.06716
0.234	0.172218	0.234	0.735	0.234	1.06691
0.235	0.172357	0.235	0.734	0.235	1.06663
0.235	0.172523	0.235	0.733	0.235	1.06644
0.236	0.17266	0.236	0.732	0.236	1.06623
0.236	0.172783	0.236	0.731	0.236	1.06598
0.237	0.17292	0.237	0.73	0.237	1.06582
0.237	0.173085	0.237	0.729	0.237	1.06552
0.238	0.173222	0.238	0.728	0.238	1.06531
0.238	0.173334	0.238	0.727	0.238	1.06504
0.239	0.173465	0.239	0.726	0.239	1.06477
0.239	0.173627	0.239	0.725	0.239	1.06464
0.24	0.173786	0.24	0.724	0.24	1.06433
0.24	0.173927	0.24	0.723	0.24	1.06412
0.241	0.174037	0.241	0.722	0.241	1.0639
0.241	0.174173	0.241	0.721	0.241	1.06366
0.242	0.174314	0.242	0.72	0.242	1.06341
0.242	0.174428	0.242	0.719	0.242	1.0632
0.243	0.174571	0.243	0.718	0.243	1.06297
0.244	0.174722	0.244	0.717	0.244	1.06273
0.244	0.174866	0.244	0.716	0.244	1.0625
0.245	0.174986	0.245	0.715	0.245	1.06225
0.245	0.175125	0.245	0.714	0.245	1.06206
0.246	0.175238	0.246	0.713	0.246	1.06182
0.246	0.17536	0.246	0.712	0.246	1.06156
0.247	0.175533	0.247	0.711	0.247	1.06138
0.247	0.175634	0.247	0.71	0.247	1.06113
0.248	0.175758	0.248	0.709	0.248	1.06091
0.248	0.175905	0.248	0.708	0.248	1.0607
0.249	0.176052	0.249	0.707	0.249	1.0605
0.249	0.176206	0.249	0.706	0.249	1.06028
0.25	0.17631	0.25	0.705	0.25	1.06005
0.25	0.176436	0.25	0.704	0.25	1.05982
0.251	0.176573	0.251	0.703	0.251	1.05957
0.252	0.176702	0.252	0.702	0.252	1.05933
0.252	0.176812	0.252	0.701	0.252	1.05908
0.253	0.17696	0.253	0.7	0.253	1.05886
0.253	0.177079	0.253	0.699	0.253	1.05863
0.254	0.177234	0.254	0.698	0.254	1.05843
0.254	0.177329	0.254	0.697	0.254	1.05818
0.255	0.177464	0.255	0.696	0.255	1.05793
0.255	0.177592	0.255	0.695	0.255	1.05773
0.256	0.177724	0.256	0.694	0.256	1.05751
0.256	0.177859	0.256	0.693	0.256	1.05732
0.257	0.177967	0.257	0.692	0.257	1.05704
0.258	0.178088	0.258	0.691	0.258	1.05685
0.258	0.178214	0.258	0.69	0.258	1.05661
0.259	0.178331	0.259	0.689	0.259	1.0564
0.259	0.178484	0.259	0.688	0.259	1.0562
0.26	0.178601	0.26	0.687	0.26	1.05596
0.26	0.178719	0.26	0.686	0.26	1.05568
0.261	0.178853	0.261	0.685	0.261	1.0555
0.261	0.178949	0.261	0.684	0.261	1.05527
0.262	0.17909	0.262	0.683	0.262	1.05503
0.263	0.179173	0.263	0.682	0.263	1.05478
0.263	0.179295	0.263	0.681	0.263	1.0546
0.264	0.179442	0.264	0.68	0.264	1.05435
0.264	0.179532	0.264	0.679	0.264	1.05409
0.265	0.17968	0.265	0.678	0.265	1.05392
0.265	0.1798	0.265	0.677	0.265	1.05367
0.266	0.179883	0.266	0.676	0.266	1.05345
0.267	0.180013	0.267	0.675	0.267	1.05316
0.267	0.180142	0.267	0.674	0.267	1.05298
0.268	0.180238	0.268	0.673	0.268	1.05273
0.268	0.180348	0.268	0.672	0.268	1.05252
0.269	0.180482	0.269	0.671	0.269	1.05232
0.269	0.180584	0.269	0.67	0.269	1.05209
0.27	0.180708	0.27	0.669	0.27	1.05186
0.271	0.180819	0.271	0.668	0.271	1.05161
0.271	0.180932	0.271	0.667	0.271	1.05138
0.272	0.181028	0.272	0.666	0.272	1.05114
0.272	0.181153	0.272	0.665	0.272	1.05088
0.273	0.181253	0.273	0.664	0.273	1.05069
0.273	0.181355	0.273	0.663	0.273	1.05044
0.274	0.181474	0.274	0.662	0.274	1.05026
0.275	0.181573	0.275	0.661	0.275	1.05004
0.275	0.181672	0.275	0.66	0.275	1.04979
0.276	0.181778	0.276	0.659	0.276	1.04954
0.276	0.181887	0.276	0.658	0.276	1.04931
0.277	0.181987	0.277	0.657	0.277	1.04909
0.277	0.182087	0.277	0.656	0.277	1.04892
0.278	0.182203	0.278	0.655	0.278	1.04865
0.279	0.18231	0.279	0.654	0.279	1.04844
0.279	0.182413	0.279	0.653	0.279	1.0482
0.28	0.18254	0.28	0.652	0.28	1.04802
0.28	0.182593	0.28	0.651	0.28	1.04778
0.281	0.1827	0.281	0.65	0.281	1.04753
0.282	0.182824	0.282	0.649	0.282	1.04733
0.282	0.182884	0.282	0.648	0.282	1.04708
0.283	0.183022	0.283	0.647	0.283	1.0469
0.283	0.183102	0.283	0.646	0.283	1.0467
0.284	0.183195	0.284	0.645	0.284	1.04647
0.284	0.18329	0.284	0.644	0.284	1.04623
0.285	0.183386	0.285	0.643	0.285	1.04597
0.286	0.183489	0.286	0.642	0.286	1.04572
0.286	0.183583	0.286	0.641	0.286	1.04551
0.287	0.183691	0.287	0.64	0.287	1.04532
0.287	0.183786	0.287	0.639	0.287	1.04507
0.288	0.183885	0.288	0.638	0.288	1.04482
0.289	0.183984	0.289	0.637	0.289	1.0446
0.289	0.184093	0.289	0.636	0.289	1.04439
0.29	0.184168	0.29	0.635	0.29	1.04414
0.29	0.184256	0.29	0.634	0.29	1.04392
0.291	0.18436	0.291	0.633	0.291	1.04371
0.292	0.184442	0.292	0.632	0.292	1.04347
0.292	0.18455	0.292	0.631	0.292	1.04332
0.293	0.184648	0.293	0.63	0.293	1.04305
0.293	0.184738	0.293	0.629	0.293	1.04283
0.294	0.184843	0.294	0.628	0.294	1.0426
0.295	0.184935	0.295	0.627	0.295	1.04236
0.295	0.185014	0.295	0.626	0.295	1.04215
0.296	0.185125	0.296	0.625	0.296	1.04196
0.297	0.185235	0.297	0.624	0.297	1.04175
0.297	0.185306	0.297	0.623	0.297	1.04149
0.298	0.185418	0.298	0.622	0.298	1.04126
0.299	0.185528	0.299	0.621	0.299	1.04106
0.299	0.185616	0.299	0.62	0.299	1.04078
0.3	0.185698	0.3	0.619	0.3	1.0406
0.3	0.18578	0.3	0.618	0.3	1.04037
0.301	0.185886	0.301	0.617	0.301	1.04016
0.302	0.18597	0.302	0.616	0.302	1.03993
0.302	0.186066	0.302	0.615	0.302	1.03969
0.303	0.186149	0.303	0.614	0.303	1.03947
0.304	0.186242	0.304	0.613	0.304	1.03928
0.304	0.186313	0.304	0.612	0.304	1.039
0.305	0.186386	0.305	0.611	0.305	1.0388
0.305	0.186485	0.305	0.61	0.305	1.03859
0.306	0.186584	0.306	0.609	0.306	1.03838
0.307	0.186675	0.307	0.608	0.307	1.0381
0.307	0.186767	0.307	0.607	0.307	1.03791
0.308	0.186824	0.308	0.606	0.308	1.03765
0.309	0.186906	0.309	0.605	0.309	1.0374
0.309	0.186981	0.309	0.604	0.309	1.03719
0.31	0.187066	0.31	0.603	0.31	1.03701
0.31	0.187047	0.31	0.602	0.31	1.03677
0.311	0.187142	0.311	0.601	0.311	1.03657
0.312	0.187243	0.312	0.6	0.312	1.03635
0.312	0.187285	0.312	0.599	0.312	1.03618
0.313	0.187362	0.313	0.598	0.313	1.03597
0.314	0.187434	0.314	0.597	0.314	1.03569
0.314	0.187491	0.314	0.596	0.314	1.03551
0.315	0.187583	0.315	0.595	0.315	1.03529
0.316	0.187626	0.316	0.594	0.316	1.03502
0.316	0.187737	0.316	0.594	0.316	1.03489
0.317	0.187799	0.317	0.592	0.317	1.03459
0.318	0.187824	0.318	0.591	0.318	1.0344
0.318	0.187831	0.318	0.59	0.318	1.03414
0.319	0.187917	0.319	0.589	0.319	1.03399
0.319	0.188001	0.319	0.589	0.319	1.03377
0.32	0.188067	0.32	0.587	0.32	1.03349
0.321	0.188157	0.321	0.586	0.321	1.03332
0.321	0.188206	0.321	0.585	0.321	1.0331
0.322	0.188311	0.322	0.584	0.322	1.0329
0.323	0.188379	0.323	0.583	0.323	1.03265
0.323	0.18842	0.323	0.582	0.323	1.03243
0.324	0.188518	0.324	0.581	0.324	1.03222
0.325	0.188567	0.325	0.58	0.325	1.03198
0.326	0.188632	0.326	0.579	0.326	1.03175
0.326	0.188699	0.326	0.578	0.326	1.03158
0.327	0.188761	0.327	0.577	0.327	1.03134
0.328	0.188848	0.328	0.576	0.328	1.03109
0.328	0.188926	0.328	0.575	0.328	1.03092
0.329	0.188976	0.329	0.574	0.329	1.03061
0.33	0.189052	0.33	0.573	0.33	1.03042
0.33	0.18911	0.33	0.572	0.33	1.03019
0.331	0.189185	0.331	0.571	0.331	1.02995
0.332	0.189265	0.332	0.571	0.332	1.02975
0.332	0.189336	0.332	0.569	0.332	1.02951
0.333	0.189395	0.333	0.568	0.333	1.02929
0.334	0.189487	0.334	0.567	0.334	1.02907
0.335	0.189543	0.335	0.566	0.335	1.02885
0.335	0.189589	0.335	0.565	0.335	1.02854
0.336	0.189655	0.336	0.564	0.336	1.02836
0.337	0.189727	0.337	0.563	0.337	1.02812
0.337	0.18979	0.337	0.562	0.337	1.02788
0.338	0.189863	0.338	0.561	0.338	1.02768
0.339	0.189926	0.339	0.56	0.339	1.02743
0.34	0.189977	0.34	0.559	0.34	1.02718
0.34	0.190041	0.34	0.558	0.34	1.02696
0.341	0.190114	0.341	0.557	0.341	1.02671
0.342	0.190162	0.342	0.556	0.342	1.0265
0.342	0.19023	0.342	0.556	0.342	1.02629
0.343	0.190297	0.343	0.554	0.343	1.02607
0.344	0.190368	0.344	0.553	0.344	1.02581
0.345	0.190425	0.345	0.553	0.345	1.0256
0.345	0.19047	0.345	0.551	0.345	1.02531
0.346	0.190533	0.346	0.55	0.346	1.0251
0.347	0.190574	0.347	0.549	0.347	1.02485
0.348	0.190652	0.348	0.549	0.348	1.02469
0.348	0.190725	0.348	0.548	0.348	1.0245
0.349	0.190757	0.349	0.547	0.349	1.02421
0.35	0.190805	0.35	0.545	0.35	1.02395
0.351	0.190866	0.351	0.544	0.351	1.0237
0.351	0.190928	0.351	0.543	0.351	1.02352
0.352	0.191002	0.352	0.543	0.352	1.0233
0.353	0.191053	0.353	0.542	0.353	1.02303
0.354	0.19109	0.354	0.54	0.354	1.02279
0.354	0.191137	0.354	0.539	0.354	1.02256
0.355	0.191188	0.355	0.538	0.355	1.02235
0.356	0.191266	0.356	0.538	0.356	1.02216
0.357	0.191303	0.357	0.537	0.357	1.02195
0.357	0.191359	0.357	0.536	0.357	1.02168
0.358	0.191414	0.358	0.534	0.358	1.02144
0.359	0.191469	0.359	0.534	0.359	1.0212
0.36	0.191488	0.36	0.532	0.36	1.02094
0.36	0.191555	0.36	0.532	0.36	1.02074
0.361	0.191586	0.361	0.531	0.361	1.02052
0.362	0.191633	0.362	0.529	0.362	1.02025
0.363	0.191695	0.363	0.528	0.363	1.02005
0.363	0.191737	0.363	0.527	0.363	1.01979
0.364	0.191772	0.364	0.526	0.364	1.01955
0.365	0.191788	0.365	0.525	0.365	1.01929
0.366	0.191838	0.366	0.524	0.366	1.01904
0.367	0.191865	0.367	0.523	0.367	1.0188
0.367	0.19192	0.367	0.522	0.367	1.01863
0.368	0.191974	0.368	0.522	0.368	1.01842
0.369	0.192012	0.369	0.521	0.369	1.01816
0.37	0.192058	0.37	0.519	0.37	1.01788
0.371	0.192112	0.371	0.518	0.371	1.01768
0.371	0.192151	0.371	0.518	0.371	1.01748
0.372	0.192201	0.372	0.517	0.372	1.01721
0.373	0.192246	0.373	0.515	0.373	1.01695
0.374	0.192273	0.374	0.515	0.374	1.01676
0.375	0.192326	0.375	0.514	0.375	1.01655
0.376	0.192467	0.376	0.513	0.376	1.01682
0.376	0.192504	0.376	0.512	0.376	1.01656
0.377	0.192545	0.377	0.511	0.377	1.01628
0.378	0.192568	0.378	0.51	0.378	1.01603
0.379	0.192605	0.379	0.509	0.379	1.01577
0.38	0.192651	0.38	0.508	0.38	1.01553
0.38	0.192681	0.38	0.507	0.38	1.0153
0.381	0.192694	0.381	0.505	0.381	1.01504
0.382	0.19271	0.382	0.504	0.382	1.01477
0.383	0.192734	0.383	0.504	0.383	1.01453
0.384	0.192767	0.384	0.503	0.384	1.01429
0.384	0.192808	0.384	0.502	0.384	1.01402
0.385	0.192848	0.385	0.501	0.385	1.01376
0.386	0.192887	0.386	0.5	0.386	1.01355
0.387	0.192906	0.387	0.499	0.387	1.0133
0.388	0.192941	0.388	0.498	0.388	1.01309
0.389	0.192957	0.389	0.497	0.389	1.01282
0.389	0.192989	0.389	0.495	0.389	1.01258
0.39	0.193012	0.39	0.494	0.39	1.01233
0.391	0.193053	0.391	0.494	0.391	1.01214
0.392	0.193066	0.392	0.493	0.392	1.01186
0.393	0.193107	0.393	0.492	0.393	1.01166
0.394	0.193105	0.394	0.491	0.394	1.01139
0.395	0.193145	0.395	0.49	0.395	1.0111
0.395	0.193166	0.395	0.488	0.395	1.01091
0.396	0.193178	0.396	0.488	0.396	1.01073
0.397	0.193214	0.397	0.487	0.397	1.01046
0.398	0.193246	0.398	0.486	0.398	1.01021
0.399	0.193271	0.399	0.485	0.399	1.01001
0.4	0.193284	0.4	0.484	0.4	1.00969
0.401	0.193287	0.401	0.483	0.401	1.00945
0.401	0.193299	0.401	0.482	0.401	1.00923
0.402	0.193308	0.402	0.481	0.402	1.00898
0.403	0.193341	0.403	0.48	0.403	1.00878
0.404	0.193362	0.404	0.479	0.404	1.00852
0.405	0.193366	0.405	0.478	0.405	1.00825
0.406	0.193395	0.406	0.477	0.406	1.00806
0.407	0.193403	0.407	0.476	0.407	1.0078
0.408	0.193416	0.408	0.475	0.408	1.00756
0.408	0.193423	0.408	0.474	0.408	1.00732
0.409	0.193441	0.409	0.473	0.409	1.00709
0.41	0.193447	0.41	0.472	0.41	1.00682
0.411	0.193447	0.411	0.471	0.411	1.00658
0.412	0.193474	0.412	0.47	0.412	1.00634
0.413	0.193462	0.413	0.469	0.413	1.00604
0.414	0.193472	0.414	0.468	0.414	1.00584
0.415	0.193482	0.415	0.467	0.415	1.00563
0.416	0.193488	0.416	0.466	0.416	1.00536
0.417	0.193493	0.417	0.464	0.417	1.0051
0.417	0.193479	0.417	0.464	0.417	1.00484
0.418	0.193495	0.418	0.463	0.418	1.0046
0.419	0.193498	0.419	0.462	0.419	1.00441
0.42	0.194	0.42	0.461	0.42	1.00421
0.421	0.193501	0.421	0.46	0.421	1.0039
0.422	0.193516	0.422	0.459	0.422	1.00367
0.423	0.193497	0.423	0.458	0.423	1.00339
0.424	0.19351	0.424	0.457	0.424	1.00317
0.425	0.193497	0.425	0.456	0.425	1.0029
0.426	0.193505	0.426	0.455	0.426	1.00271
0.427	0.193495	0.427	0.454	0.427	1.00248
0.428	0.193477	0.428	0.453	0.428	1.00225
0.428	0.193487	0.428	0.452	0.428	1.002
0.429	0.193463	0.429	0.451	0.429	1.00172
0.43	0.193458	0.43	0.45	0.43	1.0015
0.431	0.193449	0.431	0.449	0.431	1.00127
0.432	0.193435	0.432	0.448	0.432	1.00099
0.433	0.193418	0.433	0.447	0.433	1.00072
0.434	0.193417	0.434	0.446	0.434	1.00053
0.435	0.193401	0.435	0.445	0.435	1.00025
0.436	0.193399	0.436	0.444	0.436	1.00003
0.437	0.193369	0.437	0.443	0.437	0.999788
0.438	0.193351	0.438	0.442	0.438	0.999549
0.439	0.193339	0.439	0.441	0.439	0.999329
0.44	0.193294	0.44	0.44	0.44	0.999015
0.441	0.193308	0.441	0.439	0.441	0.998818
0.442	0.193285	0.442	0.438	0.442	0.998556
0.443	0.193276	0.443	0.437	0.443	0.99837
0.444	0.193221	0.444	0.436	0.444	0.998062
0.445	0.193222	0.445	0.435	0.445	0.99784
0.446	0.193193	0.446	0.434	0.446	0.99759
0.447	0.193167	0.447	0.433	0.447	0.997322
0.448	0.193149	0.448	0.432	0.448	0.997068
0.449	0.193125	0.449	0.431	0.449	0.996809
0.45	0.193093	0.45	0.43	0.45	0.996622
0.451	0.193062	0.451	0.429	0.451	0.996349
0.452	0.193045	0.452	0.428	0.452	0.996106
0.452	0.193011	0.452	0.427	0.452	0.995921
0.453	0.192975	0.453	0.426	0.453	0.995585
0.454	0.192953	0.454	0.425	0.454	0.995411
0.455	0.192899	0.455	0.424	0.455	0.995141
0.456	0.192864	0.456	0.423	0.456	0.994847
0.457	0.192847	0.457	0.422	0.457	0.994672
0.458	0.1928	0.458	0.421	0.458	0.994391
0.459	0.192778	0.459	0.42	0.459	0.994165
0.46	0.192733	0.46	0.419	0.46	0.993953
0.461	0.19268	0.461	0.418	0.461	0.993719
0.462	0.19264	0.462	0.417	0.462	0.993421
0.463	0.19259	0.463	0.416	0.463	0.993163
0.464	0.192556	0.464	0.415	0.464	0.99296
0.465	0.192495	0.465	0.414	0.465	0.992664
0.466	0.192469	0.466	0.413	0.466	0.992465
0.468	0.192409	0.468	0.412	0.468	0.992167
0.469	0.192369	0.469	0.411	0.469	0.991946
0.47	0.192318	0.47	0.41	0.47	0.991706
0.471	0.192276	0.471	0.409	0.471	0.991459
0.472	0.192216	0.472	0.408	0.472	0.991197
0.473	0.192179	0.473	0.407	0.473	0.990947
0.474	0.192106	0.474	0.406	0.474	0.990724
0.475	0.192062	0.475	0.405	0.475	0.990427
0.476	0.191993	0.476	0.404	0.476	0.990196
0.477	0.191944	0.477	0.403	0.477	0.989961
0.478	0.191905	0.478	0.402	0.478	0.989722
0.479	0.19185	0.479	0.401	0.479	0.989442
0.48	0.191794	0.48	0.4	0.48	0.989244
0.481	0.191724	0.481	0.399	0.481	0.988995
0.482	0.191644	0.482	0.398	0.482	0.988735
0.483	0.19159	0.483	0.397	0.483	0.988493
0.484	0.191521	0.484	0.396	0.484	0.988257
0.485	0.191456	0.485	0.395	0.485	0.988019
0.486	0.191377	0.486	0.394	0.486	0.987725
0.487	0.191326	0.487	0.393	0.487	0.987528
0.488	0.191262	0.488	0.392	0.488	0.987282
0.489	0.191173	0.489	0.391	0.489	0.986967
0.491	0.191116	0.491	0.39	0.491	0.986758
0.492	0.191034	0.492	0.389	0.492	0.98656
0.493	0.190969	0.493	0.388	0.493	0.986288
0.494	0.190863	0.494	0.387	0.494	0.986013
0.495	0.190788	0.495	0.386	0.495	0.985716
0.496	0.190742	0.496	0.385	0.496	0.985528
0.497	0.190656	0.497	0.384	0.497	0.985272
0.498	0.190568	0.498	0.383	0.498	0.984994
0.499	0.190468	0.499	0.382	0.499	0.984738
0.5	0.190386	0.5	0.381	0.5	0.984479
0.501	0.190286	0.501	0.38	0.501	0.984214
0.502	0.190214	0.502	0.379	0.502	0.984038
0.504	0.190122	0.504	0.378	0.504	0.983795
0.505	0.190031	0.505	0.377	0.505	0.983537
0.506	0.189947	0.506	0.376	0.506	0.98326
0.507	0.189861	0.507	0.375	0.507	0.98301
0.508	0.189785	0.508	0.374	0.508	0.982777
0.509	0.189689	0.509	0.373	0.509	0.982545
0.51	0.189576	0.51	0.372	0.51	0.982268
0.511	0.189501	0.511	0.371	0.511	0.982052
0.512	0.189403	0.512	0.37	0.512	0.981771
0.514	0.189295	0.514	0.369	0.514	0.981524
0.515	0.189174	0.515	0.368	0.515	0.981256
0.516	0.189081	0.516	0.367	0.516	0.980994
0.517	0.188989	0.517	0.366	0.517	0.980803
0.518	0.188885	0.518	0.365	0.518	0.980529
0.519	0.188747	0.519	0.364	0.519	0.980243
0.52	0.188649	0.52	0.363	0.52	0.980057
0.521	0.188543	0.521	0.362	0.521	0.979766
0.523	0.188425	0.523	0.361	0.523	0.97949
0.524	0.188312	0.524	0.36	0.524	0.979232
0.525	0.188197	0.525	0.359	0.525	0.978976
0.526	0.188083	0.526	0.358	0.526	0.97871
0.527	0.187975	0.527	0.357	0.527	0.978445
0.528	0.187856	0.528	0.356	0.528	0.978211
0.529	0.187744	0.529	0.355	0.529	0.977968
0.531	0.187641	0.531	0.354	0.531	0.977728
0.532	0.1875	0.532	0.353	0.532	0.977481
0.533	0.187381	0.533	0.352	0.533	0.977249
0.534	0.187277	0.534	0.351	0.534	0.976999
0.535	0.187155	0.535	0.35	0.535	0.976738
0.537	0.187004	0.537	0.349	0.537	0.97647
0.538	0.186895	0.538	0.348	0.538	0.976204
0.539	0.186768	0.539	0.347	0.539	0.975975
0.54	0.186638	0.54	0.346	0.54	0.975725
0.541	0.18651	0.541	0.345	0.541	0.975472
0.542	0.186379	0.542	0.344	0.542	0.975219
0.544	0.186254	0.544	0.343	0.544	0.974938
0.545	0.186123	0.545	0.342	0.545	0.974709
0.546	0.186012	0.546	0.341	0.546	0.974498
0.547	0.185854	0.547	0.34	0.547	0.974225
0.548	0.185686	0.548	0.339	0.548	0.973913
0.55	0.185565	0.55	0.338	0.55	0.973691
0.551	0.185416	0.551	0.337	0.551	0.973458
0.552	0.185284	0.552	0.336	0.552	0.973183
0.553	0.185156	0.553	0.335	0.553	0.972951
0.555	0.184971	0.555	0.334	0.555	0.972637
0.556	0.184838	0.556	0.333	0.556	0.972414
0.557	0.1847	0.557	0.332	0.557	0.972184
0.558	0.184536	0.558	0.331	0.558	0.971918
0.559	0.184381	0.559	0.33	0.559	0.971673
0.561	0.184256	0.561	0.329	0.561	0.971444
0.562	0.184048	0.562	0.328	0.562	0.971131
0.563	0.183916	0.563	0.327	0.563	0.970892
0.564	0.183771	0.564	0.326	0.564	0.970648
0.566	0.183594	0.566	0.325	0.566	0.97033
0.567	0.18343	0.567	0.324	0.567	0.970072
0.568	0.183252	0.568	0.323	0.568	0.969796
0.569	0.183087	0.569	0.322	0.569	0.969568
0.571	0.182949	0.571	0.321	0.571	0.969374
0.572	0.182756	0.572	0.32	0.572	0.969082
0.573	0.182601	0.573	0.319	0.573	0.968832
0.574	0.182415	0.574	0.318	0.574	0.968533
0.576	0.182232	0.576	0.317	0.576	0.968289
0.577	0.182037	0.577	0.316	0.577	0.96803
0.578	0.181848	0.578	0.315	0.578	0.967742
0.579	0.181685	0.579	0.314	0.579	0.967523
0.581	0.181539	0.581	0.313	0.581	0.967314
0.582	0.181316	0.582	0.312	0.582	0.967009
0.583	0.181129	0.583	0.311	0.583	0.966774
0.584	0.18094	0.584	0.31	0.584	0.96653
0.586	0.180741	0.586	0.309	0.586	0.966232
0.587	0.180569	0.587	0.308	0.587	0.965988
0.588	0.180361	0.588	0.307	0.588	0.965719
0.59	0.180174	0.59	0.306	0.59	0.965502
0.591	0.179967	0.591	0.305	0.591	0.965231
0.592	0.179785	0.592	0.304	0.592	0.965079
0.593	0.179569	0.593	0.303	0.593	0.96482
0.595	0.179353	0.595	0.302	0.595	0.964549
0.596	0.179179	0.596	0.301	0.596	0.964348
0.597	0.178962	0.597	0.3	0.597	0.964042
0.599	0.178747	0.599	0.299	0.599	0.963792
0.6	0.178535	0.6	0.298	0.6	0.963522
0.601	0.178316	0.601	0.297	0.601	0.963259
0.602	0.178103	0.602	0.296	0.602	0.963032
0.604	0.177891	0.604	0.295	0.604	0.962787
0.605	0.177661	0.605	0.294	0.605	0.962504
0.606	0.17744	0.606	0.293	0.606	0.962234
0.608	0.177203	0.608	0.292	0.608	0.961907
0.609	0.176955	0.609	0.291	0.609	0.961625
0.61	0.17675	0.61	0.29	0.61	0.961419
0.612	0.176533	0.612	0.289	0.612	0.961184
0.613	0.176281	0.613	0.288	0.613	0.960901
0.614	0.176065	0.614	0.287	0.614	0.960658
0.616	0.175823	0.616	0.286	0.616	0.960381
0.617	0.175611	0.617	0.285	0.617	0.960214
0.618	0.175349	0.618	0.284	0.618	0.95991
0.62	0.175121	0.62	0.283	0.62	0.959695
0.621	0.174866	0.621	0.282	0.621	0.959372
0.622	0.174625	0.622	0.281	0.622	0.959124
0.624	0.174346	0.624	0.28	0.624	0.958858
0.625	0.174114	0.625	0.279	0.625	0.958613
0.626	0.173875	0.626	0.278	0.626	0.958389
0.628	0.173601	0.628	0.277	0.628	0.958098
0.629	0.173353	0.629	0.276	0.629	0.957898
0.63	0.173092	0.63	0.275	0.63	0.957628
0.632	0.172826	0.632	0.274	0.632	0.957353
0.633	0.172608	0.633	0.273	0.633	0.957177
0.634	0.172302	0.634	0.272	0.634	0.956854
0.636	0.172038	0.636	0.271	0.636	0.956591
0.637	0.171773	0.637	0.27	0.637	0.956381
0.638	0.171512	0.638	0.269	0.638	0.956114
0.64	0.171254	0.64	0.268	0.64	0.955819
0.641	0.170962	0.641	0.267	0.641	0.95556
0.643	0.170705	0.643	0.266	0.643	0.955308
0.644	0.170412	0.644	0.265	0.644	0.955031
0.645	0.17014	0.645	0.264	0.645	0.954795
0.647	0.169863	0.647	0.263	0.647	0.954514
0.648	0.169587	0.648	0.262	0.648	0.954285
0.65	0.169327	0.65	0.261	0.65	0.95404
0.651	0.169013	0.651	0.26	0.651	0.953755
0.652	0.168734	0.652	0.259	0.652	0.953539
0.654	0.168432	0.654	0.258	0.654	0.953242
0.655	0.168169	0.655	0.257	0.655	0.953036
0.656	0.167857	0.656	0.256	0.656	0.95274
0.658	0.167547	0.658	0.255	0.658	0.952465
0.659	0.167258	0.659	0.254	0.659	0.952225
0.661	0.166936	0.661	0.253	0.661	0.951919
0.662	0.166642	0.662	0.252	0.662	0.95164
0.664	0.166338	0.664	0.251	0.664	0.951397
0.665	0.166024	0.665	0.25	0.665	0.951133
0.666	0.165699	0.666	0.249	0.666	0.950835
0.668	0.165373	0.668	0.248	0.668	0.950607
0.669	0.165094	0.669	0.247	0.669	0.950394
0.671	0.164788	0.671	0.246	0.671	0.950137
0.672	0.164457	0.672	0.245	0.672	0.949884
0.674	0.164127	0.674	0.244	0.674	0.949608
0.675	0.163788	0.675	0.243	0.675	0.949365
0.676	0.163463	0.676	0.242	0.676	0.94911
0.678	0.163122	0.678	0.241	0.678	0.948816
0.679	0.162813	0.679	0.24	0.679	0.948577
0.681	0.162475	0.681	0.239	0.681	0.948283
0.682	0.162142	0.682	0.238	0.682	0.948066
0.684	0.161824	0.684	0.237	0.684	0.947833
0.685	0.161482	0.685	0.236	0.685	0.947552
0.687	0.161135	0.687	0.235	0.687	0.947255
0.688	0.16079	0.688	0.234	0.688	0.946988
0.69	0.160451	0.69	0.233	0.69	0.946745
0.691	0.160079	0.691	0.232	0.691	0.946471
0.693	0.159742	0.693	0.231	0.693	0.946276
0.694	0.159403	0.694	0.23	0.694	0.946035
0.695	0.159046	0.695	0.229	0.695	0.945799
0.697	0.158651	0.697	0.228	0.697	0.945486
0.698	0.158271	0.698	0.227	0.698	0.945183
0.7	0.157943	0.7	0.226	0.7	0.944953
0.701	0.157593	0.701	0.225	0.701	0.944691
0.703	0.15721	0.703	0.224	0.703	0.94442
0.704	0.156894	0.704	0.223	0.704	0.944298
0.706	0.156494	0.706	0.222	0.706	0.944026
0.707	0.156131	0.707	0.221	0.707	0.943778
0.709	0.155727	0.709	0.22	0.709	0.943483
0.711	0.155379	0.711	0.219	0.711	0.943212
0.712	0.154975	0.712	0.218	0.712	0.942954
0.713	0.154607	0.713	0.217	0.713	0.942752
0.715	0.15418	0.715	0.216	0.715	0.942388
0.716	0.153823	0.716	0.215	0.716	0.942143
0.718	0.153453	0.718	0.214	0.718	0.941903
0.72	0.15304	0.72	0.213	0.72	0.94163
0.721	0.152654	0.721	0.212	0.721	0.941436
0.723	0.152223	0.723	0.211	0.723	0.941093
0.724	0.151866	0.724	0.21	0.724	0.940858
0.726	0.15144	0.726	0.209	0.726	0.940573
0.727	0.151033	0.727	0.208	0.727	0.940302
0.729	0.150639	0.729	0.207	0.729	0.940062
0.73	0.150206	0.73	0.206	0.73	0.939776
0.732	0.149792	0.732	0.205	0.732	0.939511
0.733	0.149386	0.733	0.204	0.733	0.939233
0.735	0.14899	0.735	0.203	0.735	0.939038
0.736	0.148578	0.736	0.202	0.736	0.938792
0.738	0.148135	0.738	0.201	0.738	0.938479
0.74	0.147725	0.74	0.2	0.74	0.938243
0.741	0.147285	0.741	0.199	0.741	0.937984
0.743	0.146868	0.743	0.198	0.743	0.937709
0.744	0.14643	0.744	0.197	0.744	0.937469
0.746	0.146006	0.746	0.196	0.746	0.93727
0.748	0.145569	0.748	0.195	0.748	0.936977
0.749	0.145099	0.749	0.194	0.749	0.936679
0.751	0.144665	0.751	0.193	0.751	0.936446
0.752	0.144249	0.752	0.192	0.752	0.936227
0.754	0.143784	0.754	0.191	0.754	0.935962
0.756	0.14333	0.756	0.19	0.756	0.935689
0.757	0.142848	0.757	0.189	0.757	0.935381
0.759	0.142418	0.759	0.188	0.759	0.935179
0.76	0.141981	0.76	0.187	0.76	0.934941
0.762	0.141513	0.762	0.186	0.762	0.934675
0.764	0.141068	0.764	0.185	0.764	0.934462
0.765	0.140575	0.765	0.184	0.765	0.934198
0.767	0.14012	0.767	0.183	0.767	0.933939
0.769	0.13968	0.769	0.182	0.769	0.933683
0.77	0.139169	0.77	0.181	0.77	0.933373
0.772	0.138724	0.772	0.18	0.772	0.933174
0.774	0.138263	0.774	0.179	0.774	0.93297
0.775	0.137754	0.775	0.178	0.775	0.932657
0.777	0.137279	0.777	0.177	0.777	0.93242
0.778	0.136799	0.778	0.176	0.778	0.932154
0.78	0.136319	0.78	0.175	0.78	0.931915
0.782	0.135805	0.782	0.174	0.782	0.931614
0.783	0.135289	0.783	0.173	0.783	0.93134
0.785	0.134809	0.785	0.172	0.785	0.931081
0.787	0.134308	0.787	0.171	0.787	0.930816
0.788	0.133794	0.788	0.17	0.788	0.930561
0.79	0.133283	0.79	0.169	0.79	0.930285
0.792	0.132799	0.792	0.168	0.792	0.930047
0.793	0.132271	0.793	0.167	0.793	0.929753
0.795	0.131753	0.795	0.166	0.795	0.9295
0.797	0.131274	0.797	0.165	0.797	0.929255
0.798	0.130734	0.798	0.164	0.798	0.928967
0.8	0.130223	0.8	0.163	0.8	0.928711
0.802	0.129662	0.802	0.162	0.802	0.928427
0.804	0.129143	0.804	0.161	0.804	0.928194
0.805	0.128614	0.805	0.16	0.805	0.927925
0.807	0.128083	0.807	0.159	0.807	0.927636
0.809	0.127531	0.809	0.158	0.809	0.927369
0.81	0.127007	0.81	0.157	0.81	0.92713
0.812	0.12646	0.812	0.156	0.812	0.926858
0.814	0.125906	0.814	0.155	0.814	0.926594
0.816	0.125335	0.816	0.154	0.816	0.926332
0.817	0.124763	0.817	0.153	0.817	0.926058
0.819	0.124212	0.819	0.152	0.819	0.925789
0.821	0.123693	0.821	0.151	0.821	0.925575
0.822	0.123134	0.822	0.15	0.822	0.92528
0.824	0.122559	0.824	0.149	0.824	0.925012
0.826	0.122017	0.826	0.148	0.826	0.92475
0.828	0.121447	0.828	0.147	0.828	0.924474
0.829	0.120877	0.829	0.146	0.829	0.924215
0.831	0.12028	0.831	0.145	0.831	0.923924
0.833	0.11971	0.833	0.144	0.833	0.9237
0.835	0.119151	0.835	0.143	0.835	0.923422
0.837	0.118558	0.837	0.142	0.837	0.92314
0.838	0.117986	0.838	0.141	0.838	0.92288
0.84	0.117386	0.84	0.14	0.84	0.922636
0.842	0.116806	0.842	0.139	0.842	0.922391
0.844	0.116186	0.844	0.138	0.844	0.922085
0.845	0.115574	0.845	0.137	0.845	0.921807
0.847	0.114984	0.847	0.136	0.847	0.921556
0.849	0.114401	0.849	0.135	0.849	0.921341
0.851	0.113763	0.851	0.134	0.851	0.921037
0.853	0.113165	0.853	0.133	0.853	0.920779
0.854	0.112578	0.854	0.132	0.854	0.920516
0.856	0.111972	0.856	0.131	0.856	0.920262
0.858	0.111319	0.858	0.13	0.858	0.919993
0.86	0.110699	0.86	0.129	0.86	0.919737
0.862	0.110076	0.862	0.128	0.862	0.919489
0.863	0.109441	0.863	0.127	0.863	0.919191
0.865	0.108775	0.865	0.126	0.865	0.918885
0.867	0.108115	0.867	0.125	0.867	0.918595
0.869	0.107516	0.869	0.124	0.869	0.918365
0.871	0.106875	0.871	0.123	0.871	0.918114
0.873	0.106213	0.873	0.122	0.873	0.917824
0.874	0.105571	0.874	0.121	0.874	0.917604
0.876	0.104941	0.876	0.12	0.876	0.917341
0.878	0.104264	0.878	0.119	0.878	0.917064
0.88	0.103625	0.88	0.118	0.88	0.916833
0.882	0.102957	0.882	0.117	0.882	0.91652
0.884	0.102305	0.884	0.116	0.884	0.916332
0.885	0.101585	0.885	0.115	0.885	0.916005
0.887	0.100966	0.887	0.114	0.887	0.915792
0.889	0.100285	0.889	0.113	0.889	0.915534
0.891	0.0995689	0.891	0.112	0.891	0.915277
0.893	0.0988863	0.893	0.111	0.893	0.914988
0.895	0.0982256	0.895	0.11	0.895	0.914746
0.897	0.0975049	0.897	0.109	0.897	0.914482
0.899	0.0968259	0.899	0.108	0.899	0.91421
0.9	0.0961274	0.9	0.107	0.9	0.913956
0.902	0.0954465	0.902	0.106	0.902	0.913692
0.904	0.0947032	0.904	0.105	0.904	0.913391
0.906	0.0940304	0.906	0.104	0.906	0.913176
0.908	0.0933361	0.908	0.103	0.908	0.912912
0.91	0.0925802	0.91	0.102	0.91	0.91264
0.912	0.0918618	0.912	0.101	0.912	0.912362
0.912	0.0913504	0.912	0.1	0.912	0.912339
0.913	0.0913232	0.913	0.1	0.913	0.912297
0.916	0.0916503	0.916	0.1	0.916	0.911927

## Sheet: Fig. S17c
Parameter x	Parameter y
1.066	0.00957579
2.132	0.00961021
3.198	0.00958853
4.264	0.00960896
5.33	0.00956123
6.396	0.00957497
7.462	0.00962329
8.528	0.00960357
9.594	0.009581
10.66	0.00960378
11.726	0.0095573
12.792	0.00960164
13.858	0.00960087
14.924	0.00958952
15.99	0.00958983
17.056	0.00960993
18.122	0.00959144
19.188	0.00957371
20.254	0.00965165
21.32	0.00959537
22.386	0.00962659
23.452	0.00959845
24.518	0.00962024
25.584	0.00963741
26.65	0.00957554
27.716	0.00960041
28.782	0.00961682
29.848	0.0095959
30.914	0.00961136
31.98	0.00961012
33.046	0.00963621
34.112	0.00962281
35.178	0.00961199
36.244	0.00957877
37.31	0.00959526
38.376	0.00961645
39.442	0.00959195
40.508	0.0096395
41.574	0.00959955
42.64	0.00958352
43.706	0.00958478
44.772	0.00962045
45.838	0.00959797
46.904	0.00959718
47.97	0.00959394
49.036	0.00963279
50.102	0.00961564
51.168	0.00960608
52.234	0.00960747
53.3	0.0096285
54.366	0.00959682
55.432	0.00959513
56.498	0.00962717
57.564	0.00957352
58.63	0.00959726
59.696	0.00958974
60.762	0.00960893
61.828	0.0095809
62.894	0.00963501
63.96	0.00963018
65.026	0.00956916
66.092	0.00958895
67.158	0.00959003
68.224	0.0096221
69.29	0.00964274
70.356	0.0096129
71.422	0.00959492
72.488	0.00965941
73.554	0.00959121
74.62	0.00962659
75.686	0.00961952
76.752	0.00958725
77.818	0.0095962
78.884	0.00957201
79.95	0.00960047
81.016	0.00956877
82.082	0.00960312
83.148	0.00962077
84.214	0.00960212
85.28	0.00958281
86.346	0.00962315
87.412	0.00956053
88.478	0.00960179
89.544	0.0096168
90.61	0.00961871
91.676	0.00959327
92.742	0.00957883
93.808	0.00964372
94.874	0.00962174
95.94	0.0100216
97.006	0.00960253
98.072	0.00958515
99.138	0.0096119
100.204	0.00960902
101.27	0.010103
