# Supplementary material for: Mitigating proton trapping in cubic perovskite oxides via ScO6 octahedral networks
Source: Nat Mater. 2025 Aug 8;24(12):1949–56. doi: 10.1038/s41563-025-02311-w (PMC12657236; doi:10.1038/s41563-025-02311-w)
Supplement: Supplementary file 2 — Statistical source data for Supplementary Figs. 1–20 and 24–26. [file 41563_2025_2311_MOESM2_ESM.zip › Source_Data_FigS19.xlsx]

## Sheet: Fig. S19a
300℃			350℃			400℃			450℃			500℃
Parameter x	Parameter y1	Parameter y2	Parameter x	Parameter y	Parameter y2	Parameter x	Parameter y	Parameter y2	Parameter x	Parameter y	Parameter y2	Parameter x	Parameter y	Parameter y2
0	0.95231	0	0	0.98675	0	0	0.97718	0	0	0.95834	0	0	0.92697	0
0	0.95044	0	0	-1.27008	0	0	0.97655	0	0	0.9604	0	0	-1.29531	0
-0.58741	0.9996	-0.58718	-39.6983	0.95606	-37.954	1.17629	0.97706	1.1493	0.81843	0.96134	0.7868	-126.537	0.88893	-112.483
-0.44877	0.9992	-0.44841	-6.79704	0.98541	-6.69791	0.97335	0.97665	0.95062	0.89078	0.96071	0.85578	-31.6812	0.92616	-29.3418
-0.40459	0.99815	-0.40384	-3.84339	0.98434	-3.78321	1.04761	0.97563	1.02208	1.1912	0.95972	1.14321	-21.1658	0.92518	-19.5822
-0.27205	0.99717	-0.27129	-2.8534	0.98337	-2.80594	1.20371	0.97466	1.17321	1.36073	0.95869	1.30452	-17.1448	0.92414	-15.8441
-0.23892	0.9962	-0.23801	-2.2765	0.98237	-2.23637	1.25894	0.97367	1.22578	1.54076	0.95772	1.47562	-14.2454	0.92318	-13.151
-0.17928	0.99517	-0.17841	-1.8914	0.98137	-1.85617	1.39755	0.97261	1.35927	1.86162	0.95671	1.78103	-11.9101	0.92216	-10.9831
-0.06975	0.99418	-0.06934	-1.57626	0.98037	-1.54532	1.51297	0.97168	1.47012	2.04109	0.95568	1.95063	-9.93532	0.92118	-9.15218
-0.0865	0.99319	-0.08591	-1.3307	0.97939	-1.30327	1.55659	0.97068	1.51095	2.23272	0.95471	2.1316	-8.03801	0.92015	-7.39617
-0.04472	0.99215	-0.04436	-1.11311	0.97836	-1.08902	1.72761	0.9697	1.67526	2.38735	0.95372	2.27686	-6.31098	0.91918	-5.8009
0.03922	0.99115	0.03887	-0.93256	0.9774	-0.91149	1.7624	0.96861	1.70707	2.65684	0.95271	2.53121	-4.79617	0.91816	-4.40366
0.01879	0.99021	0.01861	-0.79374	0.97637	-0.77498	1.92346	0.96759	1.86112	2.85896	0.95173	2.72095	-3.55825	0.91716	-3.26347
0.06923	0.98918	0.06848	-0.6901	0.97538	-0.67311	1.99176	0.96665	1.92533	2.95781	0.95074	2.81211	-2.24925	0.91618	-2.06073
0.11065	0.98814	0.10934	-0.55498	0.97437	-0.54076	2.1219	0.96562	2.04895	3.28363	0.94971	3.11849	-1.13079	0.91516	-1.03485
0.15943	0.98718	0.15739	-0.42502	0.97341	-0.41372	2.23806	0.9646	2.15883	3.39242	0.9487	3.2184	-0.18075	0.9142	-0.16524
0.15869	0.98614	0.15649	-0.3871	0.97237	-0.37641	2.30911	0.96362	2.2251	3.60117	0.94771	3.41287	0.67982	0.91315	0.62078
0.1552	0.98514	0.15289	-0.21149	0.97133	-0.20543	2.39453	0.96264	2.30507	3.83201	0.94671	3.62781	1.50965	0.91221	1.37712
0.20674	0.98412	0.20345	-0.15111	0.97036	-0.14663	2.45767	0.96167	2.36347	3.98332	0.94571	3.76707	2.25702	0.91115	2.05648
0.20306	0.98317	0.19964	-0.08208	0.96941	-0.07957	2.52522	0.96062	2.42579	4.15562	0.94473	3.92593	2.92302	0.91017	2.66045
0.24374	0.98221	0.23941	0.07338	0.9684	0.07106	2.58928	0.95967	2.48485	4.24729	0.94371	4.0082	3.53456	0.90917	3.21353
0.21723	0.98121	0.21315	0.12832	0.96738	0.12413	2.69955	0.95859	2.58777	4.41683	0.94273	4.16389	4.13095	0.90812	3.75142
0.30301	0.98017	0.297	0.10089	0.96636	0.0975	2.82804	0.95763	2.70822	4.65816	0.94174	4.38679	4.65816	0.90717	4.22573
0.24576	0.97922	0.24065	0.27153	0.96537	0.26213	2.82914	0.95666	2.70652	4.93704	0.94073	4.64442	5.1837	0.90618	4.69736
0.33265	0.9782	0.3254	0.3772	0.96436	0.36375	2.87902	0.95559	2.75118	4.99557	0.93971	4.69441	5.59034	0.90517	5.06021
0.33688	0.9772	0.3292	0.44015	0.96338	0.42403	2.95726	0.95466	2.82317	5.20598	0.93878	4.88725	6.03452	0.90418	5.45629
0.30338	0.97619	0.29616	0.43187	0.96241	0.41563	3.0447	0.95366	2.90359	5.33907	0.93771	5.00649	6.46232	0.90319	5.83672
0.33688	0.97517	0.32852	0.54231	0.9614	0.52138	3.0666	0.95263	2.92132	5.54063	0.93675	5.1902	6.81649	0.90215	6.14949
0.40904	0.9741	0.39845	0.56514	0.96039	0.54275	3.21184	0.95167	3.05663	5.71091	0.93569	5.34365	7.23619	0.90119	6.52117
0.38204	0.97314	0.37178	0.70226	0.95943	0.67378	3.23982	0.95066	3.07998	5.91781	0.93471	5.53144	7.5623	0.90018	6.80744
0.42524	0.97218	0.41341	0.73284	0.95838	0.70234	3.33665	0.94962	3.16854	6.03875	0.93373	5.63854	7.90606	0.8992	7.10911
0.3829	0.97114	0.37185	0.77996	0.95737	0.74672	3.40236	0.94867	3.22773	6.17405	0.93272	5.75869	8.22047	0.8982	7.3836
0.45212	0.97019	0.43864	0.9079	0.95639	0.86831	3.46032	0.94765	3.27917	6.37286	0.93168	5.93749	8.53009	0.89718	7.653
0.44807	0.96912	0.43423	0.90955	0.95539	0.86898	3.50821	0.9467	3.32121	6.50043	0.93071	6.05003	8.87119	0.89616	7.94999
0.53606	0.96818	0.519	0.91839	0.95437	0.87649	3.60577	0.94565	3.40981	6.63959	0.92972	6.17294	9.14308	0.89517	8.18464
0.4985	0.9672	0.48215	0.96956	0.9534	0.92438	3.63265	0.94464	3.43155	6.78649	0.92872	6.30271	9.43116	0.89417	8.43303
0.50329	0.96614	0.48625	1.08885	0.95237	1.03699	3.75451	0.94368	3.54305	6.88699	0.92772	6.38922	9.69937	0.89316	8.66312
0.55005	0.96518	0.53089	1.09529	0.95141	1.04207	3.77439	0.94266	3.55795	7.08856	0.9267	6.56895	9.93259	0.89223	8.86215
0.56712	0.96414	0.54678	1.10437	0.9504	1.04959	3.88097	0.94168	3.65464	7.12225	0.92574	6.59337	10.2492	0.89119	9.13395
0.57729	0.96317	0.55603	1.15236	0.94937	1.09401	3.87692	0.9407	3.64701	7.39782	0.92471	6.84086	10.5108	0.89018	9.35646
0.61227	0.96218	0.58911	1.20979	0.9484	1.14737	3.91742	0.93967	3.68107	7.40002	0.92369	6.83533	10.7893	0.88915	9.59332
0.63748	0.96118	0.61274	1.2814	0.94737	1.21396	3.95221	0.93869	3.70991	7.69547	0.92273	7.10083	11.0426	0.8882	9.80802
0.63748	0.96022	0.61212	1.34141	0.94637	1.26947	4.02972	0.93771	3.7787	7.84513	0.92172	7.23098	11.2688	0.88719	9.9976
0.69639	0.95915	0.66794	1.37712	0.94535	1.30186	4.07554	0.93667	3.81745	7.86722	0.92071	7.24343	11.565	0.8862	10.2489
0.65092	0.95812	0.62366	1.46824	0.9444	1.38661	4.14089	0.93567	3.87449	7.98982	0.91973	7.34845	11.8233	0.8852	10.466
0.70173	0.95718	0.67168	1.48186	0.94339	1.39797	4.20734	0.93471	3.93263	8.23611	0.91873	7.56674	12.0782	0.88418	10.6793
0.70597	0.95613	0.675	1.5115	0.94243	1.42447	4.23293	0.93367	3.95216	8.25047	0.9177	7.57149	12.3223	0.88319	10.8829
0.805	0.95517	0.76891	1.57523	0.94142	1.48296	4.2865	0.93269	3.99796	8.54261	0.91668	7.83082	12.5389	0.88216	11.0612
0.81089	0.95422	0.77377	1.57371	0.94042	1.47995	4.37504	0.93164	4.07595	8.64753	0.91573	7.91883	12.779	0.88119	11.2607
0.81899	0.95315	0.78062	1.64882	0.93942	1.54894	4.41959	0.93067	4.11319	8.81044	0.91473	8.05919	13.0358	0.88023	11.4745
0.87918	0.95218	0.83714	1.6987	0.93841	1.59408	4.43652	0.92965	4.12441	8.87561	0.91373	8.10995	13.274	0.87921	11.6706
0.84421	0.95118	0.80299	1.76571	0.9374	1.65517	4.49451	0.92865	4.17384	9.09816	0.91273	8.30419	13.5345	0.87819	11.8858
0.87219	0.95017	0.82873	1.77436	0.93641	1.66152	4.5442	0.92769	4.21562	9.08822	0.91172	8.28594	13.767	0.87719	12.0763
0.91397	0.9492	0.86754	1.82646	0.93541	1.70849	4.62981	0.92666	4.29025	9.31289	0.91072	8.48141	14.0271	0.87623	12.291
0.92097	0.94817	0.87323	1.83824	0.93439	1.71762	4.70823	0.92563	4.35808	9.38477	0.9097	8.53733	14.1578	0.87519	12.3908
0.93684	0.94717	0.88735	1.86217	0.93344	1.73822	4.66	0.92468	4.30903	9.45988	0.90871	8.59631	14.4194	0.87419	12.6053
0.94158	0.94619	0.89092	1.94331	0.93243	1.812	4.70123	0.92366	4.34234	9.67525	0.90769	8.78214	14.6348	0.8732	12.7791
0.93864	0.94513	0.88713	1.95734	0.9314	1.82307	4.81021	0.92268	4.43828	9.70176	0.9067	8.7966	14.8772	0.87219	12.9757
0.98632	0.94422	0.93129	2.03134	0.93041	1.88998	4.84426	0.9217	4.46494	10.0027	0.90572	9.05962	15.1406	0.87122	13.1908
1.01356	0.94317	0.95596	2.09043	0.92942	1.94289	4.87758	0.92065	4.49057	10.1043	0.90469	9.1413	15.3672	0.87016	13.3718
0.98098	0.94216	0.92424	2.09558	0.92841	1.94556	4.96667	0.91962	4.56748	10.2098	0.90372	9.22683	15.5634	0.86918	13.5275
0.99239	0.94118	0.93402	2.10313	0.92738	1.95039	4.98398	0.91867	4.57862	10.3827	0.90272	9.37263	15.808	0.8682	13.7245
1.0513	0.94017	0.98839	2.14823	0.92642	1.99015	4.9742	0.91765	4.56459	10.4716	0.90172	9.44239	16.028	0.86722	13.8999
1.05222	0.9392	0.98824	2.13074	0.92538	1.97174	5.08706	0.91665	4.66307	10.5329	0.90074	9.48737	16.3008	0.8662	14.1197
1.05886	0.93818	0.9934	2.25573	0.92436	2.0851	5.14744	0.91567	4.71333	10.6792	0.89972	9.60829	16.5127	0.86517	14.2864
1.00472	0.93722	0.94165	2.27016	0.92338	2.09622	5.1121	0.91468	4.67594	10.7775	0.89873	9.68606	16.7377	0.86419	14.4645
1.09511	0.93618	1.02521	2.29549	0.92236	2.11727	5.28163	0.91368	4.82574	10.9272	0.89773	9.80964	16.9687	0.86322	14.6476
1.09695	0.93518	1.02584	2.36305	0.92139	2.17729	5.31458	0.91267	4.85046	11.0514	0.89673	9.91015	17.1752	0.86222	14.8088
1.08001	0.9342	1.00894	2.36231	0.92041	2.17429	5.32563	0.91172	4.85549	11.3325	0.89574	10.151	17.4191	0.8612	15.0014
1.09658	0.93319	1.02332	2.3463	0.91939	2.15717	5.31955	0.91065	4.84425	11.2928	0.89472	10.1038	17.6003	0.86019	15.1395
1.13597	0.93214	1.05889	2.3798	0.91839	2.18558	5.42172	0.90962	4.93172	11.4496	0.89374	10.2329	17.8524	0.85921	15.339
1.13634	0.93118	1.05814	2.4376	0.91741	2.23628	5.51468	0.90868	5.01105	11.6208	0.89274	10.3744	18.0792	0.85819	15.5154
1.19948	0.93019	1.11574	2.45417	0.91639	2.24897	5.6015	0.90768	5.08435	11.7379	0.89171	10.4667	18.2723	0.8572	15.6631
1.15416	0.92921	1.07246	2.49468	0.91543	2.2837	5.62016	0.90667	5.0956	11.7749	0.89073	10.4883	18.5328	0.85625	15.8687
1.19525	0.92819	1.10941	2.47607	0.91439	2.2641	5.65881	0.90565	5.1249	11.8671	0.88973	10.5585	18.7016	0.85521	15.9938
1.17279	0.92714	1.08734	2.51768	0.91342	2.29968	5.70686	0.90464	5.16265	12.1233	0.88876	10.7747	18.9772	0.85425	16.2112
1.19285	0.92615	1.10476	2.62021	0.91243	2.39075	5.74662	0.90368	5.19313	12.2051	0.88775	10.8351	19.1762	0.85319	16.3609
1.22746	0.92517	1.13561	2.57989	0.91144	2.35142	5.79043	0.90268	5.22689	12.3531	0.88674	10.954	19.4129	0.85218	16.5432
1.19856	0.92413	1.10763	2.62389	0.91037	2.38872	5.80829	0.90164	5.23696	12.4451	0.88571	11.0228	19.6452	0.85116	16.7213
1.25949	0.92313	1.16267	2.64653	0.90939	2.40673	5.83958	0.90072	5.25981	12.5806	0.88472	11.1303	19.8863	0.85019	16.9071
1.31398	0.92218	1.21173	2.66034	0.90841	2.41669	5.9145	0.89962	5.32083	12.6474	0.88374	11.177	20.1014	0.84918	17.0696
1.30054	0.9212	1.19806	2.685	0.90738	2.43633	5.94303	0.89866	5.34077	12.8302	0.88276	11.326	20.284	0.84818	17.2044
1.3354	0.92018	1.22881	2.72888	0.9064	2.47346	6.01103	0.8977	5.39607	12.9484	0.88174	11.4171	20.5364	0.84719	17.3983
1.29152	0.91917	1.18713	2.79048	0.90543	2.52657	6.00636	0.89669	5.38584	12.9898	0.88074	11.4407	20.7438	0.84621	17.5537
1.32097	0.91815	1.21285	2.79913	0.90439	2.53151	6.08809	0.89565	5.4528	13.0898	0.87976	11.5159	20.9814	0.84522	17.7338
1.34877	0.91713	1.237	2.82251	0.90343	2.54996	6.14405	0.89469	5.497	13.2725	0.87876	11.6633	21.188	0.84417	17.8862
1.37031	0.91617	1.25543	2.82619	0.90237	2.55026	6.12638	0.89367	5.47499	13.4106	0.87774	11.771	21.4173	0.84318	18.0587
1.33331	0.91519	1.22022	2.85693	0.90141	2.57526	6.20903	0.89264	5.54242	13.4625	0.87674	11.8032	21.6187	0.84221	18.2076
1.33938	0.91419	1.22445	2.8862	0.9004	2.59874	6.29904	0.89165	5.61654	13.6061	0.87577	11.9159	21.8703	0.8412	18.3973
1.37785	0.91321	1.25828	2.93186	0.89942	2.63698	6.29076	0.89061	5.60263	13.7508	0.87477	12.0288	22.0625	0.84022	18.5374
1.3946	0.91222	1.27219	2.90572	0.89841	2.61052	6.35648	0.88964	5.65499	13.8226	0.87378	12.0779	22.3339	0.83922	18.7431
1.40779	0.91114	1.2827	2.97866	0.89745	2.67318	6.4025	0.88866	5.68962	13.9253	0.87276	12.1534	22.5364	0.83821	18.8902
1.43234	0.91017	1.30367	2.97714	0.89647	2.66892	6.47866	0.88766	5.75082	14.0015	0.87173	12.2055	22.7683	0.83722	19.0621
1.37491	0.90919	1.25005	3.02537	0.89542	2.70897	6.52822	0.88673	5.78876	14.0987	0.87073	12.2762	22.9791	0.83623	19.2158
1.42608	0.90816	1.29511	3.1036	0.89442	2.77593	6.49343	0.88571	5.7513	14.2749	0.86972	12.4151	23.2626	0.83522	19.4293
1.44799	0.90714	1.31353	3.08556	0.89343	2.75673	6.56927	0.88467	5.81162	14.393	0.86875	12.5039	23.4645	0.83423	19.5747
1.40841	0.90622	1.27633	3.06366	0.8924	2.73399	6.61456	0.88366	5.84504	14.5863	0.86772	12.6568	23.7248	0.83321	19.7678
1.48499	0.90516	1.34415	3.16232	0.8914	2.81888	6.688	0.88264	5.9031	14.5432	0.86678	12.6058	23.9492	0.83221	19.9308
1.47726	0.9042	1.33574	3.1822	0.89043	2.83352	6.71562	0.8817	5.92117	14.668	0.86576	12.699	24.1951	0.83119	20.1108
1.53815	0.90318	1.38922	3.19601	0.88939	2.8425	6.70126	0.88067	5.90163	14.8199	0.86475	12.8155	24.4075	0.8302	20.2631
1.5056	0.90217	1.35831	3.28863	0.8884	2.92162	6.79882	0.87971	5.98102	14.9326	0.86374	12.8978	24.6739	0.82921	20.4597
1.54003	0.9012	1.38787	3.28253	0.88743	2.91303	6.88976	0.87868	6.05389	15.1391	0.86275	13.0613	24.8904	0.82823	20.615
1.54555	0.90015	1.39122	3.33112	0.88643	2.95282	6.89225	0.87768	6.04917	15.2429	0.86174	13.1354	25.1113	0.82721	20.7723
1.55383	0.89917	1.39716	3.33131	0.8854	2.94955	6.96817	0.8767	6.10902	15.2939	0.86074	13.1641	25.3086	0.82622	20.9103
1.56764	0.89822	1.40808	3.3788	0.88442	2.98829	6.99892	0.87565	6.12858	15.3501	0.85975	13.1973	25.5713	0.82522	21.102
1.55991	0.8972	1.39955	3.30627	0.88346	2.92095	7.06242	0.87474	6.17779	15.5533	0.85872	13.356	25.7681	0.8242	21.238
1.57003	0.89618	1.40703	3.37567	0.88241	2.97873	7.09482	0.87367	6.19855	15.6223	0.85775	13.4001	25.9293	0.82324	21.3461
1.64164	0.89521	1.46962	3.3858	0.88139	2.9842	7.19901	0.8727	6.28256	15.6836	0.85675	13.4369	26.2417	0.82222	21.5765
1.61802	0.89419	1.44682	3.37089	0.88046	2.96794	7.20103	0.87168	6.27697	15.8885	0.85576	13.5968	26.37	0.82121	21.6553
1.61495	0.89316	1.4424	3.39489	0.87945	2.98562	7.25663	0.87067	6.31813	15.9912	0.85475	13.6684	26.6572	0.82024	21.8653
1.65416	0.89216	1.47577	3.43973	0.87845	3.02164	7.28129	0.86967	6.33232	16.1133	0.85372	13.7562	26.8965	0.81926	22.0351
1.64992	0.89118	1.47038	3.48502	0.87745	3.05792	7.34001	0.86869	6.37619	16.1668	0.85276	13.7864	27.0899	0.8182	22.1651
1.67901	0.89018	1.49463	3.49219	0.87643	3.06066	7.38554	0.86768	6.40832	16.4131	0.85174	13.9797	27.2707	0.81721	22.2859
1.67901	0.88922	1.49301	3.54926	0.87541	3.10707	7.428	0.8667	6.43784	16.4137	0.8507	13.9631	27.5183	0.81625	22.4619
1.72576	0.88821	1.53285	3.58976	0.87442	3.13897	7.4223	0.8657	6.42548	16.4904	0.84971	14.0122	27.7482	0.81516	22.6193
1.73589	0.88718	1.54005	3.55202	0.87341	3.10235	7.53477	0.86471	6.51536	16.655	0.84872	14.1355	27.9634	0.8142	22.7679
1.71546	0.88621	1.52026	3.55036	0.87246	3.09755	7.59165	0.86369	6.55685	16.8013	0.84775	14.2434	28.1326	0.81324	22.8785
1.68514	0.88518	1.49165	3.59012	0.87141	3.12847	7.55539	0.86265	6.51764	16.9261	0.84674	14.332	28.3588	0.81224	23.0342
1.75098	0.88416	1.54815	3.64068	0.87041	3.16887	7.61926	0.86165	6.56511	16.9598	0.84577	14.3441	28.6056	0.81121	23.2053
1.76019	0.88323	1.55464	3.63081	0.86944	3.15676	7.71904	0.86068	6.64365	17.0029	0.84471	14.3626	28.8348	0.81022	23.3626
1.78449	0.88219	1.57426	3.62897	0.86839	3.15137	7.68885	0.85969	6.61002	17.2172	0.84376	14.5271	29.0717	0.80922	23.5254
1.74933	0.88118	1.54147	3.72321	0.86741	3.22956	7.80279	0.85865	6.69988	17.432	0.84277	14.6913	29.2825	0.80823	23.6671
1.76773	0.88021	1.55598	3.73684	0.86643	3.23769	7.84668	0.85772	6.73027	17.5242	0.84178	14.7516	29.4537	0.80724	23.7762
1.79056	0.87918	1.57423	3.77715	0.86544	3.26889	7.89133	0.85669	6.76046	17.5993	0.84076	14.7969	29.7392	0.80622	23.9764
1.73828	0.8782	1.52655	3.76666	0.8644	3.2559	7.92208	0.85567	6.7787	17.6142	0.83974	14.7915	29.922	0.80525	24.0948
1.79958	0.87718	1.57855	3.8379	0.86341	3.31368	8.0073	0.85468	6.84371	17.7297	0.83875	14.8707	30.1698	0.80422	24.2632
1.79683	0.87623	1.57444	3.86767	0.86243	3.33561	8.02663	0.85367	6.85211	17.9599	0.83774	15.0458	30.3849	0.80325	24.4066
1.78559	0.87519	1.56272	3.88668	0.86145	3.34817	8.06179	0.85268	6.87409	18.1427	0.83676	15.1811	30.6141	0.80221	24.5589
1.8075	0.87422	1.58015	3.96013	0.86043	3.40742	8.16212	0.85165	6.95126	18.1975	0.83577	15.2089	30.8892	0.80128	24.7508
1.83014	0.87318	1.59804	3.93196	0.85944	3.37929	8.26097	0.85066	7.02731	18.2471	0.83479	15.2324	31.0348	0.80023	24.8349
1.84155	0.87214	1.6061	3.97319	0.85846	3.41081	8.23777	0.84964	6.99911	18.3714	0.83374	15.3169	31.3258	0.79925	25.037
1.82866	0.87118	1.59309	4.00983	0.85743	3.43814	8.25213	0.84869	7.00346	18.547	0.83276	15.4451	31.4703	0.79823	25.1206
1.90064	0.87013	1.6538	4.04959	0.85646	3.46832	8.29845	0.84764	7.03412	18.6751	0.83176	15.5331	31.7357	0.79726	25.3018
1.87708	0.86917	1.6315	4.0078	0.85543	3.4284	8.3508	0.84665	7.07024	18.7662	0.83076	15.5903	31.9191	0.79626	25.4158
1.94077	0.86822	1.68501	4.01148	0.85445	3.42761	8.38909	0.84569	7.09454	18.8126	0.82974	15.6096	32.0807	0.79524	25.5118
1.90097	0.86723	1.64858	4.0698	0.85342	3.47326	8.44431	0.84465	7.1325	18.9777	0.82873	15.7274	32.3182	0.79423	25.668
1.98182	0.86625	1.71674	4.04443	0.85247	3.44776	8.52475	0.84365	7.19194	19.0893	0.82772	15.8006	32.5301	0.79323	25.8037
1.88923	0.8652	1.63456	4.08107	0.85142	3.47471	8.58881	0.8427	7.23783	19.1495	0.82673	15.8314	32.7739	0.79221	25.9639
1.9288	0.86419	1.66685	4.0772	0.85043	3.46739	8.61072	0.8417	7.24767	19.3875	0.82573	16.0088	32.9871	0.79121	26.0998
1.94316	0.86318	1.67729	4.11788	0.84939	3.49769	8.68306	0.8407	7.29988	19.4372	0.82474	16.0307	33.1706	0.79023	26.2124
1.91076	0.86222	1.6475	4.08346	0.84846	3.46465	8.72337	0.8397	7.32505	19.5565	0.8238	16.1107	33.4254	0.78922	26.3801
1.9636	0.86125	1.69115	4.13279	0.84747	3.5024	8.72577	0.83866	7.31792	19.6128	0.82278	16.137	33.6658	0.78822	26.5361
1.95071	0.86017	1.67795	4.17071	0.84644	3.53025	8.8604	0.83769	7.42229	19.805	0.82177	16.2752	33.8374	0.78725	26.6386
1.94724	0.85918	1.67302	4.20642	0.84545	3.55633	8.86217	0.83669	7.41492	19.9143	0.82081	16.3458	34.0658	0.78626	26.7847
1.96194	0.85825	1.68383	4.17451	0.84446	3.52519	8.93543	0.83571	7.46742	20.0783	0.81975	16.4592	34.32	0.78526	26.9501
2.02066	0.85721	1.73214	4.19243	0.84345	3.53613	8.99379	0.83469	7.50701	20.1347	0.81875	16.4852	34.5476	0.78424	27.0935
1.9739	0.85618	1.69002	4.2055	0.84245	3.54292	9.12522	0.83369	7.60763	20.2821	0.81773	16.5852	34.7626	0.78326	27.2281
1.98311	0.85519	1.69593	4.25778	0.84143	3.58264	9.09466	0.83271	7.57321	20.3766	0.81674	16.6423	35.0243	0.78229	27.399
1.98164	0.85423	1.69277	4.23625	0.84043	3.56026	9.17916	0.83168	7.63416	20.5246	0.81573	16.7426	35.2386	0.78124	27.5298
1.95918	0.85318	1.67153	4.28208	0.83949	3.59478	9.2445	0.83069	7.67932	20.5985	0.81479	16.7835	35.4595	0.78023	27.6665
1.97225	0.85214	1.68062	4.29828	0.83846	3.60392	9.22444	0.82968	7.65337	20.741	0.8138	16.8789	35.6824	0.77927	27.8061
2.01845	0.85113	1.71797	4.30509	0.83748	3.60543	9.31795	0.82867	7.72149	20.8172	0.81272	16.9187	35.8759	0.77824	27.9199
2.00094	0.85023	1.70125	4.3616	0.83646	3.6483	9.41078	0.82771	7.78937	20.9697	0.81173	17.0216	36.1317	0.77727	28.084
2.00538	0.8492	1.70298	4.34032	0.83545	3.62614	9.43116	0.82671	7.79686	21.0052	0.81077	17.0304	36.3026	0.77622	28.1787
2.02213	0.84822	1.71522	4.34982	0.83447	3.62978	9.49338	0.82565	7.83817	21.2999	0.80975	17.2475	36.5835	0.77526	28.3617
2.03796	0.8472	1.72656	4.39492	0.83344	3.66291	9.53333	0.8247	7.86209	21.3087	0.80877	17.2338	36.799	0.77424	28.4913
2.04846	0.84625	1.7335	4.41812	0.83248	3.67798	9.56536	0.82372	7.87921	21.4054	0.80774	17.29	37.0312	0.77323	28.6337
2.06484	0.84519	1.74518	4.45714	0.83147	3.70597	9.60549	0.82267	7.90216	21.6395	0.80676	17.4578	37.2583	0.77224	28.7724
2.07331	0.84424	1.75036	4.50334	0.83046	3.73984	9.65997	0.8217	7.93759	21.6495	0.80575	17.444	37.4956	0.77125	28.9187
2.0641	0.84317	1.74038	4.51789	0.82941	3.74718	9.78809	0.82071	8.03319	21.8124	0.8048	17.5545	37.7472	0.77028	29.0759
2.11049	0.84225	1.77755	4.52893	0.82846	3.75205	9.7938	0.81967	8.02771	21.8946	0.80376	17.598	37.863	0.76926	29.1267
2.07348	0.84124	1.7443	4.55949	0.82741	3.77258	9.84516	0.81865	8.05971	21.9863	0.80276	17.6498	38.145	0.76823	29.304
2.08638	0.84018	1.75293	4.54032	0.82647	3.75245	9.87707	0.8177	8.07645	22.1763	0.80175	17.7798	38.3295	0.76725	29.4084
2.10405	0.83924	1.76581	4.56078	0.82546	3.76474	9.93867	0.81667	8.11665	22.2525	0.80078	17.8193	38.6016	0.76623	29.5779
2.10939	0.83824	1.76817	4.63073	0.82446	3.81784	10.03	0.81567	8.18114	22.432	0.79977	17.9405	38.7912	0.76525	29.6849
2.09356	0.83725	1.75283	4.63938	0.82348	3.82046	10.0848	0.81466	8.2157	22.5303	0.79878	17.9968	38.9813	0.76426	29.7918
2.17381	0.83622	1.81778	4.67417	0.82244	3.84424	10.1658	0.81367	8.27158	22.6319	0.79777	18.055	39.2873	0.76324	29.9857
2.12227	0.83524	1.77261	4.72074	0.82148	3.87801	10.2172	0.81273	8.30378	22.7909	0.79673	18.1582	39.4721	0.76225	30.0877
2.11528	0.83421	1.76459	4.69589	0.82042	3.8526	10.2581	0.81169	8.3264	22.9776	0.79575	18.2845	39.7419	0.76125	30.2537
2.12264	0.83322	1.76862	4.72111	0.81943	3.8686	10.2772	0.81068	8.33155	23.066	0.79471	18.3308	39.8769	0.76027	30.317
2.15459	0.83222	1.79309	4.71301	0.81845	3.85738	10.3806	0.80972	8.40544	23.0864	0.79374	18.3246	40.1215	0.75928	30.4634
2.18375	0.83116	1.81506	4.79627	0.81746	3.92077	10.4648	0.80872	8.46303	23.2786	0.79274	18.4538	40.3749	0.75824	30.6139
2.17032	0.83024	1.80189	4.83358	0.81645	3.94639	10.4557	0.80775	8.44554	23.3139	0.79176	18.459	40.6141	0.75727	30.7558
2.21063	0.82925	1.83317	4.83358	0.81544	3.94149	10.5714	0.80671	8.528	23.4983	0.79075	18.5813	40.8026	0.75626	30.8576
2.11712	0.82817	1.75332	4.81407	0.81444	3.92079	10.6367	0.8057	8.56998	23.6999	0.78977	18.7175	40.994	0.75525	30.9609
2.1578	0.82721	1.78496	4.91624	0.81346	3.99917	10.6441	0.80469	8.56521	23.7397	0.78877	18.7252	41.1973	0.75424	31.0727
2.19554	0.82623	1.81402	4.94403	0.81245	4.01679	10.7332	0.80373	8.62651	23.9175	0.78776	18.8413	41.4795	0.75321	31.2429
2.19093	0.8252	1.80797	4.94569	0.81149	4.01338	10.8027	0.80267	8.67107	23.9943	0.78681	18.879	41.663	0.75223	31.3402
2.25242	0.8242	1.85643	4.95066	0.81045	4.01228	10.7829	0.80167	8.64429	24.1001	0.78579	18.9376	41.8776	0.75125	31.4608
2.25061	0.82325	1.85281	4.93443	0.80946	3.9942	10.8381	0.80071	8.67818	24.1743	0.78478	18.9715	42.1198	0.75026	31.6009
2.25242	0.82217	1.85188	4.97606	0.80848	4.02303	10.8756	0.79969	8.69717	24.4029	0.78378	19.1266	42.3008	0.74926	31.6945
2.21947	0.82121	1.82266	5.02171	0.80745	4.0548	10.9417	0.79866	8.73868	24.6321	0.7828	19.2819	42.546	0.74824	31.8346
2.22812	0.82022	1.82754	5.02558	0.80651	4.05318	10.9654	0.7977	8.74703	24.6928	0.78178	19.3043	42.7529	0.74729	31.9489
2.26401	0.81925	1.85479	5.08301	0.80546	4.09419	11.0435	0.79673	8.7987	24.8099	0.78076	19.3705	43.051	0.74631	32.1294
2.26033	0.8182	1.84941	5.07234	0.80443	4.08035	11.0435	0.79573	8.7877	24.9756	0.77976	19.4749	43.1885	0.74524	32.1856
2.25186	0.81723	1.8403	5.11283	0.80348	4.10807	11.1818	0.79471	8.8863	25.0109	0.77876	19.4776	43.4329	0.74427	32.3259
2.26475	0.81618	1.84844	5.11707	0.80246	4.10622	11.2298	0.79372	8.91336	25.1634	0.77777	19.5714	43.6151	0.74326	32.4175
2.22591	0.81515	1.81446	5.13989	0.80144	4.1193	11.2878	0.7927	8.94779	25.3263	0.77677	19.6726	43.888	0.74227	32.5768
2.27727	0.8142	1.85414	5.17655	0.8005	4.14384	11.3419	0.79173	8.97978	25.4069	0.77577	19.7099	44.049	0.7413	32.6533
2.25628	0.81316	1.83471	5.2045	0.79946	4.16081	11.392	0.79074	9.00805	25.6118	0.77477	19.8432	44.3176	0.74029	32.8077
2.30746	0.81223	1.87419	5.21279	0.79847	4.16224	11.4512	0.78974	9.04354	25.7902	0.77377	19.9558	44.4503	0.73927	32.8607
2.32089	0.81118	1.88266	5.25899	0.79748	4.19395	11.4916	0.78871	9.06355	25.8608	0.77277	19.9845	44.6872	0.73828	32.9916
2.31942	0.81025	1.87932	5.23414	0.79649	4.16896	11.5903	0.78775	9.13021	25.931	0.77178	20.0129	44.8778	0.73725	33.0863
2.31924	0.80922	1.87677	5.2577	0.79546	4.18231	11.6101	0.78673	9.13401	25.9934	0.77077	20.0348	45.1075	0.73627	33.2111
2.33709	0.80822	1.88888	5.26212	0.79449	4.18072	11.6942	0.78569	9.18806	26.1176	0.76977	20.1046	45.407	0.7353	33.3876
2.38367	0.80726	1.92423	5.3017	0.79354	4.20713	11.7539	0.78472	9.22353	26.2722	0.76879	20.1978	45.6032	0.73426	33.4848
2.3393	0.80624	1.88604	5.28035	0.79249	4.18461	11.85	0.78375	9.2874	26.3717	0.76775	20.2468	45.8039	0.7333	33.5878
2.34519	0.8052	1.88834	5.32125	0.79151	4.21181	11.8785	0.78271	9.29738	26.5246	0.76678	20.3385	45.9813	0.7323	33.6721
2.43061	0.80421	1.95471	5.34901	0.79048	4.22828	11.9503	0.78174	9.34205	26.5992	0.76581	20.3698	46.2749	0.73128	33.8398
2.40134	0.80324	1.92885	5.35214	0.78948	4.22539	12.0007	0.78071	9.36905	26.8008	0.76477	20.4963	46.4428	0.73029	33.9167
2.41183	0.80223	1.93483	5.40294	0.78845	4.25995	12.0922	0.77972	9.42854	27.0194	0.76381	20.6376	46.725	0.72926	34.0744
2.40631	0.80121	1.92797	5.38877	0.78752	4.24376	12.1309	0.77869	9.44621	26.946	0.7628	20.5544	46.9151	0.72829	34.1678
2.33525	0.80019	1.86865	5.43571	0.78649	4.27515	12.183	0.77771	9.4749	27.1995	0.76177	20.7199	47.1467	0.72727	34.2886
2.35734	0.79924	1.88407	5.46148	0.7855	4.28998	12.2943	0.77674	9.54947	27.2817	0.76075	20.7546	47.4173	0.72625	34.4369
2.31445	0.79826	1.84753	5.45117	0.78453	4.27662	12.3376	0.77572	9.57053	27.3927	0.75978	20.8125	47.6146	0.72528	34.5339
2.31115	0.79723	1.84252	5.47915	0.78349	4.29286	12.3689	0.7747	9.58224	27.4772	0.75881	20.8501	47.8077	0.72426	34.6254
2.40152	0.79621	1.91212	5.48876	0.78247	4.29478	12.4445	0.77376	9.62905	27.7241	0.75778	21.0087	48.0728	0.72323	34.7678
2.45454	0.79521	1.95188	5.5121	0.78152	4.30782	12.5244	0.77272	9.67791	27.7556	0.75679	21.0053	48.2935	0.7223	34.8826
2.41183	0.79426	1.91561	5.54192	0.78048	4.32537	12.5408	0.77168	9.67745	27.9511	0.75576	21.1242	48.4754	0.72131	34.966
2.42361	0.79325	1.92253	5.61537	0.7795	4.3772	12.6084	0.77067	9.71687	28.0968	0.75478	21.2069	48.7832	0.72031	35.139
2.3787	0.79221	1.88443	5.57174	0.7785	4.3376	12.6995	0.76971	9.77487	28.1151	0.7538	21.1931	48.945	0.71928	35.2049
2.38569	0.79124	1.88766	5.68422	0.77747	4.41929	12.7431	0.76872	9.79595	28.3051	0.75278	21.3076	49.118	0.71828	35.2805
2.46024	0.79021	1.94411	5.63636	0.77651	4.37669	12.8188	0.76769	9.8409	28.5199	0.75175	21.4399	49.3277	0.71728	35.3817
2.44975	0.78922	1.93338	5.74809	0.77546	4.45739	12.8357	0.76669	9.84103	28.6005	0.75082	21.4738	49.6379	0.71626	35.5536
2.42659	0.78822	1.91268	5.73594	0.77443	4.44208	12.9099	0.76572	9.88535	28.6717	0.7498	21.498	49.8788	0.71525	35.6759
2.42269	0.78722	1.90719	5.74779	0.77347	4.44574	12.9716	0.76474	9.91989	28.7811	0.74879	21.5511	50.0909	0.71425	35.7775
2.46926	0.7862	1.94134	5.74772	0.77247	4.43996	13.0386	0.7637	9.9575	28.8959	0.74777	21.6076	50.2696	0.71328	35.8563
2.49319	0.78522	1.95771	5.79374	0.77148	4.46978	13.1023	0.76273	9.99354	28.9749	0.7468	21.6383	50.5119	0.71228	35.9787
2.47221	0.78424	1.93879	5.78583	0.7705	4.458	13.0988	0.76172	9.97761	29.2996	0.74579	21.8514	50.7265	0.71126	36.0799
2.49687	0.78326	1.95571	5.79798	0.76949	4.46147	13.235	0.76071	10.068	29.3223	0.74478	21.8386	50.9281	0.71027	36.1728
2.50313	0.78222	1.958	5.79577	0.7685	4.45405	13.3322	0.75969	10.1283	29.3946	0.74381	21.8639	51.2073	0.70928	36.3201
2.51105	0.78125	1.96177	5.83258	0.76748	4.47642	13.3916	0.75869	10.1601	29.6232	0.74279	22.0039	51.4122	0.70826	36.4132
2.43834	0.78021	1.90242	5.80645	0.76649	4.45058	13.3944	0.75774	10.1495	29.7122	0.74178	22.0398	51.5817	0.70727	36.4822
2.54131	0.77924	1.9803	5.88873	0.76549	4.50775	13.4542	0.75676	10.1816	29.8381	0.74079	22.1036	51.8323	0.70625	36.6068
2.49503	0.77818	1.94159	5.94012	0.76445	4.54095	13.566	0.75573	10.2521	29.8701	0.73978	22.0974	52.0534	0.7053	36.7134
2.48822	0.77724	1.93395	5.91432	0.76346	4.51533	13.651	0.75465	10.3018	30.1584	0.73875	22.2796	52.2778	0.70429	36.8185
2.60014	0.77633	2.01858	5.91966	0.7625	4.51372	13.7057	0.75372	10.3302	30.2301	0.73779	22.3034	52.5134	0.70327	36.9309
2.52025	0.7752	1.95371	5.99734	0.76146	4.56675	13.7513	0.7527	10.3506	30.2765	0.7368	22.3078	52.7205	0.70222	37.0213
2.55007	0.77418	1.97421	6.0452	0.76052	4.59751	13.8202	0.75171	10.3887	30.4814	0.73578	22.4277	52.9184	0.70128	37.1107
2.54658	0.77326	1.96917	6.06968	0.7595	4.60994	13.8756	0.75074	10.417	30.5217	0.73481	22.4276	53.0932	0.70032	37.1823
2.53737	0.77226	1.9595	6.07281	0.75853	4.60643	13.9708	0.74971	10.474	30.7084	0.73379	22.5335	53.3697	0.69929	37.321
2.55247	0.77126	1.96862	6.1192	0.75747	4.6351	14.0153	0.74869	10.4931	30.9039	0.73279	22.6459	53.5621	0.69829	37.4018
2.5563	0.77023	1.96895	6.16006	0.75646	4.65982	14.0887	0.7477	10.5341	31.0331	0.73178	22.7095	53.8189	0.69726	37.5259
2.52982	0.76922	1.94598	6.12805	0.7555	4.62976	14.1563	0.74671	10.5706	31.0337	0.73079	22.6791	53.996	0.69632	37.5986
2.61855	0.76824	2.01168	6.19338	0.75449	4.67286	14.2263	0.74573	10.609	31.259	0.72976	22.8117	54.227	0.69531	37.7048
2.56278	0.7672	1.96617	6.19577	0.75351	4.66855	14.261	0.74469	10.62	31.3269	0.72878	22.8305	54.456	0.69426	37.8065
2.61561	0.76622	2.00414	6.25155	0.75251	4.70436	14.336	0.74372	10.662	31.4766	0.7278	22.9086	54.7269	0.69327	37.9405
2.61505	0.76526	2.00119	6.32445	0.75155	4.75312	14.3838	0.74275	10.6835	31.5975	0.7268	22.965	54.8464	0.6923	37.9701
2.61745	0.76427	2.00043	6.26333	0.75055	4.70094	14.4685	0.74169	10.7312	31.7786	0.72581	23.0653	55.1216	0.69125	38.1027
2.57695	0.76323	1.9668	6.32205	0.74952	4.73849	14.539	0.74068	10.7688	32.0056	0.72478	23.1969	55.2437	0.69031	38.1355
2.585	0.76218	1.97022	6.34322	0.74848	4.74775	14.5755	0.73971	10.7816	32.0973	0.72377	23.2309	55.5472	0.6893	38.2886
2.58652	0.7612	1.96887	6.35304	0.74749	4.74884	14.6542	0.7387	10.8251	32.1906	0.72275	23.2657	55.7195	0.68828	38.3506
2.64377	0.76027	2.00997	6.36899	0.74653	4.75463	14.7116	0.73771	10.8529	32.2226	0.72176	23.2572	55.9715	0.68731	38.4697
2.59352	0.75922	1.96904	6.41649	0.7455	4.78351	14.7798	0.73674	10.8889	32.4452	0.72079	23.3863	56.1977	0.68627	38.5666
2.59039	0.7582	1.96402	6.42772	0.74453	4.78565	14.8168	0.73568	10.9003	32.5236	0.71977	23.4094	56.458	0.68531	38.6914
2.60769	0.75726	1.9747	6.50613	0.7435	4.83732	14.9403	0.7347	10.9767	32.6556	0.71878	23.4722	56.6745	0.68432	38.7838
2.62076	0.75624	1.98192	6.45754	0.74249	4.79466	14.9506	0.7337	10.9693	32.8014	0.71777	23.5438	56.8899	0.68329	38.8722
2.6504	0.7552	2.00158	6.51902	0.7415	4.83383	14.9611	0.73273	10.9624	32.908	0.71677	23.5874	57.0975	0.68231	38.9581
2.64009	0.75423	1.99122	6.55142	0.74051	4.85138	15.0561	0.73171	11.0168	33.0333	0.71578	23.6447	57.2853	0.68132	39.0296
2.69375	0.75323	2.029	6.60517	0.73953	4.88469	15.1347	0.73073	11.0594	33.1294	0.71475	23.6794	57.5599	0.68032	39.1592
2.68777	0.7522	2.02175	6.60016	0.73851	4.87432	15.2043	0.72974	11.0952	33.3558	0.71376	23.808	57.7551	0.67932	39.2344
2.66347	0.75121	2.00083	6.59302	0.7375	4.86232	15.2566	0.72872	11.1177	33.3724	0.71279	23.7876	57.9736	0.67831	39.3238
2.67101	0.75025	2.00393	6.63775	0.73648	4.88855	15.351	0.72773	11.1713	33.6043	0.71178	23.9189	58.2099	0.6773	39.4257
2.66917	0.74923	1.99983	6.62836	0.73549	4.87509	15.3675	0.72673	11.168	33.7367	0.71077	23.979	58.4367	0.6763	39.5206
2.62186	0.7482	1.96168	6.6799	0.73452	4.90651	15.4141	0.7257	11.186	33.8479	0.7098	24.0253	58.7439	0.67529	39.6692
2.6723	0.74724	1.99686	6.71801	0.7335	4.92767	15.5386	0.72473	11.2613	33.9992	0.70885	24.1002	58.947	0.67429	39.7475
2.66678	0.74624	1.99006	6.75464	0.7325	4.94776	15.5561	0.72375	11.2586	34.1146	0.70781	24.1468	59.1769	0.67329	39.8434
2.67635	0.74524	1.99451	6.78336	0.73149	4.96198	15.6706	0.72275	11.3258	34.2737	0.70678	24.2238	59.4199	0.6723	39.948
2.71271	0.74425	2.01894	6.7933	0.7305	4.96249	15.6932	0.72174	11.3264	34.357	0.70576	24.2478	59.7034	0.67131	40.0797
2.66071	0.74321	1.97747	6.79094	0.7295	4.95402	15.7342	0.72074	11.3402	34.5448	0.7048	24.3473	59.8264	0.6703	40.1015
2.73894	0.74223	2.03292	6.81594	0.7285	4.96539	15.7966	0.71978	11.3701	34.7077	0.70381	24.4276	60.0583	0.66933	40.1985
2.71961	0.74124	2.01589	6.8973	0.72751	5.01786	15.9008	0.71874	11.4286	34.8955	0.70276	24.5232	60.3014	0.66832	40.3004
2.71151	0.74025	2.00719	6.8476	0.72649	4.97472	15.9815	0.71771	11.4701	34.9584	0.70183	24.5349	60.5645	0.66733	40.4163
2.72329	0.73923	2.01313	6.82901	0.72553	4.95468	16.0205	0.71676	11.4829	34.9833	0.70081	24.5166	60.718	0.66632	40.4574
2.63622	0.73822	1.94612	6.87724	0.72453	4.98277	16.1506	0.71569	11.5589	35.1904	0.69976	24.6248	60.9717	0.66533	40.5663
2.74888	0.73723	2.02654	6.92418	0.72349	5.00957	16.1685	0.71471	11.5558	35.329	0.69881	24.6883	61.1789	0.66432	40.6422
2.74833	0.73623	2.0234	6.9818	0.72249	5.04426	16.2568	0.71371	11.6027	35.4654	0.6978	24.7478	61.3869	0.66332	40.7194
2.73639	0.73527	2.01199	7.01162	0.72155	5.05926	16.2314	0.7127	11.5682	35.5455	0.6968	24.768	61.6272	0.66232	40.8167
2.81147	0.73424	2.06428	6.99311	0.72054	5.03883	16.3176	0.71168	11.6129	35.7139	0.69579	24.8493	61.827	0.66134	40.8885
2.79472	0.73324	2.04919	7.02874	0.71955	5.05756	16.4341	0.7107	11.6798	35.8249	0.69476	24.8898	62.0367	0.66031	40.9633
2.8019	0.73224	2.05167	7.07365	0.71851	5.08251	16.4207	0.70974	11.6544	35.8983	0.69379	24.9059	62.2843	0.65934	41.0662
2.82969	0.73123	2.06915	7.03941	0.71754	5.05108	16.5436	0.70874	11.7251	36.1584	0.69281	25.0508	62.5122	0.65832	41.153
2.76876	0.73027	2.02194	7.12924	0.71646	5.10782	16.5672	0.70774	11.7253	36.2777	0.6918	25.0971	62.6439	0.65732	41.1771
2.81552	0.72919	2.05306	7.1379	0.71547	5.10694	16.6364	0.70674	11.7576	36.3219	0.69079	25.0908	62.8651	0.65633	41.2601
2.84074	0.72824	2.06874	7.20103	0.71452	5.14525	16.6769	0.70572	11.7692	36.5185	0.6898	25.1905	63.1525	0.65527	41.3817
2.87277	0.72728	2.0893	7.17158	0.71353	5.11712	16.7691	0.70473	11.8177	36.6411	0.68876	25.237	63.3559	0.6543	41.4535
2.86441	0.72625	2.08028	7.19091	0.71253	5.12375	16.8133	0.70374	11.8322	36.6549	0.68777	25.2102	63.5654	0.65331	41.5277
2.86411	0.72528	2.0773	7.24366	0.71147	5.15362	16.9499	0.70274	11.9114	36.8625	0.6868	25.3172	63.8324	0.65229	41.6375
2.82288	0.72425	2.04447	7.27264	0.71053	5.16742	16.9729	0.70176	11.911	37.0489	0.68576	25.4068	64.002	0.65128	41.6833
2.83319	0.72325	2.04911	7.32676	0.70951	5.19844	17.0086	0.70076	11.9189	37.137	0.68483	25.4324	64.2748	0.65031	41.7987
2.86209	0.72221	2.06703	7.34738	0.7085	5.20564	17.0942	0.69974	11.9615	37.2524	0.68379	25.4727	64.483	0.6493	41.8689
2.85436	0.72129	2.05881	7.37499	0.70756	5.21823	17.2106	0.69871	12.0252	37.4209	0.68279	25.5507	64.7197	0.6483	41.9577
2.89062	0.72026	2.082	7.35401	0.70651	5.19567	17.2536	0.69771	12.038	37.5219	0.68181	25.583	64.9123	0.64733	42.0195
2.88197	0.71925	2.07286	7.45819	0.70554	5.26207	17.2958	0.69671	12.0502	37.6429	0.68078	25.6265	65.1291	0.64633	42.0947
2.91161	0.71827	2.09131	7.47531	0.70457	5.26692	17.323	0.69577	12.0528	37.8792	0.67981	25.7507	65.3395	0.64528	42.1621
2.90228	0.7173	2.08181	7.41383	0.7035	5.21563	17.4535	0.69474	12.1257	37.951	0.67878	25.7606	65.5745	0.64433	42.2515
2.93388	0.71624	2.10137	7.51641	0.70245	5.27988	17.5296	0.69372	12.1607	38.0764	0.6778	25.8081	65.7878	0.64333	42.3232
2.94842	0.7152	2.10873	7.509	0.70152	5.26771	17.5859	0.69276	12.1827	38.1818	0.67679	25.8409	66.0241	0.64232	42.4085
3.01506	0.71427	2.15357	7.5495	0.70054	5.28871	17.606	0.69173	12.1785	38.3116	0.6758	25.8908	66.2141	0.64133	42.4649
2.92063	0.71321	2.08302	7.52501	0.69957	5.26425	17.6708	0.69072	12.2056	38.501	0.6748	25.9806	66.4134	0.64034	42.527
3.06844	0.71225	2.18551	7.57508	0.69852	5.29137	17.7716	0.68976	12.2581	38.5546	0.67382	25.9789	66.636	0.63929	42.5996
3.04212	0.7112	2.16356	7.63933	0.69752	5.32859	17.7939	0.6887	12.2547	38.7512	0.67278	26.0709	66.8438	0.63831	42.6669
3.00493	0.71022	2.13418	7.66031	0.69652	5.33555	17.935	0.68775	12.3347	38.8854	0.67178	26.1225	67.094	0.63732	42.7603
3.02629	0.70928	2.14648	7.64761	0.6955	5.31889	17.9447	0.68673	12.3231	38.9809	0.67084	26.1501	67.2987	0.63631	42.8226
2.9887	0.70826	2.11679	7.69565	0.69452	5.34479	18.0071	0.68579	12.349	39.1466	0.6698	26.2204	67.5026	0.63528	42.8834
3.04709	0.70722	2.15497	7.7067	0.69352	5.34476	18.0789	0.68475	12.3795	39.2521	0.66882	26.2527	67.6797	0.63432	42.9305
3.03733	0.70621	2.14501	7.7761	0.69256	5.38545	18.1321	0.68372	12.3973	39.3631	0.66783	26.2879	67.8971	0.63335	43.0026
3.00898	0.70526	2.12213	7.75327	0.69151	5.36147	18.2381	0.68272	12.4515	39.4537	0.66682	26.3086	68.1116	0.63228	43.0656
3.0458	0.70423	2.14495	7.77684	0.69058	5.37055	18.2451	0.6817	12.4377	39.658	0.66581	26.4045	68.3459	0.63132	43.1479
3.02187	0.70328	2.12522	7.81071	0.68955	5.3859	18.3918	0.68077	12.5206	39.8303	0.66479	26.4787	68.5368	0.63034	43.2014
3.12772	0.70226	2.19646	7.82691	0.68853	5.38907	18.4211	0.67974	12.5215	39.933	0.66381	26.5081	68.8381	0.62933	43.3221
3.06218	0.70125	2.14735	7.83077	0.68755	5.38405	18.5083	0.67874	12.5623	40.065	0.66279	26.5547	69.0316	0.62831	43.3734
3.17906	0.70026	2.22618	7.82102	0.68654	5.36942	18.5886	0.67774	12.5983	40.0887	0.66179	26.5304	69.2495	0.62733	43.4423
3.12993	0.69933	2.18884	7.86809	0.68555	5.39395	18.6453	0.67672	12.6177	40.2973	0.66083	26.6297	69.4624	0.62631	43.5052
3.08667	0.6982	2.15512	7.87771	0.68456	5.39276	18.6964	0.67575	12.6341	40.4438	0.65983	26.6862	69.6315	0.62533	43.5427
3.1822	0.69724	2.21875	7.95503	0.68353	5.43746	18.7655	0.67469	12.6609	40.6487	0.65878	26.7787	69.9238	0.62434	43.6559
3.1233	0.69625	2.17459	7.94858	0.68254	5.42524	18.9554	0.67373	12.7708	40.7155	0.65783	26.7837	70.192	0.62335	43.7545
3.10839	0.69523	2.16104	7.97435	0.68151	5.43457	18.9687	0.67273	12.7609	40.8613	0.65681	26.838	70.3927	0.62233	43.8077
3.09826	0.69422	2.15089	7.95171	0.68052	5.41133	19.0028	0.67175	12.765	41.0082	0.65578	26.8924	70.6449	0.62132	43.8929
3.16435	0.69321	2.19356	7.99313	0.67954	5.43163	19.0709	0.67072	12.7912	41.0231	0.65481	26.8622	70.852	0.62037	43.9542
3.21681	0.69224	2.22681	8.09198	0.67852	5.4906	19.1708	0.66977	12.84	41.2495	0.65383	26.9703	71.0456	0.61933	44.0004
3.2146	0.69129	2.22223	8.06106	0.67754	5.46173	19.2021	0.66872	12.8408	41.3766	0.65279	27.0101	71.3258	0.61832	44.1022
3.20577	0.69027	2.21283	8.07196	0.67656	5.46114	19.2674	0.66777	12.8663	41.5384	0.6518	27.0747	71.4823	0.61731	44.1268
3.21828	0.68928	2.21829	8.17003	0.67553	5.5191	19.3271	0.66672	12.8857	41.6726	0.6508	27.1204	71.7403	0.61633	44.2156
3.26357	0.68827	2.24622	8.11021	0.67454	5.47064	19.4145	0.66577	12.9256	41.7631	0.64978	27.1368	71.9916	0.61535	44.2998
3.21644	0.68729	2.21064	8.1369	0.67354	5.4805	19.4525	0.66475	12.9311	41.8973	0.64878	27.1821	72.2456	0.61432	44.3821
3.22601	0.68625	2.21386	8.16948	0.67254	5.49427	19.506	0.66378	12.9477	42.0702	0.64778	27.2524	72.4229	0.61331	44.4176
3.2308	0.68527	2.21398	8.22654	0.67154	5.52445	19.5743	0.66273	12.9726	42.1966	0.64684	27.2943	72.6865	0.61233	44.508
3.26228	0.68429	2.23233	8.25268	0.67057	5.53401	19.6605	0.66176	13.0105	42.2977	0.64582	27.3165	72.949	0.61133	44.5957
3.27111	0.68333	2.23525	8.27956	0.66954	5.54353	19.6724	0.66076	12.9988	42.5114	0.64482	27.4123	73.1014	0.61031	44.6145
3.2574	0.68227	2.22242	8.24385	0.66851	5.51106	19.7468	0.6598	13.0289	42.5909	0.6438	27.42	73.3227	0.60933	44.6776
3.26946	0.68126	2.22735	8.31713	0.66753	5.55189	19.8609	0.65879	13.0842	42.771	0.64278	27.4924	73.5483	0.60831	44.7402
3.30443	0.68027	2.2479	8.33202	0.66658	5.55396	19.8795	0.65774	13.0755	42.7759	0.64184	27.4554	73.7827	0.60731	44.8091
3.28713	0.67928	2.23288	8.33625	0.6655	5.54774	19.9355	0.65674	13.0924	42.9162	0.64084	27.5024	74.0297	0.60636	44.8884
3.34677	0.67828	2.27004	8.38007	0.66454	5.56885	20.1015	0.65574	13.1813	43.1492	0.63983	27.6081	74.1652	0.60532	44.8938
3.33904	0.67726	2.26139	8.4167	0.66357	5.58503	20.1288	0.65477	13.1798	43.2299	0.63878	27.6143	74.445	0.60434	44.9898
3.3418	0.67626	2.25994	8.42038	0.66256	5.57903	20.1958	0.65372	13.2024	43.3547	0.63782	27.6524	74.6418	0.60331	45.0322
3.35027	0.67524	2.26222	8.45278	0.66153	5.59178	20.2521	0.65276	13.2198	43.5518	0.63686	27.7362	74.8979	0.60232	45.1127
3.41948	0.67424	2.30554	8.50598	0.6605	5.61822	20.3429	0.65172	13.2579	43.6376	0.6358	27.7447	75.0391	0.60133	45.1231
3.37541	0.67323	2.27244	8.48683	0.65954	5.59741	20.3804	0.65074	13.2623	43.7617	0.6348	27.7799	75.3045	0.60034	45.2081
3.37438	0.67228	2.26853	8.58675	0.65858	5.6551	20.4233	0.64975	13.2701	43.844	0.6338	27.7883	75.5132	0.59931	45.2562
3.35303	0.67129	2.25087	8.54077	0.65756	5.61604	20.4903	0.64876	13.2933	44.0284	0.63283	27.8626	75.752	0.59833	45.3244
3.3696	0.67025	2.25847	8.60777	0.65652	5.65119	20.5279	0.64778	13.2975	44.1643	0.63184	27.9047	75.9707	0.59732	45.3787
3.38285	0.66926	2.264	8.59397	0.65553	5.63362	20.5903	0.64673	13.3163	44.3078	0.63082	27.9504	76.2116	0.59632	45.4469
3.40255	0.66827	2.27382	8.67772	0.65457	5.68018	20.6751	0.64576	13.3512	44.4768	0.62985	28.0135	76.4382	0.59529	45.5029
3.395	0.66726	2.26533	8.65306	0.65354	5.65513	20.746	0.64472	13.3753	44.5608	0.62883	28.0213	76.631	0.5943	45.542
3.38782	0.66628	2.25722	8.72245	0.65252	5.69161	20.7429	0.64375	13.3532	44.6436	0.62784	28.029	76.8747	0.59333	45.6121
3.42482	0.66527	2.27842	8.74344	0.6515	5.69632	20.7556	0.64277	13.3411	44.8363	0.62685	28.1055	77.0972	0.59233	45.6671
3.46014	0.66424	2.29836	8.75577	0.6505	5.69567	20.8804	0.6417	13.399	44.9164	0.62581	28.1093	77.3686	0.59136	45.7526
3.44949	0.66328	2.28796	8.856	0.64954	5.75237	20.9586	0.64073	13.4289	45.129	0.62482	28.1975	77.4884	0.59036	45.7462
3.46219	0.66228	2.29295	8.878	0.6485	5.75735	21.005	0.63975	13.438	45.224	0.62379	28.2105	77.8187	0.58934	45.8618
3.4771	0.66128	2.29932	8.84082	0.64752	5.72462	21.0961	0.63875	13.4751	45.3477	0.62286	28.2454	77.9834	0.58835	45.8817
3.499	0.66027	2.3103	8.91555	0.64656	5.76441	21.1446	0.63775	13.4849	45.4289	0.62183	28.2492	78.242	0.58736	45.9564
3.5257	0.65929	2.32444	8.96599	0.64558	5.78828	21.1963	0.63673	13.4963	45.6178	0.62083	28.321	78.4926	0.58634	46.0232
3.52294	0.65825	2.31897	8.90893	0.64453	5.74209	21.2918	0.63575	13.5363	45.8442	0.61982	28.4153	78.6551	0.58534	46.0398
3.47489	0.65727	2.28396	8.97906	0.64351	5.77811	21.3582	0.63478	13.5578	45.8801	0.61885	28.3929	78.8964	0.58438	46.1057
3.52628	0.65626	2.31415	8.99876	0.64255	5.78218	21.4343	0.63376	13.5841	45.9806	0.61783	28.4082	79.1286	0.58338	46.1621
3.50232	0.65527	2.29498	8.96595	0.64156	5.75223	21.4722	0.63277	13.5869	46.1545	0.61684	28.4701	79.3209	0.58238	46.1951
3.51171	0.6543	2.2977	8.99489	0.64055	5.76165	21.572	0.63174	13.628	46.3611	0.61582	28.55	79.5475	0.58135	46.245
3.52938	0.65328	2.30566	9.06042	0.63956	5.79467	21.6412	0.63071	13.6494	46.4036	0.6148	28.5291	79.8098	0.58032	46.3153
3.55754	0.65228	2.3205	9.04791	0.63854	5.77747	21.7249	0.62969	13.68	46.5494	0.61381	28.5726	80.0333	0.57933	46.3659
3.57337	0.65129	2.32732	9.08528	0.63759	5.79268	21.7807	0.62872	13.6941	46.6631	0.61282	28.5959	80.1719	0.57834	46.367
3.56969	0.65024	2.32117	9.17014	0.63656	5.83738	21.8234	0.62778	13.7002	46.8498	0.61184	28.6645	80.513	0.57735	46.4843
3.55957	0.64927	2.31113	9.18523	0.63556	5.83772	21.891	0.62675	13.7202	46.9031	0.61083	28.6499	80.6912	0.57637	46.5079
3.57577	0.64828	2.31808	9.20364	0.63453	5.83999	21.9333	0.62574	13.7246	47.1419	0.60977	28.7458	80.9219	0.57535	46.5588
3.62086	0.6473	2.34379	9.24027	0.63355	5.8542	22.057	0.6247	13.779	47.2502	0.60881	28.7663	81.1612	0.57433	46.6129
3.6181	0.64628	2.3383	9.31738	0.63257	5.89388	22.041	0.62373	13.7477	47.3385	0.60783	28.7736	81.3616	0.57332	46.6459
3.60375	0.64525	2.32533	9.30543	0.63157	5.87706	22.0957	0.6228	13.7611	47.587	0.60683	28.8771	81.5934	0.57233	46.698
3.58166	0.64427	2.30754	9.31593	0.63058	5.87445	22.1864	0.62172	13.7937	47.6047	0.60581	28.8396	81.7846	0.57136	46.7281
3.62473	0.64329	2.33177	9.30893	0.62957	5.86063	22.2766	0.62077	13.8287	47.8013	0.60483	28.9116	82.0249	0.57037	46.7848
3.59804	0.6423	2.31104	9.34483	0.6286	5.87415	22.3514	0.61975	13.8522	47.9261	0.60382	28.9386	82.28	0.56935	46.8462
3.63449	0.6413	2.33081	9.43337	0.62752	5.91961	22.4404	0.61871	13.8841	48.0669	0.60284	28.9766	82.4444	0.56836	46.8581
3.65879	0.64031	2.34277	9.40484	0.62659	5.89298	22.4339	0.61775	13.8586	48.2122	0.60184	29.0162	82.7065	0.5674	46.9278
3.60632	0.63924	2.30532	9.43024	0.62554	5.899	22.5791	0.61673	13.9252	48.3397	0.60082	29.0437	82.8965	0.56637	46.9499
3.59734	0.63827	2.29609	9.51639	0.62454	5.94341	22.5912	0.61575	13.9105	48.57	0.59983	29.1336	83.1159	0.56536	46.9906
3.6135	0.63727	2.30279	9.50065	0.62356	5.92424	22.6582	0.61472	13.9284	48.6275	0.59882	29.1189	83.2616	0.56436	46.9891
3.65179	0.63629	2.3236	9.60549	0.6226	5.98037	22.7685	0.61372	13.9735	48.8406	0.59781	29.1974	83.5246	0.5634	47.0581
3.64627	0.63527	2.31635	9.58192	0.62154	5.95559	22.8414	0.61274	13.9959	49.0207	0.5968	29.2553	83.7554	0.56235	47.0999
3.69634	0.6343	2.3446	9.60346	0.6206	5.95986	22.9052	0.61176	14.0124	49.0853	0.59578	29.2442	83.9805	0.56134	47.1418
3.70757	0.63329	2.34798	9.63439	0.61957	5.96919	22.998	0.61075	14.046	49.1565	0.59479	29.2377	84.297	0.56034	47.2346
3.71861	0.63232	2.35134	9.65132	0.61862	5.97047	23.0359	0.60973	14.0458	49.3415	0.59381	29.2994	84.4266	0.55933	47.2226
3.71438	0.63133	2.34499	9.67451	0.61753	5.97428	23.0724	0.60873	14.0448	49.5254	0.59281	29.3591	84.6812	0.55836	47.2822
3.7164	0.63027	2.34234	9.74741	0.61654	6.00963	23.1894	0.60774	14.0932	49.6447	0.59181	29.3803	84.896	0.55735	47.3169
3.73138	0.6293	2.34816	9.76085	0.61557	6.00851	23.206	0.60672	14.0797	49.7921	0.59082	29.418	85.1167	0.55636	47.3554
3.77917	0.62833	2.37456	9.80183	0.61456	6.02378	23.3272	0.60575	14.1303	49.87	0.58979	29.413	85.3632	0.55535	47.4062
3.80992	0.6273	2.38997	9.81092	0.61354	6.01939	23.419	0.60472	14.162	50.0555	0.58879	29.472	85.6041	0.55439	47.4581
3.80513	0.62628	2.38309	9.85068	0.61255	6.034	23.4798	0.60373	14.1755	50.1842	0.58783	29.4996	85.8655	0.55338	47.5161
3.78654	0.62528	2.36765	9.84055	0.61155	6.018	23.5709	0.60274	14.207	50.3344	0.58686	29.5395	86.0389	0.55237	47.5253
3.82133	0.62427	2.38553	9.92265	0.61056	6.05838	23.6057	0.60174	14.2045	50.4255	0.58583	29.5408	86.244	0.55139	47.5538
3.81433	0.62328	2.37741	9.88934	0.60955	6.02804	23.6256	0.60077	14.1934	50.5498	0.58486	29.5644	86.5269	0.55038	47.6223
3.78709	0.62231	2.35674	9.94217	0.60857	6.05054	23.7263	0.59973	14.2294	50.7011	0.58385	29.6018	86.7369	0.54934	47.6484
3.80955	0.62136	2.36709	9.9915	0.60759	6.07076	23.7955	0.59872	14.2469	50.8497	0.58281	29.6357	86.9058	0.54836	47.6558
3.83745	0.62029	2.38034	10.0005	0.6065	6.06532	23.8864	0.59774	14.2779	51.0198	0.58186	29.6861	87.1077	0.54733	47.677
3.86753	0.61928	2.39508	10.0107	0.60553	6.06183	23.9847	0.59673	14.3123	51.0871	0.58083	29.673	87.2961	0.54631	47.6903
3.8563	0.61829	2.38432	10.0878	0.60454	6.09847	23.9753	0.59577	14.2838	51.244	0.57988	29.7155	87.5752	0.54536	47.7599
3.85612	0.61725	2.3802	10.08	0.60355	6.08377	24.0482	0.59478	14.3034	51.4908	0.57884	29.8051	87.7958	0.54435	47.7918
3.82354	0.61625	2.35626	10.1323	0.60261	6.10579	24.1248	0.59373	14.3237	51.5124	0.57782	29.7647	88.0362	0.54335	47.8341
3.87766	0.6153	2.38593	10.1001	0.6016	6.07626	24.2109	0.59276	14.3512	51.7824	0.57685	29.8706	88.2098	0.54238	47.8433
3.87618	0.61426	2.38098	10.2008	0.60057	6.12627	24.2772	0.59173	14.3655	51.7332	0.57585	29.7907	88.4425	0.54141	47.8835
3.89754	0.61332	2.39042	10.2141	0.59957	6.12407	24.3814	0.59072	14.4026	51.873	0.57486	29.8199	88.6696	0.54037	47.9147
3.93086	0.6123	2.40686	10.1362	0.59859	6.06737	24.4639	0.58975	14.4277	52.1038	0.57383	29.8988	88.8588	0.53938	47.9288
3.92282	0.6113	2.398	10.2969	0.59758	6.15318	24.5182	0.58875	14.435	52.2027	0.57284	29.9037	89.1167	0.5384	47.9805
3.88539	0.61026	2.37111	10.3018	0.59657	6.14574	24.6011	0.58773	14.4588	52.3601	0.57181	29.9399	89.3837	0.53736	48.031
3.98019	0.60931	2.42515	10.2962	0.59559	6.13227	24.6709	0.58679	14.4765	52.4744	0.57084	29.9544	89.5948	0.53638	48.057
3.91098	0.60831	2.37909	10.236	0.59455	6.08577	24.7256	0.58575	14.4831	52.5953	0.56985	29.9716	89.8731	0.53536	48.114
3.95129	0.60729	2.39957	10.3078	0.59356	6.11825	24.7707	0.58473	14.4842	52.7063	0.56882	29.9805	90.0572	0.53433	48.1201
3.95571	0.60627	2.39821	10.3411	0.59257	6.12783	24.9594	0.58377	14.5706	52.8626	0.56787	30.0191	90.3374	0.53336	48.1827
4.01627	0.60533	2.43118	10.3652	0.59155	6.13157	24.9971	0.58275	14.5671	53.0515	0.56685	30.0723	90.5454	0.53237	48.2037
3.97761	0.6043	2.40366	10.4213	0.59061	6.15495	24.9896	0.58175	14.5376	53.1111	0.56586	30.0537	90.7394	0.53134	48.2138
3.95143	0.6033	2.38391	10.4714	0.58959	6.17382	25.0728	0.58077	14.5615	53.3071	0.56487	30.1114	90.9689	0.53036	48.2464
3.99694	0.60231	2.4074	10.5223	0.58856	6.19299	25.1812	0.57973	14.5983	53.4491	0.56387	30.1385	91.1929	0.52936	48.2742
4.04186	0.60132	2.43043	10.5598	0.58762	6.20511	25.2372	0.5787	14.6049	53.6048	0.56283	30.1704	91.4339	0.52838	48.3115
4.04204	0.60028	2.42637	10.5369	0.58654	6.18031	25.2927	0.57778	14.6137	53.7881	0.56188	30.2222	91.6453	0.52739	48.3326
4.06726	0.59927	2.4374	10.5995	0.58559	6.20702	25.2909	0.57674	14.5863	53.8113	0.56083	30.1792	91.8071	0.52635	48.3229
4.02474	0.59831	2.40804	10.5982	0.58453	6.19499	25.413	0.57577	14.6321	53.924	0.55983	30.1885	92.1196	0.52538	48.3975
4.09174	0.59732	2.44408	10.6111	0.58359	6.19249	25.5114	0.57472	14.6619	53.9908	0.55885	30.1728	92.3168	0.52438	48.4093
4.06505	0.59626	2.42383	10.5857	0.58257	6.16687	25.558	0.57378	14.6647	54.2586	0.55786	30.2687	92.4466	0.52336	48.3827
4.08254	0.59528	2.43025	10.6319	0.58161	6.18358	25.648	0.57275	14.69	54.3619	0.55685	30.2717	92.6868	0.52236	48.416
4.08171	0.59433	2.42589	10.7022	0.58062	6.2139	25.6745	0.57174	14.6792	54.5337	0.55586	30.3133	92.9432	0.52138	48.4587
4.05621	0.59325	2.40636	10.7477	0.57959	6.22927	25.796	0.57077	14.7235	54.6215	0.55484	30.3059	93.1719	0.52038	48.485
4.08125	0.59229	2.41729	10.8147	0.57859	6.25727	25.8292	0.5698	14.7174	54.8832	0.55385	30.3972	93.4518	0.51936	48.5352
4.07591	0.59128	2.41001	10.8283	0.5776	6.25441	25.9016	0.56874	14.7312	54.9302	0.55286	30.3684	93.6243	0.51836	48.531
4.07646	0.59028	2.40626	10.8517	0.57658	6.25688	26.0037	0.56774	14.7635	55.0831	0.55186	30.3981	93.9223	0.51737	48.593
4.13445	0.58929	2.43637	10.8565	0.5756	6.24902	26.0455	0.56677	14.7619	55.1428	0.55083	30.3744	94.1055	0.51639	48.5954
4.16151	0.58826	2.44804	10.9417	0.57462	6.28736	26.0466	0.56577	14.7365	55.3322	0.54987	30.4254	94.2793	0.51539	48.5908
4.15396	0.58733	2.43974	10.9587	0.57355	6.2853	26.1706	0.56477	14.7805	55.4719	0.54887	30.4467	94.5055	0.51438	48.612
4.21765	0.58634	2.47299	10.9844	0.5726	6.28969	26.2446	0.56375	14.7954	55.6022	0.54786	30.4624	94.7647	0.51339	48.6517
4.23106	0.58536	2.47669	11.0303	0.57158	6.30472	26.3214	0.56276	14.8128	55.7177	0.54689	30.4712	94.9751	0.51238	48.6632
4.25557	0.58431	2.48659	11.0511	0.57062	6.30602	26.3847	0.56176	14.8218	55.8695	0.54589	30.4988	95.1241	0.51138	48.6441
4.24931	0.58331	2.47866	11.0303	0.56955	6.28231	26.4812	0.56073	14.8487	56.007	0.54485	30.5154	95.3782	0.51036	48.6776
4.24858	0.58233	2.47406	11.0987	0.56861	6.31083	26.5386	0.55976	14.8552	56.1617	0.54389	30.5456	95.6287	0.5094	48.7128
4.22446	0.5813	2.4557	11.0512	0.56755	6.27214	26.6069	0.55876	14.8669	56.2898	0.54291	30.5605	95.8625	0.50836	48.7331
4.3062	0.58034	2.49908	11.1271	0.56658	6.30437	26.6318	0.55773	14.8534	56.4251	0.54189	30.576	96.0102	0.50739	48.7146
4.25889	0.5793	2.46718	11.1461	0.56559	6.3041	26.6774	0.55679	14.8537	56.6498	0.54084	30.6385	96.305	0.50636	48.7649
4.34246	0.57833	2.51137	11.163	0.56462	6.30279	26.7595	0.55578	14.8723	56.6846	0.53985	30.601	96.5352	0.50538	48.7869
4.31982	0.57732	2.4939	11.2539	0.56362	6.34292	26.8731	0.55476	14.9082	56.8967	0.53885	30.6588	96.6868	0.50436	48.7646
4.32225	0.57626	2.49075	11.2477	0.56261	6.3281	26.9101	0.5538	14.9027	57.016	0.53786	30.6667	96.9409	0.50338	48.7978
4.30527	0.57528	2.47673	11.2605	0.56162	6.32408	26.9955	0.55278	14.9226	57.0828	0.53682	30.6431	97.1984	0.5024	48.832
4.3535	0.57433	2.50035	11.3519	0.56062	6.36413	26.9961	0.55178	14.8959	57.2439	0.53583	30.6732	97.4265	0.50135	48.8449
4.39326	0.5733	2.51867	11.3441	0.55956	6.34777	27.099	0.55079	14.9259	57.4434	0.53484	30.723	97.6245	0.50043	48.8541
4.438	0.57234	2.54003	11.4071	0.55857	6.37171	27.1652	0.54979	14.9353	57.6306	0.53388	30.7676	97.8878	0.4994	48.8851
4.43413	0.57131	2.53326	11.3986	0.5576	6.35587	27.1875	0.54875	14.9191	57.7466	0.53286	30.7706	98.109	0.49838	48.8959
4.40928	0.57031	2.51466	11.4397	0.55663	6.3677	27.2854	0.54776	14.946	57.8626	0.53187	30.7755	98.3603	0.49739	48.9238
4.41885	0.56931	2.51568	11.4619	0.55559	6.36814	27.3771	0.54673	14.9679	57.9807	0.53084	30.7786	98.5422	0.49637	48.913
4.41535	0.5683	2.50924	11.4627	0.55459	6.35706	27.4071	0.54575	14.9573	58.1155	0.52992	30.7964	98.7577	0.49539	48.9237
4.44625	0.5673	2.52238	11.5378	0.55361	6.38747	27.5214	0.54478	14.9932	58.2077	0.52885	30.7829	98.9974	0.49437	48.9418
4.47573	0.56629	2.53457	11.5318	0.5526	6.37248	27.549	0.54374	14.9794	58.3706	0.52785	30.8111	99.242	0.49336	48.9625
4.47849	0.56531	2.53173	11.5494	0.55158	6.3704	27.6022	0.54278	14.982	58.5297	0.52687	30.8377	99.4318	0.4924	48.9599
4.46487	0.56432	2.5196	11.6315	0.55063	6.40469	27.6714	0.54179	14.992	58.581	0.5259	30.808	99.7332	0.49142	49.0106
4.41848	0.56333	2.48908	11.6339	0.54957	6.39363	27.7254	0.54076	14.9928	58.7958	0.52485	30.8589	99.9428	0.49038	49.0099
4.52323	0.5623	2.5434	11.657	0.54861	6.39516	27.8537	0.53978	15.0348	58.9709	0.52388	30.8939	100.125	0.48941	49.0021
4.4842	0.56128	2.5169	11.7246	0.54756	6.41992	27.9173	0.53876	15.0407	58.9764	0.52283	30.8348	100.389	0.48841	49.0312
4.5455	0.56028	2.54675	11.6983	0.54656	6.39383	27.9761	0.53774	15.0439	59.1946	0.52186	30.8911	100.601	0.48738	49.0314
4.53004	0.55931	2.53368	11.7822	0.54565	6.42896	28.0378	0.53675	15.0493	59.3172	0.52087	30.8966	100.82	0.48641	49.0398
4.55343	0.55831	2.54224	11.799	0.5446	6.4257	28.1015	0.5358	15.0568	59.5463	0.51983	30.954	101.048	0.48542	49.0506
4.55526	0.55728	2.53857	11.7658	0.54363	6.3962	28.1322	0.53474	15.0435	59.7142	0.51883	30.9816	101.263	0.4844	49.0517
4.53445	0.55631	2.52255	11.8413	0.54261	6.42519	28.2425	0.53376	15.0746	59.8164	0.51784	30.9755	101.493	0.48342	49.0637
4.52304	0.55531	2.5117	11.894	0.54159	6.44167	28.2677	0.53278	15.0606	59.8777	0.51684	30.9472	101.713	0.48238	49.0648
4.54311	0.5543	2.51822	11.863	0.54059	6.41307	28.3588	0.53175	15.0798	60.0699	0.51587	30.9884	101.936	0.48143	49.0751
4.51862	0.5533	2.50015	11.9221	0.53961	6.43332	28.4166	0.53074	15.0819	60.2582	0.51486	31.0246	102.21	0.4804	49.1019
4.58195	0.55232	2.53072	11.944	0.53862	6.43325	28.4606	0.52982	15.079	60.2979	0.51387	30.9853	102.415	0.47939	49.0964
4.54642	0.55131	2.5065	11.9599	0.53761	6.42976	28.5458	0.5288	15.0949	60.5045	0.51287	31.0309	102.644	0.47838	49.1023
4.51402	0.55033	2.48421	12.0585	0.53657	6.47019	28.6137	0.52782	15.103	60.6144	0.51189	31.0277	102.863	0.47739	49.1064
4.47868	0.54933	2.46028	12.032	0.53563	6.44477	28.7472	0.52677	15.1432	60.7137	0.51087	31.017	103.105	0.47645	49.1242
4.58747	0.54828	2.51521	12.0955	0.53461	6.46634	28.7623	0.5258	15.1232	60.8469	0.50987	31.0239	103.369	0.47543	49.1447
4.48843	0.54733	2.45663	12.1093	0.53361	6.46167	28.8258	0.52481	15.128	61.0313	0.50883	31.0545	103.561	0.47441	49.1304
4.6079	0.54632	2.51738	12.1296	0.53256	6.45979	28.9383	0.52381	15.158	61.2224	0.50788	31.0937	103.692	0.4734	49.0876
4.60238	0.54533	2.5098	12.0928	0.53161	6.42865	28.9541	0.52276	15.136	61.1782	0.50689	31.0109	103.964	0.47242	49.115
4.5779	0.54434	2.49192	12.1088	0.53063	6.42533	29.0108	0.52179	15.1374	61.3588	0.50586	31.0387	104.216	0.47141	49.1287
4.60551	0.54332	2.50228	12.1611	0.52962	6.44069	29.1214	0.52079	15.1663	61.5819	0.50487	31.0907	104.448	0.47041	49.133
4.60643	0.54235	2.4983	12.2108	0.52864	6.45504	29.1722	0.51976	15.1627	61.6316	0.50386	31.0535	104.628	0.46941	49.1129
4.56684	0.54129	2.47201	12.2446	0.52761	6.46042	29.2238	0.51879	15.161	61.7763	0.50289	31.067	104.827	0.46842	49.103
4.66331	0.54032	2.5197	12.2256	0.52663	6.43831	29.307	0.51781	15.1755	61.8856	0.50185	31.0574	105.078	0.46739	49.113
4.61876	0.5393	2.4909	12.2581	0.5256	6.44279	29.3703	0.5168	15.1786	61.9679	0.50089	31.039	105.276	0.46643	49.1035
4.65539	0.53832	2.50609	12.3264	0.52463	6.46682	29.4609	0.51577	15.1949	62.2556	0.49985	31.1187	105.484	0.4654	49.0928
4.63846	0.53735	2.49248	12.3337	0.52364	6.45838	29.4487	0.51478	15.1597	62.3848	0.49883	31.1193	105.72	0.46441	49.0976
4.67178	0.53629	2.50545	12.3336	0.52262	6.44574	29.5233	0.51374	15.1672	62.4522	0.49787	31.093	105.919	0.4634	49.0829
4.63423	0.53531	2.48076	12.3753	0.52163	6.45534	29.7074	0.51278	15.2333	62.635	0.49683	31.1193	106.136	0.46245	49.0826
4.70602	0.53431	2.51448	12.4453	0.5206	6.47905	29.682	0.51179	15.1908	62.6864	0.49587	31.0845	106.412	0.46143	49.1015
4.6865	0.53331	2.49936	12.4328	0.51956	6.4596	29.7219	0.5108	15.1819	62.8277	0.49488	31.0921	106.623	0.46042	49.0916
4.71314	0.53236	2.50908	12.4677	0.51862	6.46604	29.834	0.50979	15.2092	63.0144	0.49389	31.1219	106.793	0.45944	49.0653
4.68282	0.53132	2.48809	12.535	0.51758	6.48785	29.9165	0.50881	15.2219	63.1326	0.49288	31.1167	107.07	0.45845	49.0859
4.68245	0.53032	2.4832	12.5469	0.51661	6.48181	30.0026	0.50775	15.2338	63.2833	0.49188	31.1278	107.279	0.45744	49.0739
4.69884	0.52931	2.48715	12.6006	0.51564	6.49739	30.0661	0.50678	15.237	63.4424	0.49087	31.1422	107.483	0.45642	49.0576
4.72019	0.52835	2.49392	12.6474	0.51467	6.5092	30.1341	0.50577	15.241	63.5628	0.48986	31.137	107.78	0.45544	49.0879
4.79842	0.52738	2.5306	12.596	0.51365	6.46992	30.2081	0.50482	15.2496	63.6688	0.48888	31.1262	107.967	0.45442	49.0622
4.71135	0.52632	2.47966	12.6539	0.51261	6.48645	30.304	0.50381	15.2674	63.7892	0.48792	31.1238	108.185	0.45341	49.0519
4.7605	0.52533	2.50086	12.6824	0.51162	6.48854	30.3355	0.50282	15.2531	63.925	0.48686	31.1225	108.388	0.45243	49.0381
4.75425	0.52433	2.49281	12.7499	0.51059	6.51	30.4225	0.50181	15.2664	64.1473	0.48586	31.1666	108.661	0.45146	49.056
4.79438	0.52332	2.50898	12.8232	0.50963	6.53514	30.4251	0.5008	15.237	64.1857	0.4849	31.1238	108.883	0.45044	49.0452
4.82217	0.52235	2.51888	12.8156	0.50864	6.5185	30.5725	0.49979	15.2797	64.4088	0.48391	31.1681	109.11	0.44941	49.0349
4.82051	0.52135	2.51317	12.7586	0.50757	6.47593	30.6254	0.49878	15.2754	64.5772	0.48288	31.1831	109.333	0.4484	49.0255
4.82107	0.52035	2.50864	12.8519	0.50657	6.51043	30.6453	0.49778	15.2545	64.6313	0.48186	31.1431	109.6	0.44741	49.0359
4.83745	0.51933	2.51224	12.8889	0.50564	6.51712	30.6594	0.49679	15.2312	64.7827	0.48088	31.1528	109.77	0.44644	49.0053
4.83524	0.5183	2.50608	12.9322	0.50465	6.52618	30.7879	0.49578	15.2639	64.9025	0.47989	31.146	110.085	0.44542	49.0343
4.77008	0.51729	2.46753	13.0014	0.50366	6.54825	30.9055	0.49478	15.2915	65.0406	0.4789	31.1482	110.285	0.44441	49.0122
4.89948	0.5163	2.52962	13.017	0.50264	6.54285	30.9287	0.49377	15.2716	65.2283	0.47787	31.1708	110.505	0.44342	48.9999
4.93078	0.51532	2.54094	13.0395	0.50163	6.54097	31.0013	0.49279	15.2772	65.2918	0.47687	31.1355	110.728	0.44242	48.9884
4.91836	0.51436	2.5298	13.0837	0.50061	6.54976	31.0431	0.49183	15.268	65.4895	0.47587	31.1645	110.97	0.44138	48.9805
4.95232	0.51332	2.54212	13.0708	0.49961	6.53029	31.0963	0.49079	15.2617	65.5679	0.47488	31.137	111.235	0.44043	48.9919
4.98453	0.51232	2.55367	13.1273	0.49861	6.5454	31.1732	0.48982	15.2692	65.7712	0.47385	31.1659	111.461	0.43942	48.9778
4.95489	0.51128	2.53336	13.1247	0.49763	6.5312	31.323	0.4888	15.3108	65.9164	0.47289	31.1713	111.664	0.43842	48.9557
4.93722	0.51034	2.51964	13.2133	0.49665	6.56235	31.3116	0.48779	15.2735	65.9645	0.47188	31.1273	111.857	0.43744	48.9311
4.9409	0.5093	2.51642	13.1809	0.49562	6.53273	31.4169	0.48679	15.2935	66.1384	0.47086	31.142	112.103	0.43643	48.925
4.93336	0.50839	2.50807	13.1672	0.49462	6.51279	31.423	0.4858	15.2652	66.3383	0.46991	31.173	112.337	0.43542	48.9134
5.00054	0.50732	2.53688	13.2468	0.49363	6.53895	31.5843	0.4848	15.312	66.4814	0.46891	31.1735	112.592	0.43439	48.9083
4.96587	0.50631	2.51426	13.3224	0.49267	6.56357	31.592	0.4838	15.2841	66.578	0.46789	31.1509	112.856	0.43341	48.9129
4.93998	0.50533	2.49631	13.3007	0.49164	6.5392	31.7009	0.48281	15.3057	66.6294	0.4669	31.1095	113.046	0.43245	48.8862
4.98674	0.50434	2.51499	13.3446	0.49061	6.54697	31.7269	0.48178	15.2855	66.7558	0.4659	31.1018	113.27	0.43144	48.8688
5.02392	0.5033	2.52855	13.3548	0.48966	6.5393	31.8059	0.4808	15.2923	66.8784	0.46491	31.0925	113.453	0.43041	48.8312
5.01619	0.50234	2.51985	13.3789	0.4886	6.537	31.9115	0.47981	15.3116	67.0601	0.46391	31.1101	113.701	0.42942	48.8257
5.0392	0.50132	2.52624	13.4307	0.48763	6.54915	31.967	0.47878	15.3053	67.3401	0.4629	31.1716	114.072	0.42844	48.8731
5.04859	0.50034	2.52599	13.457	0.48662	6.54842	31.9686	0.4778	15.2747	67.4069	0.46189	31.1349	114.21	0.42746	48.8202
5.05393	0.49931	2.52348	13.496	0.48563	6.5541	32.0927	0.47679	15.3013	67.4351	0.4609	31.0807	114.462	0.42645	48.8116
5.06405	0.49833	2.52359	13.5463	0.48463	6.56497	32.14	0.47583	15.2932	67.6228	0.45985	31.0967	114.69	0.42545	48.7952
5.09568	0.49733	2.53426	13.5698	0.48362	6.56258	32.2318	0.47476	15.3025	67.8614	0.45887	31.1393	114.931	0.42443	48.7797
5.07178	0.49635	2.51737	13.5494	0.48267	6.53983	32.2823	0.47378	15.2948	68.0337	0.45787	31.1507	115.135	0.42342	48.7506
5.08467	0.4953	2.51846	13.6913	0.48161	6.59384	32.346	0.47279	15.293	68.0409	0.45691	31.0886	115.451	0.42244	48.7707
5.16438	0.49429	2.5527	13.6403	0.48064	6.5561	32.4757	0.47177	15.3211	68.2198	0.4559	31.1015	115.605	0.4214	48.7159
5.17984	0.4933	2.55522	13.6606	0.47964	6.55216	32.5525	0.47081	15.3261	68.3645	0.45489	31.0983	115.824	0.42044	48.697
5.19438	0.49234	2.55741	13.7083	0.47862	6.56102	32.5926	0.46978	15.3115	68.5291	0.4539	31.1055	116.159	0.41942	48.7196
5.19125	0.49131	2.55052	13.7519	0.47763	6.56834	32.6922	0.46881	15.3263	68.7345	0.45292	31.1312	116.313	0.41842	48.6679
5.15572	0.49034	2.52805	13.7416	0.47664	6.54979	32.7454	0.46779	15.318	68.7301	0.45188	31.0577	116.535	0.41743	48.6455
5.22512	0.48936	2.55697	13.7865	0.47563	6.55731	32.7981	0.46681	15.3105	69.0377	0.4509	31.129	116.731	0.41643	48.6098
5.25821	0.48833	2.56775	13.7513	0.47464	6.52695	32.875	0.46579	15.3129	68.9775	0.44989	31.0321	117.003	0.41544	48.6073
5.18757	0.48733	2.52808	13.7839	0.47365	6.52868	32.9376	0.46477	15.3085	69.1995	0.44888	31.0623	117.206	0.41445	48.5761
5.30741	0.48636	2.58132	13.8616	0.4726	6.55107	33.0298	0.4638	15.3192	69.4143	0.44789	31.0902	117.447	0.41343	48.556
5.2728	0.48534	2.55911	13.8566	0.47161	6.53492	33.1048	0.46281	15.321	69.5176	0.44691	31.0679	117.671	0.41245	48.5329
5.23028	0.48434	2.53323	13.8726	0.47065	6.5291	33.1894	0.46178	15.3263	69.6048	0.44594	31.0393	117.91	0.41146	48.5151
5.31845	0.48331	2.57049	13.9606	0.46962	6.55625	33.1579	0.46081	15.2794	69.8119	0.4449	31.0593	118.083	0.41045	48.4671
5.35379	0.48231	2.5822	13.9616	0.46864	6.54292	33.3247	0.45979	15.3225	69.8671	0.44388	31.0125	118.389	0.40946	48.4754
5.31937	0.48131	2.56029	13.9547	0.46764	6.52577	33.3236	0.45877	15.2877	70.1841	0.44289	31.0836	118.59	0.40844	48.4374
5.39576	0.48032	2.59171	14.0252	0.46664	6.54469	33.4339	0.45781	15.3062	70.3371	0.44189	31.0811	118.801	0.40744	48.4049
5.42447	0.47933	2.60011	14.0427	0.46563	6.53875	33.4946	0.45681	15.3007	70.426	0.44089	31.0504	118.999	0.4064	48.361
5.3711	0.47836	2.56933	14.0471	0.46465	6.527	33.5683	0.45579	15.3	70.5011	0.43989	31.0124	119.299	0.40543	48.3676
5.39227	0.47734	2.57392	14.0668	0.46362	6.52173	33.6191	0.4548	15.2901	70.6027	0.43891	30.9883	119.468	0.40446	48.3198
5.44988	0.47633	2.59596	14.1243	0.46263	6.53426	33.7326	0.45383	15.309	70.8297	0.43793	31.0185	119.761	0.40343	48.3147
5.44859	0.47534	2.58996	14.1736	0.46161	6.54269	33.809	0.45283	15.3098	70.9258	0.43691	30.988	119.955	0.40244	48.2742
5.42853	0.47431	2.57481	14.2402	0.46061	6.55926	33.8162	0.45183	15.2791	71.079	0.43588	30.9823	120.227	0.40144	48.2641
5.48339	0.47334	2.59552	14.2633	0.45963	6.55589	33.8836	0.4508	15.2747	71.155	0.43489	30.9449	120.419	0.40046	48.2232
5.43553	0.47231	2.56726	14.2627	0.45864	6.54143	33.9418	0.4498	15.2669	71.3482	0.4339	30.9579	120.705	0.39945	48.2152
5.4694	0.47131	2.57779	14.3006	0.45762	6.54426	34.0285	0.44883	15.273	71.636	0.43292	31.0129	120.93	0.39847	48.187
5.47869	0.47031	2.5767	14.3555	0.45662	6.55493	34.122	0.44779	15.2796	71.5713	0.43189	30.9109	121.125	0.39744	48.1397
5.49811	0.46933	2.58043	14.3732	0.45562	6.54873	34.1418	0.44679	15.2544	71.8193	0.43088	30.9452	121.299	0.39643	48.0864
5.47602	0.46833	2.56459	14.424	0.45464	6.55778	34.2366	0.44583	15.2638	71.8867	0.4299	30.9037	121.571	0.39546	48.0761
5.48081	0.46735	2.56143	14.3993	0.45363	6.53198	34.2541	0.44483	15.2372	72.0126	0.42891	30.8873	121.842	0.39444	48.0591
5.53401	0.46637	2.58089	14.488	0.45263	6.55768	34.3263	0.44383	15.2349	72.0838	0.42795	30.8486	122.003	0.39345	48.0022
5.51045	0.46535	2.5643	14.5088	0.45166	6.55301	34.4344	0.44283	15.2484	72.3434	0.42695	30.8869	122.23	0.39244	47.968
5.5399	0.46435	2.57243	14.4928	0.45064	6.53103	34.4682	0.44181	15.2285	72.4599	0.42588	30.8589	122.463	0.39145	47.9379
5.54892	0.46337	2.57123	14.5736	0.44966	6.55315	34.5829	0.4408	15.244	72.5891	0.42492	30.8447	122.74	0.39042	47.9207
5.57653	0.46235	2.57831	14.5786	0.44864	6.54056	34.6738	0.43981	15.2499	72.7443	0.42391	30.8373	122.932	0.38946	47.877
5.57987	0.46135	2.57425	14.6677	0.44764	6.56584	34.724	0.43885	15.2385	72.9017	0.42293	30.832	123.127	0.38848	47.8322
5.55923	0.46033	2.55906	14.6406	0.44661	6.53863	34.7204	0.4378	15.2008	72.9834	0.42189	30.7908	123.437	0.38744	47.8251
5.58076	0.45937	2.56363	14.6982	0.44567	6.55058	34.7896	0.43687	15.1985	73.2242	0.42091	30.8211	123.578	0.38645	47.7571
5.59844	0.45836	2.56607	14.7216	0.44463	6.54573	34.896	0.43581	15.2079	73.365	0.41993	30.8085	123.847	0.38549	47.7422
5.59991	0.45733	2.56101	14.7347	0.44363	6.5367	34.9198	0.43481	15.1833	73.4854	0.41894	30.7858	124.106	0.38447	47.7147
5.55039	0.45632	2.53273	14.7958	0.44264	6.54915	35.014	0.43381	15.1895	73.5522	0.41793	30.7397	124.279	0.38345	47.655
5.59107	0.4553	2.54563	14.7748	0.44168	6.5258	35.1274	0.43285	15.2049	73.7947	0.41695	30.7685	124.481	0.38245	47.6072
5.65421	0.45432	2.56882	14.8586	0.44065	6.5474	35.1639	0.4318	15.1836	73.8654	0.41592	30.7223	124.759	0.38144	47.5876
5.62079	0.45336	2.54826	14.9539	0.43964	6.57442	35.2653	0.43084	15.1937	74.0316	0.4149	30.7155	124.959	0.38045	47.5402
5.66378	0.45235	2.56203	14.9388	0.43863	6.55262	35.3224	0.42984	15.183	74.1238	0.41392	30.6812	125.23	0.37945	47.5185
5.63562	0.45138	2.54383	14.9601	0.43764	6.54717	35.4829	0.42881	15.2153	74.2806	0.41291	30.6714	125.438	0.37846	47.473
5.61279	0.45037	2.52783	14.9513	0.43664	6.5283	35.4615	0.42783	15.1717	74.4264	0.41191	30.6573	125.692	0.37747	47.4446
5.67685	0.4494	2.55117	14.9747	0.43566	6.52392	35.5396	0.42686	15.1705	74.6015	0.41093	30.6561	125.914	0.37646	47.4021
5.67557	0.44838	2.54484	15.0237	0.43464	6.52986	35.6055	0.42586	15.1629	74.686	0.40993	30.6159	126.083	0.37545	47.3381
5.69232	0.44733	2.54634	15.0585	0.43366	6.53023	35.6907	0.42484	15.1628	74.866	0.40891	30.6135	126.29	0.37445	47.2889
5.69011	0.44634	2.5397	15.0311	0.43267	6.50349	35.7629	0.42383	15.1572	74.9997	0.4079	30.5922	126.585	0.37345	47.2736
5.71846	0.44535	2.54669	15.1279	0.43163	6.5297	35.8282	0.42287	15.1506	75.2421	0.40689	30.6156	126.763	0.37246	47.2136
5.70549	0.44436	2.53527	15.1017	0.43066	6.50367	35.8821	0.42181	15.1355	75.2504	0.40594	30.5468	127.067	0.37145	47.1987
5.72195	0.44335	2.53681	15.1106	0.42963	6.49199	35.9727	0.4208	15.1375	75.3023	0.40491	30.491	127.226	0.37041	47.1262
5.77644	0.4423	2.55491	15.1364	0.42864	6.4881	35.9843	0.41982	15.1071	75.5767	0.4039	30.5258	127.444	0.36946	47.0854
5.71717	0.44135	2.5233	15.2058	0.42761	6.5021	36.0792	0.41879	15.1096	75.6204	0.40292	30.4688	127.73	0.36845	47.0616
5.75122	0.44034	2.53247	15.2459	0.42668	6.50516	36.1684	0.41783	15.1121	75.8385	0.40191	30.4805	127.956	0.36744	47.0167
5.81123	0.43935	2.55318	15.2426	0.42564	6.48777	36.2245	0.41679	15.0979	76.1152	0.40093	30.5167	128.181	0.36645	46.9721
5.82854	0.43833	2.55482	15.2744	0.42469	6.4869	36.2873	0.41579	15.088	76.1074	0.39991	30.4364	128.472	0.36548	46.954
5.8359	0.43737	2.55245	15.4082	0.4236	6.52695	36.3278	0.41484	15.0701	76.3803	0.39893	30.4703	128.65	0.36449	46.8914
5.80608	0.43635	2.53346	15.3191	0.42266	6.47483	36.4598	0.4138	15.0871	76.4261	0.39789	30.4095	128.853	0.36346	46.8331
5.89051	0.43535	2.56442	15.4156	0.42164	6.49989	36.5498	0.41281	15.0882	76.6265	0.39689	30.4124	129.168	0.36246	46.8183
5.8532	0.43435	2.54234	15.416	0.42064	6.48457	36.5603	0.41183	15.0567	76.7254	0.39589	30.3748	129.354	0.36148	46.7582
5.90806	0.43334	2.56021	15.4206	0.41964	6.47112	36.6457	0.41081	15.0546	76.8762	0.39492	30.36	129.556	0.36046	46.6991
5.9064	0.4324	2.5539	15.4401	0.41863	6.46363	36.7769	0.40982	15.0721	77.038	0.3939	30.3454	129.833	0.35946	46.6701
5.881	0.43138	2.53692	15.4756	0.41767	6.46368	36.8488	0.40882	15.0645	77.1506	0.3929	30.3124	129.95	0.35849	46.5863
5.91542	0.43036	2.54577	15.5014	0.41667	6.45903	36.883	0.40785	15.0425	77.2185	0.39192	30.2633	130.197	0.35748	46.5433
5.92591	0.42937	2.54442	15.5017	0.41565	6.44335	36.9736	0.40683	15.0421	77.3908	0.39091	30.2528	130.472	0.35646	46.5085
5.91229	0.42837	2.53265	15.5047	0.41465	6.42904	37.0087	0.40578	15.0174	77.5284	0.3899	30.2285	130.666	0.35548	46.4495
5.97635	0.42735	2.55399	15.5953	0.41363	6.45068	37.149	0.40484	15.0394	77.7493	0.38893	30.2393	130.885	0.35445	46.3927
5.985	0.42636	2.55177	15.6197	0.41265	6.44547	37.1611	0.40383	15.0068	77.8503	0.38794	30.201	131.097	0.35347	46.3393
6.03323	0.42537	2.56635	15.6106	0.41169	6.42681	37.2661	0.40284	15.0124	78.0441	0.38692	30.1969	131.37	0.35248	46.3052
5.98114	0.42435	2.5381	15.6337	0.41067	6.42033	37.3075	0.40184	14.9917	78.0687	0.38593	30.1294	131.595	0.35146	46.2509
5.97433	0.42338	2.5294	15.659	0.40961	6.41399	37.3752	0.40084	14.9815	78.3076	0.38495	30.1446	131.834	0.35049	46.2059
5.99237	0.4224	2.53115	15.7225	0.40864	6.42489	37.4477	0.39984	14.9731	78.4274	0.38388	30.107	132.105	0.34949	46.1695
6.03121	0.42135	2.54126	15.7727	0.40764	6.42961	37.5199	0.39882	14.9635	78.5942	0.38292	30.0953	132.347	0.3485	46.1223
5.99365	0.42037	2.51954	15.7775	0.4067	6.41676	37.5967	0.39785	14.958	78.7505	0.38188	30.0736	132.53	0.34748	46.0513
6.04796	0.41933	2.5361	15.8417	0.40569	6.42687	37.6294	0.39682	14.9322	78.7814	0.38092	30.0091	132.761	0.34649	46.0003
6.06986	0.41834	2.53926	15.8292	0.40463	6.40492	37.752	0.39584	14.9437	79.0404	0.37993	30.0301	132.999	0.34548	45.948
6.03999	0.41734	2.52074	15.8852	0.40367	6.4124	37.7896	0.39479	14.9191	79.1923	0.37892	30.0079	133.187	0.34445	45.8757
6.00875	0.41637	2.50186	15.941	0.40265	6.41859	37.9632	0.39383	14.951	79.3148	0.37789	29.9725	133.37	0.34346	45.8068
6.04833	0.41535	2.51218	15.9502	0.40166	6.40651	38.0119	0.39285	14.9331	79.4391	0.37693	29.9431	133.69	0.34247	45.7855
6.06287	0.41439	2.51237	15.9741	0.40066	6.40011	38.0727	0.39185	14.9188	79.5926	0.37591	29.9195	133.923	0.34149	45.7329
6.09876	0.41337	2.52104	15.9505	0.39966	6.37477	38.1287	0.39086	14.9029	79.6826	0.37491	29.8738	134.157	0.34047	45.6768
6.10539	0.41239	2.51781	16.0538	0.39868	6.40026	38.1745	0.38982	14.8812	79.8986	0.37395	29.8779	134.384	0.33945	45.6172
6.12527	0.41139	2.51988	16.0459	0.39764	6.38047	38.2304	0.38883	14.8652	79.93	0.37291	29.8068	134.573	0.33849	45.5521
6.14221	0.41037	2.52057	16.0689	0.39664	6.37363	38.346	0.38785	14.8724	80.1095	0.37192	29.7944	134.816	0.33745	45.4931
6.12546	0.40937	2.50757	16.1151	0.39564	6.37583	38.3501	0.38687	14.8364	80.2675	0.37094	29.7742	135.12	0.33647	45.4641
6.1289	0.40836	2.5028	16.1353	0.3946	6.36707	38.5016	0.38583	14.8551	80.4127	0.36993	29.7467	135.289	0.33547	45.386
6.12288	0.40735	2.49418	16.2192	0.39361	6.3841	38.4558	0.38483	14.7988	80.5436	0.36893	29.7146	135.512	0.33448	45.3254
6.1538	0.40635	2.50061	16.2373	0.39265	6.37562	38.578	0.38382	14.8069	80.6551	0.36793	29.6753	135.771	0.3335	45.2802
6.24198	0.40537	2.53033	16.243	0.39162	6.36115	38.6851	0.38286	14.8111	80.8252	0.36693	29.657	136.047	0.33248	45.2334
6.15399	0.40435	2.48835	16.2784	0.39064	6.35897	38.7372	0.38188	14.7929	80.9992	0.36591	29.638	136.219	0.33146	45.151
6.20295	0.40336	2.50202	16.3248	0.38966	6.36116	38.8786	0.38083	14.8063	81.0826	0.36491	29.5881	136.482	0.33046	45.1013
6.25137	0.40236	2.51528	16.3612	0.38863	6.35854	38.8609	0.37983	14.7604	81.1527	0.36392	29.5328	136.668	0.32949	45.0311
6.2197	0.4014	2.49658	16.3693	0.38771	6.34653	39.0012	0.37884	14.7751	81.431	0.36292	29.553	136.874	0.3285	44.9638
6.25883	0.40036	2.50579	16.4161	0.38662	6.34685	39.0303	0.37786	14.7478	81.5359	0.36192	29.5095	137.086	0.32751	44.8966
6.34838	0.39939	2.53548	16.4709	0.38568	6.35255	39.1455	0.37685	14.7521	81.659	0.36095	29.4747	137.315	0.32647	44.8296
6.35482	0.39837	2.53154	16.4436	0.38464	6.32481	39.1864	0.37582	14.7272	81.7038	0.35994	29.4085	137.608	0.32545	44.7841
6.34727	0.39737	2.52219	16.5238	0.38365	6.33935	39.36	0.37486	14.7546	81.9098	0.35895	29.4012	137.846	0.32446	44.7248
6.31966	0.39639	2.50505	16.5394	0.38267	6.32911	39.3856	0.37383	14.7235	82.0981	0.35793	29.3856	138.023	0.3235	44.6505
6.29278	0.39537	2.48796	16.5816	0.38162	6.32781	39.4441	0.37281	14.7053	82.1727	0.35692	29.3288	138.296	0.32246	44.5951
6.39642	0.39438	2.52265	16.6259	0.38062	6.32815	39.5183	0.3719	14.6968	82.3555	0.35594	29.3136	138.522	0.32149	44.5333
6.4152	0.39338	2.52363	16.6064	0.37964	6.30451	39.5674	0.37084	14.6732	82.4886	0.35493	29.2779	138.715	0.32049	44.4562
6.39035	0.39239	2.50749	16.6681	0.37866	6.31159	39.6131	0.36986	14.6513	82.5824	0.35394	29.2295	138.946	0.3195	44.3931
6.37918	0.39138	2.49667	16.7301	0.37764	6.31802	39.7419	0.36882	14.6577	82.7553	0.3529	29.2045	139.147	0.3185	44.318
6.45201	0.39033	2.51843	16.7279	0.37666	6.30067	39.72	0.36786	14.6112	82.8939	0.35194	29.1734	139.424	0.31747	44.2625
6.39789	0.38939	2.49129	16.7784	0.37564	6.30259	39.8218	0.36681	14.6072	83.0745	0.35096	29.1557	139.632	0.31651	44.1943
6.42864	0.38833	2.49642	16.7756	0.37467	6.28533	39.8426	0.36584	14.576	83.2496	0.34995	29.1331	139.838	0.31545	44.1127
6.46085	0.3874	2.50296	16.8453	0.37369	6.29488	39.9367	0.36483	14.5702	83.2606	0.34894	29.0526	140.099	0.31446	44.0559
6.45109	0.38641	2.49279	16.7912	0.37267	6.25751	39.9893	0.36379	14.5478	83.4898	0.34793	29.0487	140.335	0.3135	43.9945
6.48883	0.38541	2.50088	16.8415	0.37165	6.25912	40.0451	0.36282	14.5293	83.7007	0.34695	29.0396	140.544	0.31247	43.9161
6.44152	0.38436	2.47584	16.8748	0.37064	6.25448	40.1802	0.36183	14.5382	83.7339	0.34592	28.9649	140.803	0.3115	43.8603
6.51313	0.38339	2.49708	16.8985	0.36965	6.24658	40.2334	0.36084	14.5177	83.9084	0.3449	28.9398	141.041	0.3105	43.793
6.44973	0.38234	2.46602	16.9619	0.36867	6.25339	40.2866	0.35981	14.4956	84.0834	0.34391	28.9173	141.202	0.30949	43.7011
6.53816	0.38135	2.49333	17.0092	0.36765	6.25339	40.358	0.35885	14.4826	84.1497	0.34292	28.8566	141.391	0.30848	43.616
6.58566	0.38038	2.50503	17.0029	0.36668	6.23466	40.4841	0.35784	14.4869	84.2955	0.34193	28.823	141.659	0.3075	43.5604
6.51037	0.37932	2.46954	17.0239	0.36565	6.22471	40.486	0.3568	14.4455	84.5528	0.34094	28.8273	141.843	0.30648	43.4721
6.62615	0.37835	2.50703	17.1204	0.36465	6.24298	40.6106	0.35584	14.451	84.6285	0.33996	28.7707	142.108	0.30549	43.4127
6.5343	0.37742	2.46615	17.1145	0.36367	6.22409	40.6161	0.35485	14.4126	84.7445	0.33894	28.723	142.369	0.30448	43.3479
6.55565	0.37637	2.46738	17.1806	0.36265	6.23045	40.7571	0.35385	14.4219	84.8422	0.33795	28.6725	142.614	0.3035	43.2829
6.61989	0.3754	2.48511	17.118	0.36161	6.19004	40.8274	0.35286	14.4064	85.1172	0.33691	28.6768	142.837	0.30246	43.2024
6.57056	0.37438	2.45991	17.1723	0.36064	6.19297	40.8203	0.35185	14.3626	85.2704	0.33591	28.6434	143.054	0.30149	43.13
6.58872	0.37335	2.45991	17.2404	0.35965	6.20054	40.925	0.35084	14.3581	85.3403	0.33492	28.5818	143.272	0.30049	43.0522
6.63849	0.37243	2.47236	17.2439	0.35865	6.18455	41.041	0.34984	14.3579	85.4259	0.33395	28.528
6.62468	0.3714	2.46039	17.3212	0.35768	6.1954	41.0935	0.34887	14.3363	85.5601	0.33291	28.484
6.58418	0.37036	2.43851	17.3575	0.35664	6.19032	41.1882	0.34784	14.3268	85.7468	0.33193	28.4619
6.60167	0.3694	2.43869	17.3646	0.35567	6.17599	41.2639	0.34685	14.3124	85.8837	0.33092	28.4205
6.66868	0.36842	2.45686	17.3764	0.35469	6.1632	41.3245	0.34584	14.2916	86.045	0.32993	28.3892
6.70236	0.36742	2.46255	17.4178	0.35368	6.16027	41.3847	0.34487	14.2723	86.1913	0.32892	28.3503
6.67714	0.36641	2.44657	17.3829	0.35269	6.13069	41.5444	0.34384	14.2846	86.3393	0.32795	28.3151
6.68911	0.36538	2.44404	17.4725	0.35167	6.14464	41.5179	0.34287	14.2352	86.4597	0.32694	28.2672
6.75008	0.36435	2.45937	17.4797	0.35066	6.12939	41.5986	0.34184	14.22	86.6436	0.32595	28.2418
6.71562	0.36337	2.44026	17.5447	0.34967	6.13481	41.7066	0.34087	14.2164	86.7579	0.32496	28.1928
6.73513	0.36241	2.44088	17.536	0.34866	6.11419	41.7572	0.33983	14.1904	86.9827	0.32396	28.1788
6.74949	0.36139	2.43923	17.5701	0.3476	6.1073	41.7878	0.33888	14.1609	87.0164	0.32294	28.1011
6.71782	0.36037	2.42088	17.5855	0.34667	6.09645	41.8631	0.33784	14.1428	87.1826	0.32192	28.066
6.71598	0.35942	2.41385	17.6085	0.34564	6.08622	41.97	0.33685	14.1376	87.3052	0.32096	28.0216
6.7898	0.35839	2.43342	17.7155	0.34467	6.10607	42.0124	0.33585	14.1098	87.4781	0.31993	27.9869
6.74857	0.35736	2.41167	17.7098	0.34363	6.08561	42.0888	0.33485	14.0936	87.6559	0.31892	27.9552
6.84521	0.35638	2.43949	17.7203	0.34266	6.07197	42.1834	0.33384	14.0827	87.8276	0.31797	27.9268
6.8264	0.35538	2.42596	17.7155	0.34163	6.05219	42.1863	0.33285	14.0419	87.8707	0.31694	27.8499
6.80434	0.35438	2.41135	17.7917	0.34067	6.06103	42.2725	0.33184	14.0277	88.0066	0.31596	27.8064
6.82901	0.35341	2.41341	17.7794	0.33966	6.03893	42.3575	0.33086	14.0142	88.2087	0.31495	27.7815
6.80968	0.35238	2.39959	17.8432	0.3387	6.04347	42.4317	0.32985	13.996	88.3307	0.31396	27.7326
6.81723	0.35141	2.39562	17.8259	0.3377	6.01981	42.5003	0.32885	13.9763	88.6019	0.31291	27.7246
6.86767	0.35043	2.40661	17.8986	0.33663	6.02526	42.6613	0.32788	13.988	88.5627	0.31195	27.6272
6.82312	0.34939	2.38393	17.9454	0.33569	6.02417	42.6743	0.32684	13.9477	88.8099	0.3109	27.6112
6.81447	0.34839	2.37411	17.9045	0.33469	5.99249	42.7148	0.32588	13.9197	88.905	0.30995	27.5561
6.92418	0.34739	2.40542	17.9417	0.33369	5.98704	42.7743	0.32487	13.896	89.0481	0.30896	27.5119
6.90485	0.34639	2.39177	17.9811	0.33266	5.9816	42.8827	0.32386	13.8878	89.1464	0.30797	27.454
6.917	0.3454	2.38914	18.0026	0.33165	5.97057	42.8847	0.32283	13.8445	89.4656	0.30694	27.4603
6.91516	0.3444	2.3816	18.093	0.33069	5.98319	43.034	0.32184	13.8499	89.5274	0.30596	27.3916
6.96854	0.3434	2.39297	18.0735	0.32969	5.95858	43.1207	0.32089	13.837	89.6439	0.3049	27.3321
6.97756	0.3424	2.38914	18.163	0.32872	5.97045	43.217	0.31983	13.8221	89.7671	0.30397	27.2861
6.93743	0.34143	2.36865	18.0875	0.32772	5.92758	43.2266	0.31884	13.7824	89.9841	0.30292	27.2577
7.02818	0.34035	2.39204	18.2011	0.32669	5.94605	43.2987	0.31789	13.7642	90.0465	0.30194	27.1889
7.01456	0.33937	2.38053	18.1856	0.32567	5.92245	43.4154	0.31684	13.7556	90.3309	0.30095	27.1849
7.02508	0.33842	2.37742	18.2714	0.32468	5.93244	43.4412	0.31585	13.721
7.04659	0.33739	2.37745	18.2716	0.32372	5.91485	43.5261	0.31485	13.7041
7.04273	0.33642	2.36928	18.3209	0.32272	5.91253	43.5782	0.31389	13.6788
7.06482	0.33537	2.36935	18.3927	0.32168	5.91653	43.6667	0.31286	13.6618
7.04549	0.33439	2.35594	18.3541	0.32068	5.88581	43.6982	0.31183	13.6263
6.98916	0.33337	2.32997	18.4415	0.31973	5.89626	43.7839	0.31086	13.6105
7.05451	0.33243	2.34511	18.4432	0.3187	5.87778	43.8688	0.30989	13.5945
7.0928	0.33138	2.35041	18.5039	0.31768	5.87833	43.9532	0.30891	13.5774
7.08654	0.33041	2.34144	18.5236	0.31665	5.86546	44.0396	0.30787	13.5583
7.15867	0.3294	2.35805	18.5696	0.31567	5.86183	44.1105	0.30691	13.5379
7.15225	0.32838	2.34865	18.5588	0.31472	5.8408	44.1617	0.30588	13.5083
7.18134	0.3274	2.3512	18.6212	0.31372	5.84192	44.2683	0.30485	13.4952
7.16827	0.3264	2.33973	18.6526	0.31271	5.83283	44.2854	0.30383	13.4551
7.12225	0.32541	2.31766	18.6311	0.31162	5.8058	44.3366	0.30286	13.4279
7.21834	0.32439	2.34155	18.6714	0.31071	5.80143	44.482	0.30186	13.4271
7.1795	0.3234	2.32186	18.6803	0.30971	5.78547	44.5304	0.30088	13.3983
7.20067	0.32243	2.32169	18.7574	0.3087	5.7904	44.5922	0.29999	13.3773
7.28442	0.32139	2.34111	18.7861	0.30768	5.78013	44.5081	0.29951	13.3307
7.27207	0.3204	2.32997	18.7517	0.30667	5.75063
7.28313	0.31943	2.32644	18.7942	0.3057	5.74538
7.25736	0.3184	2.31076	18.8205	0.30469	5.73448
7.29804	0.31739	2.31633	18.9184	0.30371	5.74572
7.26602	0.31638	2.29885	18.915	0.30269	5.72534
7.31829	0.31539	2.30813	18.9939	0.30169	5.73027
7.34811	0.31441	2.31031	19.019	0.3007	5.71902
7.31443	0.31342	2.29251	19.0079	0.29991	5.70065
7.32639	0.31243	2.28896	19.2925	0.2995	5.77811
7.35959	0.31143	2.29203
7.38788	0.31041	2.29325
7.35621	0.3094	2.27602
7.36799	0.30843	2.27252
7.37683	0.30741	2.26771
7.43353	0.30641	2.27767
7.43445	0.30539	2.27039
7.39027	0.30439	2.24952
7.41119	0.3034	2.24859
7.39763	0.3024	2.23702
7.45562	0.30142	2.24726
7.46482	0.30042	2.24261
7.45028	0.29981	2.23364
7.4188	0.29968	2.22324

## Sheet: Fig. S19b
300℃		350℃		400℃		450℃		500℃
Parameter x	Parameter y	Parameter x	Parameter y	Parameter x	Parameter y	Parameter x	Parameter y	Parameter x	Parameter y
9.68332	4.88514	5.89713	2.58441	3.51638	1.31072	2.04733	0.53601	1.33268	0.23078
10.1283	4.68498	6.33206	2.11554	3.7158	0.8624	2.16559	0.27994	1.40171	0.05914
12.6706	6.33367	7.73599	2.71818	4.35193	0.99183	2.45591	0.33911	1.58236	0.11869
14.9628	6.82336	8.44952	2.48734	4.64377	0.8924	2.58387	0.31776	1.64302	0.12353
16.9048	6.819	9.19515	2.26202	4.82918	0.77502	2.64272	0.28441	1.66464	0.11971
18.7412	5.88473	9.89566	2.11927	5.02742	0.73473	2.72304	0.26519	1.71451	0.12664
20.2236	5.77177	10.4771	1.81983	5.18233	0.5635	2.78986	0.23519	1.75241	0.12429
22.2209	5.02224	10.7957	1.50831	5.30205	0.53495	2.8453	0.22911	1.78041	0.13095
22.7609	4.40275	11.0334	1.38969	5.41043	0.46315	2.88751	0.21679	1.81182	0.13296
23.3362	4.02052	11.4015	1.19304	5.48734	0.46863	2.9268	0.21647	1.84601	0.13853
25.109	3.22778	11.4809	1.02327	5.57988	0.41288	2.98511	0.21374	1.88459	0.14444
25.7301	2.96193	11.6749	0.95573	5.65608	0.3919	3.02566	0.21785	1.91484	0.14638
26.0384	3.21454	12.0109	0.95885	5.76737	0.40466	3.08091	0.23203	1.96021	0.14886
26.9719	2.37629	12.0845	0.8889	5.86154	0.45483	3.1419	0.23467	1.9931	0.14734
26.4528	2.26567	12.4072	0.88255	5.94915	0.40418	3.20361	0.22306	2.03591	0.14283
27.1539	2.24898	12.6373	0.97807	6.05936	0.38658	3.26986	0.20294	2.07117	0.14719
28.3036	1.48048	12.6717	1.17512	6.1034	0.43283	3.31352	0.21433	2.10945	0.13747
28.3721	2.24646	13.1267	0.81994	6.28063	0.41751	3.37236	0.21559	2.14146	0.13261
28.6873	1.4646	13.2503	1.0145	6.35549	0.42074	3.41701	0.19973	2.17747	0.12562
29.3529	2.0391	13.4339	0.74873	6.43939	0.43845	3.46206	0.18782	2.20006	0.11177
29.7821	1.29525	13.6433	1.02361	6.57504	0.37601	3.52678	0.18351	2.22974	0.0993
30.6362	2.11391	14.0209	0.66325	6.69752	0.41865	3.56981	0.16815	2.24883	0.09714
30.3977	1.98946	14.338	0.83776	6.76297	0.35523	3.60369	0.15237	2.27093	0.09566
31.5631	1.70992	14.3242	0.60777	6.91255	0.43387	3.62525	0.15642	2.29974	0.08891
31.5807	2.77113	14.5177	1.05558	6.96294	0.37156	3.68243	0.15981	2.3145	0.08626
31.999	2.22014	14.7986	0.82298	7.06558	0.36247	3.71504	0.13573	2.33456	0.07446
32.1227	2.31067	15.2188	0.70208	7.09094	0.2956	3.75428	0.14461	2.35699	0.08545
32.8861	1.77019	15.0702	0.81096	7.19433	0.32166	3.78784	0.13563	2.38042	0.09137
34.1238	1.20446	15.2451	0.61346	7.25794	0.30105	3.81283	0.16104	2.38808	0.08172
33.874	2.24208	15.8996	0.8388	7.2897	0.35358	3.83897	0.16959	2.41268	0.09228
33.5593	1.13491	15.8323	1.06147	7.4146	0.36711	3.90233	0.17873	2.42682	0.09867
34.1677	2.35057	15.9351	0.76681	7.38598	0.36391	3.92573	0.20253	2.45599	0.1072
34.0137	1.22284	16.1953	0.91864	7.57613	0.47114	3.96592	0.2195	2.47378	0.12008
35.4348	1.34032	16.4157	1.00334	7.64493	0.46279	4.02534	0.25808	2.50068	0.13774
36.3839	2.82251	16.6509	1.06901	7.71429	0.51276	4.07032	0.2938	2.52738	0.16062
36.3939	2.48105	16.7189	1.28702	7.84424	0.62185	4.1399	0.3388	2.55359	0.19319
36.9904	2.5881	17.1031	1.306	7.93814	0.69426	4.18944	0.40969	2.58589	0.2408
37.6343	3.00677	17.3124	1.53484	8.09086	0.8117	4.25686	0.50362	2.63657	0.31236
37.9112	3.09142	17.6088	1.99627	8.21123	0.9967	4.34456	0.65635	2.70668	0.39919
39.1391	3.63273	18.098	2.09586	8.3393	1.26769	4.45692	0.85342	2.82329	0.49702
40.3184	4.47534	18.4003	2.5204	8.54343	1.64656	4.62537	1.14045	2.99493	0.58779
40.6898	5.59506	18.6756	3.27473	8.73747	2.13917	4.96136	1.45506	3.21245	0.64393
41.8357	7.60249	19.3256	4.02746	9.20485	2.94713	5.43277	1.8028	3.43416	0.61254
44.9829	7.20086	19.6638	5.33649	9.87653	3.83095	6.11692	2.01735	3.64281	0.51719
42.8744	11.4973	20.5619	7.41313	10.8197	5.25088	6.91138	2.03217	3.76469	0.39213
