# Supplementary material for: Mitigating proton trapping in cubic perovskite oxides via ScO6 octahedral networks
Source: Nat Mater. 2025 Aug 8;24(12):1949–56. doi: 10.1038/s41563-025-02311-w (PMC12657236; doi:10.1038/s41563-025-02311-w)
Supplement: Supplementary file 2 — Statistical source data for Supplementary Figs. 1–20 and 24–26. [file 41563_2025_2311_MOESM2_ESM.zip › Source_Data_FigS20.xlsx]

## Sheet: Sheet1
BaSn0.3Sc0.7O3-δ		BaSnO3
Parameter x	Parameter y	Parameter x	Parameter y
502	705	501	1026.25
501.9	721.875	500.9	1078.75
501.8	688.125	500.8	1040
501.7	713.75	500.7	1003.75
501.6	710.625	500.6	1000
501.5	718.125	500.5	1030
501.4	707.5	500.4	1010
501.3	735.625	500.3	1018.75
501.2	706.25	500.2	1013.75
501.1	718.75	500.1	1030
501	746.25	500	1037.5
500.9	718.75	499.9	993.75
500.8	765.625	499.8	1006.25
500.7	724.375	499.7	918.75
500.6	725.625	499.6	940
500.5	741.875	499.5	988.75
500.4	743.75	499.4	972.5
500.3	765	499.3	965
500.2	782.5	499.2	981.25
500.1	775	499.1	1023.75
500	780	499	987.5
499.9	763.125	498.9	1000
499.8	783.75	498.8	953.75
499.7	795.625	498.7	1017.5
499.6	802.5	498.6	983.75
499.5	803.75	498.5	956.25
499.4	788.125	498.4	991.25
499.3	801.25	498.3	958.75
499.2	839.375	498.2	968.75
499.1	826.25	498.1	906.25
499	840	498	932.5
498.9	827.5	497.9	922.5
498.8	818.125	497.8	971.25
498.7	831.875	497.7	942.5
498.6	806.875	497.6	971.25
498.5	798.125	497.5	972.5
498.4	832.5	497.4	923.75
498.3	798.125	497.3	915
498.2	792.5	497.2	986.25
498.1	761.25	497.1	916.25
498	838.125	497	897.5
497.9	828.75	496.9	863.75
497.8	790.625	496.8	881.25
497.7	746.25	496.7	893.75
497.6	754.375	496.6	971.25
497.5	778.125	496.5	951.25
497.4	770.625	496.4	891.25
497.3	720	496.3	877.5
497.2	750.625	496.2	881.25
497.1	691.25	496.1	918.75
497	724.375	496	918.75
496.9	725.625	495.9	882.5
496.8	721.875	495.8	892.5
496.7	753.125	495.7	862.5
496.6	722.5	495.6	832.5
496.5	716.875	495.5	875
496.4	714.375	495.4	878.75
496.3	685.625	495.3	867.5
496.2	692.5	495.2	857.5
496.1	698.125	495.1	870
496	700	495	870
495.9	677.5	494.9	865
495.8	668.75	494.8	853.75
495.7	678.125	494.7	875
495.6	622.5	494.6	857.5
495.5	661.875	494.5	946.25
495.4	663.125	494.4	963.75
495.3	674.375	494.3	1021.25
495.2	636.875	494.2	1071.25
495.1	643.125	494.1	1125
495	670.625	494	1200
494.9	666.875	493.9	1333.75
494.8	649.375	493.8	1491.25
494.7	648.125	493.7	1642.5
494.6	698.75	493.6	1910
494.5	698.75	493.5	2168.75
494.4	690.625	493.4	2326.25
494.3	654.375	493.3	2668.75
494.2	683.125	493.2	2908.75
494.1	640	493.1	3342.5
494	697.5	493	3568.75
493.9	764.375	492.9	3757.5
493.8	783.125	492.8	3995
493.7	807.5	492.7	4235
493.6	807.5	492.6	4352.5
493.5	881.25	492.5	4617.5
493.4	896.25	492.4	4652.5
493.3	968.125	492.3	4697.5
493.2	1083.12	492.2	4736.25
493.1	1155	492.1	4767.5
493	1183.12	492	4635
492.9	1299.38	491.9	4462.5
492.8	1343.75	491.8	4282.5
492.7	1403.75	491.7	3650
492.6	1498.12	491.6	3396.25
492.5	1470.62	491.5	3161.25
492.4	1488.12	491.4	2602.5
492.3	1449.38	491.3	2311.25
492.2	1400.62	491.2	1930
492.1	1398.75	491.1	1708.75
492	1373.12	491	1433.75
491.9	1329.38	490.9	1193.75
491.8	1253.75	490.8	1098.75
491.7	1221.88	490.7	936.25
491.6	1113.75	490.6	876.25
491.5	1056.25	490.5	831.25
491.4	1022.5	490.4	750
491.3	991.875	490.3	776.25
491.2	934.375	490.2	778.75
491.1	916.25	490.1	713.75
491	898.75	490	662.5
490.9	798.75	489.9	698.75
490.8	770.625	489.8	651.25
490.7	717.5	489.7	623.75
490.6	715	489.6	607.5
490.5	698.125	489.5	600
490.4	643.75	489.4	600
490.3	649.375	489.3	666.25
490.2	606.25	489.2	622.5
490.1	595.625	489.1	650
490	577.5	489	560
489.9	564.375	488.9	545
489.8	580	488.8	583.75
489.7	546.25	488.7	586.25
489.6	564.375	488.6	581.25
489.5	559.375	488.5	585
489.4	543.75	488.4	553.75
489.3	564.375	488.3	541.25
489.2	525	488.2	533.75
489.1	521.25	488.1	593.75
489	541.875	488	575
488.9	522.5	487.9	576.25
488.8	546.25	487.8	585
488.7	533.75	487.7	531.25
488.6	481.875	487.6	587.5
488.5	530	487.5	628.75
488.4	518.125	487.4	560
488.3	531.25	487.3	553.75
488.2	508.125	487.2	557.5
488.1	532.5	487.1	603.75
488	520.625	487	577.5
487.9	519.375	486.9	608.75
487.8	551.25	486.8	628.75
487.7	515	486.7	645
487.6	520	486.6	621.25
487.5	516.875	486.5	645
487.4	493.75	486.4	672.5
487.3	520	486.3	682.5
487.2	516.875	486.2	752.5
487.1	530.625	486.1	717.5
487	530.625	486	806.25
486.9	526.25	485.9	805
486.8	545	485.8	943.75
486.7	528.75	485.7	1068.75
486.6	536.875	485.6	1191.25
486.5	533.75	485.5	1352.5
486.4	520	485.4	1623.75
486.3	546.25	485.3	1841.25
486.2	548.125	485.2	2152.5
486.1	576.25	485.1	2502.5
486	582.5	485	2925
485.9	593.125	484.9	3361.25
485.8	635	484.8	3558.75
485.7	621.25	484.7	4161.25
485.6	663.75	484.6	4581.25
485.5	698.75	484.5	5022.5
485.4	741.25	484.4	5357.5
485.3	782.5	484.3	5506.25
485.2	853.75	484.2	5846.25
485.1	936.875	484.1	6181.25
485	981.875	484	6270
484.9	1093.75	483.9	6466.25
484.8	1182.5	483.8	6495
484.7	1280.62	483.7	6270
484.6	1355.62	483.6	6156.25
484.5	1493.12	483.5	6026.25
484.4	1571.88	483.4	5755
484.3	1615	483.3	5316.25
484.2	1749.38	483.2	4903.75
484.1	1795.62	483.1	4358.75
484	1816.88	483	3572.5
483.9	1856.25	482.9	2896.25
483.8	1816.25	482.8	2438.75
483.7	1721.88	482.7	2036.25
483.6	1694.38	482.6	1708.75
483.5	1637.5	482.5	1423.75
483.4	1525.62	482.4	1212.5
483.3	1420.62	482.3	1065
483.2	1360.62	482.2	971.25
483.1	1365.62	482.1	862.5
483	1203.75	482	793.75
482.9	1141.25	481.9	740
482.8	1103.12	481.8	715
482.7	1036.88	481.7	666.25
482.6	983.125	481.6	638.75
482.5	934.375	481.5	557.5
482.4	873.125	481.4	581.25
482.3	825	481.3	600
482.2	798.75	481.2	625
482.1	733.125	481.1	543.75
482	680.625	481	553.75
481.9	660.625	480.9	545
481.8	614.375	480.8	518.75
481.7	575.625	480.7	576.25
481.6	547.5	480.6	506.25
481.5	535.625	480.5	530
481.4	571.25	480.4	508.75
481.3	544.375	480.3	507.5
481.2	525	480.2	471.25
481.1	498.125	480.1	472.5
481	513.125	480	475
480.9	506.875	479.9	495
480.8	508.75	479.8	535
480.7	499.375	479.7	483.75
480.6	518.125	479.6	471.25
480.5	536.875	479.5	468.75
480.4	491.25	479.4	498.75
480.3	511.875	479.3	476.25
480.2	531.25	479.2	453.75
480.1	534.375	479.1	491.25
480	516.875	479	492.5
479.9	517.5	478.9	472.5
479.8	490	478.8	506.25
479.7	473.125	478.7	471.25
479.6	516.875	478.6	468.75
479.5	511.875	478.5	461.25
479.4	508.125	478.4	448.75
479.3	523.125	478.3	478.75
479.2	510	478.2	457.5
479.1	491.875	478.1	466.25
479	533.125	478	472.5
478.9	505	477.9	426.25
478.8	505	477.8	463.75
478.7	493.75	477.7	456.25
478.6	513.75	477.6	445
478.5	496.875	477.5	470
478.4	481.875	477.4	485
478.3	495.625	477.3	457.5
478.2	487.5	477.2	486.25
478.1	485.625	477.1	472.5
478	476.25	477	475
477.9	476.875	476.9	470
477.8	508.75	476.8	453.75
477.7	512.5	476.7	480
477.6	525.625	476.6	425
477.5	510.625	476.5	480
477.4	509.375	476.4	477.5
477.3	468.125	476.3	463.75
477.2	496.25	476.2	491.25
477.1	511.875	476.1	432.5
477	501.25	476	470
