# Supplementary material for: Mitigating proton trapping in cubic perovskite oxides via ScO6 octahedral networks
Source: Nat Mater. 2025 Aug 8;24(12):1949–56. doi: 10.1038/s41563-025-02311-w (PMC12657236; doi:10.1038/s41563-025-02311-w)
Supplement: Supplementary file 2 — Statistical source data for Supplementary Figs. 1–20 and 24–26. [file 41563_2025_2311_MOESM2_ESM.zip › Source_Data_FigS24.xlsx]

## Sheet: Sheet1
0 h		398 h
Parameter x	Parameter y	Parameter x	Parameter y
18.0001	41.1857	18.0001	41.7226
18.0201	40.9688	18.0201	41.0997
18.0401	40.9099	18.0401	41.8942
18.0601	40.6888	18.0601	40.7948
18.0801	40.2459	18.0801	41.2994
18.1001	39.7682	18.1001	41.9682
18.1201	40.0017	18.1201	41.589
18.1401	40.3682	18.1401	40.8476
18.1601	40.2084	18.1601	40.7837
18.1801	40.4394	18.1801	41.4398
18.2001	40.3986	18.2001	41.5647
18.2201	39.3656	18.2201	40.7312
18.2401	40.6398	18.2401	41.1726
18.2601	40.8005	18.2601	41.084
18.2801	40.6494	18.2801	40.8697
18.3001	40.7148	18.3001	40.7779
18.3201	39.6004	18.3201	40.354
18.3401	39.2267	18.3401	41.4038
18.3601	39.5127	18.3601	41.0597
18.3801	39.3678	18.3801	39.9679
18.4001	39.9529	18.4001	40.5802
18.4201	40.2834	18.4201	41.22
18.4401	40.17	18.4401	40.9038
18.4601	40.1311	18.4601	41.3657
18.4801	39.8831	18.4801	40.9941
18.5001	41.1653	18.5001	41.1096
18.5201	39.9495	18.5201	40.7388
18.5401	39.8313	18.5401	41.1623
18.5601	39.4725	18.5601	40.3512
18.5801	40.4808	18.5801	40.1669
18.6001	39.8465	18.6001	40.4128
18.6201	39.7882	18.6201	40.4666
18.6401	38.7332	18.6401	40.2279
18.6601	39.517	18.6601	40.3904
18.6801	40.0778	18.6801	40.3599
18.7001	40.0348	18.7001	40.9273
18.7201	39.4506	18.7201	40.45
18.7401	39.0866	18.7401	40.4427
18.7601	39.7413	18.7601	39.3191
18.7801	40.0593	18.7801	40.5805
18.8001	39.8297	18.8001	40.0393
18.8201	39.8106	18.8201	39.282
18.8401	40.4161	18.8401	39.9191
18.8601	39.7323	18.8601	39.9
18.8801	39.8515	18.8801	40.3128
18.9001	39.4782	18.9001	40.1721
18.9201	39.1906	18.9201	40.4231
18.9401	38.9918	18.9401	40.2052
18.9601	39.9953	18.9601	40.1396
18.9801	39.5318	18.9801	40.0766
19.0001	39.0278	19.0001	40.0234
19.0201	38.4724	19.0201	39.8917
19.0401	38.5288	19.0401	40.4203
19.0601	39.0099	19.0601	40.2275
19.0801	38.8047	19.0801	39.6949
19.1001	39.4185	19.1001	40.756
19.1201	39.4549	19.1201	40.1609
19.1401	39.237	19.1401	40.7433
19.1601	39.0523	19.1601	40.744
19.1801	39.7091	19.1801	40.0819
19.2001	39.056	19.2001	39.7955
19.2201	38.9039	19.2201	38.959
19.2401	39.1647	19.2401	40.6275
19.2601	39.4856	19.2601	40.0547
19.2801	38.9242	19.2801	39.9071
19.3001	38.2348	19.3001	39.3773
19.3201	39.0206	19.3201	39.388
19.3401	38.4457	19.3401	39.2647
19.3601	38.0033	19.3601	39.4312
19.3801	38.3196	19.3801	39.4605
19.4001	38.8503	19.4001	39.8597
19.4201	38.8931	19.4201	39.4953
19.4401	38.9716	19.4401	39.2077
19.4601	39.503	19.4601	39.3595
19.4801	39.0142	19.4801	39.6988
19.5001	38.5629	19.5001	39.009
19.5201	38.8631	19.5201	38.8313
19.5401	39.3593	19.5401	39.4591
19.5601	38.7672	19.5601	39.4044
19.5801	39.0932	19.5801	39.5308
19.6001	38.0581	19.6001	40.2444
19.6201	38.3106	19.6201	39.0102
19.6401	37.4991	19.6401	39.4188
19.6601	38.7405	19.6601	39.5295
19.6801	38.0222	19.6801	39.0165
19.7001	38.1413	19.7001	39.8533
19.7201	37.4432	19.7201	39.9888
19.7401	37.6125	19.7401	39.3471
19.7601	37.9385	19.7601	39.367
19.7801	37.5118	19.7801	39.2995
19.8001	37.9582	19.8001	38.8668
19.8201	37.9766	19.8201	39.2333
19.8401	37.8649	19.8401	38.9608
19.8601	37.6684	19.8601	39.2104
19.8801	38.0072	19.8801	38.0435
19.9001	37.7786	19.9001	38.229
19.9201	37.9615	19.9201	37.8585
19.9401	37.5675	19.9401	37.8214
19.9601	37.7121	19.9601	38.3048
19.9801	38.6384	19.9801	38.7278
20.0001	38.4329	20.0001	38.3259
20.0201	38.5446	20.0201	37.2207
20.0401	37.5525	20.0401	38.6335
20.0601	36.8949	20.0601	38.6458
20.0801	37.3328	20.0801	38.5748
20.1001	37.6553	20.1001	39.3884
20.1201	37.103	20.1201	38.1515
20.1401	37.5356	20.1401	38.5329
20.1601	37.1622	20.1601	38.4388
20.1801	38.199	20.1801	38.8915
20.2001	37.7064	20.2001	38.6251
20.2201	37.6416	20.2201	39.2445
20.2401	37.6311	20.2401	38.5639
20.2601	37.6266	20.2601	38.7584
20.2801	38.0161	20.2801	38.6141
20.3001	36.9009	20.3001	37.2758
20.3201	36.8452	20.3201	37.7136
20.3401	36.9049	20.3401	38.4371
20.3601	37.9264	20.3601	38.1109
20.3801	37.171	20.3801	37.4769
20.4001	37.2359	20.4001	38.058
20.4201	37.9071	20.4201	38.8838
20.4401	37.1779	20.4401	37.4671
20.4601	37.9994	20.4601	38.2291
20.4801	37.8051	20.4801	38.2415
20.5001	37.7783	20.5001	37.3275
20.5201	37.6107	20.5201	38.2742
20.5401	37.8492	20.5401	39.0718
20.5601	37.3894	20.5601	37.8563
20.5801	36.6128	20.5801	38.5892
20.6001	37.6622	20.6001	37.8252
20.6201	37.8807	20.6201	38.4693
20.6401	37.7822	20.6401	37.723
20.6601	37.4488	20.6601	37.9789
20.6801	36.8161	20.6801	37.9672
20.7001	37.6006	20.7001	37.8105
20.7201	37.2995	20.7201	38.1284
20.7401	36.8541	20.7401	37.5118
20.7601	36.4611	20.7601	37.9113
20.7801	37.7819	20.7801	36.9624
20.8001	36.9902	20.8001	38.3336
20.8201	37.4233	20.8201	38.2654
20.8401	38.08	20.8401	37.2341
20.8601	37.3166	20.8601	37.449
20.8801	37.6377	20.8801	38.0842
20.9001	37.5279	20.9001	37.861
20.9201	37.4765	20.9201	37.7204
20.9401	38.1523	20.9401	37.6906
20.9601	37.5089	20.9601	38.3754
20.9801	37.9462	20.9801	39.6355
21.0001	39.212	21.0001	39.1871
21.0201	41.4107	21.0201	41.1812
21.0401	43.9102	21.0401	43.6981
21.0601	48.1323	21.0601	49.4716
21.0801	50.9203	21.0801	53.5589
21.1001	52.7968	21.1001	53.1471
21.1201	52.437	21.1201	49.9657
21.1401	51.5302	21.1401	47.8633
21.1601	49.0485	21.1601	44.3854
21.1801	45.7821	21.1801	41.3341
21.2001	42.9275	21.2001	39.6962
21.2201	40.5607	21.2201	40.328
21.2401	39.0203	21.2401	38.5169
21.2601	38.8065	21.2601	39.5637
21.2801	39.2338	21.2801	37.9616
21.3001	38.0851	21.3001	38.4812
21.3201	38.0263	21.3201	38.3136
21.3401	37.942	21.3401	37.9114
21.3601	37.7867	21.3601	38.2707
21.3801	36.7993	21.3801	37.3648
21.4001	37.6433	21.4001	37.1318
21.4201	37.407	21.4201	37.4496
21.4401	36.8794	21.4401	37.2319
21.4601	36.029	21.4601	36.7198
21.4801	36.2234	21.4801	36.5713
21.5001	37.4307	21.5001	37.5005
21.5201	38.0955	21.5201	37.3978
21.5401	37.1836	21.5401	37.3024
21.5601	36.6377	21.5601	37.6552
21.5801	36.911	21.5801	36.7878
21.6001	36.6728	21.6001	37.4141
21.6201	37.3157	21.6201	36.6104
21.6401	36.928	21.6401	36.6948
21.6601	36.205	21.6601	37.2953
21.6801	36.036	21.6801	37.2316
21.7001	36.5244	21.7001	37.1898
21.7201	36.2406	21.7201	37.0484
21.7401	36.6371	21.7401	36.4155
21.7601	36.4756	21.7601	36.2232
21.7801	36.94	21.7801	37.0123
21.8001	36.9296	21.8001	36.7883
21.8201	36.335	21.8201	35.9626
21.8401	36.3192	21.8401	36.2957
21.8601	37.2146	21.8601	36.8772
21.8801	36.3339	21.8801	36.5596
21.9001	36.742	21.9001	35.8836
21.9201	36.4757	21.9201	36.5427
21.9401	36.3389	21.9401	36.7755
21.9601	36.8781	21.9601	36.2612
21.9801	36.8786	21.9801	36.7225
22.0001	35.5945	22.0001	36.8355
22.0201	36.2435	22.0201	36.5105
22.0401	35.8385	22.0401	36.5444
22.0601	36.4025	22.0601	35.7491
22.0801	36.5361	22.0801	36.0346
22.1001	36.5685	22.1001	36.0401
22.1201	36.6457	22.1201	36.9246
22.1401	36.1091	22.1401	36.2689
22.1601	35.525	22.1601	35.796
22.1801	36.7743	22.1801	36.1205
22.2001	36.6649	22.2001	36.1236
22.2201	36.598	22.2201	36.1642
22.2401	36.2028	22.2401	35.1407
22.2601	36.2908	22.2601	36.0054
22.2801	36.2844	22.2801	35.5335
22.3001	35.7212	22.3001	35.989
22.3201	35.951	22.3201	35.9708
22.3401	35.2976	22.3401	35.412
22.3601	34.7929	22.3601	35.9881
22.3801	36.1078	22.3801	36.051
22.4001	35.9732	22.4001	36.3478
22.4201	35.9228	22.4201	36.3705
22.4401	35.5317	22.4401	36.501
22.4601	36.0219	22.4601	35.8271
22.4801	36.671	22.4801	35.7516
22.5001	36.3207	22.5001	35.4555
22.5201	36.0646	22.5201	35.8725
22.5401	36.2366	22.5401	35.7492
22.5601	35.4594	22.5601	35.9623
22.5801	35.3994	22.5801	35.4355
22.6001	35.4969	22.6001	35.6632
22.6201	35.4381	22.6201	35.0789
22.6401	35.5224	22.6401	35.3554
22.6601	35.7157	22.6601	35.1547
22.6801	36.777	22.6801	35.6391
22.7001	35.0127	22.7001	35.0032
22.7201	35.4762	22.7201	35.605
22.7401	34.9773	22.7401	35.7498
22.7601	35.2105	22.7601	34.9904
22.7801	35.4628	22.7801	36.2554
22.8001	35.1254	22.8001	34.9059
22.8201	35.4879	22.8201	35.9145
22.8401	35.5585	22.8401	35.4903
22.8601	34.147	22.8601	36.0746
22.8801	34.994	22.8801	35.6505
22.9001	36.0078	22.9001	34.9619
22.9201	34.3072	22.9201	35.2628
22.9401	34.7633	22.9401	35.4346
22.9601	34.873	22.9601	34.3525
22.9801	34.6201	22.9801	35.3914
23.0001	34.9999	23.0001	35.3401
23.0201	34.4496	23.0201	35.1035
23.0401	35.1597	23.0401	35.0253
23.0601	35.5445	23.0601	34.7099
23.0801	36.1732	23.0801	35.6127
23.1001	35.1308	23.1001	34.6407
23.1201	35.6059	23.1201	34.2914
23.1401	35.1876	23.1401	34.9972
23.1601	34.621	23.1601	34.8211
23.1801	35.1949	23.1801	35.3656
23.2001	34.8945	23.2001	35.0225
23.2201	34.5393	23.2201	35.2352
23.2401	34.5245	23.2401	34.8359
23.2601	34.4598	23.2601	33.6816
23.2801	33.4492	23.2801	34.3587
23.3001	35.0407	23.3001	34.8312
23.3201	34.4677	23.3201	33.9394
23.3401	34.0885	23.3401	34.2722
23.3601	34.0435	23.3601	34.329
23.3801	34.1334	23.3801	34.0371
23.4001	33.9867	23.4001	34.4418
23.4201	34.5767	23.4201	34.8311
23.4401	34.9184	23.4401	35.0307
23.4601	34.4829	23.4601	34.14
23.4801	34.3618	23.4801	34.7166
23.5001	34.9945	23.5001	33.568
23.5201	35.2106	23.5201	35.035
23.5401	35.084	23.5401	35.3763
23.5601	34.749	23.5601	34.6614
23.5801	34.0711	23.5801	34.4042
23.6001	34.1507	23.6001	34.781
23.6201	34.89	23.6201	34.5997
23.6401	33.9928	23.6401	34.7613
23.6601	34.9347	23.6601	34.3926
23.6801	35.1465	23.6801	34.6328
23.7001	35.2884	23.7001	34.3544
23.7201	34.6601	23.7201	34.081
23.7401	35.2575	23.7401	34.8367
23.7601	34.8172	23.7601	34.4175
23.7801	34.6326	23.7801	33.9879
23.8001	35.1639	23.8001	34.5364
23.8201	34.537	23.8201	34.7404
23.8401	34.6644	23.8401	35.1928
23.8601	34.4113	23.8601	34.863
23.8801	34.6671	23.8801	34.8199
23.9001	33.9064	23.9001	34.1986
23.9201	34.3739	23.9201	34.4853
23.9401	34.832	23.9401	33.0504
23.9601	34.6175	23.9601	34.416
23.9801	34.7057	23.9801	34.0369
24.0001	34.9653	24.0001	32.9715
24.0201	33.2591	24.0201	34.4065
24.0401	35.3768	24.0401	33.6972
24.0601	34.9186	24.0601	33.7554
24.0801	34.2331	24.0801	34.1396
24.1001	33.4339	24.1001	34.5949
24.1201	35.0839	24.1201	33.953
24.1401	34.449	24.1401	34.2456
24.1601	34.9685	24.1601	34.4199
24.1801	34.3721	24.1801	34.5344
24.2001	33.1856	24.2001	33.5136
24.2201	34.1343	24.2201	33.6757
24.2401	34.334	24.2401	33.9536
24.2601	34.0442	24.2601	33.9421
24.2801	33.2795	24.2801	33.5924
24.3001	33.2201	24.3001	33.3803
24.3201	33.853	24.3201	32.8368
24.3401	34.0099	24.3401	34.3882
24.3601	34.2825	24.3601	33.8927
24.3801	33.3849	24.3801	33.4427
24.4001	33.5304	24.4001	33.7186
24.4201	34.8533	24.4201	33.8964
24.4401	34.2437	24.4401	33.4126
24.4601	32.6461	24.4601	33.3521
24.4801	34.1301	24.4801	34.2902
24.5001	34.5319	24.5001	34.0328
24.5201	33.6632	24.5201	33.1949
24.5401	34.0089	24.5401	34.5621
24.5601	33.3667	24.5601	33.7992
24.5801	33.3816	24.5801	33.4204
24.6001	34.4825	24.6001	33.7022
24.6201	34.212	24.6201	33.3336
24.6401	33.7135	24.6401	33.9959
24.6601	33.9192	24.6601	33.7358
24.6801	33.7659	24.6801	33.2167
24.7001	33.7153	24.7001	32.9027
24.7201	33.82	24.7201	33.2686
24.7401	32.7426	24.7401	33.1093
24.7601	34.4024	24.7601	33.1723
24.7801	33.7257	24.7801	33.0518
24.8001	33.6699	24.8001	33.4532
24.8201	33.4224	24.8201	33.433
24.8401	33.2462	24.8401	34.4773
24.8601	33.7655	24.8601	33.9626
24.8801	33.8224	24.8801	33.1783
24.9001	34.3975	24.9001	32.4718
24.9201	33.3126	24.9201	33.6971
24.9401	32.2483	24.9401	33.0691
24.9601	33.0672	24.9601	32.9221
24.9801	32.9365	24.9801	32.5889
25.0001	32.9439	25.0001	32.8116
25.0201	33.6389	25.0201	32.7317
25.0401	33.5476	25.0401	33.2597
25.0601	32.9791	25.0601	32.9096
25.0801	33.6116	25.0801	33.3688
25.1001	33.8104	25.1001	34.1324
25.1201	33.5738	25.1201	33.1911
25.1401	33.2162	25.1401	32.7834
25.1601	33.4908	25.1601	33.0869
25.1801	33.0795	25.1801	32.8639
25.2001	33.0364	25.2001	32.6689
25.2201	33.2848	25.2201	32.9179
25.2401	33.4878	25.2401	32.7545
25.2601	33.0423	25.2601	33.0106
25.2801	32.894	25.2801	33.8314
25.3001	32.4612	25.3001	33.3322
25.3201	33.0325	25.3201	33.2822
25.3401	33.4043	25.3401	31.9971
25.3601	33.7449	25.3601	32.7373
25.3801	32.4842	25.3801	32.8981
25.4001	32.7131	25.4001	32.246
25.4201	32.7515	25.4201	32.6073
25.4401	32.9243	25.4401	33.0053
25.4601	33.2412	25.4601	33.8678
25.4801	32.5351	25.4801	33.0592
25.5001	33.2362	25.5001	33.2553
25.5201	33.2594	25.5201	32.0671
25.5401	32.6759	25.5401	32.3921
25.5601	32.8636	25.5601	31.952
25.5801	32.9688	25.5801	32.6902
25.6001	33.0094	25.6001	32.569
25.6201	32.8228	25.6201	32.5664
25.6401	32.2921	25.6401	31.9243
25.6601	32.3683	25.6601	33.2146
25.6801	32.6352	25.6801	32.6631
25.7001	32.8232	25.7001	31.9154
25.7201	31.8901	25.7201	32.3164
25.7401	31.5386	25.7401	31.5024
25.7601	32.309	25.7601	32.1305
25.7801	32.8082	25.7801	32.6424
25.8001	32.4845	25.8001	32.6624
25.8201	32.4544	25.8201	32.2308
25.8401	32.4812	25.8401	32.7169
25.8601	31.7167	25.8601	32.297
25.8801	31.9977	25.8801	32.2908
25.9001	32.554	25.9001	31.3939
25.9201	32.3407	25.9201	32.4529
25.9401	32.469	25.9401	31.4713
25.9601	32.3476	25.9601	32.5961
25.9801	32.6411	25.9801	32.4306
26.0001	32.3357	26.0001	31.5569
26.0201	32.8975	26.0201	31.7726
26.0401	32.6732	26.0401	32.517
26.0601	32.1119	26.0601	31.5629
26.0801	32.4734	26.0801	31.8971
26.1001	32.1584	26.1001	32.1563
26.1201	32.4926	26.1201	30.4204
26.1401	32.3897	26.1401	31.7378
26.1601	32.1759	26.1601	31.8296
26.1801	31.8677	26.1801	32.6555
26.2001	31.5943	26.2001	32.1044
26.2201	31.8834	26.2201	31.2543
26.2401	32.4263	26.2401	30.914
26.2601	32.5117	26.2601	31.0313
26.2801	32.6982	26.2801	31.3275
26.3001	32.2725	26.3001	30.973
26.3201	31.9666	26.3201	30.767
26.3401	31.4428	26.3401	31.8224
26.3601	31.5014	26.3601	31.8611
26.3801	32.1237	26.3801	30.9775
26.4001	31.6784	26.4001	31.4004
26.4201	31.8636	26.4201	30.544
26.4401	32.5059	26.4401	31.9443
26.4601	33.3537	26.4601	32.1344
26.4801	31.9605	26.4801	31.0389
26.5001	31.0388	26.5001	31.5135
26.5201	31.2657	26.5201	31.836
26.5401	31.6348	26.5401	30.987
26.5601	32.0005	26.5601	31.3457
26.5801	31.8009	26.5801	31.7987
26.6001	32.0683	26.6001	31.0474
26.6201	31.6987	26.6201	31.1462
26.6401	31.6875	26.6401	30.3174
26.6601	31.9392	26.6601	31.2938
26.6801	31.9605	26.6801	31.3875
26.7001	30.8099	26.7001	30.8614
26.7201	31.5592	26.7201	30.779
26.7401	31.9814	26.7401	31.3849
26.7601	31.6799	26.7601	31.3943
26.7801	32.0464	26.7801	31.1566
26.8001	31.9231	26.8001	31.1724
26.8201	31.9654	26.8201	30.5348
26.8401	31.0294	26.8401	32.1273
26.8601	31.5225	26.8601	31.9248
26.8801	31.4031	26.8801	30.7755
26.9001	31.5712	26.9001	31.1729
26.9201	30.8648	26.9201	31.7022
26.9401	31.9756	26.9401	31.1219
26.9601	31.6407	26.9601	31.3356
26.9801	32.172	26.9801	31.3005
27.0001	31.3799	27.0001	31.1737
27.0201	32.1688	27.0201	32.0216
27.0401	31.8475	27.0401	31.947
27.0601	31.0261	27.0601	31.87
27.0801	32.4616	27.0801	31.1086
27.1001	32.2135	27.1001	31.1113
27.1201	31.7862	27.1201	31.1268
27.1401	31.401	27.1401	31.2033
27.1601	31.6094	27.1601	31.023
27.1801	31.384	27.1801	30.5746
27.2001	31.3633	27.2001	30.9177
27.2201	31.1972	27.2201	29.8829
27.2401	31.7299	27.2401	30.6184
27.2601	31.1104	27.2601	30.1696
27.2801	31.7298	27.2801	30.7816
27.3001	32.0288	27.3001	30.8653
27.3201	31.6556	27.3201	30.2485
27.3401	31.5734	27.3401	30.5528
27.3601	31.6605	27.3601	31.1293
27.3801	31.4835	27.3801	30.5468
27.4001	31.5617	27.4001	30.9251
27.4201	31.1103	27.4201	31.3387
27.4401	31.8173	27.4401	30.6229
27.4601	31.7408	27.4601	29.8485
27.4801	30.6666	27.4801	30.2999
27.5001	30.7444	27.5001	29.7908
27.5201	30.6408	27.5201	29.705
27.5401	30.0479	27.5401	30.6641
27.5601	30.9052	27.5601	29.9618
27.5801	30.1911	27.5801	29.853
27.6001	31.1712	27.6001	29.8895
27.6201	30.6581	27.6201	30.0806
27.6401	31.2456	27.6401	28.88
27.6601	31.2836	27.6601	29.7089
27.6801	31.758	27.6801	30.4394
27.7001	31.7602	27.7001	29.7619
27.7201	31.1307	27.7201	30.2358
27.7401	30.4047	27.7401	30.0271
27.7601	30.7337	27.7601	29.987
27.7801	31.2093	27.7801	29.3581
27.8001	30.7088	27.8001	30.1728
27.8201	31.0432	27.8201	30.137
27.8401	30.6073	27.8401	30.5487
27.8601	30.8779	27.8601	29.1808
27.8801	30.7959	27.8801	30.4406
27.9001	30.3148	27.9001	30.1463
27.9201	31.3146	27.9201	30.1547
27.9401	30.7284	27.9401	29.7599
27.9601	29.988	27.9601	30.8098
27.9801	29.4946	27.9801	30.4616
28.0001	30.3694	28.0001	29.7976
28.0201	30.8363	28.0201	29.583
28.0401	31.176	28.0401	28.7757
28.0601	31.001	28.0601	30.0556
28.0801	30.3367	28.0801	29.7611
28.1001	29.999	28.1001	29.4086
28.1201	30.6797	28.1201	29.3914
28.1401	30.4984	28.1401	29.8774
28.1601	29.7044	28.1601	29.4403
28.1801	29.9262	28.1801	29.0319
28.2001	30.0139	28.2001	29.2656
28.2201	29.3267	28.2201	29.5724
28.2401	30.048	28.2401	29.282
28.2601	29.2812	28.2601	29.1688
28.2801	30.1649	28.2801	29.8511
28.3001	30.6955	28.3001	29.8045
28.3201	30.3649	28.3201	30.518
28.3401	29.7377	28.3401	29.3323
28.3601	30.9769	28.3601	29.509
28.3801	30.8776	28.3801	28.6921
28.4001	29.3811	28.4001	29.2063
28.4201	30.1798	28.4201	29.0866
28.4401	30.3765	28.4401	29.8437
28.4601	30.4864	28.4601	30.0645
28.4801	29.526	28.4801	29.2567
28.5001	29.5525	28.5001	28.5809
28.5201	30.6571	28.5201	30.0301
28.5401	31.0163	28.5401	30.5616
28.5601	30.7347	28.5601	29.7847
28.5801	29.8381	28.5801	29.9978
28.6001	30.3014	28.6001	29.7313
28.6201	30.0365	28.6201	29.7018
28.6401	29.9989	28.6401	29.3492
28.6601	30.2778	28.6601	29.4437
28.6801	30.324	28.6801	28.533
28.7001	30.192	28.7001	29.6035
28.7201	30.5546	28.7201	29.8809
28.7401	30.2987	28.7401	29.7174
28.7601	30.4645	28.7601	29.3537
28.7801	30.7165	28.7801	29.6669
28.8001	30.5156	28.8001	29.2304
28.8201	29.7626	28.8201	29.2869
28.8401	30.1145	28.8401	29.8211
28.8601	30.9734	28.8601	29.8363
28.8801	29.6317	28.8801	29.5231
28.9001	29.9752	28.9001	29.1117
28.9201	29.6687	28.9201	29.4518
28.9401	30.2758	28.9401	30.2912
28.9601	31.2523	28.9601	30.2237
28.9801	31.5407	28.9801	30.9497
29.0001	30.883	29.0001	30.7718
29.0201	31.0228	29.0201	30.7793
29.0401	31.6603	29.0401	30.7656
29.0601	31.1548	29.0601	30.8884
29.0801	30.3027	29.0801	29.8999
29.1001	31.1903	29.1001	29.7768
29.1201	30.6444	29.1201	30.9971
29.1401	30.9981	29.1401	30.0378
29.1601	31.1167	29.1601	29.905
29.1801	31.0295	29.1801	30.214
29.2001	31.6439	29.2001	29.7963
29.2201	31.6456	29.2201	30.1187
29.2401	31.1921	29.2401	29.8484
29.2601	30.5989	29.2601	29.3511
29.2801	31.0264	29.2801	29.6933
29.3001	31.7049	29.3001	30.8759
29.3201	31.094	29.3201	30.4651
29.3401	31.0086	29.3401	29.8898
29.3601	30.5992	29.3601	30.1218
29.3801	30.4951	29.3801	30.8148
29.4001	31.1475	29.4001	30.8046
29.4201	31.3541	29.4201	30.4831
29.4401	31.7855	29.4401	30.5484
29.4601	31.0995	29.4601	30.142
29.4801	31.9144	29.4801	30.1646
29.5001	31.9039	29.5001	30.8104
29.5201	31.0978	29.5201	30.5831
29.5401	31.2409	29.5401	30.3767
29.5601	31.5215	29.5601	30.2151
29.5801	31.0474	29.5801	30.4599
29.6001	32.0475	29.6001	29.8887
29.6201	32.0643	29.6201	30.486
29.6401	31.9798	29.6401	32.0536
29.6601	32.7417	29.6601	31.4168
29.6801	32.9039	29.6801	32.0497
29.7001	34.4321	29.7001	32.0745
29.7201	33.412	29.7201	31.7907
29.7401	34.3021	29.7401	32.8784
29.7601	35.7628	29.7601	34.0315
29.7801	35.7192	29.7801	34.435
29.8001	36.6887	29.8001	35.2389
29.8201	38.4918	29.8201	36.6498
29.8401	40.801	29.8401	37.8797
29.8601	42.6256	29.8601	40.0929
29.8801	45.4162	29.8801	42.114
29.9001	53.0511	29.9001	47.9944
29.9201	64.6936	29.9201	59.4609
29.9401	87.7962	29.9401	82.4495
29.9601	119.336	29.9601	114.764
29.9801	141.069	29.9801	138.682
30.0001	139.82	30.0001	136.49
30.0201	130.973	30.0201	116.438
30.0401	128.682	30.0401	112.574
30.0601	126.777	30.0601	114.504
30.0801	114.679	30.0801	102.327
30.1001	97.6045	30.1001	82.0861
30.1201	82.6014	30.1201	68.0921
30.1401	70.8992	30.1401	58.7539
30.1601	62.0096	30.1601	52.8962
30.1801	54.6812	30.1801	49.5761
30.2001	49.4622	30.2001	46.8837
30.2201	45.2833	30.2201	44.3758
30.2401	42.2244	30.2401	43.2241
30.2601	39.895	30.2601	40.9536
30.2801	38.7657	30.2801	40.1496
30.3001	36.6291	30.3001	38.7657
30.3201	36.439	30.3201	37.2429
30.3401	35.9979	30.3401	36.3865
30.3601	34.9194	30.3601	35.9033
30.3801	34.4313	30.3801	35.3998
30.4001	34.0214	30.4001	34.5631
30.4201	33.7303	30.4201	33.6813
30.4401	32.7616	30.4401	32.9394
30.4601	32.881	30.4601	32.0439
30.4801	32.6827	30.4801	33.1471
30.5001	31.8839	30.5001	32.3093
30.5201	32.6035	30.5201	31.8057
30.5401	33.291	30.5401	32.6042
30.5601	32.942	30.5601	32.0984
30.5801	33.7632	30.5801	31.7173
30.6001	33.1678	30.6001	31.2766
30.6201	32.6195	30.6201	31.8174
30.6401	31.1056	30.6401	31.5361
30.6601	31.7069	30.6601	31.3442
30.6801	31.4794	30.6801	30.0927
30.7001	31.2605	30.7001	30.635
30.7201	31.6471	30.7201	31.0206
30.7401	31.0313	30.7401	29.5286
30.7601	30.5942	30.7601	29.5149
30.7801	30.0152	30.7801	29.4392
30.8001	30.2469	30.8001	29.5193
30.8201	30.0892	30.8201	29.1988
30.8401	29.9995	30.8401	29.2022
30.8601	29.9506	30.8601	28.3568
30.8801	30.0344	30.8801	28.3249
30.9001	29.7366	30.9001	28.5829
30.9201	29.6955	30.9201	28.5323
30.9401	29.8699	30.9401	29.4466
30.9601	29.3182	30.9601	28.1496
30.9801	30.1393	30.9801	29.0437
31.0001	30.4734	31.0001	28.6094
31.0201	30.0489	31.0201	28.1437
31.0401	29.4785	31.0401	27.5085
31.0601	29.4824	31.0601	28.2265
31.0801	30.5022	31.0801	28.0981
31.1001	29.8615	31.1001	28.5467
31.1201	29.8381	31.1201	27.6483
31.1401	29.6205	31.1401	28.1652
31.1601	29.7814	31.1601	28.5773
31.1801	30.3432	31.1801	28.9391
31.2001	30.597	31.2001	28.1636
31.2201	30.0765	31.2201	28.8806
31.2401	30.4466	31.2401	29.0353
31.2601	30.0798	31.2601	29.6079
31.2801	30.2515	31.2801	28.9625
31.3001	30.7972	31.3001	29.4033
31.3201	30.4007	31.3201	29.6455
31.3401	30.0124	31.3401	29.1561
31.3601	30.4392	31.3601	29.1111
31.3801	30.2932	31.3801	29.3875
31.4001	29.5639	31.4001	28.8524
31.4201	30.0155	31.4201	28.7093
31.4401	29.6675	31.4401	27.944
31.4601	29.6098	31.4601	27.7385
31.4801	28.8883	31.4801	27.7981
31.5001	29.9013	31.5001	27.8377
31.5201	29.7002	31.5201	27.5139
31.5401	28.809	31.5401	26.4996
31.5601	29.1458	31.5601	27.219
31.5801	28.9561	31.5801	28.0657
31.6001	29.0805	31.6001	27.363
31.6201	28.5286	31.6201	27.7859
31.6401	28.752	31.6401	27.8186
31.6601	28.8406	31.6601	27.3328
31.6801	28.9069	31.6801	27.3686
31.7001	29.2172	31.7001	26.9801
31.7201	28.2219	31.7201	27.0996
31.7401	29.3577	31.7401	27.2644
31.7601	28.4805	31.7601	26.5271
31.7801	29.1853	31.7801	27.5871
31.8001	28.9054	31.8001	26.9693
31.8201	29.6452	31.8201	27.924
31.8401	28.2072	31.8401	27.0307
31.8601	28.3054	31.8601	27.6601
31.8801	29.2518	31.8801	26.813
31.9001	28.6787	31.9001	27.5254
31.9201	28.3536	31.9201	26.94
31.9401	28.4412	31.9401	27.3806
31.9601	27.5414	31.9601	27.2327
31.9801	28.6675	31.9801	27.4102
32.0001	28.5643	32.0001	26.3499
32.0201	28.7035	32.0201	26.5797
32.0401	28.8515	32.0401	26.808
32.0601	28.4946	32.0601	26.8877
32.0801	28.2165	32.0801	26.8046
32.1001	28.3766	32.1001	26.8618
32.1201	28.6663	32.1201	27.3006
32.1401	28.3327	32.1401	26.9776
32.1601	27.935	32.1601	27.4993
32.1801	27.6885	32.1801	26.8868
32.2001	27.9244	32.2001	25.8265
32.2201	27.7766	32.2201	25.6593
32.2401	28.4156	32.2401	26.2985
32.2601	27.8525	32.2601	25.8264
32.2801	27.8646	32.2801	26.3678
32.3001	28.3764	32.3001	26.0128
32.3201	28.3973	32.3201	26.4633
32.3401	27.4083	32.3401	27.0326
32.3601	26.9063	32.3601	27.2726
32.3801	27.679	32.3801	25.8951
32.4001	28.085	32.4001	26.411
32.4201	27.9645	32.4201	26.7552
32.4401	27.6284	32.4401	26.7951
32.4601	27.9377	32.4601	26.2451
32.4801	27.5383	32.4801	26.6303
32.5001	27.4638	32.5001	26.137
32.5201	27.6888	32.5201	26.4457
32.5401	27.6639	32.5401	25.7683
32.5601	27.5178	32.5601	26.3292
32.5801	27.3177	32.5801	25.5014
32.6001	27.5805	32.6001	24.438
32.6201	27.6971	32.6201	25.7983
32.6401	27.6396	32.6401	26.0123
32.6601	27.4795	32.6601	26.1529
32.6801	27.1683	32.6801	26.0603
32.7001	27.2775	32.7001	25.9584
32.7201	27.4883	32.7201	26.5634
32.7401	25.8176	32.7401	26.3265
32.7601	26.9439	32.7601	26.1464
32.7801	26.7249	32.7801	25.9789
32.8001	26.6275	32.8001	24.9158
32.8201	26.5659	32.8201	24.8753
32.8401	26.6813	32.8401	25.3035
32.8601	26.4695	32.8601	25.2769
32.8801	27.211	32.8801	26.3389
32.9001	27.1735	32.9001	25.7196
32.9201	26.4857	32.9201	26.2158
32.9401	26.5463	32.9401	25.3616
32.9601	26.8336	32.9601	24.3378
32.9801	26.7016	32.9801	24.2948
33.0001	27.0971	33.0001	24.7896
33.0201	26.2356	33.0201	24.7059
33.0401	25.613	33.0401	24.3077
33.0601	25.9384	33.0601	24.9063
33.0801	24.8989	33.0801	25.1686
33.1001	25.6121	33.1001	24.8122
33.1201	25.6502	33.1201	25.583
33.1401	25.3427	33.1401	24.9718
33.1601	25.3443	33.1601	25.2702
33.1801	25.2305	33.1801	24.5549
33.2001	25.0438	33.2001	24.6389
33.2201	25.953	33.2201	25.0633
33.2401	26.3363	33.2401	25.557
33.2601	25.9021	33.2601	25.7146
33.2801	25.4998	33.2801	24.5065
33.3001	25.4982	33.3001	24.4168
33.3201	25.1753	33.3201	24.4734
33.3401	25.4777	33.3401	24.0531
33.3601	24.9331	33.3601	23.7095
33.3801	24.8544	33.3801	24.1612
33.4001	24.6514	33.4001	24.5524
33.4201	26.1059	33.4201	24.1552
33.4401	25.8732	33.4401	23.8842
33.4601	25.3348	33.4601	24.0759
33.4801	25.4803	33.4801	24.5093
33.5001	25.3297	33.5001	24.301
33.5201	25.0747	33.5201	24.4411
33.5401	25.125	33.5401	24.303
33.5601	24.2583	33.5601	24.35
33.5801	24.5448	33.5801	23.6979
33.6001	23.9458	33.6001	23.9409
33.6201	23.782	33.6201	23.471
33.6401	24.7125	33.6401	23.8943
33.6601	25.0003	33.6601	24.0025
33.6801	24.7828	33.6801	23.9598
33.7001	23.8126	33.7001	24.1525
33.7201	24.0955	33.7201	23.4732
33.7401	23.9395	33.7401	23.5246
33.7601	24.5168	33.7601	23.4525
33.7801	23.671	33.7801	23.1381
33.8001	24.6229	33.8001	23.4106
33.8201	23.6901	33.8201	24.0874
33.8401	23.6907	33.8401	23.4812
33.8601	23.3536	33.8601	23.6837
33.8801	23.7095	33.8801	23.3751
33.9001	23.4275	33.9001	23.1315
33.9201	23.071	33.9201	22.6151
33.9401	23.9703	33.9401	22.876
33.9601	23.5691	33.9601	22.4838
33.9801	23.5775	33.9801	22.9923
34.0001	23.5615	34.0001	23.1525
34.0201	23.501	34.0201	23.3036
34.0401	22.7392	34.0401	22.7041
34.0601	23.6246	34.0601	22.5478
34.0801	24.3978	34.0801	23.0442
34.1001	23.9689	34.1001	22.3397
34.1201	23.4047	34.1201	22.4442
34.1401	23.6274	34.1401	22.9819
34.1601	23.2416	34.1601	23.6267
34.1801	23.6875	34.1801	23.0337
34.2001	22.9996	34.2001	22.5858
34.2201	23.7475	34.2201	23.2235
34.2401	23.035	34.2401	23.1194
34.2601	23.1662	34.2601	23.0995
34.2801	23.3618	34.2801	23.3963
34.3001	23.1051	34.3001	22.9882
34.3201	23.5194	34.3201	23.4722
34.3401	22.5921	34.3401	23.0493
34.3601	24.0376	34.3601	24.1294
34.3801	22.964	34.3801	23.0694
34.4001	22.9898	34.4001	22.298
34.4201	22.3283	34.4201	22.7089
34.4401	23.4612	34.4401	22.5399
34.4601	22.2003	34.4601	22.5698
34.4801	22.748	34.4801	22.7933
34.5001	23.0111	34.5001	22.1407
34.5201	23.2401	34.5201	22.2714
34.5401	22.2705	34.5401	23.3319
34.5601	22.995	34.5601	22.6754
34.5801	22.8632	34.5801	22.68
34.6001	23.2594	34.6001	22.7867
34.6201	22.0793	34.6201	22.4131
34.6401	22.6883	34.6401	22.8381
34.6601	23.5659	34.6601	22.4209
34.6801	23.2056	34.6801	21.8329
34.7001	22.6976	34.7001	22.4513
34.7201	22.3645	34.7201	22.1447
34.7401	22.1159	34.7401	22.0772
34.7601	22.3013	34.7601	21.9681
34.7801	22.3725	34.7801	23.3684
34.8001	22.1176	34.8001	22.2375
34.8201	22.8118	34.8201	22.0148
34.8401	22.23	34.8401	22.6186
34.8601	22.0445	34.8601	22.4313
34.8801	21.9629	34.8801	21.5636
34.9001	22.1516	34.9001	22.2517
34.9201	22.6681	34.9201	22.2178
34.9401	22.4194	34.9401	22.3103
34.9601	23.614	34.9601	23.103
34.9801	22.225	34.9801	22.5531
35.0001	22.5919	35.0001	21.9776
35.0201	23.0424	35.0201	21.727
35.0401	22.9833	35.0401	21.9221
35.0601	22.4311	35.0601	21.6463
35.0801	22.0442	35.0801	21.7524
35.1001	22.365	35.1001	22.169
35.1201	21.677	35.1201	22.1845
35.1401	21.3	35.1401	21.9983
35.1601	22.8381	35.1601	21.6893
35.1801	21.6866	35.1801	22.4226
35.2001	21.5335	35.2001	21.8794
35.2201	22.0903	35.2201	21.197
35.2401	21.6612	35.2401	22.0934
35.2601	22.3426	35.2601	22.1782
35.2801	22.8731	35.2801	22.1571
35.3001	22.9767	35.3001	21.9341
35.3201	22.3767	35.3201	21.5533
35.3401	22.0847	35.3401	21.4866
35.3601	21.6527	35.3601	21.7736
35.3801	22.7285	35.3801	21.9174
35.4001	22.2163	35.4001	22.0423
35.4201	22.0564	35.4201	22.7834
35.4401	22.463	35.4401	21.6569
35.4601	22.1763	35.4601	22.5374
35.4801	21.7455	35.4801	22.3531
35.5001	22.6183	35.5001	22.131
35.5201	21.9248	35.5201	21.8592
35.5401	22.0952	35.5401	21.9988
35.5601	21.6209	35.5601	21.9627
35.5801	21.819	35.5801	21.2274
35.6001	21.9023	35.6001	21.6567
35.6201	22.4201	35.6201	22.6417
35.6401	22.0321	35.6401	22.7382
35.6601	22.1604	35.6601	22.3823
35.6801	21.6819	35.6801	22.4601
35.7001	22.4566	35.7001	21.9458
35.7201	21.7963	35.7201	21.4079
35.7401	22.2655	35.7401	21.7417
35.7601	21.727	35.7601	21.9721
35.7801	21.8212	35.7801	21.4408
35.8001	21.9005	35.8001	21.4074
35.8201	21.1649	35.8201	21.4737
35.8401	21.7758	35.8401	21.7219
35.8601	22.4706	35.8601	21.4054
35.8801	21.9775	35.8801	21.9618
35.9001	21.7237	35.9001	21.8599
35.9201	21.8181	35.9201	21.5116
35.9401	21.3604	35.9401	21.9185
35.9601	22.428	35.9601	22.0123
35.9801	22.1566	35.9801	22.2058
36.0001	21.9532	36.0001	21.9149
36.0201	22.2697	36.0201	21.5402
36.0401	22.3134	36.0401	22.5269
36.0601	21.3811	36.0601	22.0755
36.0801	21.3555	36.0801	21.2901
36.1001	20.9055	36.1001	20.5423
36.1201	21.303	36.1201	21.9839
36.1401	21.8002	36.1401	22.1013
36.1601	21.4668	36.1601	22.0578
36.1801	21.4978	36.1801	21.9831
36.2001	21.5936	36.2001	21.7781
36.2201	22.9316	36.2201	21.3937
36.2401	21.8456	36.2401	21.2797
36.2601	21.9181	36.2601	21.5741
36.2801	21.4524	36.2801	21.7221
36.3001	21.3283	36.3001	22.5592
36.3201	21.4056	36.3201	21.4098
36.3401	21.4908	36.3401	21.4592
36.3601	21.4756	36.3601	20.945
36.3801	20.9772	36.3801	20.8973
36.4001	21.8658	36.4001	20.7859
36.4201	22.0241	36.4201	21.868
36.4401	21.7508	36.4401	21.3201
36.4601	22.2419	36.4601	20.7572
36.4801	22.7616	36.4801	21.7619
36.5001	22.456	36.5001	21.755
36.5201	21.6097	36.5201	21.2056
36.5401	22.9956	36.5401	21.8998
36.5601	22.3341	36.5601	22.0395
36.5801	22.4675	36.5801	21.389
36.6001	21.3528	36.6001	21.9768
36.6201	22.1856	36.6201	21.5497
36.6401	22.0384	36.6401	21.9527
36.6601	22.2025	36.6601	22.2343
36.6801	22.398	36.6801	22.564
36.7001	22.8738	36.7001	22.7214
36.7201	22.9142	36.7201	22.9578
36.7401	23.1003	36.7401	23.0388
36.7601	22.2211	36.7601	23.0973
36.7801	23.4046	36.7801	22.1256
36.8001	24.3888	36.8001	23.4136
36.8201	23.7036	36.8201	23.9031
36.8401	24.7658	36.8401	24.7972
36.8601	27.3585	36.8601	26.8014
36.8801	32.5581	36.8801	30.5601
36.9001	42.2719	36.9001	38.0492
36.9201	52.7083	36.9201	48.2715
36.9401	57.1392	36.9401	55.7019
36.9601	51.6536	36.9601	51.6574
36.9801	45.5934	36.9801	43.7664
37.0001	44.2737	37.0001	41.3666
37.0201	47.5112	37.0201	44.4321
37.0401	46.6968	37.0401	43.864
37.0601	40.3238	37.0601	40.05
37.0801	34.5779	37.0801	33.978
37.1001	31.1296	37.1001	29.8157
37.1201	28.7881	37.1201	27.7926
37.1401	27.8136	37.1401	27.288
37.1601	26.3724	37.1601	24.9478
37.1801	25.3657	37.1801	24.2772
37.2001	24.1092	37.2001	23.5881
37.2201	23.1476	37.2201	23.9845
37.2401	23.0206	37.2401	23.5151
37.2601	22.6059	37.2601	23.4373
37.2801	21.8719	37.2801	23.3913
37.3001	22.1011	37.3001	22.4467
37.3201	22.7896	37.3201	21.9071
37.3401	21.8046	37.3401	21.5833
37.3601	22.0634	37.3601	22.024
37.3801	21.9361	37.3801	21.8897
37.4001	21.9273	37.4001	21.5016
37.4201	21.1521	37.4201	22.3288
37.4401	20.9037	37.4401	21.0965
37.4601	21.3983	37.4601	21.6944
37.4801	21.003	37.4801	21.5436
37.5001	20.7353	37.5001	22.0264
37.5201	21.5721	37.5201	21.5015
37.5401	21.641	37.5401	21.2728
37.5601	21.1057	37.5601	20.9457
37.5801	20.7685	37.5801	21.8155
37.6001	20.6114	37.6001	20.5918
37.6201	20.7488	37.6201	20.2533
37.6401	20.8482	37.6401	20.8792
37.6601	21.5614	37.6601	20.6233
37.6801	21.2268	37.6801	21.1021
37.7001	20.1594	37.7001	21.0978
37.7201	21.1621	37.7201	21.4566
37.7401	20.5752	37.7401	21.3207
37.7601	21.3737	37.7601	21.2166
37.7801	21.7231	37.7801	20.9534
37.8001	21.464	37.8001	21.1105
37.8201	21.0118	37.8201	20.4839
37.8401	20.2826	37.8401	21.0086
37.8601	20.4372	37.8601	20.1436
37.8801	21.2844	37.8801	20.1209
37.9001	21.1077	37.9001	21.1556
37.9201	22.2218	37.9201	21.2949
37.9401	20.8725	37.9401	21.0643
37.9601	20.5224	37.9601	20.1117
37.9801	20.3499	37.9801	20.4521
38.0001	21.6242	38.0001	21.5808
38.0201	21.6767	38.0201	20.2453
38.0401	21.1098	38.0401	20.6683
38.0601	21.4949	38.0601	20.6164
38.0801	20.1221	38.0801	20.2841
38.1001	20.9152	38.1001	20.7705
38.1201	20.3845	38.1201	20.8908
38.1401	21.0307	38.1401	20.712
38.1601	20.6103	38.1601	20.8325
38.1801	21.3237	38.1801	20.5864
38.2001	20.5802	38.2001	20.2571
38.2201	20.6951	38.2201	21.0509
38.2401	20.7512	38.2401	20.3509
38.2601	20.3832	38.2601	20.9085
38.2801	20.7423	38.2801	20.897
38.3001	20.6626	38.3001	20.2822
38.3201	19.902	38.3201	19.6185
38.3401	20.3909	38.3401	20.2532
38.3601	20.3824	38.3601	20.6924
38.3801	19.6906	38.3801	19.964
38.4001	20.4766	38.4001	21.0736
38.4201	20.6653	38.4201	19.795
38.4401	20.9208	38.4401	19.5491
38.4601	21.4208	38.4601	20.6321
38.4801	20.9154	38.4801	20.7783
38.5001	20.7163	38.5001	20.2413
38.5201	21.3119	38.5201	20.3799
38.5401	20.4376	38.5401	20.9366
38.5601	20.9345	38.5601	20.479
38.5801	21.5735	38.5801	20.8022
38.6001	20.75	38.6001	20.5453
38.6201	21.0193	38.6201	21.4544
38.6401	21.6926	38.6401	21.2629
38.6601	21.7095	38.6601	20.8574
38.6801	20.7722	38.6801	20.1396
38.7001	19.0096	38.7001	21.1399
38.7201	20.7566	38.7201	20.6836
38.7401	20.866	38.7401	20.914
38.7601	20.6978	38.7601	20.5405
38.7801	20.5917	38.7801	20.9145
38.8001	20.7291	38.8001	20.4119
38.8201	20.2612	38.8201	20.6239
38.8401	20.3328	38.8401	20.4886
38.8601	21.3199	38.8601	20.0441
38.8801	21.5076	38.8801	20.3317
38.9001	20.7948	38.9001	19.9858
38.9201	20.9742	38.9201	21.6082
38.9401	20.766	38.9401	21.0091
38.9601	20.6227	38.9601	20.7485
38.9801	20.7098	38.9801	19.7715
39.0001	21.3229	39.0001	19.7195
39.0201	21.7806	39.0201	19.7686
39.0401	21.1313	39.0401	20.7204
39.0601	20.6987	39.0601	19.6042
39.0801	20.4329	39.0801	20.6212
39.1001	20.9837	39.1001	19.3015
39.1201	20.7551	39.1201	19.9604
39.1401	20.8352	39.1401	19.8891
39.1601	20.5972	39.1601	20.1981
39.1801	20.7139	39.1801	20.4156
39.2001	21.0836	39.2001	19.8859
39.2201	20.9764	39.2201	19.4825
39.2401	20.9078	39.2401	20.6414
39.2601	20.7055	39.2601	20.245
39.2801	20.8235	39.2801	20.1073
39.3001	21.1026	39.3001	21.0984
39.3201	20.0844	39.3201	20.158
39.3401	20.3584	39.3401	19.9118
39.3601	20.7116	39.3601	19.3884
39.3801	20.7354	39.3801	20.0392
39.4001	20.3783	39.4001	19.6514
39.4201	19.462	39.4201	20.4906
39.4401	19.8486	39.4401	20.9637
39.4601	19.3827	39.4601	20.1781
39.4801	20.1367	39.4801	21.02
39.5001	20.8017	39.5001	19.6776
39.5201	20.6574	39.5201	19.7024
39.5401	20.6321	39.5401	20.1799
39.5601	20.8013	39.5601	20.4924
39.5801	20.411	39.5801	20.7137
39.6001	20.206	39.6001	19.5954
39.6201	20.093	39.6201	19.7539
39.6401	19.4412	39.6401	19.9451
39.6601	20.036	39.6601	20.1697
39.6801	20.6946	39.6801	20.2096
39.7001	19.9222	39.7001	20.5088
39.7201	19.8887	39.7201	20.5245
39.7401	20.4933	39.7401	19.2634
39.7601	21.2539	39.7601	20.1333
39.7801	21.2611	39.7801	20.1805
39.8001	21.2004	39.8001	19.8441
39.8201	19.7383	39.8201	20.837
39.8401	20.8364	39.8401	19.744
39.8601	20.3781	39.8601	20.3708
39.8801	20.2801	39.8801	19.7943
39.9001	20.5196	39.9001	20.4692
39.9201	19.862	39.9201	19.3976
39.9401	20.7436	39.9401	19.4307
39.9601	20.6636	39.9601	20.3967
39.9801	20.1993	39.9801	20.0029
40.0001	19.4376	40.0001	20.3101
40.0201	20.8833	40.0201	19.9891
40.0401	20.2681	40.0401	20.2061
40.0601	19.5482	40.0601	19.9579
40.0801	20.833	40.0801	19.2204
40.1001	20.6896	40.1001	20.1101
40.1201	20.5352	40.1201	19.9521
40.1401	19.599	40.1401	19.6674
40.1601	19.5931	40.1601	18.7101
40.1801	20.5731	40.1801	19.902
40.2001	19.8736	40.2001	20.3661
40.2201	19.5869	40.2201	19.7043
40.2401	20.3508	40.2401	19.3289
40.2601	20.5179	40.2601	19.1899
40.2801	20.7406	40.2801	19.0317
40.3001	20.7689	40.3001	20.0491
40.3201	20.4983	40.3201	20.0208
40.3401	20.5273	40.3401	20.3887
40.3601	20.4178	40.3601	19.8426
40.3801	19.7652	40.3801	20.1431
40.4001	20.5048	40.4001	19.3404
40.4201	21.0598	40.4201	19.1615
40.4401	20.3709	40.4401	18.6762
40.4601	20.185	40.4601	19.7309
40.4801	19.4233	40.4801	20.7475
40.5001	20.1696	40.5001	20.0499
40.5201	20.9427	40.5201	19.6604
40.5401	19.7975	40.5401	20.2581
40.5601	19.8973	40.5601	19.4611
40.5801	20.5735	40.5801	19.776
40.6001	20.2205	40.6001	19.836
40.6201	20.237	40.6201	19.7231
40.6401	20.1989	40.6401	20.3069
40.6601	19.2427	40.6601	20.3456
40.6801	20.22	40.6801	19.822
40.7001	20.2504	40.7001	19.8133
40.7201	20.236	40.7201	19.5956
40.7401	19.7334	40.7401	20.0444
40.7601	20.0317	40.7601	19.5079
40.7801	19.5727	40.7801	20.2942
40.8001	19.7234	40.8001	19.3155
40.8201	19.6356	40.8201	19.0186
40.8401	19.8489	40.8401	20.1408
40.8601	20.3501	40.8601	19.6125
40.8801	19.917	40.8801	19.6955
40.9001	20.4591	40.9001	20.7255
40.9201	19.6355	40.9201	20.1002
40.9401	20.0833	40.9401	19.8018
40.9601	20.8011	40.9601	19.5128
40.9801	20.1077	40.9801	19.5178
41.0001	19.556	41.0001	19.4745
41.0201	19.6166	41.0201	20.0681
41.0401	19.0298	41.0401	20.2451
41.0601	20.2633	41.0601	19.6824
41.0801	19.7271	41.0801	20.5858
41.1001	20.4258	41.1001	19.7524
41.1201	20.0685	41.1201	19.3273
41.1401	19.8404	41.1401	19.5101
41.1601	18.782	41.1601	19.3656
41.1801	19.8573	41.1801	19.6455
41.2001	20.377	41.2001	19.6887
41.2201	19.6799	41.2201	19.6025
41.2401	19.4836	41.2401	19.0941
41.2601	19.4195	41.2601	19.8963
41.2801	20.3915	41.2801	18.992
41.3001	18.7447	41.3001	19.2234
41.3201	19.0644	41.3201	19.525
41.3401	20.0522	41.3401	19.3398
41.3601	20.2143	41.3601	19.0195
41.3801	20.4566	41.3801	18.4756
41.4001	20.3826	41.4001	19.0512
41.4201	19.762	41.4201	19.302
41.4401	19.8143	41.4401	19.2149
41.4601	19.4804	41.4601	20.0658
41.4801	19.4901	41.4801	19.5311
41.5001	21.2106	41.5001	20.2898
41.5201	20.1088	41.5201	19.3982
41.5401	19.29	41.5401	19.2463
41.5601	19.7569	41.5601	19.5986
41.5801	20.4209	41.5801	20.0245
41.6001	19.7582	41.6001	19.3793
41.6201	19.5648	41.6201	19.6701
41.6401	20.1106	41.6401	19.6482
41.6601	19.861	41.6601	19.237
41.6801	20.1573	41.6801	19.2829
41.7001	19.0647	41.7001	18.8957
41.7201	19.9399	41.7201	19.8534
41.7401	19.8574	41.7401	19.3089
41.7601	19.452	41.7601	19.329
41.7801	19.9747	41.7801	19.2601
41.8001	19.069	41.8001	19.694
41.8201	20.0296	41.8201	19.7884
41.8401	20.4064	41.8401	18.933
41.8601	19.9386	41.8601	19.5635
41.8801	19.8231	41.8801	20.3181
41.9001	19.1582	41.9001	19.8737
41.9201	19.496	41.9201	20.1601
41.9401	19.7838	41.9401	19.0208
41.9601	19.5645	41.9601	19.7067
41.9801	20.3189	41.9801	19.5228
42.0001	19.7294	42.0001	19.5168
42.0201	19.6992	42.0201	19.1165
42.0401	18.8328	42.0401	19.7626
42.0601	19.1082	42.0601	18.9617
42.0801	19.3752	42.0801	19.42
42.1001	20.3802	42.1001	20.3564
42.1201	20.1191	42.1201	20.1956
42.1401	19.8036	42.1401	19.606
42.1601	19.2436	42.1601	19.6982
42.1801	19.6224	42.1801	19.4743
42.2001	19.1358	42.2001	18.7457
42.2201	19.8301	42.2201	19.4695
42.2401	19.6631	42.2401	19.5475
42.2601	19.7094	42.2601	19.3497
42.2801	19.3835	42.2801	20.1058
42.3001	20.4952	42.3001	19.4226
42.3201	19.8116	42.3201	19.0754
42.3401	19.7048	42.3401	19.6234
42.3601	19.791	42.3601	19.8969
42.3801	19.4284	42.3801	19.7651
42.4001	19.0008	42.4001	20.1024
42.4201	19.1318	42.4201	20.1479
42.4401	19.9527	42.4401	20.1255
42.4601	20.1507	42.4601	18.9572
42.4801	19.8845	42.4801	18.9748
42.5001	19.8119	42.5001	19.6536
42.5201	20.2089	42.5201	20.4247
42.5401	20.3726	42.5401	20.2099
42.5601	20.4329	42.5601	19.9034
42.5801	21.198	42.5801	20.4575
42.6001	21.14	42.6001	21.0839
42.6201	21.9836	42.6201	20.3654
42.6401	21.6176	42.6401	20.5145
42.6601	22.2842	42.6601	20.1323
42.6801	22.8111	42.6801	21.9475
42.7001	23.4208	42.7001	22.9947
42.7201	23.8527	42.7201	23.1332
42.7401	24.3583	42.7401	24.2644
42.7601	24.9185	42.7601	24.5419
42.7801	25.8551	42.7801	24.832
42.8001	27.63	42.8001	26.2717
42.8201	31.5822	42.8201	28.342
42.8401	37.592	42.8401	33.2295
42.8601	47.7064	42.8601	41.7787
42.8801	62.7975	42.8801	54.9561
42.9001	75.7782	42.9001	69.6699
42.9201	75.9906	42.9201	74.2616
42.9401	67.9633	42.9401	67.8935
42.9601	59.3575	42.9601	57.1538
42.9801	56.7101	42.9801	52.519
43.0001	60.8675	43.0001	54.6865
43.0201	62.7097	43.0201	58.6429
43.0401	57.8944	43.0401	56.8279
43.0601	50.1844	43.0601	50.3211
43.0801	42.4813	43.0801	42.2601
43.1001	37.5818	43.1001	36.6466
43.1201	34.0614	43.1201	33.9186
43.1401	31.0825	43.1401	31.1534
43.1601	28.5852	43.1601	29.0423
43.1801	28.3065	43.1801	27.5561
43.2001	26.3494	43.2001	26.4747
43.2201	25.4869	43.2201	25.8136
43.2401	24.3413	43.2401	24.6427
43.2601	23.8187	43.2601	24.7115
43.2801	23.0727	43.2801	23.9744
43.3001	22.8679	43.3001	24.1026
43.3201	21.5606	43.3201	23.2463
43.3401	22.0621	43.3401	22.9033
43.3601	20.9573	43.3601	23.036
43.3801	20.9244	43.3801	21.739
43.4001	21.1571	43.4001	21.5438
43.4201	20.0785	43.4201	21.6695
43.4401	19.9383	43.4401	22.0007
43.4601	19.7602	43.4601	21.7149
43.4801	19.9114	43.4801	21.2009
43.5001	20.1485	43.5001	21.0622
43.5201	20.1175	43.5201	20.5298
43.5401	19.5908	43.5401	21.1669
43.5601	20.1181	43.5601	20.5319
43.5801	19.9452	43.5801	21.0036
43.6001	19.1185	43.6001	20.4392
43.6201	18.8204	43.6201	19.8488
43.6401	18.6308	43.6401	19.0409
43.6601	18.913	43.6601	19.9407
43.6801	18.6801	43.6801	19.617
43.7001	18.6114	43.7001	20.3331
43.7201	19.9133	43.7201	20.3947
43.7401	19.4369	43.7401	19.1878
43.7601	19.3534	43.7601	20.7736
43.7801	19.4462	43.7801	19.3043
43.8001	19.0795	43.8001	19.694
43.8201	18.5105	43.8201	19.2066
43.8401	18.7341	43.8401	18.5655
43.8601	19.1413	43.8601	18.6417
43.8801	17.4649	43.8801	18.6318
43.9001	18.5665	43.9001	18.289
43.9201	18.9734	43.9201	18.9246
43.9401	19.451	43.9401	19.3269
43.9601	18.9012	43.9601	19.1492
43.9801	19.0278	43.9801	19.4883
44.0001	18.0378	44.0001	18.7134
44.0201	18.0194	44.0201	18.7261
44.0401	18.7054	44.0401	19.3069
44.0601	18.7078	44.0601	19.0767
44.0801	18.8464	44.0801	18.6975
44.1001	18.765	44.1001	18.9239
44.1201	18.6034	44.1201	19.5208
44.1401	18.4235	44.1401	18.6648
44.1601	18.6221	44.1601	19.2072
44.1801	18.2431	44.1801	19.6298
44.2001	18.3521	44.2001	19.2114
44.2201	18.9397	44.2201	17.6018
44.2401	19.1665	44.2401	19.5485
44.2601	19.2158	44.2601	19.2762
44.2801	19.3864	44.2801	19.6464
44.3001	19.3799	44.3001	20.0891
44.3201	18.9868	44.3201	20.479
44.3401	19.7172	44.3401	20.1496
44.3601	19.4948	44.3601	19.421
44.3801	18.4503	44.3801	19.6279
44.4001	18.9951	44.4001	19.3097
44.4201	19.493	44.4201	19.1057
44.4401	19.278	44.4401	19.2491
44.4601	18.7222	44.4601	18.7004
44.4801	19.3233	44.4801	19.0659
44.5001	19.1935	44.5001	18.2777
44.5201	18.2428	44.5201	19.5121
44.5401	18.8881	44.5401	19.1894
44.5601	18.1824	44.5601	19.4616
44.5801	18.697	44.5801	19.2611
44.6001	18.8955	44.6001	18.7683
44.6201	19.3042	44.6201	19.1036
44.6401	18.4487	44.6401	19.0253
44.6601	17.864	44.6601	18.4372
44.6801	18.1935	44.6801	18.1223
44.7001	18.346	44.7001	19.5695
44.7201	18.1758	44.7201	18.8483
44.7401	17.591	44.7401	18.6713
44.7601	18.3289	44.7601	19.5778
44.7801	17.786	44.7801	18.5553
44.8001	17.6791	44.8001	18.0628
44.8201	18.0245	44.8201	18.178
44.8401	18.0182	44.8401	18.265
44.8601	17.615	44.8601	18.3498
44.8801	18.3778	44.8801	18.2652
44.9001	18.7348	44.9001	18.2612
44.9201	18.2229	44.9201	18.0682
44.9401	17.0987	44.9401	19.2553
44.9601	18.0829	44.9601	18.5266
44.9801	17.9608	44.9801	17.8894
45.0001	18.3109	45.0001	18.5108
45.0201	17.4779	45.0201	17.4478
45.0401	18.1879	45.0401	18.2385
45.0601	18.0819	45.0601	17.885
45.0801	17.9344	45.0801	18.2156
45.1001	18.1929	45.1001	17.8565
45.1201	18.6796	45.1201	17.344
45.1401	17.7665	45.1401	17.5896
45.1601	18.5336	45.1601	17.9877
45.1801	18.3311	45.1801	18.6126
45.2001	17.5918	45.2001	19.0853
45.2201	17.9479	45.2201	18.6578
45.2401	17.9773	45.2401	18.2394
45.2601	17.1804	45.2601	17.9119
45.2801	17.4824	45.2801	18.2874
45.3001	18.1573	45.3001	18.6068
45.3201	18.7016	45.3201	18.7612
45.3401	18.591	45.3401	18.1019
45.3601	18.142	45.3601	17.8845
45.3801	18.5396	45.3801	17.5232
45.4001	18.0126	45.4001	17.9006
45.4201	17.7997	45.4201	17.4933
45.4401	18.3028	45.4401	18.0444
45.4601	16.9781	45.4601	17.3864
45.4801	17.7735	45.4801	17.7964
45.5001	17.0048	45.5001	18.2085
45.5201	17.7134	45.5201	18.5957
45.5401	17.6435	45.5401	17.3672
45.5601	17.3605	45.5601	18.126
45.5801	17.912	45.5801	18.8043
45.6001	18.2251	45.6001	18.2487
45.6201	17.5122	45.6201	18.4721
45.6401	18.7839	45.6401	17.8192
45.6601	17.7194	45.6601	17.8928
45.6801	17.191	45.6801	18.5001
45.7001	17.4591	45.7001	18.3079
45.7201	17.9484	45.7201	17.9723
45.7401	18.5476	45.7401	18.1406
45.7601	17.3917	45.7601	18.7478
45.7801	17.9121	45.7801	18.1411
45.8001	18.3408	45.8001	17.5813
45.8201	17.1389	45.8201	18.1244
45.8401	17.0946	45.8401	18.1527
45.8601	18.0536	45.8601	17.1498
45.8801	17.5548	45.8801	17.7201
45.9001	17.3676	45.9001	18.0021
45.9201	18.2315	45.9201	18.8209
45.9401	17.1746	45.9401	19.0868
45.9601	17.8781	45.9601	17.6507
45.9801	17.812	45.9801	18.6401
46.0001	18.0025	46.0001	18.6424
46.0201	18.5485	46.0201	18.0461
46.0401	18.2191	46.0401	17.7908
46.0601	17.3359	46.0601	18.3642
46.0801	17.4719	46.0801	18.296
46.1001	17.259	46.1001	17.9859
46.1201	18.0326	46.1201	18.2097
46.1401	18.3133	46.1401	17.4362
46.1601	18.3832	46.1601	17.0659
46.1801	17.7084	46.1801	18.1011
46.2001	18.5734	46.2001	17.8761
46.2201	17.6714	46.2201	17.3705
46.2401	17.3187	46.2401	17.798
46.2601	17.1085	46.2601	18.4004
46.2801	17.9854	46.2801	17.8407
46.3001	16.8666	46.3001	17.0366
46.3201	17.7786	46.3201	17.5361
46.3401	17.6704	46.3401	17.9128
46.3601	16.7472	46.3601	17.7903
46.3801	17.3606	46.3801	17.8521
46.4001	17.7259	46.4001	17.9454
46.4201	17.6242	46.4201	17.4446
46.4401	16.5844	46.4401	16.9828
46.4601	17.4058	46.4601	17.3706
46.4801	18.4538	46.4801	17.6518
46.5001	17.5418	46.5001	18.1923
46.5201	18.2712	46.5201	18.3169
46.5401	17.5949	46.5401	17.054
46.5601	17.7953	46.5601	18.3893
46.5801	17.6808	46.5801	17.7991
46.6001	18.0592	46.6001	17.8899
46.6201	18.021	46.6201	18.4494
46.6401	17.8978	46.6401	18.7166
46.6601	17.7113	46.6601	18.3606
46.6801	17.1654	46.6801	18.0915
46.7001	17.4928	46.7001	17.4959
46.7201	17.7727	46.7201	17.5806
46.7401	17.6368	46.7401	17.7287
46.7601	17.4624	46.7601	17.3851
46.7801	16.5971	46.7801	17.4815
46.8001	16.6062	46.8001	18.035
46.8201	17.5875	46.8201	17.1914
46.8401	17.2179	46.8401	17.7993
46.8601	16.7355	46.8601	17.4659
46.8801	17.598	46.8801	18.0438
46.9001	16.9967	46.9001	18.1989
46.9201	17.7684	46.9201	17.9316
46.9401	17.1106	46.9401	18.0785
46.9601	17.4224	46.9601	18.1907
46.9801	17.5013	46.9801	17.0731
47.0001	17.7778	47.0001	18.3281
47.0201	18.4168	47.0201	18.3769
47.0401	17.695	47.0401	17.8524
47.0601	17.5654	47.0601	18.3237
47.0801	17.7015	47.0801	18.4304
47.1001	17.2499	47.1001	17.7767
47.1201	17.5061	47.1201	17.4149
47.1401	17.4171	47.1401	17.8569
47.1601	17.508	47.1601	17.3794
47.1801	17.2748	47.1801	17.7737
47.2001	17.3865	47.2001	17.9227
47.2201	17.6346	47.2201	17.5149
47.2401	16.7958	47.2401	16.5453
47.2601	17.5393	47.2601	16.9034
47.2801	18.1107	47.2801	17.7161
47.3001	18.1424	47.3001	17.5748
47.3201	18.0498	47.3201	17.4343
47.3401	17.7719	47.3401	17.4186
47.3601	17.4971	47.3601	18.2008
47.3801	17.2101	47.3801	18.0455
47.4001	17.7816	47.4001	17.0276
47.4201	17.4939	47.4201	16.9983
47.4401	17.6542	47.4401	17.9387
47.4601	17.5843	47.4601	17.972
47.4801	17.2317	47.4801	16.9405
47.5001	17.8267	47.5001	16.8278
47.5201	17.7498	47.5201	17.4629
47.5401	18.7796	47.5401	17.0138
47.5601	17.5831	47.5601	18.1532
47.5801	17.5562	47.5801	18.3279
47.6001	17.8554	47.6001	17.6452
47.6201	17.282	47.6201	17.5692
47.6401	17.1398	47.6401	17.8077
47.6601	16.7516	47.6601	17.9698
47.6801	17.7416	47.6801	16.7832
47.7001	17.5077	47.7001	17.5726
47.7201	17.193	47.7201	17.6491
47.7401	18.4771	47.7401	18.0895
47.7601	18.1812	47.7601	18.0246
47.7801	17.5163	47.7801	17.888
47.8001	17.8563	47.8001	17.6473
47.8201	18.0824	47.8201	17.5752
47.8401	17.8943	47.8401	18.4796
47.8601	17.8424	47.8601	18.0352
47.8801	17.8692	47.8801	18.446
47.9001	18.059	47.9001	18.2734
47.9201	17.5914	47.9201	17.8088
47.9401	17.1416	47.9401	17.337
47.9601	17.18	47.9601	17.9298
47.9801	17.3235	47.9801	18.0927
48.0001	18.6847	48.0001	17.8645
48.0201	18.5333	48.0201	17.9363
48.0401	17.3152	48.0401	17.5021
48.0601	17.2002	48.0601	18.4422
48.0801	17.8503	48.0801	18.1201
48.1001	18.0038	48.1001	18.3867
48.1201	17.3324	48.1201	17.923
48.1401	18.3813	48.1401	17.8166
48.1601	17.8862	48.1601	18.9062
48.1801	18.9405	48.1801	18.644
48.2001	19.4126	48.2001	18.9909
48.2201	20.4491	48.2201	20.0647
48.2401	23.6465	48.2401	22.2345
48.2601	27.4567	48.2601	25.4834
48.2801	27.5211	48.2801	26.5779
48.3001	25.5913	48.3001	26.9848
48.3201	23.4061	48.3201	24.1991
48.3401	22.2586	48.3401	21.4697
48.3601	21.8648	48.3601	21.3226
48.3801	23.3028	48.3801	22.0668
48.4001	24.3477	48.4001	23.6645
48.4201	22.5597	48.4201	23.8359
48.4401	21.066	48.4401	22.1874
48.4601	19.827	48.4601	21.4755
48.4801	19.8075	48.4801	19.6213
48.5001	18.6721	48.5001	18.9431
48.5201	18.6731	48.5201	18.9672
48.5401	18.634	48.5401	19.5105
48.5601	17.7979	48.5601	19.0266
48.5801	18.4854	48.5801	17.7888
48.6001	17.8931	48.6001	18.3515
48.6201	17.9456	48.6201	17.7789
48.6401	16.9406	48.6401	17.9817
48.6601	16.6682	48.6601	17.8322
48.6801	17.8627	48.6801	17.7943
48.7001	18.2443	48.7001	18.4093
48.7201	17.6941	48.7201	17.8536
48.7401	17.6058	48.7401	17.5404
48.7601	17.2567	48.7601	18.0057
48.7801	16.2842	48.7801	17.955
48.8001	16.3045	48.8001	17.9595
48.8201	17.0003	48.8201	17.0518
48.8401	17.7007	48.8401	17.7251
48.8601	17.757	48.8601	17.7367
48.8801	17.6665	48.8801	16.4222
48.9001	17.1611	48.9001	17.2574
48.9201	17.0942	48.9201	17.1469
48.9401	17.428	48.9401	17.7261
48.9601	17.6981	48.9601	18.0035
48.9801	17.3505	48.9801	17.8526
49.0001	17.3781	49.0001	17.1676
49.0201	18.4284	49.0201	16.8419
49.0401	17.2893	49.0401	17.6711
49.0601	17.2807	49.0601	17.7639
49.0801	17.4603	49.0801	16.9059
49.1001	17.2116	49.1001	17.4565
49.1201	16.3282	49.1201	16.5744
49.1401	17.449	49.1401	17.7534
49.1601	16.3481	49.1601	16.6596
49.1801	16.0676	49.1801	17.8532
49.2001	16.9064	49.2001	18.1319
49.2201	18.3641	49.2201	17.1605
49.2401	18.3228	49.2401	16.9233
49.2601	17.0611	49.2601	16.999
49.2801	16.7371	49.2801	16.9346
49.3001	17.5221	49.3001	17.1496
49.3201	17.1568	49.3201	17.02
49.3401	17.2407	49.3401	17.6047
49.3601	17.5072	49.3601	17.9062
49.3801	17.6139	49.3801	17.5909
49.4001	17.8148	49.4001	18.0192
49.4201	17.4342	49.4201	17.4373
49.4401	17.2818	49.4401	16.7069
49.4601	16.9968	49.4601	16.7055
49.4801	16.9128	49.4801	16.7617
49.5001	16.8518	49.5001	16.4364
49.5201	18.0129	49.5201	17.4791
49.5401	18.1314	49.5401	17.4038
49.5601	16.8273	49.5601	17.6838
49.5801	16.7732	49.5801	17.8295
49.6001	18.1978	49.6001	18.2039
49.6201	16.7795	49.6201	17.0014
49.6401	17.1587	49.6401	17.0567
49.6601	17.2849	49.6601	18.0489
49.6801	16.6257	49.6801	16.8218
49.7001	18.0507	49.7001	16.7166
49.7201	17.9966	49.7201	16.7269
49.7401	17.6302	49.7401	17.4823
49.7601	16.7862	49.7601	17.2687
49.7801	16.5452	49.7801	16.9905
49.8001	16.7203	49.8001	16.5725
49.8201	17.2215	49.8201	17.4269
49.8401	16.6235	49.8401	17.4005
49.8601	17.7284	49.8601	18.0803
49.8801	17.7161	49.8801	16.9736
49.9001	17.4688	49.9001	16.197
49.9201	16.2999	49.9201	16.8803
49.9401	16.5861	49.9401	17.5023
49.9601	16.8558	49.9601	17.5294
49.9801	17.3789	49.9801	17.1945
50.0001	17.7637	50.0001	17.4
50.0201	17.8159	50.0201	17.2109
50.0401	16.7972	50.0401	16.9618
50.0601	16.6612	50.0601	16.6754
50.0801	17.0008	50.0801	18.0373
50.1001	16.9777	50.1001	17.0282
50.1201	17.3333	50.1201	17.3013
50.1401	17.4075	50.1401	17.5356
50.1601	17.1976	50.1601	18.1228
50.1801	16.8846	50.1801	17.4998
50.2001	16.9615	50.2001	17.0516
50.2201	16.2028	50.2201	16.8937
50.2401	17.0293	50.2401	16.5154
50.2601	16.7587	50.2601	15.8005
50.2801	15.8597	50.2801	16.9937
50.3001	17.0672	50.3001	17.823
50.3201	16.7823	50.3201	17.5058
50.3401	16.3037	50.3401	16.8589
50.3601	16.5941	50.3601	17.7944
50.3801	17.338	50.3801	17.1645
50.4001	17.4475	50.4001	16.7214
50.4201	16.9958	50.4201	17.8551
50.4401	17.3711	50.4401	17.2696
50.4601	16.8824	50.4601	16.4634
50.4801	17.4807	50.4801	16.7975
50.5001	16.0297	50.5001	17.0191
50.5201	16.9431	50.5201	16.6366
50.5401	16.712	50.5401	17.0748
50.5601	17.5447	50.5601	16.1858
50.5801	17.7607	50.5801	17.3137
50.6001	17.4978	50.6001	17.9559
50.6201	16.3798	50.6201	17.2237
50.6401	16.8579	50.6401	17.0733
50.6601	16.5188	50.6601	17.0925
50.6801	17.0012	50.6801	17.5192
50.7001	16.9344	50.7001	16.8792
50.7201	17.4274	50.7201	16.9123
50.7401	17.1356	50.7401	16.761
50.7601	17.46	50.7601	17.5634
50.7801	17.8378	50.7801	17.6539
50.8001	17.2442	50.8001	17.4486
50.8201	17.564	50.8201	17.5757
50.8401	17.1037	50.8401	17.7915
50.8601	16.0844	50.8601	18.0296
50.8801	16.8011	50.8801	17.3735
50.9001	17.073	50.9001	17.5115
50.9201	18.2035	50.9201	16.0498
50.9401	17.8988	50.9401	16.7955
50.9601	18.0181	50.9601	17.2858
50.9801	16.9004	50.9801	16.9855
51.0001	17.7041	51.0001	17.6867
51.0201	17.6855	51.0201	17.3171
51.0401	17.3407	51.0401	16.7251
51.0601	17.5236	51.0601	16.1083
51.0801	17.3625	51.0801	17.5282
51.1001	16.9226	51.1001	16.9834
51.1201	16.4198	51.1201	17.4161
51.1401	16.9258	51.1401	17.1984
51.1601	17.4519	51.1601	18.1339
51.1801	17.1577	51.1801	17.0543
51.2001	17.2723	51.2001	17.5174
51.2201	17.039	51.2201	17.5095
51.2401	17.1386	51.2401	17.7702
51.2601	17.3693	51.2601	16.9548
51.2801	16.2533	51.2801	16.651
51.3001	16.781	51.3001	17.2445
51.3201	17.4662	51.3201	17.5038
51.3401	17.758	51.3401	16.8467
51.3601	17.5993	51.3601	17.2486
51.3801	17.0603	51.3801	17.0799
51.4001	17.7366	51.4001	17.2341
51.4201	17.9161	51.4201	16.8183
51.4401	17.1994	51.4401	17.2378
51.4601	15.8746	51.4601	18.0219
51.4801	18.3901	51.4801	17.5484
51.5001	18.5044	51.5001	17.5103
51.5201	17.8738	51.5201	17.6005
51.5401	17.7511	51.5401	17.353
51.5601	16.6994	51.5601	17.5632
51.5801	17.6883	51.5801	17.2055
51.6001	16.4502	51.6001	16.8917
51.6201	17.0257	51.6201	17.6802
51.6401	18.1061	51.6401	17.8587
51.6601	17.4049	51.6601	17.7779
51.6801	17.0848	51.6801	18.0359
51.7001	17.7684	51.7001	17.4764
51.7201	17.7944	51.7201	17.4923
51.7401	17.6608	51.7401	17.1553
51.7601	17.0281	51.7601	17.298
51.7801	17.045	51.7801	17.5582
51.8001	17.1034	51.8001	17.9089
51.8201	17.2595	51.8201	18.1271
51.8401	17.8151	51.8401	17.8903
51.8601	17.826	51.8601	17.8252
51.8801	17.9076	51.8801	17.3622
51.9001	17.523	51.9001	17.7838
51.9201	17.2715	51.9201	17.877
51.9401	17.4361	51.9401	17.2614
51.9601	18.3201	51.9601	17.1611
51.9801	17.2726	51.9801	17.0198
52.0001	17.3667	52.0001	18.033
52.0201	17.3968	52.0201	17.0464
52.0401	17.1807	52.0401	17.601
52.0601	17.4731	52.0601	17.2165
52.0801	17.6655	52.0801	17.2645
52.1001	17.7559	52.1001	18.4341
52.1201	17.2582	52.1201	17.3148
52.1401	17.2023	52.1401	17.1491
52.1601	17.1153	52.1601	17.4823
52.1801	17.4332	52.1801	17.6299
52.2001	17.3194	52.2001	17.2532
52.2201	17.4612	52.2201	18.0315
52.2401	17.5323	52.2401	18.6505
52.2601	16.993	52.2601	17.1853
52.2801	17.4923	52.2801	16.985
52.3001	17.1895	52.3001	18.0165
52.3201	17.8117	52.3201	18.717
52.3401	17.6801	52.3401	17.6702
52.3601	17.0064	52.3601	17.1601
52.3801	17.7223	52.3801	17.2449
52.4001	17.4335	52.4001	17.6827
52.4201	17.6336	52.4201	17.8431
52.4401	17.2356	52.4401	17.0658
52.4601	17.5796	52.4601	16.5386
52.4801	17.0397	52.4801	17.9315
52.5001	17.3699	52.5001	16.9058
52.5201	17.3289	52.5201	17.3192
52.5401	18.5892	52.5401	17.4662
52.5601	18.4763	52.5601	17.4002
52.5801	17.8436	52.5801	17.7435
52.6001	17.8833	52.6001	17.6363
52.6201	18.5326	52.6201	17.85
52.6401	18.0497	52.6401	17.5408
52.6601	17.7906	52.6601	17.2389
52.6801	17.7301	52.6801	17.9034
52.7001	17.1233	52.7001	18.1608
52.7201	18.2078	52.7201	17.7058
52.7401	18.1158	52.7401	17.3856
52.7601	18.5098	52.7601	17.6968
52.7801	18.8741	52.7801	19.0286
52.8001	17.4844	52.8001	18.7911
52.8201	18.6894	52.8201	18.1902
52.8401	19.8776	52.8401	18.3507
52.8601	18.6433	52.8601	19.0772
52.8801	19.1697	52.8801	18.914
52.9001	20.5348	52.9001	18.6344
52.9201	20.3413	52.9201	19.9893
52.9401	21.076	52.9401	19.9061
52.9601	21.3162	52.9601	20.5522
52.9801	21.8691	52.9801	20.9765
53.0001	21.8778	53.0001	22.0201
53.0201	22.7359	53.0201	22.4399
53.0401	23.023	53.0401	22.0677
53.0601	24.3442	53.0601	22.2151
53.0801	25.0121	53.0801	22.9768
53.1001	27.3296	53.1001	24.7943
53.1201	29.7742	53.1201	26.8049
53.1401	34.63	53.1401	28.6436
53.1601	42.3108	53.1601	35.159
53.1801	54.1099	53.1801	44.3999
53.2001	71.3213	53.2001	58.0279
53.2201	80.7402	53.2201	71.4274
53.2401	75.662	53.2401	74.0088
53.2601	63.0841	53.2601	65.8582
53.2801	52.5275	53.2801	54.73
53.3001	47.3393	53.3001	48.9219
53.3201	49.4913	53.3201	46.9214
53.3401	55.5258	53.3401	50.6153
53.3601	61.139	53.3601	56.6984
53.3801	58.6338	53.3801	57.0684
53.4001	50.9677	53.4001	52.1752
53.4201	42.8061	53.4201	45.1677
53.4401	36.5959	53.4401	38.8384
53.4601	33.3542	53.4601	34.218
53.4801	29.7597	53.4801	31.5677
53.5001	28.4307	53.5001	29.6052
53.5201	27.2661	53.5201	28.0696
53.5401	25.4652	53.5401	26.2036
53.5601	24.2388	53.5601	25.8401
53.5801	22.8376	53.5801	23.9042
53.6001	22.5074	53.6001	23.5991
53.6201	21.4802	53.6201	23.2861
53.6401	21.3633	53.6401	22.8889
53.6601	21.5299	53.6601	22.6743
53.6801	21.3343	53.6801	22.5752
53.7001	20.6885	53.7001	22.2659
53.7201	20.1114	53.7201	20.869
53.7401	19.7356	53.7401	20.767
53.7601	20.4962	53.7601	20.7372
53.7801	20.269	53.7801	20.6253
53.8001	19.2858	53.8001	20.6142
53.8201	19.1151	53.8201	19.5989
53.8401	18.6141	53.8401	19.1377
53.8601	19.5574	53.8601	19.8508
53.8801	18.938	53.8801	19.5675
53.9001	19.3705	53.9001	20.1571
53.9201	19.2917	53.9201	19.498
53.9401	18.3937	53.9401	19.3014
53.9601	18.9658	53.9601	19.4883
53.9801	18.957	53.9801	19.3158
54.0001	18.1065	54.0001	18.9082
54.0201	18.5941	54.0201	19.0279
54.0401	18.8593	54.0401	19.1684
54.0601	18.2584	54.0601	18.2581
54.0801	18.1171	54.0801	18.3648
54.1001	19.3087	54.1001	18.2505
54.1201	19.0666	54.1201	18.532
54.1401	18.0293	54.1401	17.9592
54.1601	18.6237	54.1601	17.6879
54.1801	17.3471	54.1801	18.408
54.2001	17.2376	54.2001	17.445
54.2201	18.0048	54.2201	17.6358
54.2401	18.2391	54.2401	18.287
54.2601	18.1464	54.2601	18.4939
54.2801	18.3073	54.2801	17.9307
54.3001	18.0347	54.3001	18.3979
54.3201	18.5294	54.3201	18.5705
54.3401	18.466	54.3401	18.1396
54.3601	18.6239	54.3601	18.0041
54.3801	18.2185	54.3801	18.1861
54.4001	17.9141	54.4001	18.0586
54.4201	17.0334	54.4201	17.7449
54.4401	17.6329	54.4401	18.1095
54.4601	17.6295	54.4601	17.449
54.4801	17.9006	54.4801	17.0892
54.5001	17.3121	54.5001	18.1073
54.5201	17.9087	54.5201	17.7082
54.5401	17.7036	54.5401	17.6181
54.5601	17.2786	54.5601	17.2644
54.5801	16.8515	54.5801	17.6565
54.6001	18.0193	54.6001	17.0896
54.6201	17.9354	54.6201	17.0582
54.6401	17.9897	54.6401	17.2406
54.6601	17.6434	54.6601	16.957
54.6801	17.4592	54.6801	17.5698
54.7001	18.3651	54.7001	17.1747
54.7201	18.2209	54.7201	17.3206
54.7401	17.9517	54.7401	17.5499
54.7601	18.0822	54.7601	17.6147
54.7801	17.3855	54.7801	17.2697
54.8001	17.1988	54.8001	17.7354
54.8201	17.4933	54.8201	17.1987
54.8401	17.7519	54.8401	17.2719
54.8601	17.9713	54.8601	17.941
54.8801	18.227	54.8801	18.1769
54.9001	18.4886	54.9001	17.4843
54.9201	17.9941	54.9201	17.1525
54.9401	18.4109	54.9401	17.6162
54.9601	18.5711	54.9601	17.6681
54.9801	17.8714	54.9801	17.9356
55.0001	17.7331	55.0001	17.1497
55.0201	18.0569	55.0201	17.478
55.0401	17.1464	55.0401	18.2431
55.0601	18.9447	55.0601	18.413
55.0801	18.3787	55.0801	17.6329
55.1001	18.6274	55.1001	16.9812
55.1201	17.6356	55.1201	17.2867
55.1401	18.0054	55.1401	17.6229
55.1601	17.4124	55.1601	16.5048
55.1801	17.526	55.1801	15.9331
55.2001	17.6256	55.2001	16.8734
55.2201	16.3829	55.2201	17.2844
55.2401	17.384	55.2401	17.3145
55.2601	17.7993	55.2601	16.7457
55.2801	17.7013	55.2801	17.1757
55.3001	17.1576	55.3001	17.033
55.3201	17.3606	55.3201	16.7016
55.3401	17.8597	55.3401	17.2898
55.3601	16.8861	55.3601	17.2064
55.3801	17.9211	55.3801	17.0407
55.4001	17.5424	55.4001	17.4503
55.4201	17.8295	55.4201	17.1151
55.4401	17.0769	55.4401	16.184
55.4601	16.726	55.4601	17.1497
55.4801	16.6054	55.4801	17.1187
55.5001	17.0973	55.5001	16.7667
55.5201	17.1586	55.5201	17.0532
55.5401	17.4034	55.5401	17.815
55.5601	18.9363	55.5601	17.0072
55.5801	17.9795	55.5801	17.2863
55.6001	17.0826	55.6001	17.0142
55.6201	17.5874	55.6201	17.0226
55.6401	17.4672	55.6401	16.9044
55.6601	17.3779	55.6601	17.002
55.6801	17.7114	55.6801	16.8562
55.7001	17.4361	55.7001	16.6076
55.7201	16.9234	55.7201	16.9111
55.7401	17.1113	55.7401	17.1851
55.7601	17.2174	55.7601	16.931
55.7801	17.0741	55.7801	17.2557
55.8001	16.7588	55.8001	17.5584
55.8201	17.5387	55.8201	17.3222
55.8401	16.8284	55.8401	16.5745
55.8601	17.1982	55.8601	16.5906
55.8801	17.4818	55.8801	17.2422
55.9001	17.7054	55.9001	16.5969
55.9201	18.0234	55.9201	16.5718
55.9401	17.1473	55.9401	17.269
55.9601	17.628	55.9601	16.9074
55.9801	17.2042	55.9801	16.8504
56.0001	17.1584	56.0001	16.4665
56.0201	17.1031	56.0201	15.9435
56.0401	16.2212	56.0401	17.569
56.0601	16.8911	56.0601	17.3631
56.0801	17.0413	56.0801	17.4493
56.1001	16.5618	56.1001	17.0135
56.1201	17.1774	56.1201	17.7843
56.1401	17.3652	56.1401	17.4929
56.1601	17.1266	56.1601	16.3058
56.1801	16.7976	56.1801	16.5316
56.2001	17.0447	56.2001	16.9302
56.2201	17.5528	56.2201	16.723
56.2401	17.4485	56.2401	16.8142
56.2601	16.5396	56.2601	17.8996
56.2801	17.3367	56.2801	17.1985
56.3001	17.3597	56.3001	17.383
56.3201	16.5928	56.3201	16.7518
56.3401	16.6475	56.3401	17.0836
56.3601	17.6571	56.3601	16.0841
56.3801	17.4246	56.3801	16.5052
56.4001	16.899	56.4001	17.057
56.4201	17.7029	56.4201	16.761
56.4401	17.8158	56.4401	17.0212
56.4601	16.9785	56.4601	16.9867
56.4801	16.8511	56.4801	16.4814
56.5001	17.0879	56.5001	16.4207
56.5201	16.9193	56.5201	16.1841
56.5401	16.4268	56.5401	16.8113
56.5601	16.7949	56.5601	17.041
56.5801	16.611	56.5801	16.1412
56.6001	16.3205	56.6001	17.026
56.6201	16.8166	56.6201	17.1492
56.6401	16.7859	56.6401	17.7509
56.6601	16.8231	56.6601	16.917
56.6801	16.3156	56.6801	16.1001
56.7001	17.0322	56.7001	16.6592
56.7201	16.2781	56.7201	17.2862
56.7401	16.7446	56.7401	16.7518
56.7601	17.0323	56.7601	16.1036
56.7801	16.5972	56.7801	15.9295
56.8001	17.3757	56.8001	15.3725
56.8201	17.0537	56.8201	16.191
56.8401	16.861	56.8401	16.9373
56.8601	17.3367	56.8601	15.8443
56.8801	17.171	56.8801	16.3099
56.9001	16.5005	56.9001	16.1448
56.9201	17.3122	56.9201	16.8809
56.9401	16.1065	56.9401	17.083
56.9601	16.8313	56.9601	17.3168
56.9801	17.1759	56.9801	17.2894
57.0001	16.7441	57.0001	16.7537
57.0201	16.9573	57.0201	16.4913
57.0401	16.6923	57.0401	16.1094
57.0601	17.1458	57.0601	16.4413
57.0801	16.8298	57.0801	17.1587
57.1001	17.1654	57.1001	16.6026
57.1201	17.1498	57.1201	16.3833
57.1401	17.0331	57.1401	17.0404
57.1601	17.0132	57.1601	17.3941
57.1801	16.7072	57.1801	16.6275
57.2001	17.143	57.2001	16.4215
57.2201	16.7409	57.2201	15.8153
57.2401	16.6982	57.2401	16.8245
57.2601	16.2172	57.2601	16.098
57.2801	16.5705	57.2801	16.4102
57.3001	16.6427	57.3001	17.06
57.3201	16.4549	57.3201	16.8046
57.3401	16.991	57.3401	15.7678
57.3601	17.1806	57.3601	16.6155
57.3801	17.994	57.3801	16.8133
57.4001	17.6966	57.4001	16.8928
57.4201	18.3027	57.4201	17.3405
57.4401	16.5144	57.4401	16.8188
57.4601	17.4458	57.4601	16.591
57.4801	17.3931	57.4801	16.5102
57.5001	16.9241	57.5001	17.1849
57.5201	16.7132	57.5201	17.0476
57.5401	16.2138	57.5401	16.0307
57.5601	16.9639	57.5601	17.1729
57.5801	17.5835	57.5801	17.0137
57.6001	16.9094	57.6001	16.5593
57.6201	16.5817	57.6201	16.178
57.6401	16.8605	57.6401	15.731
57.6601	16.2912	57.6601	15.049
57.6801	17.025	57.6801	15.9976
57.7001	16.7016	57.7001	16.4954
57.7201	16.4421	57.7201	16.7587
57.7401	16.4218	57.7401	16.1939
57.7601	17.0006	57.7601	16.6068
57.7801	16.564	57.7801	16.9374
57.8001	18.0102	57.8001	17.0643
57.8201	16.5119	57.8201	16.3514
57.8401	16.4496	57.8401	16.0401
57.8601	16.3791	57.8601	16.0665
57.8801	16.7401	57.8801	16.3795
57.9001	16.666	57.9001	17.1951
57.9201	17.2565	57.9201	16.3436
57.9401	17.0903	57.9401	16.171
[truncated: 1,103 more rows]
