# Supplementary material for: Mitigating proton trapping in cubic perovskite oxides via ScO6 octahedral networks
Source: Nat Mater. 2025 Aug 8;24(12):1949–56. doi: 10.1038/s41563-025-02311-w (PMC12657236; doi:10.1038/s41563-025-02311-w)
Supplement: Supplementary file 2 — Statistical source data for Supplementary Figs. 1–20 and 24–26. [file 41563_2025_2311_MOESM2_ESM.zip › Source_Data_FigS25.xlsx]

## Sheet: Fig. S25a
Parameter x	Parameter y
0.414	0.8
0.499	0.7
0.603	0.6
0.798	0.5

## Sheet: Fig. S25b
Parameter x	Parameter y
159	0.798
163.21	0.67
149	0.603
134	0.499
124	0.414
106.93	0.141
95.78	0.118

## Sheet: Fig. S25c
Parameter x	Parameter y
159	-12.8697
163.21	-13.8325
149	-17.6703
134	-18.8116
124	-18.9918
106.93	-22.0745
95.78	-22.217

## Sheet: Fig. S25d
	Sc3+	Y3+
Parameter x	Parameter y	Parameter y
163.21	0.67	1.513
159	0.798	1.407
149	0.603	1.135
134	0.499	0.862
124	0.414	1.138
106.93	0.141	0.806
95.78	0.118	0.785
