# Supplementary material for: Mitigating proton trapping in cubic perovskite oxides via ScO6 octahedral networks
Source: Nat Mater. 2025 Aug 8;24(12):1949–56. doi: 10.1038/s41563-025-02311-w (PMC12657236; doi:10.1038/s41563-025-02311-w)
Supplement: Supplementary file 3 — Density functional theory structure data for Supplementary Fig. 25. [file 41563_2025_2311_MOESM3_ESM.zip]

Archive with 36 entries (28 files):
- Fig_S25_DFT_structures/
- Fig_S25_DFT_structures/BaTiO3_Pm-3m/
- Fig_S25_DFT_structures/BaTiO3_Pm-3m/Sc_Zr.vasp
- Fig_S25_DFT_structures/BaTiO3_Pm-3m/perfect.vasp
- Fig_S25_DFT_structures/BaTiO3_Pm-3m/Y_Zr.vasp
- Fig_S25_DFT_structures/BaTiO3_Pm-3m/V_O.vasp
- Fig_S25_DFT_structures/BaHfO3_Pm-3m/
- Fig_S25_DFT_structures/BaHfO3_Pm-3m/Sc_Zr.vasp
- Fig_S25_DFT_structures/BaHfO3_Pm-3m/perfect.vasp
- Fig_S25_DFT_structures/BaHfO3_Pm-3m/Y_Zr.vasp
- Fig_S25_DFT_structures/BaHfO3_Pm-3m/V_O.vasp
- Fig_S25_DFT_structures/BaTiO3_Amm2/
- Fig_S25_DFT_structures/BaTiO3_Amm2/Sc_Zr.vasp
- Fig_S25_DFT_structures/BaTiO3_Amm2/perfect.vasp
- Fig_S25_DFT_structures/BaTiO3_Amm2/Y_Zr.vasp
- Fig_S25_DFT_structures/BaTiO3_Amm2/V_O.vasp
- Fig_S25_DFT_structures/BaZrO3_Pm-3m/
- Fig_S25_DFT_structures/BaZrO3_Pm-3m/Sc_Zr.vasp
- Fig_S25_DFT_structures/BaZrO3_Pm-3m/perfect.vasp
- Fig_S25_DFT_structures/BaZrO3_Pm-3m/Y_Zr.vasp
- Fig_S25_DFT_structures/BaZrO3_Pm-3m/V_O.vasp
- Fig_S25_DFT_structures/BaTiO3_P4mm/
- Fig_S25_DFT_structures/BaTiO3_P4mm/Sc_Zr.vasp
- Fig_S25_DFT_structures/BaTiO3_P4mm/perfect.vasp
- Fig_S25_DFT_structures/BaTiO3_P4mm/Y_Zr.vasp
- Fig_S25_DFT_structures/BaTiO3_P4mm/V_O.vasp
- Fig_S25_DFT_structures/BaSnO3_Pm-3m/
- Fig_S25_DFT_structures/BaSnO3_Pm-3m/Sc_Zr.vasp
- Fig_S25_DFT_structures/BaSnO3_Pm-3m/perfect.vasp
- Fig_S25_DFT_structures/BaSnO3_Pm-3m/Y_Zr.vasp
- Fig_S25_DFT_structures/BaSnO3_Pm-3m/V_O.vasp
- Fig_S25_DFT_structures/BaTiO3_R3m/
- Fig_S25_DFT_structures/BaTiO3_R3m/Sc_Zr.vasp
- Fig_S25_DFT_structures/BaTiO3_R3m/perfect.vasp
- Fig_S25_DFT_structures/BaTiO3_R3m/Y_Zr.vasp
- Fig_S25_DFT_structures/BaTiO3_R3m/V_O.vasp
