# Supplementary material for: Mitigating proton trapping in cubic perovskite oxides via ScO6 octahedral networks
Source: Nat Mater. 2025 Aug 8;24(12):1949–56. doi: 10.1038/s41563-025-02311-w (PMC12657236; doi:10.1038/s41563-025-02311-w)
Supplement: Supplementary file 3 — Density functional theory structure data for Supplementary Fig. 25. [file 41563_2025_2311_MOESM3_ESM.zip › Fig_S25_DFT_structures/BaTiO3_Pm-3m/Sc_Zr.vasp]

VASP poscar file                        
   1.00000000000000     
    11.9535242764059895    0.0000000000000000    0.0000000000000000
     0.0000000000000000   11.9535242764059895    0.0000000000000000
     0.0000000000000000    0.0000000000000000   11.9527145602536820
   Ba   Ti   O    Sc
    27    26    81     1
Direct
  0.9996000292807352  0.9996000776994904  0.9995998874265055
  0.9995999855785485  0.9996000524989839  0.3337334650895940
  0.0001756708016245  0.0001756789858831  0.6666666814033206
  0.9996000432398020  0.3337332524695782  0.9995998688753218
  0.9996000275251831  0.3337333041807398  0.3337334735238855
  0.0001756625227998  0.3331576473304096  0.6666666748141239
  0.0001763137220436  0.6666666577245266  0.0001763113734938
  0.0001763098860224  0.6666666789071556  0.3331569882880743
  0.0003060273701365  0.6666666686083786  0.6666666461428292
  0.3337332632889769  0.9996000628225161  0.9995998580807424
  0.3337333213629421  0.9996000469190278  0.3337334873609308
  0.3331576492280561  0.0001756656865908  0.6666666605442657
  0.3337333062219372  0.3337332817614893  0.9995998794042080
  0.3337333548031651  0.3337333136192555  0.3337334877560281
  0.3331576626960953  0.3331576718597873  0.6666666746736993
  0.3331569779847143  0.6666666607576417  0.0001762928570557
  0.3331570136577255  0.6666666876076022  0.3331569928737963
  0.3330273181420225  0.6666666890819997  0.6666665968091934
  0.6666666798304561  0.0001763283318752  0.0001763319053438
  0.6666666668322492  0.0001763241128572  0.3331570269025690
  0.6666666806457613  0.0003059861307193  0.6666667381489830
  0.6666666886149955  0.3331570304814093  0.0001763129382439
  0.6666666716016181  0.3331570311434149  0.3331570211962145
  0.6666666995948489  0.3330273303535805  0.6666666564853330
  0.6666666418361658  0.6666666723630925  0.0003061699932161
  0.6666666663716612  0.6666666715498337  0.3330271540280876
  0.6666666433250796  0.6666666571367514  0.6666666297102921
  0.1666666703719812  0.1666668030041052  0.4999839458558952
  0.1666667511202178  0.1666666104340848  0.8333495684987682
  0.1666667661675092  0.4999826546913724  0.1666666699331145
  0.1666667157359782  0.4999502318092084  0.4999502516704339
  0.1666665897956818  0.4999500805525301  0.8333830742328345
  0.1666664382767422  0.8333507282847847  0.1666665878680647
  0.1666666248728177  0.8333833545950498  0.4999502197739005
  0.1666665689275462  0.8333831858650669  0.8333830014193495
  0.4999827652340016  0.1666667657986949  0.1666667018037344
  0.4999501564455500  0.1666666813179418  0.4999502193958065
  0.4999502614151439  0.1666667237829600  0.8333831342999432
  0.4999499455977201  0.4999498792242676  0.1666666504244105
  0.5000124514338893  0.5000124195431326  0.5000122146396464
  0.5000123039153550  0.5000124669877550  0.8333210905927828
  0.4999497627953389  0.8333835338522348  0.1666665943398158
  0.5000123708353357  0.8333209714489413  0.5000121949269598
  0.5000122642536979  0.8333209631414817  0.8333210264343620
  0.8333506521712408  0.1666667170603162  0.1666667445253225
  0.8333832141625024  0.1666666294471355  0.4999503314302629
  0.8333833627776244  0.1666666471267959  0.8333831751267340
  0.8333834919092524  0.4999499400810663  0.1666665208181968
  0.8333210024056754  0.5000123552088240  0.5000120809031827
  0.8333208522075068  0.5000123546451789  0.8333209342105974
  0.8333832849787868  0.8333835390419893  0.1666666730899991
  0.8333209059270175  0.8333209078873978  0.5000122144250554
  0.8333208631615179  0.8333209308000633  0.8333211321499974
  0.1666666501665617  0.1666666741556355  0.9917878875779422
  0.1666667005970410  0.9917855590772291  0.1666666723163601
  0.9917855753261478  0.1666666627315010  0.1666666664890784
  0.1666666764811993  0.1666666421366756  0.3415454980919108
  0.1666666675605342  0.9987958558430634  0.5012999063513064
  0.9987959154527744  0.1666666552888145  0.5012998696107971
  0.1666666484530239  0.1666666534939409  0.6666666380333766
  0.1666666591054025  0.9987959427962920  0.8320334609171738
  0.9987958662844818  0.1666666707575857  0.8320334362343615
  0.1666666782686548  0.5013007990911902  0.9987981992164023
  0.1666666764279370  0.3415477670656699  0.1666666703458120
  0.9987956795428730  0.5012996448743010  0.1666666796952541
  0.1666666740544045  0.5013007863351859  0.3345351217164705
  0.1666666760064643  0.3345373357862442  0.5012998744747321
  0.9996350538425105  0.5000670174867707  0.5000671143659119
  0.1666666757834321  0.5006929683731087  0.6666666495802289
  0.1666666685111622  0.3345374334432520  0.8320334201045156
  0.9996351024322863  0.5000670361334301  0.8332662226490442
  0.1666666788747406  0.8320325237533481  0.9987982550901791
  0.1666666820968530  0.6666666540891271  0.1666666674513664
  0.9987958090252320  0.8320336636293675  0.1666666655792497
  0.1666666783991104  0.8320325218256812  0.3345351446920972
  0.1666666732251585  0.6666665819576849  0.5006930101886766
  0.9996350837472434  0.8332662875360271  0.5000671144057023
  0.1666666787532876  0.8326403420699222  0.6666666954066258
  0.1666666712309777  0.6666666735378257  0.8326403231085848
  0.9996350822911850  0.8332662992274749  0.8332662305162941
  0.5013008437537039  0.1666666593355046  0.9987981545571358
  0.5012997183859227  0.9987956272560865  0.1666666650588340
  0.3415477632159138  0.1666666578465623  0.1666666673029553
  0.5013008453478065  0.1666666657798359  0.3345351539176420
  0.5000670356524992  0.9996350560244593  0.5000671144566482
  0.3345374090742936  0.1666666532908110  0.5012998877542714
  0.5006929868898524  0.1666666538742874  0.6666666792841340
  0.5000670198687445  0.9996350611697622  0.8332662344825792
  0.3345373821731030  0.1666666679379958  0.8320334351530363
  0.5000669603608117  0.5000669545798999  0.9996349585720878
  0.5012996955811744  0.3345376131622473  0.1666666755990391
  0.3345375841069895  0.5012996392708544  0.1666666637722400
  0.5000669397162838  0.5000669588113027  0.3336983880707862
  0.5000670199981769  0.3336982482862538  0.5000671107613073
  0.3336982448649408  0.5000670114928951  0.5000671041981093
  0.5001091458856664  0.5001091348835516  0.6666666608216119
  0.5000670251943262  0.3336982203805618  0.8332662227783700
  0.3336983079178140  0.5000670259927134  0.8332662188959574
  0.5000669720455519  0.8332663605751449  0.9996350234767135
  0.5006926972523118  0.6666666568805226  0.1666666683029305
  0.3345377273078967  0.8320336664219283  0.1666666599284241
  0.5000669683254415  0.8332663674238177  0.3336983759886394
  0.5001091312955239  0.6666666441986351  0.5001091834294016
  0.3336982856040720  0.8332662982852455  0.5000671100172056
  0.5001091502903066  0.8332241881440794  0.6666666906209784
  0.5001091378927711  0.6666666315292815  0.8332241542946903
  0.3336983272249086  0.8332663018848265  0.8332662400259423
  0.8320324598808142  0.1666666618427612  0.9987981626965521
  0.8320336342765060  0.9987956593212033  0.1666666612892200
  0.6666666608788816  0.1666666514567083  0.1666666629469731
  0.8320324800149308  0.1666666682523541  0.3345351085401802
  0.8332662950666574  0.9996350688106617  0.5000671045311762
  0.6666666517623270  0.1666666597362081  0.5006930278890422
  0.8326403292684077  0.1666666743421530  0.6666666022267549
  0.8332663039408388  0.9996350417460391  0.8332662196897687
  0.6666665559542437  0.1666666654650513  0.8326402974748035
  0.8332663728977749  0.5000669616451390  0.9996350390330377
  0.8320336149183660  0.3345376172990484  0.1666666835323980
  0.6666666506193764  0.5006927050826704  0.1666666791651679
  0.8332663748691971  0.5000669628887948  0.3336984246409642
  0.8332662975919689  0.3336982815014835  0.5000671113618012
  0.6666666252916613  0.5001091315040895  0.5001091924767209
  0.8332241918083270  0.5001091451383815  0.6666667554286931
  0.8332663039493653  0.3336983053939946  0.8332662215795494
  0.6666667226795155  0.5001091275110880  0.8332241514399144
  0.8332663835341734  0.8332663495047470  0.9996349251335062
  0.8326406429751074  0.6666665904343816  0.1666666728455013
  0.6666667105556527  0.8326405984624401  0.1666666616336911
  0.8332663850737276  0.8332663531104387  0.3336983941320852
  0.8332241998433432  0.6666666845153131  0.5001091889921838
  0.6666666861977433  0.8332241974542498  0.5001091896064267
  0.8332241952773458  0.8332241849035711  0.6666666744974634
  0.8332242161396053  0.6666666849644400  0.8332241482279485
  0.6666667385562235  0.8332241988298179  0.8332241597001229
  0.1666666961494201  0.1666666859103927  0.1666667621626559
 
  0.00000000E+00  0.00000000E+00  0.00000000E+00
  0.00000000E+00  0.00000000E+00  0.00000000E+00
  0.00000000E+00  0.00000000E+00  0.00000000E+00
  0.00000000E+00  0.00000000E+00  0.00000000E+00
  0.00000000E+00  0.00000000E+00  0.00000000E+00
  0.00000000E+00  0.00000000E+00  0.00000000E+00
  0.00000000E+00  0.00000000E+00  0.00000000E+00
  0.00000000E+00  0.00000000E+00  0.00000000E+00
  0.00000000E+00  0.00000000E+00  0.00000000E+00
  0.00000000E+00  0.00000000E+00  0.00000000E+00
  0.00000000E+00  0.00000000E+00  0.00000000E+00
  0.00000000E+00  0.00000000E+00  0.00000000E+00
  0.00000000E+00  0.00000000E+00  0.00000000E+00
  0.00000000E+00  0.00000000E+00  0.00000000E+00
  0.00000000E+00  0.00000000E+00  0.00000000E+00
  0.00000000E+00  0.00000000E+00  0.00000000E+00
  0.00000000E+00  0.00000000E+00  0.00000000E+00
  0.00000000E+00  0.00000000E+00  0.00000000E+00
  0.00000000E+00  0.00000000E+00  0.00000000E+00
  0.00000000E+00  0.00000000E+00  0.00000000E+00
  0.00000000E+00  0.00000000E+00  0.00000000E+00
  0.00000000E+00  0.00000000E+00  0.00000000E+00
  0.00000000E+00  0.00000000E+00  0.00000000E+00
  0.00000000E+00  0.00000000E+00  0.00000000E+00
  0.00000000E+00  0.00000000E+00  0.00000000E+00
  0.00000000E+00  0.00000000E+00  0.00000000E+00
  0.00000000E+00  0.00000000E+00  0.00000000E+00
  0.00000000E+00  0.00000000E+00  0.00000000E+00
  0.00000000E+00  0.00000000E+00  0.00000000E+00
  0.00000000E+00  0.00000000E+00  0.00000000E+00
  0.00000000E+00  0.00000000E+00  0.00000000E+00
  0.00000000E+00  0.00000000E+00  0.00000000E+00
  0.00000000E+00  0.00000000E+00  0.00000000E+00
  0.00000000E+00  0.00000000E+00  0.00000000E+00
  0.00000000E+00  0.00000000E+00  0.00000000E+00
  0.00000000E+00  0.00000000E+00  0.00000000E+00
  0.00000000E+00  0.00000000E+00  0.00000000E+00
  0.00000000E+00  0.00000000E+00  0.00000000E+00
  0.00000000E+00  0.00000000E+00  0.00000000E+00
  0.00000000E+00  0.00000000E+00  0.00000000E+00
  0.00000000E+00  0.00000000E+00  0.00000000E+00
  0.00000000E+00  0.00000000E+00  0.00000000E+00
  0.00000000E+00  0.00000000E+00  0.00000000E+00
  0.00000000E+00  0.00000000E+00  0.00000000E+00
  0.00000000E+00  0.00000000E+00  0.00000000E+00
  0.00000000E+00  0.00000000E+00  0.00000000E+00
  0.00000000E+00  0.00000000E+00  0.00000000E+00
  0.00000000E+00  0.00000000E+00  0.00000000E+00
  0.00000000E+00  0.00000000E+00  0.00000000E+00
  0.00000000E+00  0.00000000E+00  0.00000000E+00
  0.00000000E+00  0.00000000E+00  0.00000000E+00
  0.00000000E+00  0.00000000E+00  0.00000000E+00
  0.00000000E+00  0.00000000E+00  0.00000000E+00
  0.00000000E+00  0.00000000E+00  0.00000000E+00
  0.00000000E+00  0.00000000E+00  0.00000000E+00
  0.00000000E+00  0.00000000E+00  0.00000000E+00
  0.00000000E+00  0.00000000E+00  0.00000000E+00
  0.00000000E+00  0.00000000E+00  0.00000000E+00
  0.00000000E+00  0.00000000E+00  0.00000000E+00
  0.00000000E+00  0.00000000E+00  0.00000000E+00
  0.00000000E+00  0.00000000E+00  0.00000000E+00
  0.00000000E+00  0.00000000E+00  0.00000000E+00
  0.00000000E+00  0.00000000E+00  0.00000000E+00
  0.00000000E+00  0.00000000E+00  0.00000000E+00
  0.00000000E+00  0.00000000E+00  0.00000000E+00
  0.00000000E+00  0.00000000E+00  0.00000000E+00
  0.00000000E+00  0.00000000E+00  0.00000000E+00
  0.00000000E+00  0.00000000E+00  0.00000000E+00
  0.00000000E+00  0.00000000E+00  0.00000000E+00
  0.00000000E+00  0.00000000E+00  0.00000000E+00
  0.00000000E+00  0.00000000E+00  0.00000000E+00
  0.00000000E+00  0.00000000E+00  0.00000000E+00
  0.00000000E+00  0.00000000E+00  0.00000000E+00
  0.00000000E+00  0.00000000E+00  0.00000000E+00
  0.00000000E+00  0.00000000E+00  0.00000000E+00
  0.00000000E+00  0.00000000E+00  0.00000000E+00
  0.00000000E+00  0.00000000E+00  0.00000000E+00
  0.00000000E+00  0.00000000E+00  0.00000000E+00
  0.00000000E+00  0.00000000E+00  0.00000000E+00
  0.00000000E+00  0.00000000E+00  0.00000000E+00
  0.00000000E+00  0.00000000E+00  0.00000000E+00
  0.00000000E+00  0.00000000E+00  0.00000000E+00
  0.00000000E+00  0.00000000E+00  0.00000000E+00
  0.00000000E+00  0.00000000E+00  0.00000000E+00
  0.00000000E+00  0.00000000E+00  0.00000000E+00
  0.00000000E+00  0.00000000E+00  0.00000000E+00
  0.00000000E+00  0.00000000E+00  0.00000000E+00
  0.00000000E+00  0.00000000E+00  0.00000000E+00
  0.00000000E+00  0.00000000E+00  0.00000000E+00
  0.00000000E+00  0.00000000E+00  0.00000000E+00
  0.00000000E+00  0.00000000E+00  0.00000000E+00
  0.00000000E+00  0.00000000E+00  0.00000000E+00
  0.00000000E+00  0.00000000E+00  0.00000000E+00
  0.00000000E+00  0.00000000E+00  0.00000000E+00
  0.00000000E+00  0.00000000E+00  0.00000000E+00
  0.00000000E+00  0.00000000E+00  0.00000000E+00
  0.00000000E+00  0.00000000E+00  0.00000000E+00
  0.00000000E+00  0.00000000E+00  0.00000000E+00
  0.00000000E+00  0.00000000E+00  0.00000000E+00
  0.00000000E+00  0.00000000E+00  0.00000000E+00
  0.00000000E+00  0.00000000E+00  0.00000000E+00
  0.00000000E+00  0.00000000E+00  0.00000000E+00
  0.00000000E+00  0.00000000E+00  0.00000000E+00
  0.00000000E+00  0.00000000E+00  0.00000000E+00
  0.00000000E+00  0.00000000E+00  0.00000000E+00
  0.00000000E+00  0.00000000E+00  0.00000000E+00
  0.00000000E+00  0.00000000E+00  0.00000000E+00
  0.00000000E+00  0.00000000E+00  0.00000000E+00
  0.00000000E+00  0.00000000E+00  0.00000000E+00
  0.00000000E+00  0.00000000E+00  0.00000000E+00
  0.00000000E+00  0.00000000E+00  0.00000000E+00
  0.00000000E+00  0.00000000E+00  0.00000000E+00
  0.00000000E+00  0.00000000E+00  0.00000000E+00
  0.00000000E+00  0.00000000E+00  0.00000000E+00
  0.00000000E+00  0.00000000E+00  0.00000000E+00
  0.00000000E+00  0.00000000E+00  0.00000000E+00
  0.00000000E+00  0.00000000E+00  0.00000000E+00
  0.00000000E+00  0.00000000E+00  0.00000000E+00
  0.00000000E+00  0.00000000E+00  0.00000000E+00
  0.00000000E+00  0.00000000E+00  0.00000000E+00
  0.00000000E+00  0.00000000E+00  0.00000000E+00
  0.00000000E+00  0.00000000E+00  0.00000000E+00
  0.00000000E+00  0.00000000E+00  0.00000000E+00
  0.00000000E+00  0.00000000E+00  0.00000000E+00
  0.00000000E+00  0.00000000E+00  0.00000000E+00
  0.00000000E+00  0.00000000E+00  0.00000000E+00
  0.00000000E+00  0.00000000E+00  0.00000000E+00
  0.00000000E+00  0.00000000E+00  0.00000000E+00
  0.00000000E+00  0.00000000E+00  0.00000000E+00
  0.00000000E+00  0.00000000E+00  0.00000000E+00
  0.00000000E+00  0.00000000E+00  0.00000000E+00
  0.00000000E+00  0.00000000E+00  0.00000000E+00
  0.00000000E+00  0.00000000E+00  0.00000000E+00
  0.00000000E+00  0.00000000E+00  0.00000000E+00
  0.00000000E+00  0.00000000E+00  0.00000000E+00
