# Supplementary material for: Mitigating proton trapping in cubic perovskite oxides via ScO6 octahedral networks
Source: Nat Mater. 2025 Aug 8;24(12):1949–56. doi: 10.1038/s41563-025-02311-w (PMC12657236; doi:10.1038/s41563-025-02311-w)
Supplement: Supplementary file 3 — Density functional theory structure data for Supplementary Fig. 25. [file 41563_2025_2311_MOESM3_ESM.zip › Fig_S25_DFT_structures/BaTiO3_Pm-3m/Y_Zr.vasp]

VASP poscar file                        
   1.00000000000000     
    11.9535242764059895    0.0000000000000000    0.0000000000000000
     0.0000000000000000   11.9535242764059895    0.0000000000000000
     0.0000000000000000    0.0000000000000000   11.9527145602536820
   Ba   Ti   O    Y 
    27    26    81     1
Direct
  0.9982275136487786  0.9982274898208132  0.9982275880965119
  0.9982274944361222  0.9982275140926475  0.3351057522361600
  0.9996076888043888  0.9996076803122662  0.6666666649209816
  0.9982274716253698  0.3351058599984498  0.9982275946654227
  0.9982274576716748  0.3351058840224823  0.3351057686757883
  0.9996076913093290  0.3337256414394432  0.6666666875986067
  0.9996086037953447  0.6666666767819009  0.9996085287863679
  0.9996085824264398  0.6666667086652112  0.3337248402638480
  0.0004413507536185  0.6666666721632524  0.6666666834455341
  0.3351058881969919  0.9982274558947068  0.9982275707002088
  0.3351058722288585  0.9982274699978007  0.3351057459748006
  0.3337256687234529  0.9996076761500845  0.6666666538486226
  0.3351058373671520  0.3351058212068452  0.9982275912083409
  0.3351058301180316  0.3351058437568355  0.3351057613286272
  0.3337256741984973  0.3337256422117392  0.6666666791708735
  0.3337247365161744  0.6666666205753273  0.9996085125520722
  0.3337247170016937  0.6666666463861333  0.3337248250541620
  0.3328920012933665  0.6666666514416093  0.6666666630555866
  0.6666667009586362  0.9996086012295251  0.9996084918209007
  0.6666666910931056  0.9996086052350179  0.3337248553746051
  0.6666666829059196  0.0004413098721443  0.6666666682978217
  0.6666666422264456  0.3337247797882839  0.9996084743618852
  0.6666666401598178  0.3337247723667787  0.3337248610053010
  0.6666666729857624  0.3328920254835595  0.6666666776695962
  0.6666666767188687  0.6666666790090616  0.0004418095430481
  0.6666666527174598  0.6666666960586483  0.3328915252056603
  0.6666666747547794  0.6666666731912088  0.6666666728282848
  0.1666667347260784  0.1666667500205108  0.5026827896401898
  0.1666667504864563  0.1666664515017118  0.8306505256613832
  0.1666662273595065  0.5026808737953417  0.1666668710268198
  0.1666666493513063  0.5001953652084339  0.5001957009256586
  0.1666667624875444  0.5001951339853861  0.8331379544106667
  0.1666669883470249  0.8306524345479929  0.1666666237105474
  0.1666666134445975  0.8331380928020451  0.5001955096072237
  0.1666668059469529  0.8331378589274507  0.8331377627391774
  0.5026809193690269  0.1666664988273112  0.1666666950277218
  0.5001953593570860  0.1666666608686995  0.5001955585795557
  0.5001953683825349  0.1666666377054185  0.8331378179129203
  0.5001948623173575  0.5001950768430774  0.1666666474169034
  0.5002937905945259  0.5002938100132894  0.5002933481097216
  0.5002938887836166  0.5002937919774055  0.8330399377482536
  0.5001954739135144  0.8331379746152123  0.1666666018104053
  0.5002937472294917  0.8330395092478042  0.5002933150372328
  0.5002939284146066  0.8330394922531781  0.8330398955273353
  0.8306524180922850  0.1666671773686232  0.1666667213543889
  0.8331380903839758  0.1666667546286646  0.5001955824862421
  0.8331381037806551  0.1666666614916608  0.8331378464264603
  0.8331377602584169  0.5001956200107642  0.1666667220580322
  0.8330395193083717  0.5002938979450775  0.5002934322688688
  0.8330396324752982  0.5002938120870297  0.8330400010191212
  0.8331383653403961  0.8331385292338993  0.1666667363030001
  0.8330394862136288  0.8330395999390561  0.5002934382763868
  0.8330396655306131  0.8330395155212713  0.8330400295184859
  0.1666666300249275  0.1666667041741334  0.9855854628302225
  0.1666666079945500  0.9855852262488085  0.1666666649127322
  0.9855852388678699  0.1666665517598460  0.1666666510995469
  0.1666666336950584  0.1666666524346070  0.3477478523952939
  0.1666666666198822  0.9981335994823723  0.5025108876540045
  0.9981335937816809  0.1666666553438318  0.5025108932876918
  0.1666666416672768  0.1666666823856957  0.6666666553026985
  0.1666666494530062  0.9981337129227441  0.8308224284641952
  0.9981335789870585  0.1666666729355057  0.8308224242516857
  0.1666666678457318  0.5025112203054007  0.9981346939284208
  0.1666667794907326  0.3477480681735798  0.1666666297919761
  0.9981339972921717  0.5025100084501020  0.1666666605719769
  0.1666666753498305  0.5025112163662158  0.3351984672176442
  0.1666666595102697  0.3351996706877785  0.5025108846041988
  0.9993445430035734  0.5002225916690790  0.5002225389458204
  0.1666666631443547  0.5014716688383558  0.6666665774850529
  0.1666666531375611  0.3351997892408107  0.8308224233233901
  0.9993444906747584  0.5002226195286994  0.8331107500956776
  0.1666666478000991  0.8308221123352268  0.9981347955926836
  0.1666666831863424  0.6666666555197835  0.1666666390435196
  0.9981336797288805  0.8308232290837267  0.1666666565595349
  0.1666666545776465  0.8308220978502945  0.3351985583727952
  0.1666666718209626  0.6666666308859561  0.5014702802695652
  0.9993445527946108  0.8331107195421552  0.5002225552196435
  0.1666666505104075  0.8318616817663624  0.6666666784561954
  0.1666666458728230  0.6666667548304162  0.8318630290947482
  0.9993444648504521  0.8331107493750451  0.8331107733197953
  0.5025112217743271  0.1666666772903582  0.9981347651304304
  0.5025100419618624  0.9981338725077649  0.1666666724225578
  0.3477480965591013  0.1666667055256781  0.1666666668306434
  0.5025112248212693  0.1666666726423927  0.3351985443616456
  0.5002225838795908  0.9993445335461928  0.5002225620027119
  0.3351996648501867  0.1666666653255149  0.5025108870191275
  0.5014716319053605  0.1666666718052383  0.6666666566079016
  0.5002225716991475  0.9993445529395686  0.8331107790553531
  0.3351996540351863  0.1666666699786532  0.8308224347499262
  0.5002226561318039  0.5002226638967215  0.9993446838676974
  0.5025101051379153  0.3351996040528888  0.1666666714447800
  0.3351997081598341  0.5025100583375064  0.1666666620873229
  0.5002226678829871  0.5002226588296992  0.3339886597620492
  0.5002225871815043  0.3339888060066372  0.5002225587055449
  0.3339888034301808  0.5002225950690615  0.5002225380967573
  0.5003417722728685  0.5003418071651851  0.6666666724792805
  0.5002225690489013  0.3339888250000271  0.8331107710261065
  0.3339887512609891  0.5002226255115332  0.8331107598730227
  0.5002225979678414  0.8331107104727309  0.9993447210941540
  0.5014704823139908  0.6666667351627424  0.1666666775091983
  0.3351993899937469  0.8308232649736027  0.1666666701862738
  0.5002226083119083  0.8331107050662396  0.3339886805286341
  0.5003418052280395  0.6666666746883010  0.5003417374495527
  0.3339888140063465  0.8331107213758671  0.5002225637617954
  0.5003417585986227  0.8329915460598940  0.6666667024156183
  0.5003417815126312  0.6666666954765716  0.8329916054397017
  0.3339887234317018  0.8331107415794108  0.8331107836333658
  0.8308220928445067  0.1666666554242013  0.9981347438690165
  0.8308232507668976  0.9981335857416056  0.1666666594600272
  0.6666666655438718  0.1666666240935797  0.1666666538344899
  0.8308220921344400  0.1666666480198700  0.3351985312297430
  0.8331107414051644  0.9993444785263534  0.5002225431101124
  0.6666666243582853  0.1666666571130619  0.5014702916930744
  0.8318616590806798  0.1666666555764067  0.6666666374327619
  0.8331107214088505  0.9993445340286300  0.8331107648587803
  0.6666666197177378  0.1666666721165200  0.8318630280977928
  0.8331107310602022  0.5002226065123523  0.9993446581421992
  0.8308232906461157  0.3351993096773214  0.1666666553126888
  0.6666668582910731  0.5014704455667243  0.1666666643992158
  0.8331107274865204  0.5002226020989156  0.3339886058246933
  0.8331107291754591  0.3339887544504450  0.5002225463076044
  0.6666666757908573  0.5003418231539385  0.5003417232011529
  0.8329915567093522  0.5003417853610657  0.6666666276654283
  0.8331107281432111  0.3339888038439298  0.8331107616286175
  0.6666666218555619  0.5003418395636885  0.8329915847250078
  0.8331106671039379  0.8331106539732787  0.9993446408686992
  0.8318628788533715  0.6666664417536410  0.1666666515756816
  0.6666665367312419  0.8318628326028801  0.1666666639894103
  0.8331106817965548  0.8331106413423228  0.3339886206930487
  0.8329915304842359  0.6666666121139357  0.5003417197573654
  0.6666666802171832  0.8329914966186180  0.5003417366883980
  0.8329915500375193  0.8329915243606152  0.6666666306414299
  0.8329915162450874  0.6666666638642269  0.8329915871781566
  0.6666665866887058  0.8329915135825985  0.8329915999348287
  0.1666666638520624  0.1666666579786451  0.1666666559564121
 
  0.00000000E+00  0.00000000E+00  0.00000000E+00
  0.00000000E+00  0.00000000E+00  0.00000000E+00
  0.00000000E+00  0.00000000E+00  0.00000000E+00
  0.00000000E+00  0.00000000E+00  0.00000000E+00
  0.00000000E+00  0.00000000E+00  0.00000000E+00
  0.00000000E+00  0.00000000E+00  0.00000000E+00
  0.00000000E+00  0.00000000E+00  0.00000000E+00
  0.00000000E+00  0.00000000E+00  0.00000000E+00
  0.00000000E+00  0.00000000E+00  0.00000000E+00
  0.00000000E+00  0.00000000E+00  0.00000000E+00
  0.00000000E+00  0.00000000E+00  0.00000000E+00
  0.00000000E+00  0.00000000E+00  0.00000000E+00
  0.00000000E+00  0.00000000E+00  0.00000000E+00
  0.00000000E+00  0.00000000E+00  0.00000000E+00
  0.00000000E+00  0.00000000E+00  0.00000000E+00
  0.00000000E+00  0.00000000E+00  0.00000000E+00
  0.00000000E+00  0.00000000E+00  0.00000000E+00
  0.00000000E+00  0.00000000E+00  0.00000000E+00
  0.00000000E+00  0.00000000E+00  0.00000000E+00
  0.00000000E+00  0.00000000E+00  0.00000000E+00
  0.00000000E+00  0.00000000E+00  0.00000000E+00
  0.00000000E+00  0.00000000E+00  0.00000000E+00
  0.00000000E+00  0.00000000E+00  0.00000000E+00
  0.00000000E+00  0.00000000E+00  0.00000000E+00
  0.00000000E+00  0.00000000E+00  0.00000000E+00
  0.00000000E+00  0.00000000E+00  0.00000000E+00
  0.00000000E+00  0.00000000E+00  0.00000000E+00
  0.00000000E+00  0.00000000E+00  0.00000000E+00
  0.00000000E+00  0.00000000E+00  0.00000000E+00
  0.00000000E+00  0.00000000E+00  0.00000000E+00
  0.00000000E+00  0.00000000E+00  0.00000000E+00
  0.00000000E+00  0.00000000E+00  0.00000000E+00
  0.00000000E+00  0.00000000E+00  0.00000000E+00
  0.00000000E+00  0.00000000E+00  0.00000000E+00
  0.00000000E+00  0.00000000E+00  0.00000000E+00
  0.00000000E+00  0.00000000E+00  0.00000000E+00
  0.00000000E+00  0.00000000E+00  0.00000000E+00
  0.00000000E+00  0.00000000E+00  0.00000000E+00
  0.00000000E+00  0.00000000E+00  0.00000000E+00
  0.00000000E+00  0.00000000E+00  0.00000000E+00
  0.00000000E+00  0.00000000E+00  0.00000000E+00
  0.00000000E+00  0.00000000E+00  0.00000000E+00
  0.00000000E+00  0.00000000E+00  0.00000000E+00
  0.00000000E+00  0.00000000E+00  0.00000000E+00
  0.00000000E+00  0.00000000E+00  0.00000000E+00
  0.00000000E+00  0.00000000E+00  0.00000000E+00
  0.00000000E+00  0.00000000E+00  0.00000000E+00
  0.00000000E+00  0.00000000E+00  0.00000000E+00
  0.00000000E+00  0.00000000E+00  0.00000000E+00
  0.00000000E+00  0.00000000E+00  0.00000000E+00
  0.00000000E+00  0.00000000E+00  0.00000000E+00
  0.00000000E+00  0.00000000E+00  0.00000000E+00
  0.00000000E+00  0.00000000E+00  0.00000000E+00
  0.00000000E+00  0.00000000E+00  0.00000000E+00
  0.00000000E+00  0.00000000E+00  0.00000000E+00
  0.00000000E+00  0.00000000E+00  0.00000000E+00
  0.00000000E+00  0.00000000E+00  0.00000000E+00
  0.00000000E+00  0.00000000E+00  0.00000000E+00
  0.00000000E+00  0.00000000E+00  0.00000000E+00
  0.00000000E+00  0.00000000E+00  0.00000000E+00
  0.00000000E+00  0.00000000E+00  0.00000000E+00
  0.00000000E+00  0.00000000E+00  0.00000000E+00
  0.00000000E+00  0.00000000E+00  0.00000000E+00
  0.00000000E+00  0.00000000E+00  0.00000000E+00
  0.00000000E+00  0.00000000E+00  0.00000000E+00
  0.00000000E+00  0.00000000E+00  0.00000000E+00
  0.00000000E+00  0.00000000E+00  0.00000000E+00
  0.00000000E+00  0.00000000E+00  0.00000000E+00
  0.00000000E+00  0.00000000E+00  0.00000000E+00
  0.00000000E+00  0.00000000E+00  0.00000000E+00
  0.00000000E+00  0.00000000E+00  0.00000000E+00
  0.00000000E+00  0.00000000E+00  0.00000000E+00
  0.00000000E+00  0.00000000E+00  0.00000000E+00
  0.00000000E+00  0.00000000E+00  0.00000000E+00
  0.00000000E+00  0.00000000E+00  0.00000000E+00
  0.00000000E+00  0.00000000E+00  0.00000000E+00
  0.00000000E+00  0.00000000E+00  0.00000000E+00
  0.00000000E+00  0.00000000E+00  0.00000000E+00
  0.00000000E+00  0.00000000E+00  0.00000000E+00
  0.00000000E+00  0.00000000E+00  0.00000000E+00
  0.00000000E+00  0.00000000E+00  0.00000000E+00
  0.00000000E+00  0.00000000E+00  0.00000000E+00
  0.00000000E+00  0.00000000E+00  0.00000000E+00
  0.00000000E+00  0.00000000E+00  0.00000000E+00
  0.00000000E+00  0.00000000E+00  0.00000000E+00
  0.00000000E+00  0.00000000E+00  0.00000000E+00
  0.00000000E+00  0.00000000E+00  0.00000000E+00
  0.00000000E+00  0.00000000E+00  0.00000000E+00
  0.00000000E+00  0.00000000E+00  0.00000000E+00
  0.00000000E+00  0.00000000E+00  0.00000000E+00
  0.00000000E+00  0.00000000E+00  0.00000000E+00
  0.00000000E+00  0.00000000E+00  0.00000000E+00
  0.00000000E+00  0.00000000E+00  0.00000000E+00
  0.00000000E+00  0.00000000E+00  0.00000000E+00
  0.00000000E+00  0.00000000E+00  0.00000000E+00
  0.00000000E+00  0.00000000E+00  0.00000000E+00
  0.00000000E+00  0.00000000E+00  0.00000000E+00
  0.00000000E+00  0.00000000E+00  0.00000000E+00
  0.00000000E+00  0.00000000E+00  0.00000000E+00
  0.00000000E+00  0.00000000E+00  0.00000000E+00
  0.00000000E+00  0.00000000E+00  0.00000000E+00
  0.00000000E+00  0.00000000E+00  0.00000000E+00
  0.00000000E+00  0.00000000E+00  0.00000000E+00
  0.00000000E+00  0.00000000E+00  0.00000000E+00
  0.00000000E+00  0.00000000E+00  0.00000000E+00
  0.00000000E+00  0.00000000E+00  0.00000000E+00
  0.00000000E+00  0.00000000E+00  0.00000000E+00
  0.00000000E+00  0.00000000E+00  0.00000000E+00
  0.00000000E+00  0.00000000E+00  0.00000000E+00
  0.00000000E+00  0.00000000E+00  0.00000000E+00
  0.00000000E+00  0.00000000E+00  0.00000000E+00
  0.00000000E+00  0.00000000E+00  0.00000000E+00
  0.00000000E+00  0.00000000E+00  0.00000000E+00
  0.00000000E+00  0.00000000E+00  0.00000000E+00
  0.00000000E+00  0.00000000E+00  0.00000000E+00
  0.00000000E+00  0.00000000E+00  0.00000000E+00
  0.00000000E+00  0.00000000E+00  0.00000000E+00
  0.00000000E+00  0.00000000E+00  0.00000000E+00
  0.00000000E+00  0.00000000E+00  0.00000000E+00
  0.00000000E+00  0.00000000E+00  0.00000000E+00
  0.00000000E+00  0.00000000E+00  0.00000000E+00
  0.00000000E+00  0.00000000E+00  0.00000000E+00
  0.00000000E+00  0.00000000E+00  0.00000000E+00
  0.00000000E+00  0.00000000E+00  0.00000000E+00
  0.00000000E+00  0.00000000E+00  0.00000000E+00
  0.00000000E+00  0.00000000E+00  0.00000000E+00
  0.00000000E+00  0.00000000E+00  0.00000000E+00
  0.00000000E+00  0.00000000E+00  0.00000000E+00
  0.00000000E+00  0.00000000E+00  0.00000000E+00
  0.00000000E+00  0.00000000E+00  0.00000000E+00
  0.00000000E+00  0.00000000E+00  0.00000000E+00
  0.00000000E+00  0.00000000E+00  0.00000000E+00
  0.00000000E+00  0.00000000E+00  0.00000000E+00
  0.00000000E+00  0.00000000E+00  0.00000000E+00
  0.00000000E+00  0.00000000E+00  0.00000000E+00
