# Supplementary material for: Mitigating proton trapping in cubic perovskite oxides via ScO6 octahedral networks
Source: Nat Mater. 2025 Aug 8;24(12):1949–56. doi: 10.1038/s41563-025-02311-w (PMC12657236; doi:10.1038/s41563-025-02311-w)
Supplement: Supplementary file 3 — Density functional theory structure data for Supplementary Fig. 25. [file 41563_2025_2311_MOESM3_ESM.zip › Fig_S25_DFT_structures/BaTiO3_Pm-3m/V_O.vasp]

VASP poscar file                        
   1.00000000000000     
    11.9535242764059895    0.0000000000000000    0.0000000000000000
     0.0000000000000000   11.9535242764059895    0.0000000000000000
     0.0000000000000000    0.0000000000000000   11.9527145602536820
   Ba   Ti   O 
    27    27    80
Direct
  0.9964471110071713  0.0000000144718868  0.9964478649173785
  0.9964471142786664  0.0000000005401617  0.3368854520557250
  0.9992745420356712  0.0000000063925683  0.6666666554937777
  0.9972658439917907  0.3338536020883538  0.9972668901064452
  0.9972658378713533  0.3338536034186035  0.3360664389459771
  0.0000933764781266  0.3333625389679113  0.6666666626378799
  0.9972658518434798  0.6661464153675283  0.9972668919895895
  0.9972658449868845  0.6661464128736299  0.3360664464547725
  0.0000933846718283  0.6666374593678057  0.6666666696974346
  0.3368862158566586  0.0000000015226433  0.9964478732491386
  0.3368862320618433  0.9999999932020245  0.3368854724851573
  0.3340587899713299  0.0000000077571585  0.6666666698685546
  0.3360674780636970  0.3338535954268167  0.9972668950880248
  0.3360674804652461  0.3338535999321692  0.3360664518341139
  0.3332399358930473  0.3333625424122744  0.6666666712180529
  0.3360674886078456  0.6661464092341944  0.9972669016941254
  0.3360674782122430  0.6661464116398790  0.3360664481132289
  0.3332399424307440  0.6666374544451230  0.6666666764132216
  0.6666666553937404  0.0000000087887173  0.9992730483729915
  0.6666666644427863  0.0000000092380787  0.3340602889577866
  0.6666666659858080  0.9999999983989341  0.6666666698797954
  0.6666666649337500  0.3333644062808503  0.0000915883774297
  0.6666666585012138  0.3333644015018535  0.3332417712047473
  0.6666666671774522  0.3332664394109770  0.6666666817719289
  0.6666666699900929  0.6666356192426903  0.0000915749234522
  0.6666666582241092  0.6666356112625351  0.3332417657001088
  0.6666666686718372  0.6667335588714849  0.6666666724817532
  0.1666666514918447  0.1853289126876376  0.1666666199526503
  0.1666666919916224  0.1658864205299722  0.5008994404676841
  0.1666665892364705  0.1658863902268095  0.8324337139408229
  0.1666666476115708  0.4999999928780028  0.1666666950410942
  0.1666665464328929  0.5000000488399579  0.4998893128159310
  0.1666667074074226  0.4999999985259365  0.8334440849879954
  0.1666666653704212  0.8146710820962113  0.1666666882194860
  0.1666666860262822  0.8341136630118271  0.5008995603749966
  0.1666666785353499  0.8341136256775172  0.8324338394373996
  0.5009022323763190  0.1658871134702480  0.1666667729462432
  0.5006316140564806  0.1669961972840710  0.5006317510206557
  0.5006315046498599  0.1669961998965235  0.8327018163806414
  0.4998903695009176  0.5000000474618531  0.1666667426283865
  0.5007329906613975  0.4999999851596115  0.5007328575295986
  0.5007331639857497  0.4999999897459020  0.8326006497269418
  0.5009022504081670  0.8341129714686346  0.1666666888669610
  0.5006316049980981  0.8330037755807993  0.5006316559479203
  0.5006315954970333  0.8330037844317744  0.8327017183517427
  0.8324310343942187  0.1658872153998985  0.1666666570035318
  0.8327017744851943  0.1669961594720490  0.5006316253855871
  0.8327016681173873  0.1669962261645281  0.8327016964521761
  0.8334429172921958  0.5000001560994889  0.1666667261225072
  0.8326000978975117  0.4999999541031031  0.5007328318880440
  0.8326002661312586  0.5000000172564327  0.8326006206952528
  0.8324310599551623  0.8341130705530446  0.1666666033885349
  0.8327017679099882  0.8330037473323557  0.5006315624781266
  0.8327017588940322  0.8330038112779121  0.8327016278780732
  0.1666666801352150  0.1595954857494988  0.0052510448300822
  0.0052534985309407  0.1596019771662824  0.1666666817090956
  0.1666666747169074  0.1595954893320553  0.3280823581891141
  0.1666666630764908  0.9999999743015664  0.5003809617453854
  0.0004209245351419  0.1667832946851036  0.4998092669398915
  0.1666666696617654  0.1665313446274226  0.6666667002126374
  0.1666666721786569  0.9999999848581851  0.8329523737535709
  0.0004209780302631  0.1667832914242666  0.8335240689364269
  0.1666666656023921  0.4999999944260196  0.0017146468383018
  0.1666666697895494  0.3351759140430204  0.1666666583043437
  0.0017157556648755  0.4999999853425336  0.1666666565133710
  0.1666666786446527  0.4999999865308453  0.3316186442995459
  0.1666666715083309  0.3323579480585650  0.4975270094924014
  0.0003431063411981  0.4999999992645172  0.4999482404971900
  0.1666666668129935  0.4999999847210788  0.6666666455810102
  0.1666666674199391  0.3323579769380700  0.8358063225620427
  0.0003430119706991  0.4999999969771025  0.8333850707452015
  0.1666666739049347  0.8404045006819700  0.0052509972023742
  0.1666666812078432  0.6648240753163677  0.1666666654515794
  0.0052534878979245  0.8403979893920877  0.1666666662624863
  0.1666666744383605  0.8404044993902104  0.3280823138953082
  0.1666666729966266  0.6676419846624526  0.4975270121763700
  0.0004209250273703  0.8332167089238496  0.4998092711831177
  0.1666666651567468  0.8334686459550440  0.6666666559995491
  0.1666666606879943  0.6676420144018707  0.8358063163451064
  0.0004209291539823  0.8332167072911432  0.8335240674272342
  0.4998093133815757  0.1667832925742658  0.0004211672687902
  0.5003792550359805  0.9999999669512292  0.1666666546626914
  0.3280798670108780  0.1596019819197281  0.1666666756413946
  0.4998093078841208  0.1667832921712389  0.3329120364145766
  0.4997662803966421  0.0000000066390200  0.4997659486154262
  0.3329123863016221  0.1667832899289863  0.4998092633608167
  0.4999989721268321  0.1666777255065739  0.6666666035592499
  0.4997662867848831  0.0000000042013184  0.8335673608171277
  0.3329124469492726  0.1667832929395274  0.8335240592583588
  0.4999471721621020  0.4999999926647334  0.0003436042246747
  0.4975293105622569  0.3323577757038620  0.1666666454508103
  0.3316176083543922  0.4999999863101792  0.1666666555724134
  0.4999471863393836  0.4999999932188217  0.3329896217492490
  0.5001214100893634  0.3333746827453723  0.5001214618850014
  0.3329903752225860  0.4999999906572867  0.4999482473981445
  0.5000718562590194  0.4999999991077928  0.6666666211233476
  0.5001214029244068  0.3333746811712572  0.8332118372795705
  0.3329902777925824  0.4999999930066537  0.8333850629850659
  0.4998093009888507  0.8332166923217699  0.0004212178345568
  0.4975293059076336  0.6676421450588776  0.1666666555839740
  0.3280798657070605  0.8403979956578027  0.1666666630663443
  0.4998093018673018  0.8332166916269585  0.3329120906440792
  0.5001214095611815  0.6666253345038982  0.5001214726517134
  0.3329123899570519  0.8332167026212645  0.4998092707043753
  0.4999989647275171  0.8333222844296060  0.6666666548754279
  0.5001213938932665  0.6666253271447005  0.8332118423012318
  0.3329123902141760  0.8332167064002221  0.8335240592248567
  0.8335240372907933  0.1667832830117462  0.0004212313007983
  0.8329540826795636  0.9999999113261140  0.1666666694479417
  0.6666666838569810  0.1665302398018369  0.1666666562726675
  0.8335240271139384  0.1667832872137893  0.3329121036790283
  0.8335670508946578  0.0000000296047276  0.4997659630216233
  0.6666666567741260  0.1666778685199475  0.4999985400594369
  0.8333343731666290  0.1666777280916421  0.6666666639344569
  0.8335670569260714  0.9999999939246109  0.8335673751104764
  0.6666667093949101  0.1666778618262441  0.8333347745195780
  0.8333861635370070  0.4999999896360308  0.0003436191886905
  0.8358040312917510  0.3323577309185168  0.1666666621552508
  0.6666666821519271  0.4999999807375133  0.1666666514331752
  0.8333861758179637  0.4999999946390972  0.3329896329174460
  0.8332119447474113  0.3333747047256708  0.5001214669822645
  0.6666667317037422  0.5000000070053616  0.5000720878538374
  0.8332615012099325  0.5000000072571140  0.6666666277576780
  0.8332119386515160  0.3333746661904584  0.8332118504884676
  0.6666666428391110  0.5000000011187709  0.8332612172231251
  0.8335240268132580  0.8332166905263492  0.0004212701628248
  0.8358040268040270  0.6676420918730983  0.1666666693446075
  0.6666666736124824  0.8334697213231763  0.1666666726106314
  0.8335240262654011  0.8332166949092255  0.3329121332801392
  0.8332119479274880  0.6666253540920692  0.5001214717100098
  0.6666666580078697  0.8333221517486038  0.4999985537647760
  0.8333343652485112  0.8333222837908139  0.6666667007205973
  0.8332119347441775  0.6666253211098905  0.8332118567733175
  0.6666666630050528  0.8333221447445780  0.8333347865129213
 
  0.00000000E+00  0.00000000E+00  0.00000000E+00
  0.00000000E+00  0.00000000E+00  0.00000000E+00
  0.00000000E+00  0.00000000E+00  0.00000000E+00
  0.00000000E+00  0.00000000E+00  0.00000000E+00
  0.00000000E+00  0.00000000E+00  0.00000000E+00
  0.00000000E+00  0.00000000E+00  0.00000000E+00
  0.00000000E+00  0.00000000E+00  0.00000000E+00
  0.00000000E+00  0.00000000E+00  0.00000000E+00
  0.00000000E+00  0.00000000E+00  0.00000000E+00
  0.00000000E+00  0.00000000E+00  0.00000000E+00
  0.00000000E+00  0.00000000E+00  0.00000000E+00
  0.00000000E+00  0.00000000E+00  0.00000000E+00
  0.00000000E+00  0.00000000E+00  0.00000000E+00
  0.00000000E+00  0.00000000E+00  0.00000000E+00
  0.00000000E+00  0.00000000E+00  0.00000000E+00
  0.00000000E+00  0.00000000E+00  0.00000000E+00
  0.00000000E+00  0.00000000E+00  0.00000000E+00
  0.00000000E+00  0.00000000E+00  0.00000000E+00
  0.00000000E+00  0.00000000E+00  0.00000000E+00
  0.00000000E+00  0.00000000E+00  0.00000000E+00
  0.00000000E+00  0.00000000E+00  0.00000000E+00
  0.00000000E+00  0.00000000E+00  0.00000000E+00
  0.00000000E+00  0.00000000E+00  0.00000000E+00
  0.00000000E+00  0.00000000E+00  0.00000000E+00
  0.00000000E+00  0.00000000E+00  0.00000000E+00
  0.00000000E+00  0.00000000E+00  0.00000000E+00
  0.00000000E+00  0.00000000E+00  0.00000000E+00
  0.00000000E+00  0.00000000E+00  0.00000000E+00
  0.00000000E+00  0.00000000E+00  0.00000000E+00
  0.00000000E+00  0.00000000E+00  0.00000000E+00
  0.00000000E+00  0.00000000E+00  0.00000000E+00
  0.00000000E+00  0.00000000E+00  0.00000000E+00
  0.00000000E+00  0.00000000E+00  0.00000000E+00
  0.00000000E+00  0.00000000E+00  0.00000000E+00
  0.00000000E+00  0.00000000E+00  0.00000000E+00
  0.00000000E+00  0.00000000E+00  0.00000000E+00
  0.00000000E+00  0.00000000E+00  0.00000000E+00
  0.00000000E+00  0.00000000E+00  0.00000000E+00
  0.00000000E+00  0.00000000E+00  0.00000000E+00
  0.00000000E+00  0.00000000E+00  0.00000000E+00
  0.00000000E+00  0.00000000E+00  0.00000000E+00
  0.00000000E+00  0.00000000E+00  0.00000000E+00
  0.00000000E+00  0.00000000E+00  0.00000000E+00
  0.00000000E+00  0.00000000E+00  0.00000000E+00
  0.00000000E+00  0.00000000E+00  0.00000000E+00
  0.00000000E+00  0.00000000E+00  0.00000000E+00
  0.00000000E+00  0.00000000E+00  0.00000000E+00
  0.00000000E+00  0.00000000E+00  0.00000000E+00
  0.00000000E+00  0.00000000E+00  0.00000000E+00
  0.00000000E+00  0.00000000E+00  0.00000000E+00
  0.00000000E+00  0.00000000E+00  0.00000000E+00
  0.00000000E+00  0.00000000E+00  0.00000000E+00
  0.00000000E+00  0.00000000E+00  0.00000000E+00
  0.00000000E+00  0.00000000E+00  0.00000000E+00
  0.00000000E+00  0.00000000E+00  0.00000000E+00
  0.00000000E+00  0.00000000E+00  0.00000000E+00
  0.00000000E+00  0.00000000E+00  0.00000000E+00
  0.00000000E+00  0.00000000E+00  0.00000000E+00
  0.00000000E+00  0.00000000E+00  0.00000000E+00
  0.00000000E+00  0.00000000E+00  0.00000000E+00
  0.00000000E+00  0.00000000E+00  0.00000000E+00
  0.00000000E+00  0.00000000E+00  0.00000000E+00
  0.00000000E+00  0.00000000E+00  0.00000000E+00
  0.00000000E+00  0.00000000E+00  0.00000000E+00
  0.00000000E+00  0.00000000E+00  0.00000000E+00
  0.00000000E+00  0.00000000E+00  0.00000000E+00
  0.00000000E+00  0.00000000E+00  0.00000000E+00
  0.00000000E+00  0.00000000E+00  0.00000000E+00
  0.00000000E+00  0.00000000E+00  0.00000000E+00
  0.00000000E+00  0.00000000E+00  0.00000000E+00
  0.00000000E+00  0.00000000E+00  0.00000000E+00
  0.00000000E+00  0.00000000E+00  0.00000000E+00
  0.00000000E+00  0.00000000E+00  0.00000000E+00
  0.00000000E+00  0.00000000E+00  0.00000000E+00
  0.00000000E+00  0.00000000E+00  0.00000000E+00
  0.00000000E+00  0.00000000E+00  0.00000000E+00
  0.00000000E+00  0.00000000E+00  0.00000000E+00
  0.00000000E+00  0.00000000E+00  0.00000000E+00
  0.00000000E+00  0.00000000E+00  0.00000000E+00
  0.00000000E+00  0.00000000E+00  0.00000000E+00
  0.00000000E+00  0.00000000E+00  0.00000000E+00
  0.00000000E+00  0.00000000E+00  0.00000000E+00
  0.00000000E+00  0.00000000E+00  0.00000000E+00
  0.00000000E+00  0.00000000E+00  0.00000000E+00
  0.00000000E+00  0.00000000E+00  0.00000000E+00
  0.00000000E+00  0.00000000E+00  0.00000000E+00
  0.00000000E+00  0.00000000E+00  0.00000000E+00
  0.00000000E+00  0.00000000E+00  0.00000000E+00
  0.00000000E+00  0.00000000E+00  0.00000000E+00
  0.00000000E+00  0.00000000E+00  0.00000000E+00
  0.00000000E+00  0.00000000E+00  0.00000000E+00
  0.00000000E+00  0.00000000E+00  0.00000000E+00
  0.00000000E+00  0.00000000E+00  0.00000000E+00
  0.00000000E+00  0.00000000E+00  0.00000000E+00
  0.00000000E+00  0.00000000E+00  0.00000000E+00
  0.00000000E+00  0.00000000E+00  0.00000000E+00
  0.00000000E+00  0.00000000E+00  0.00000000E+00
  0.00000000E+00  0.00000000E+00  0.00000000E+00
  0.00000000E+00  0.00000000E+00  0.00000000E+00
  0.00000000E+00  0.00000000E+00  0.00000000E+00
  0.00000000E+00  0.00000000E+00  0.00000000E+00
  0.00000000E+00  0.00000000E+00  0.00000000E+00
  0.00000000E+00  0.00000000E+00  0.00000000E+00
  0.00000000E+00  0.00000000E+00  0.00000000E+00
  0.00000000E+00  0.00000000E+00  0.00000000E+00
  0.00000000E+00  0.00000000E+00  0.00000000E+00
  0.00000000E+00  0.00000000E+00  0.00000000E+00
  0.00000000E+00  0.00000000E+00  0.00000000E+00
  0.00000000E+00  0.00000000E+00  0.00000000E+00
  0.00000000E+00  0.00000000E+00  0.00000000E+00
  0.00000000E+00  0.00000000E+00  0.00000000E+00
  0.00000000E+00  0.00000000E+00  0.00000000E+00
  0.00000000E+00  0.00000000E+00  0.00000000E+00
  0.00000000E+00  0.00000000E+00  0.00000000E+00
  0.00000000E+00  0.00000000E+00  0.00000000E+00
  0.00000000E+00  0.00000000E+00  0.00000000E+00
  0.00000000E+00  0.00000000E+00  0.00000000E+00
  0.00000000E+00  0.00000000E+00  0.00000000E+00
  0.00000000E+00  0.00000000E+00  0.00000000E+00
  0.00000000E+00  0.00000000E+00  0.00000000E+00
  0.00000000E+00  0.00000000E+00  0.00000000E+00
  0.00000000E+00  0.00000000E+00  0.00000000E+00
  0.00000000E+00  0.00000000E+00  0.00000000E+00
  0.00000000E+00  0.00000000E+00  0.00000000E+00
  0.00000000E+00  0.00000000E+00  0.00000000E+00
  0.00000000E+00  0.00000000E+00  0.00000000E+00
  0.00000000E+00  0.00000000E+00  0.00000000E+00
  0.00000000E+00  0.00000000E+00  0.00000000E+00
  0.00000000E+00  0.00000000E+00  0.00000000E+00
  0.00000000E+00  0.00000000E+00  0.00000000E+00
  0.00000000E+00  0.00000000E+00  0.00000000E+00
  0.00000000E+00  0.00000000E+00  0.00000000E+00
  0.00000000E+00  0.00000000E+00  0.00000000E+00
  0.00000000E+00  0.00000000E+00  0.00000000E+00
