# Supplementary material for: Mitigating proton trapping in cubic perovskite oxides via ScO6 octahedral networks
Source: Nat Mater. 2025 Aug 8;24(12):1949–56. doi: 10.1038/s41563-025-02311-w (PMC12657236; doi:10.1038/s41563-025-02311-w)
Supplement: Supplementary file 3 — Density functional theory structure data for Supplementary Fig. 25. [file 41563_2025_2311_MOESM3_ESM.zip › Fig_S25_DFT_structures/BaHfO3_Pm-3m/Sc_Zr.vasp]

VASP poscar file                        
   1.00000000000000     
    12.4628555551195355    0.0000000000000000    0.0000000000000009
     0.0000000000000021   12.4628555551195355    0.0000000000000009
     0.0000000000000000    0.0000000000000000   12.4620622488474897
   Ba   Hf   O    Sc
    27    26    81     1
Direct
  0.1640723423200612  0.1640723731040339  0.3300107728472597
  0.1662230256237507  0.1662230108640372  0.6659512805453929
  0.1640793640713127  0.1640793884720679  0.0018564216823549
  0.1662087982667941  0.5000000084676302  0.3321574025281961
  0.1667374984800674  0.4999999894650955  0.6659203430576781
  0.1661955817979361  0.4999999994692459  0.9997068823043307
  0.1640723164733586  0.8359276765785282  0.3300107731427744
  0.1662230334043642  0.8337769543243709  0.6659512807777261
  0.1640793193831769  0.8359206607405909  0.0018564768137708
  0.4999999845308949  0.1662087831201049  0.3321573968248757
  0.4999999879700496  0.1667374392139394  0.6659203443129087
  0.4999999773300630  0.1661955577179697  0.9997069039586748
  0.5000000095947641  0.5000000112378586  0.3326890117249235
  0.5000000243682123  0.4999999766047480  0.6659159512390502
  0.5000000276003291  0.4999999999609415  0.9991635304410806
  0.4999999980437480  0.8337911895795003  0.3321574081650738
  0.5000000030687417  0.8332625526726360  0.6659203518739147
  0.4999999863695592  0.8338044277370855  0.9997068911849922
  0.8359275942055433  0.1640724148947967  0.3300108555918086
  0.8337769773956367  0.1662230022493887  0.6659512967321959
  0.8359205917794483  0.1640794129997971  0.0018564041202822
  0.8337912344351111  0.5000000068851378  0.3321573969395644
  0.8332625189881924  0.4999999829323372  0.6659203421270945
  0.8338044318770912  0.5000000133988820  0.9997068650296796
  0.8359276379220688  0.8359276470657520  0.3300107977541273
  0.8337769846367280  0.8337769829635064  0.6659512847002489
  0.8359206334257649  0.8359206599057245  0.0018564461348731
  0.9999999941621951  0.0000000040707206  0.4985973181213197
  0.9999999904605019  0.0000000051779310  0.8333999466561366
  0.9999999987567136  0.3325861992993140  0.1659717736385247
  0.0000000110012621  0.3332862204831883  0.4992547852892031
  0.0000000163201506  0.3332787738501182  0.8326873188516757
  0.9999999981281746  0.6674137400272073  0.1659717776103804
  0.0000000533868914  0.6667137610081895  0.4992547701265693
  0.0000000086058378  0.6667212071103208  0.8326873190280466
  0.3325862627317520  0.0000000032310226  0.1659717760653763
  0.3332862308304740  0.9999999899354464  0.4992547738801392
  0.3332787802801604  0.9999999854200894  0.8326873288659726
  0.3332885546902773  0.3332885282174445  0.1659668648481656
  0.3330494979804399  0.3330494735685079  0.4990146268712579
  0.3330457122017307  0.3330456939913020  0.8329136716287948
  0.3332885355370294  0.6667114644946111  0.1659668407001718
  0.3330495148514956  0.6669505154033857  0.4990145722877770
  0.3330457148664721  0.6669543047489483  0.8329136664128995
  0.6674137853123838  0.0000000083685237  0.1659717771008289
  0.6667137795219347  0.9999999855030239  0.4992547806525280
  0.6667212177564963  0.9999999922953080  0.8326873205456451
  0.6667114671558778  0.3332885378043784  0.1659668616735317
  0.6669505132934646  0.3330494937292841  0.4990146274194700
  0.6669543003099960  0.3330456927553982  0.8329136601105631
  0.6667114864516392  0.6667114504718583  0.1659668404286023
  0.6669505457175759  0.6669505066082024  0.4990145635148835
  0.6669542959588810  0.6669542981713761  0.8329136443451830
  0.9999999656211571  0.1691057809304866  0.1660691916499601
  0.1691056517487155  0.0000000337157218  0.1660691878442293
  0.9999999794151009  0.0000000318526503  0.3351287230044946
  0.0000000098274526  0.1670375389796064  0.5003041104919248
  0.1670375434391360  0.9999999869555012  0.5003040848449629
  0.0000000017420874  0.9999999934193227  0.6660217872569021
  0.0000000148595447  0.1670252700295052  0.8318423425054249
  0.1670252803476018  0.9999999888667617  0.8318423701241286
  0.9999999748732407  0.0000000311280601  0.9969274194120032
  0.0000000018963817  0.5000000615532016  0.1660083797157981
  0.1670299671445861  0.3342291361995890  0.1660576723521814
  0.0000000104232427  0.3342499612777843  0.3330488258873672
  0.0000000210724167  0.4999999925849821  0.4998595748114170
  0.1666557311330052  0.3335976836967589  0.4996077287985159
  0.0000000077804856  0.3337833120455684  0.6660147665744276
  0.0000000118011130  0.4999999993276631  0.8322603825720876
  0.1666539281825621  0.3335616506456915  0.8324700702740842
  0.0000000108332756  0.3342209317475735  0.9989800288457786
  0.9999999599708218  0.8308943340830766  0.1660691801920962
  0.1670299330073775  0.6657708720847211  0.1660576426306335
  0.0000000191415594  0.6657500444898616  0.3330487889693501
  0.0000000157337894  0.8329624470255723  0.5003040750880956
  0.1666557341185779  0.6664023041093401  0.4996076913481460
  0.0000000150652824  0.6662166720330660  0.6660147610433071
  0.0000000125977451  0.8329747129400786  0.8318423571346472
  0.1666539320419176  0.6664383348394978  0.8324700386583075
  0.0000000188042222  0.6657790645427824  0.9989800335469852
  0.3342291341516415  0.1670299467511995  0.1660576772500448
  0.4999999427121082  0.0000000083676142  0.1660083739350426
  0.3342499436737398  0.9999999877771373  0.3330488024218070
  0.3335976980129018  0.1666557090604357  0.4996077244460508
  0.5000000040872408  0.9999999949007048  0.4998595789783309
  0.3337833276884794  0.9999999859322131  0.6660147651723918
  0.3335616702419699  0.1666539011109975  0.8324700758764720
  0.4999999983944718  0.9999999786410001  0.8322603768518135
  0.3342209355877017  0.9999999917985747  0.9989800524253880
  0.3337870046642237  0.4999999933419872  0.1660297313929320
  0.5000000057634750  0.3337869748236173  0.1660297291153157
  0.3335734118833642  0.3335734022078256  0.3326605025468297
  0.3333993677095890  0.4999999819545380  0.4994042568174279
  0.5000000099441095  0.3333993268827840  0.4994042510386052
  0.3333834205309856  0.3333834097040267  0.6660004152830865
  0.3333818176035876  0.4999999966187190  0.8326462194748743
  0.5000000043177479  0.3333818108285413  0.8326462234336063
  0.3335661291839642  0.3335661115080555  0.9993447762387291
  0.3342291120249996  0.8329700522443133  0.1660576698644007
  0.5000000145411008  0.6662130081096436  0.1660297256946919
  0.3335733121486228  0.6664265773694211  0.3326604276428782
  0.3335977236241234  0.8333442865092664  0.4996077286699219
  0.4999993408553323  0.6666010318108491  0.4994035553136911
  0.3333835834749692  0.6666165750009725  0.6660003714507923
  0.3335616728192647  0.8333460774177297  0.8324700653753681
  0.5000000182874871  0.6666181923460144  0.8326462374456511
  0.3335661360042508  0.6664338656369466  0.9993447570874423
  0.6657708516494694  0.1670299527048442  0.1660576604991064
  0.8308942283275584  0.0000000302809866  0.1660691723729997
  0.6657500436215713  0.9999999916025573  0.3330488136878174
  0.6664023152420597  0.1666557118529255  0.4996077135827051
  0.8329624589006386  0.9999999991203268  0.5003040919554209
  0.6662166663596025  0.9999999907709451  0.6660147603802926
  0.6664383489044639  0.1666539053633684  0.8324700717042290
  0.8329747279261284  0.9999999890988533  0.8318423403276185
  0.6657790688059322  0.9999999901032552  0.9989800242764630
  0.6662130105763495  0.4999999952129670  0.1660297161690423
  0.8329700438744467  0.3342291468962060  0.1660576639055407
  0.6664265959782441  0.3335733926707150  0.3326605055218437
  0.6666007001928591  0.5000000088066514  0.4994042379748933
  0.8333442862229248  0.3335976742773354  0.4996077216652068
  0.6666165850849026  0.3333834099251689  0.6660004137742135
  0.6666181993654874  0.5000000038005865  0.8326462335725608
  0.8333460875754284  0.3335616449974168  0.8324700783416361
  0.6664338763330235  0.3335661123302742  0.9993447683906282
  0.6657708818186023  0.8329700370442552  0.1660576454774798
  0.8329700735684682  0.6657708444324015  0.1660576267603417
  0.6664267559077572  0.6664265859986074  0.3326604483050062
  0.6664023419471548  0.8333442589239226  0.4996077235308647
  0.8333442998998493  0.6664022984523115  0.4996076850264259
  0.6666164791409486  0.6666165685574086  0.6660003454882570
  0.6664383438040389  0.8333460701494175  0.8324700651674988
  0.8333460806343638  0.6664383338424358  0.8324700561401173
  0.6664338786330362  0.6664338695081753  0.9993447483061573
  0.0000001275182626  0.9999998751453063  0.1659841716462651
 
  0.00000000E+00  0.00000000E+00  0.00000000E+00
  0.00000000E+00  0.00000000E+00  0.00000000E+00
  0.00000000E+00  0.00000000E+00  0.00000000E+00
  0.00000000E+00  0.00000000E+00  0.00000000E+00
  0.00000000E+00  0.00000000E+00  0.00000000E+00
  0.00000000E+00  0.00000000E+00  0.00000000E+00
  0.00000000E+00  0.00000000E+00  0.00000000E+00
  0.00000000E+00  0.00000000E+00  0.00000000E+00
  0.00000000E+00  0.00000000E+00  0.00000000E+00
  0.00000000E+00  0.00000000E+00  0.00000000E+00
  0.00000000E+00  0.00000000E+00  0.00000000E+00
  0.00000000E+00  0.00000000E+00  0.00000000E+00
  0.00000000E+00  0.00000000E+00  0.00000000E+00
  0.00000000E+00  0.00000000E+00  0.00000000E+00
  0.00000000E+00  0.00000000E+00  0.00000000E+00
  0.00000000E+00  0.00000000E+00  0.00000000E+00
  0.00000000E+00  0.00000000E+00  0.00000000E+00
  0.00000000E+00  0.00000000E+00  0.00000000E+00
  0.00000000E+00  0.00000000E+00  0.00000000E+00
  0.00000000E+00  0.00000000E+00  0.00000000E+00
  0.00000000E+00  0.00000000E+00  0.00000000E+00
  0.00000000E+00  0.00000000E+00  0.00000000E+00
  0.00000000E+00  0.00000000E+00  0.00000000E+00
  0.00000000E+00  0.00000000E+00  0.00000000E+00
  0.00000000E+00  0.00000000E+00  0.00000000E+00
  0.00000000E+00  0.00000000E+00  0.00000000E+00
  0.00000000E+00  0.00000000E+00  0.00000000E+00
  0.00000000E+00  0.00000000E+00  0.00000000E+00
  0.00000000E+00  0.00000000E+00  0.00000000E+00
  0.00000000E+00  0.00000000E+00  0.00000000E+00
  0.00000000E+00  0.00000000E+00  0.00000000E+00
  0.00000000E+00  0.00000000E+00  0.00000000E+00
  0.00000000E+00  0.00000000E+00  0.00000000E+00
  0.00000000E+00  0.00000000E+00  0.00000000E+00
  0.00000000E+00  0.00000000E+00  0.00000000E+00
  0.00000000E+00  0.00000000E+00  0.00000000E+00
  0.00000000E+00  0.00000000E+00  0.00000000E+00
  0.00000000E+00  0.00000000E+00  0.00000000E+00
  0.00000000E+00  0.00000000E+00  0.00000000E+00
  0.00000000E+00  0.00000000E+00  0.00000000E+00
  0.00000000E+00  0.00000000E+00  0.00000000E+00
  0.00000000E+00  0.00000000E+00  0.00000000E+00
  0.00000000E+00  0.00000000E+00  0.00000000E+00
  0.00000000E+00  0.00000000E+00  0.00000000E+00
  0.00000000E+00  0.00000000E+00  0.00000000E+00
  0.00000000E+00  0.00000000E+00  0.00000000E+00
  0.00000000E+00  0.00000000E+00  0.00000000E+00
  0.00000000E+00  0.00000000E+00  0.00000000E+00
  0.00000000E+00  0.00000000E+00  0.00000000E+00
  0.00000000E+00  0.00000000E+00  0.00000000E+00
  0.00000000E+00  0.00000000E+00  0.00000000E+00
  0.00000000E+00  0.00000000E+00  0.00000000E+00
  0.00000000E+00  0.00000000E+00  0.00000000E+00
  0.00000000E+00  0.00000000E+00  0.00000000E+00
  0.00000000E+00  0.00000000E+00  0.00000000E+00
  0.00000000E+00  0.00000000E+00  0.00000000E+00
  0.00000000E+00  0.00000000E+00  0.00000000E+00
  0.00000000E+00  0.00000000E+00  0.00000000E+00
  0.00000000E+00  0.00000000E+00  0.00000000E+00
  0.00000000E+00  0.00000000E+00  0.00000000E+00
  0.00000000E+00  0.00000000E+00  0.00000000E+00
  0.00000000E+00  0.00000000E+00  0.00000000E+00
  0.00000000E+00  0.00000000E+00  0.00000000E+00
  0.00000000E+00  0.00000000E+00  0.00000000E+00
  0.00000000E+00  0.00000000E+00  0.00000000E+00
  0.00000000E+00  0.00000000E+00  0.00000000E+00
  0.00000000E+00  0.00000000E+00  0.00000000E+00
  0.00000000E+00  0.00000000E+00  0.00000000E+00
  0.00000000E+00  0.00000000E+00  0.00000000E+00
  0.00000000E+00  0.00000000E+00  0.00000000E+00
  0.00000000E+00  0.00000000E+00  0.00000000E+00
  0.00000000E+00  0.00000000E+00  0.00000000E+00
  0.00000000E+00  0.00000000E+00  0.00000000E+00
  0.00000000E+00  0.00000000E+00  0.00000000E+00
  0.00000000E+00  0.00000000E+00  0.00000000E+00
  0.00000000E+00  0.00000000E+00  0.00000000E+00
  0.00000000E+00  0.00000000E+00  0.00000000E+00
  0.00000000E+00  0.00000000E+00  0.00000000E+00
  0.00000000E+00  0.00000000E+00  0.00000000E+00
  0.00000000E+00  0.00000000E+00  0.00000000E+00
  0.00000000E+00  0.00000000E+00  0.00000000E+00
  0.00000000E+00  0.00000000E+00  0.00000000E+00
  0.00000000E+00  0.00000000E+00  0.00000000E+00
  0.00000000E+00  0.00000000E+00  0.00000000E+00
  0.00000000E+00  0.00000000E+00  0.00000000E+00
  0.00000000E+00  0.00000000E+00  0.00000000E+00
  0.00000000E+00  0.00000000E+00  0.00000000E+00
  0.00000000E+00  0.00000000E+00  0.00000000E+00
  0.00000000E+00  0.00000000E+00  0.00000000E+00
  0.00000000E+00  0.00000000E+00  0.00000000E+00
  0.00000000E+00  0.00000000E+00  0.00000000E+00
  0.00000000E+00  0.00000000E+00  0.00000000E+00
  0.00000000E+00  0.00000000E+00  0.00000000E+00
  0.00000000E+00  0.00000000E+00  0.00000000E+00
  0.00000000E+00  0.00000000E+00  0.00000000E+00
  0.00000000E+00  0.00000000E+00  0.00000000E+00
  0.00000000E+00  0.00000000E+00  0.00000000E+00
  0.00000000E+00  0.00000000E+00  0.00000000E+00
  0.00000000E+00  0.00000000E+00  0.00000000E+00
  0.00000000E+00  0.00000000E+00  0.00000000E+00
  0.00000000E+00  0.00000000E+00  0.00000000E+00
  0.00000000E+00  0.00000000E+00  0.00000000E+00
  0.00000000E+00  0.00000000E+00  0.00000000E+00
  0.00000000E+00  0.00000000E+00  0.00000000E+00
  0.00000000E+00  0.00000000E+00  0.00000000E+00
  0.00000000E+00  0.00000000E+00  0.00000000E+00
  0.00000000E+00  0.00000000E+00  0.00000000E+00
  0.00000000E+00  0.00000000E+00  0.00000000E+00
  0.00000000E+00  0.00000000E+00  0.00000000E+00
  0.00000000E+00  0.00000000E+00  0.00000000E+00
  0.00000000E+00  0.00000000E+00  0.00000000E+00
  0.00000000E+00  0.00000000E+00  0.00000000E+00
  0.00000000E+00  0.00000000E+00  0.00000000E+00
  0.00000000E+00  0.00000000E+00  0.00000000E+00
  0.00000000E+00  0.00000000E+00  0.00000000E+00
  0.00000000E+00  0.00000000E+00  0.00000000E+00
  0.00000000E+00  0.00000000E+00  0.00000000E+00
  0.00000000E+00  0.00000000E+00  0.00000000E+00
  0.00000000E+00  0.00000000E+00  0.00000000E+00
  0.00000000E+00  0.00000000E+00  0.00000000E+00
  0.00000000E+00  0.00000000E+00  0.00000000E+00
  0.00000000E+00  0.00000000E+00  0.00000000E+00
  0.00000000E+00  0.00000000E+00  0.00000000E+00
  0.00000000E+00  0.00000000E+00  0.00000000E+00
  0.00000000E+00  0.00000000E+00  0.00000000E+00
  0.00000000E+00  0.00000000E+00  0.00000000E+00
  0.00000000E+00  0.00000000E+00  0.00000000E+00
  0.00000000E+00  0.00000000E+00  0.00000000E+00
  0.00000000E+00  0.00000000E+00  0.00000000E+00
  0.00000000E+00  0.00000000E+00  0.00000000E+00
  0.00000000E+00  0.00000000E+00  0.00000000E+00
  0.00000000E+00  0.00000000E+00  0.00000000E+00
  0.00000000E+00  0.00000000E+00  0.00000000E+00
  0.00000000E+00  0.00000000E+00  0.00000000E+00
  0.00000000E+00  0.00000000E+00  0.00000000E+00
