# Supplementary material for: Mitigating proton trapping in cubic perovskite oxides via ScO6 octahedral networks
Source: Nat Mater. 2025 Aug 8;24(12):1949–56. doi: 10.1038/s41563-025-02311-w (PMC12657236; doi:10.1038/s41563-025-02311-w)
Supplement: Supplementary file 3 — Density functional theory structure data for Supplementary Fig. 25. [file 41563_2025_2311_MOESM3_ESM.zip › Fig_S25_DFT_structures/BaHfO3_Pm-3m/perfect.vasp]

VASP poscar file                        
   1.00000000000000     
    12.4628555551195355    0.0000000000000000    0.0000000000000009
     0.0000000000000021   12.4628555551195355    0.0000000000000009
     0.0000000000000000    0.0000000000000000   12.4620622488474897
   Ba   Hf   O 
    27    27    81
Direct
  0.1666666666666643  0.1666666666666643  0.3322691631393937
  0.1666666666666643  0.1666666666666643  0.6656024964727223
  0.1666666666666643  0.1666666666666643  0.9989358298060580
  0.1666666666666643  0.5000000000000000  0.3322691631393937
  0.1666666666666643  0.5000000000000000  0.6656024964727223
  0.1666666666666643  0.5000000000000000  0.9989358298060580
  0.1666666666666643  0.8333333333333357  0.3322691631393937
  0.1666666666666643  0.8333333333333357  0.6656024964727223
  0.1666666666666643  0.8333333333333357  0.9989358298060580
  0.5000000000000000  0.1666666666666643  0.3322691631393937
  0.5000000000000000  0.1666666666666643  0.6656024964727223
  0.5000000000000000  0.1666666666666643  0.9989358298060580
  0.5000000000000000  0.5000000000000000  0.3322691631393937
  0.5000000000000000  0.5000000000000000  0.6656024964727223
  0.5000000000000000  0.5000000000000000  0.9989358298060580
  0.5000000000000000  0.8333333333333357  0.3322691631393937
  0.5000000000000000  0.8333333333333357  0.6656024964727223
  0.5000000000000000  0.8333333333333357  0.9989358298060580
  0.8333333333333357  0.1666666666666643  0.3322691631393937
  0.8333333333333357  0.1666666666666643  0.6656024964727223
  0.8333333333333357  0.1666666666666643  0.9989358298060580
  0.8333333333333357  0.5000000000000000  0.3322691631393937
  0.8333333333333357  0.5000000000000000  0.6656024964727223
  0.8333333333333357  0.5000000000000000  0.9989358298060580
  0.8333333333333357  0.8333333333333357  0.3322691631393937
  0.8333333333333357  0.8333333333333357  0.6656024964727223
  0.8333333333333357  0.8333333333333357  0.9989358298060580
  0.0000000000000000  0.0000000000000000  0.1658969832946369
  0.0000000000000000  0.0000000000000000  0.4992303166279726
  0.0000000000000000  0.0000000000000000  0.8325636499613012
  0.0000000000000000  0.3333333333333357  0.1658969832946369
  0.0000000000000000  0.3333333333333357  0.4992303166279726
  0.0000000000000000  0.3333333333333357  0.8325636499613012
  0.0000000000000000  0.6666666666666643  0.1658969832946369
  0.0000000000000000  0.6666666666666643  0.4992303166279726
  0.0000000000000000  0.6666666666666643  0.8325636499613012
  0.3333333333333357  0.0000000000000000  0.1658969832946369
  0.3333333333333357  0.0000000000000000  0.4992303166279726
  0.3333333333333357  0.0000000000000000  0.8325636499613012
  0.3333333333333357  0.3333333333333357  0.1658969832946369
  0.3333333333333357  0.3333333333333357  0.4992303166279726
  0.3333333333333357  0.3333333333333357  0.8325636499613012
  0.3333333333333357  0.6666666666666643  0.1658969832946369
  0.3333333333333357  0.6666666666666643  0.4992303166279726
  0.3333333333333357  0.6666666666666643  0.8325636499613012
  0.6666666666666643  0.0000000000000000  0.1658969832946369
  0.6666666666666643  0.0000000000000000  0.4992303166279726
  0.6666666666666643  0.0000000000000000  0.8325636499613012
  0.6666666666666643  0.3333333333333357  0.1658969832946369
  0.6666666666666643  0.3333333333333357  0.4992303166279726
  0.6666666666666643  0.3333333333333357  0.8325636499613012
  0.6666666666666643  0.6666666666666643  0.1658969832946369
  0.6666666666666643  0.6666666666666643  0.4992303166279726
  0.6666666666666643  0.6666666666666643  0.8325636499613012
  0.0000000000000000  0.1666666666666643  0.1662280455191265
  0.1666666666666643  0.0000000000000000  0.1662280455191265
  0.0000000000000000  0.0000000000000000  0.3327183591943808
  0.0000000000000000  0.1666666666666643  0.4995613788524622
  0.1666666666666643  0.0000000000000000  0.4995613788524622
  0.0000000000000000  0.0000000000000000  0.6660516925277165
  0.0000000000000000  0.1666666666666643  0.8328947121857979
  0.1666666666666643  0.0000000000000000  0.8328947121857979
  0.0000000000000000  0.0000000000000000  0.9993850258610451
  0.0000000000000000  0.5000000000000000  0.1662280455191265
  0.1666666666666643  0.3333333333333357  0.1662280455191265
  0.0000000000000000  0.3333333333333357  0.3327183591943808
  0.0000000000000000  0.5000000000000000  0.4995613788524622
  0.1666666666666643  0.3333333333333357  0.4995613788524622
  0.0000000000000000  0.3333333333333357  0.6660516925277165
  0.0000000000000000  0.5000000000000000  0.8328947121857979
  0.1666666666666643  0.3333333333333357  0.8328947121857979
  0.0000000000000000  0.3333333333333357  0.9993850258610451
  0.0000000000000000  0.8333333333333357  0.1662280455191265
  0.1666666666666643  0.6666666666666643  0.1662280455191265
  0.0000000000000000  0.6666666666666643  0.3327183591943808
  0.0000000000000000  0.8333333333333357  0.4995613788524622
  0.1666666666666643  0.6666666666666643  0.4995613788524622
  0.0000000000000000  0.6666666666666643  0.6660516925277165
  0.0000000000000000  0.8333333333333357  0.8328947121857979
  0.1666666666666643  0.6666666666666643  0.8328947121857979
  0.0000000000000000  0.6666666666666643  0.9993850258610451
  0.3333333333333357  0.1666666666666643  0.1662280455191265
  0.5000000000000000  0.0000000000000000  0.1662280455191265
  0.3333333333333357  0.0000000000000000  0.3327183591943808
  0.3333333333333357  0.1666666666666643  0.4995613788524622
  0.5000000000000000  0.0000000000000000  0.4995613788524622
  0.3333333333333357  0.0000000000000000  0.6660516925277165
  0.3333333333333357  0.1666666666666643  0.8328947121857979
  0.5000000000000000  0.0000000000000000  0.8328947121857979
  0.3333333333333357  0.0000000000000000  0.9993850258610451
  0.3333333333333357  0.5000000000000000  0.1662280455191265
  0.5000000000000000  0.3333333333333357  0.1662280455191265
  0.3333333333333357  0.3333333333333357  0.3327183591943808
  0.3333333333333357  0.5000000000000000  0.4995613788524622
  0.5000000000000000  0.3333333333333357  0.4995613788524622
  0.3333333333333357  0.3333333333333357  0.6660516925277165
  0.3333333333333357  0.5000000000000000  0.8328947121857979
  0.5000000000000000  0.3333333333333357  0.8328947121857979
  0.3333333333333357  0.3333333333333357  0.9993850258610451
  0.3333333333333357  0.8333333333333357  0.1662280455191265
  0.5000000000000000  0.6666666666666643  0.1662280455191265
  0.3333333333333357  0.6666666666666643  0.3327183591943808
  0.3333333333333357  0.8333333333333357  0.4995613788524622
  0.5000000000000000  0.6666666666666643  0.4995613788524622
  0.3333333333333357  0.6666666666666643  0.6660516925277165
  0.3333333333333357  0.8333333333333357  0.8328947121857979
  0.5000000000000000  0.6666666666666643  0.8328947121857979
  0.3333333333333357  0.6666666666666643  0.9993850258610451
  0.6666666666666643  0.1666666666666643  0.1662280455191265
  0.8333333333333357  0.0000000000000000  0.1662280455191265
  0.6666666666666643  0.0000000000000000  0.3327183591943808
  0.6666666666666643  0.1666666666666643  0.4995613788524622
  0.8333333333333357  0.0000000000000000  0.4995613788524622
  0.6666666666666643  0.0000000000000000  0.6660516925277165
  0.6666666666666643  0.1666666666666643  0.8328947121857979
  0.8333333333333357  0.0000000000000000  0.8328947121857979
  0.6666666666666643  0.0000000000000000  0.9993850258610451
  0.6666666666666643  0.5000000000000000  0.1662280455191265
  0.8333333333333357  0.3333333333333357  0.1662280455191265
  0.6666666666666643  0.3333333333333357  0.3327183591943808
  0.6666666666666643  0.5000000000000000  0.4995613788524622
  0.8333333333333357  0.3333333333333357  0.4995613788524622
  0.6666666666666643  0.3333333333333357  0.6660516925277165
  0.6666666666666643  0.5000000000000000  0.8328947121857979
  0.8333333333333357  0.3333333333333357  0.8328947121857979
  0.6666666666666643  0.3333333333333357  0.9993850258610451
  0.6666666666666643  0.8333333333333357  0.1662280455191265
  0.8333333333333357  0.6666666666666643  0.1662280455191265
  0.6666666666666643  0.6666666666666643  0.3327183591943808
  0.6666666666666643  0.8333333333333357  0.4995613788524622
  0.8333333333333357  0.6666666666666643  0.4995613788524622
  0.6666666666666643  0.6666666666666643  0.6660516925277165
  0.6666666666666643  0.8333333333333357  0.8328947121857979
  0.8333333333333357  0.6666666666666643  0.8328947121857979
  0.6666666666666643  0.6666666666666643  0.9993850258610451
 
  0.00000000E+00  0.00000000E+00  0.00000000E+00
  0.00000000E+00  0.00000000E+00  0.00000000E+00
  0.00000000E+00  0.00000000E+00  0.00000000E+00
  0.00000000E+00  0.00000000E+00  0.00000000E+00
  0.00000000E+00  0.00000000E+00  0.00000000E+00
  0.00000000E+00  0.00000000E+00  0.00000000E+00
  0.00000000E+00  0.00000000E+00  0.00000000E+00
  0.00000000E+00  0.00000000E+00  0.00000000E+00
  0.00000000E+00  0.00000000E+00  0.00000000E+00
  0.00000000E+00  0.00000000E+00  0.00000000E+00
  0.00000000E+00  0.00000000E+00  0.00000000E+00
  0.00000000E+00  0.00000000E+00  0.00000000E+00
  0.00000000E+00  0.00000000E+00  0.00000000E+00
  0.00000000E+00  0.00000000E+00  0.00000000E+00
  0.00000000E+00  0.00000000E+00  0.00000000E+00
  0.00000000E+00  0.00000000E+00  0.00000000E+00
  0.00000000E+00  0.00000000E+00  0.00000000E+00
  0.00000000E+00  0.00000000E+00  0.00000000E+00
  0.00000000E+00  0.00000000E+00  0.00000000E+00
  0.00000000E+00  0.00000000E+00  0.00000000E+00
  0.00000000E+00  0.00000000E+00  0.00000000E+00
  0.00000000E+00  0.00000000E+00  0.00000000E+00
  0.00000000E+00  0.00000000E+00  0.00000000E+00
  0.00000000E+00  0.00000000E+00  0.00000000E+00
  0.00000000E+00  0.00000000E+00  0.00000000E+00
  0.00000000E+00  0.00000000E+00  0.00000000E+00
  0.00000000E+00  0.00000000E+00  0.00000000E+00
  0.00000000E+00  0.00000000E+00  0.00000000E+00
  0.00000000E+00  0.00000000E+00  0.00000000E+00
  0.00000000E+00  0.00000000E+00  0.00000000E+00
  0.00000000E+00  0.00000000E+00  0.00000000E+00
  0.00000000E+00  0.00000000E+00  0.00000000E+00
  0.00000000E+00  0.00000000E+00  0.00000000E+00
  0.00000000E+00  0.00000000E+00  0.00000000E+00
  0.00000000E+00  0.00000000E+00  0.00000000E+00
  0.00000000E+00  0.00000000E+00  0.00000000E+00
  0.00000000E+00  0.00000000E+00  0.00000000E+00
  0.00000000E+00  0.00000000E+00  0.00000000E+00
  0.00000000E+00  0.00000000E+00  0.00000000E+00
  0.00000000E+00  0.00000000E+00  0.00000000E+00
  0.00000000E+00  0.00000000E+00  0.00000000E+00
  0.00000000E+00  0.00000000E+00  0.00000000E+00
  0.00000000E+00  0.00000000E+00  0.00000000E+00
  0.00000000E+00  0.00000000E+00  0.00000000E+00
  0.00000000E+00  0.00000000E+00  0.00000000E+00
  0.00000000E+00  0.00000000E+00  0.00000000E+00
  0.00000000E+00  0.00000000E+00  0.00000000E+00
  0.00000000E+00  0.00000000E+00  0.00000000E+00
  0.00000000E+00  0.00000000E+00  0.00000000E+00
  0.00000000E+00  0.00000000E+00  0.00000000E+00
  0.00000000E+00  0.00000000E+00  0.00000000E+00
  0.00000000E+00  0.00000000E+00  0.00000000E+00
  0.00000000E+00  0.00000000E+00  0.00000000E+00
  0.00000000E+00  0.00000000E+00  0.00000000E+00
  0.00000000E+00  0.00000000E+00  0.00000000E+00
  0.00000000E+00  0.00000000E+00  0.00000000E+00
  0.00000000E+00  0.00000000E+00  0.00000000E+00
  0.00000000E+00  0.00000000E+00  0.00000000E+00
  0.00000000E+00  0.00000000E+00  0.00000000E+00
  0.00000000E+00  0.00000000E+00  0.00000000E+00
  0.00000000E+00  0.00000000E+00  0.00000000E+00
  0.00000000E+00  0.00000000E+00  0.00000000E+00
  0.00000000E+00  0.00000000E+00  0.00000000E+00
  0.00000000E+00  0.00000000E+00  0.00000000E+00
  0.00000000E+00  0.00000000E+00  0.00000000E+00
  0.00000000E+00  0.00000000E+00  0.00000000E+00
  0.00000000E+00  0.00000000E+00  0.00000000E+00
  0.00000000E+00  0.00000000E+00  0.00000000E+00
  0.00000000E+00  0.00000000E+00  0.00000000E+00
  0.00000000E+00  0.00000000E+00  0.00000000E+00
  0.00000000E+00  0.00000000E+00  0.00000000E+00
  0.00000000E+00  0.00000000E+00  0.00000000E+00
  0.00000000E+00  0.00000000E+00  0.00000000E+00
  0.00000000E+00  0.00000000E+00  0.00000000E+00
  0.00000000E+00  0.00000000E+00  0.00000000E+00
  0.00000000E+00  0.00000000E+00  0.00000000E+00
  0.00000000E+00  0.00000000E+00  0.00000000E+00
  0.00000000E+00  0.00000000E+00  0.00000000E+00
  0.00000000E+00  0.00000000E+00  0.00000000E+00
  0.00000000E+00  0.00000000E+00  0.00000000E+00
  0.00000000E+00  0.00000000E+00  0.00000000E+00
  0.00000000E+00  0.00000000E+00  0.00000000E+00
  0.00000000E+00  0.00000000E+00  0.00000000E+00
  0.00000000E+00  0.00000000E+00  0.00000000E+00
  0.00000000E+00  0.00000000E+00  0.00000000E+00
  0.00000000E+00  0.00000000E+00  0.00000000E+00
  0.00000000E+00  0.00000000E+00  0.00000000E+00
  0.00000000E+00  0.00000000E+00  0.00000000E+00
  0.00000000E+00  0.00000000E+00  0.00000000E+00
  0.00000000E+00  0.00000000E+00  0.00000000E+00
  0.00000000E+00  0.00000000E+00  0.00000000E+00
  0.00000000E+00  0.00000000E+00  0.00000000E+00
  0.00000000E+00  0.00000000E+00  0.00000000E+00
  0.00000000E+00  0.00000000E+00  0.00000000E+00
  0.00000000E+00  0.00000000E+00  0.00000000E+00
  0.00000000E+00  0.00000000E+00  0.00000000E+00
  0.00000000E+00  0.00000000E+00  0.00000000E+00
  0.00000000E+00  0.00000000E+00  0.00000000E+00
  0.00000000E+00  0.00000000E+00  0.00000000E+00
  0.00000000E+00  0.00000000E+00  0.00000000E+00
  0.00000000E+00  0.00000000E+00  0.00000000E+00
  0.00000000E+00  0.00000000E+00  0.00000000E+00
  0.00000000E+00  0.00000000E+00  0.00000000E+00
  0.00000000E+00  0.00000000E+00  0.00000000E+00
  0.00000000E+00  0.00000000E+00  0.00000000E+00
  0.00000000E+00  0.00000000E+00  0.00000000E+00
  0.00000000E+00  0.00000000E+00  0.00000000E+00
  0.00000000E+00  0.00000000E+00  0.00000000E+00
  0.00000000E+00  0.00000000E+00  0.00000000E+00
  0.00000000E+00  0.00000000E+00  0.00000000E+00
  0.00000000E+00  0.00000000E+00  0.00000000E+00
  0.00000000E+00  0.00000000E+00  0.00000000E+00
  0.00000000E+00  0.00000000E+00  0.00000000E+00
  0.00000000E+00  0.00000000E+00  0.00000000E+00
  0.00000000E+00  0.00000000E+00  0.00000000E+00
  0.00000000E+00  0.00000000E+00  0.00000000E+00
  0.00000000E+00  0.00000000E+00  0.00000000E+00
  0.00000000E+00  0.00000000E+00  0.00000000E+00
  0.00000000E+00  0.00000000E+00  0.00000000E+00
  0.00000000E+00  0.00000000E+00  0.00000000E+00
  0.00000000E+00  0.00000000E+00  0.00000000E+00
  0.00000000E+00  0.00000000E+00  0.00000000E+00
  0.00000000E+00  0.00000000E+00  0.00000000E+00
  0.00000000E+00  0.00000000E+00  0.00000000E+00
  0.00000000E+00  0.00000000E+00  0.00000000E+00
  0.00000000E+00  0.00000000E+00  0.00000000E+00
  0.00000000E+00  0.00000000E+00  0.00000000E+00
  0.00000000E+00  0.00000000E+00  0.00000000E+00
  0.00000000E+00  0.00000000E+00  0.00000000E+00
  0.00000000E+00  0.00000000E+00  0.00000000E+00
  0.00000000E+00  0.00000000E+00  0.00000000E+00
  0.00000000E+00  0.00000000E+00  0.00000000E+00
  0.00000000E+00  0.00000000E+00  0.00000000E+00
  0.00000000E+00  0.00000000E+00  0.00000000E+00
  0.00000000E+00  0.00000000E+00  0.00000000E+00
