# Supplementary material for: Mitigating proton trapping in cubic perovskite oxides via ScO6 octahedral networks
Source: Nat Mater. 2025 Aug 8;24(12):1949–56. doi: 10.1038/s41563-025-02311-w (PMC12657236; doi:10.1038/s41563-025-02311-w)
Supplement: Supplementary file 3 — Density functional theory structure data for Supplementary Fig. 25. [file 41563_2025_2311_MOESM3_ESM.zip › Fig_S25_DFT_structures/BaHfO3_Pm-3m/Y_Zr.vasp]

VASP poscar file                        
   1.00000000000000     
    12.4628555551195355    0.0000000000000000    0.0000000000000009
     0.0000000000000021   12.4628555551195355    0.0000000000000009
     0.0000000000000000    0.0000000000000000   12.4620622488474897
   Ba   Hf   O    Y 
    27    26    81     1
Direct
  0.1656716364078079  0.1656716513950656  0.3316046124811791
  0.1666183376543700  0.1666183360491829  0.6659390092377393
  0.1656762086528403  0.1656762204731379  0.0002698775126220
  0.1666139064780339  0.5000000008184955  0.3325800420403624
  0.1663151645333514  0.5000000017904398  0.6659335519372007
  0.1666102775505891  0.4999999982995789  0.9993026044092801
  0.1656716297787000  0.8343283553963019  0.3316046051484420
  0.1666183380872468  0.8333816584056208  0.6659390094849087
  0.1656762056061893  0.8343237832478110  0.0002698814185678
  0.5000000015671944  0.1666139088130976  0.3325800391942266
  0.5000000021932394  0.1663151569635914  0.6659335511562716
  0.5000000012007177  0.1666102790346997  0.9993026028407854
  0.4999999976813569  0.4999999998319353  0.3323012357866588
  0.5000000016941826  0.5000000003537366  0.6659257838025852
  0.5000000031794229  0.4999999974221083  0.9995912365762365
  0.4999999996483950  0.8333860950110719  0.3325800394677287
  0.4999999962879400  0.8336848420654519  0.6659335499208368
  0.4999999984796943  0.8333897222861069  0.9993026027524152
  0.8343283659935707  0.1656716477421156  0.3316046146200193
  0.8333816635715365  0.1666183354660689  0.6659390096554816
  0.8343238045991015  0.1656762091044044  0.0002698866720223
  0.8333860943055882  0.5000000012458017  0.3325800396451015
  0.8336848378755803  0.4999999985007051  0.6659335539270330
  0.8333897216786355  0.4999999984644674  0.9993026032552379
  0.8343283632144534  0.8343283491402076  0.3316046139843181
  0.8333816639238094  0.8333816614609688  0.6659390118060671
  0.8343237925205145  0.8343237815838194  0.0002698786263906
  0.0000000003764384  0.9999999971632221  0.5008700424296251
  0.9999999991315534  0.9999999999642313  0.8311378380794636
  0.9999999960249539  0.3348655069515232  0.1659820283791049
  0.9999999990791011  0.3334373076010948  0.4994124124343102
  0.9999999953918532  0.3334307876434792  0.8325363659564644
  0.0000000023197231  0.6651344940905446  0.1659820233300238
  0.0000000016971669  0.6665626939552709  0.4994124051945832
  0.9999999995725446  0.6665692119953519  0.8325363582555525
  0.3348655065533208  0.9999999980356620  0.1659820311917599
  0.3334373054909534  0.9999999961292261  0.4994124069721195
  0.3334307863003190  0.9999999981141272  0.8325363668249395
  0.3334416708413386  0.3334416675704617  0.1659692031051492
  0.3332544077320136  0.3332544031760634  0.4992114046367675
  0.3332505290353112  0.3332505265108026  0.8327134206365159
  0.3334416681852872  0.6665583339924268  0.1659692027474620
  0.3332544032106028  0.6667455998506426  0.4992114003921841
  0.3332505259035230  0.6667494730302721  0.8327134213583136
  0.6651344950272247  0.0000000030374139  0.1659820206032308
  0.6665626925670196  0.0000000017026380  0.4994124015950732
  0.6665692148748832  0.0000000030226914  0.8325363616252446
  0.6665583330300038  0.3334416653440755  0.1659691987304868
  0.6667455941231708  0.3332544041524841  0.4992114012979840
  0.6667494748375162  0.3332505214128147  0.8327134251226909
  0.6665583311688223  0.6665583332272647  0.1659691953679285
  0.6667455943017373  0.6667455962483899  0.4992114030367887
  0.6667494713682629  0.6667494744951057  0.8327134183629710
  0.0000000022560798  0.1747671077098616  0.1661223809021379
  0.1747671045633155  0.0000000053416400  0.1661223787901420
  0.9999999985112922  0.0000000034040966  0.3407845896271837
  0.0000000012771793  0.1674635734877299  0.5015773383267330
  0.1674635767432662  0.9999999979581347  0.5015773445446285
  0.0000000000981260  0.0000000009738130  0.6660196138850907
  0.9999999963421899  0.1674590937925871  0.8305221610969582
  0.1674590925199979  0.0000000025397071  0.8305221479714504
  0.9999999992582218  0.9999999975644087  0.9912533670008941
  0.0000000001834195  0.4999999998436877  0.1660335723229949
  0.1674605435964409  0.3355186828102674  0.1660477481787836
  0.9999999955336278  0.3355418851883982  0.3334851589220662
  0.0000000030567122  0.5000000000837517  0.5006714518496906
  0.1668250648442466  0.3335349828712992  0.4995321800305845
  0.9999999946441633  0.3345846128798868  0.6660161447020556
  0.9999999963089934  0.4999999995273470  0.8314821016856868
  0.1668216740519242  0.3335076904322207  0.8325214659748781
  0.9999999992791260  0.3355119063083620  0.9985469766423307
  0.9999999963540489  0.8252328930182458  0.1661223897876809
  0.1674605411974568  0.6644813266323126  0.1660477322207612
  0.0000000021606184  0.6644581145576964  0.3334851533140508
  0.9999999994147686  0.8325364259007202  0.5015773280847284
  0.1668250651773349  0.6664650157573249  0.4995321709468712
  0.0000000040494683  0.6654153883426375  0.6660161351519207
  0.0000000002726992  0.8325409069771581  0.8305221458209999
  0.1668216743990101  0.6664923026456009  0.8325214583787357
  0.0000000045067026  0.6644880931260460  0.9985469674142422
  0.3355186849366874  0.1674605439867278  0.1660477498330053
  0.5000000000142322  0.0000000020761917  0.1660335705787404
  0.3355418930240646  0.9999999956447283  0.3334851623401960
  0.3335349837427728  0.1668250655555497  0.4995321750626331
  0.5000000000683968  0.9999999982877483  0.5006714582241045
  0.3345846131146928  0.9999999964558270  0.6660161431582452
  0.3335076931379390  0.1668216760844388  0.8325214627856994
  0.4999999990755128  0.0000000000006253  0.8314820902784916
  0.3355119184924646  0.9999999978233092  0.9985469724920151
  0.3345868978849893  0.5000000020044624  0.1660303138627697
  0.5000000021969342  0.3345869031707522  0.1660303116619630
  0.3335222858129683  0.3335222827535844  0.3328193338986694
  0.3334931410184794  0.5000000006922036  0.4994891997680497
  0.4999999992930881  0.3334931467154263  0.4994892049850606
  0.3334771957483724  0.3334771965421552  0.6659943858365125
  0.3334738136267177  0.4999999985441406  0.8325524837109413
  0.4999999985098427  0.3334738141293769  0.8325524833453457
  0.3334991657642590  0.3334991673280285  0.9991718022923024
  0.3355186790597671  0.8325394550806564  0.1660477383998611
  0.4999999965718089  0.6654130963170459  0.1660302974759915
  0.3335222814126695  0.6664777194374309  0.3328193301616977
  0.3335349870369058  0.8331749314581387  0.4995321731579665
  0.5000000026810625  0.6665068555145410  0.4994891969877315
  0.3334771941761545  0.6665228053726509  0.6659943816155263
  0.3335076936114376  0.8331783207111485  0.8325214616129912
  0.4999999987973851  0.6665261835105625  0.8325524792473402
  0.3334991626456372  0.6665008341960785  0.9991717966708222
  0.6644813251155099  0.1674605438965457  0.1660477296819920
  0.8252328969795499  0.9999999954886931  0.1661223951534154
  0.6644581026503857  0.0000000013151080  0.3334851535521750
  0.6664650105639041  0.1668250693225772  0.4995321701899726
  0.8325364231631056  0.9999999999864286  0.5015773378074684
  0.6654153842164874  0.0000000050466511  0.6660161354772427
  0.6664923058813912  0.1668216758940488  0.8325214577116213
  0.8325409075652885  0.9999999987871746  0.8305221429709277
  0.6644880889476710  0.0000000044799577  0.9985469641931104
  0.6654131041105202  0.4999999998902425  0.1660302937079123
  0.8325394573013511  0.3355186777627637  0.1660477340635040
  0.6664777195902474  0.3335222813750178  0.3328193286440566
  0.6665068553965341  0.4999999999613749  0.4994891986491723
  0.8331749365318259  0.3335349884577283  0.4995321720455124
  0.6665228071607103  0.3334771940204888  0.6659943818591643
  0.6665261861695271  0.4999999993550119  0.8325524813990128
  0.8331783238798636  0.3335076923342584  0.8325214650336719
  0.6665008322944601  0.3334991639063745  0.9991717951297829
  0.6644813160014778  0.8325394576907215  0.1660477154597828
  0.8325394591584114  0.6644813212617535  0.1660477185059150
  0.6664777191207989  0.6664777201015681  0.3328193246240332
  0.6664650143134452  0.8331749343239494  0.4995321709643932
  0.8331749366883159  0.6664650144601154  0.4995321655396054
  0.6665228019827936  0.6665228050379994  0.6659943791384535
  0.6664923073374425  0.8331783256098078  0.8325214550806663
  0.8331783246963482  0.6664923087508612  0.8325214560603555
  0.6665008285948204  0.6665008327195352  0.9991717899791368
  0.0000000000234337  0.0000000009115055  0.1659986293324991
 
  0.00000000E+00  0.00000000E+00  0.00000000E+00
  0.00000000E+00  0.00000000E+00  0.00000000E+00
  0.00000000E+00  0.00000000E+00  0.00000000E+00
  0.00000000E+00  0.00000000E+00  0.00000000E+00
  0.00000000E+00  0.00000000E+00  0.00000000E+00
  0.00000000E+00  0.00000000E+00  0.00000000E+00
  0.00000000E+00  0.00000000E+00  0.00000000E+00
  0.00000000E+00  0.00000000E+00  0.00000000E+00
  0.00000000E+00  0.00000000E+00  0.00000000E+00
  0.00000000E+00  0.00000000E+00  0.00000000E+00
  0.00000000E+00  0.00000000E+00  0.00000000E+00
  0.00000000E+00  0.00000000E+00  0.00000000E+00
  0.00000000E+00  0.00000000E+00  0.00000000E+00
  0.00000000E+00  0.00000000E+00  0.00000000E+00
  0.00000000E+00  0.00000000E+00  0.00000000E+00
  0.00000000E+00  0.00000000E+00  0.00000000E+00
  0.00000000E+00  0.00000000E+00  0.00000000E+00
  0.00000000E+00  0.00000000E+00  0.00000000E+00
  0.00000000E+00  0.00000000E+00  0.00000000E+00
  0.00000000E+00  0.00000000E+00  0.00000000E+00
  0.00000000E+00  0.00000000E+00  0.00000000E+00
  0.00000000E+00  0.00000000E+00  0.00000000E+00
  0.00000000E+00  0.00000000E+00  0.00000000E+00
  0.00000000E+00  0.00000000E+00  0.00000000E+00
  0.00000000E+00  0.00000000E+00  0.00000000E+00
  0.00000000E+00  0.00000000E+00  0.00000000E+00
  0.00000000E+00  0.00000000E+00  0.00000000E+00
  0.00000000E+00  0.00000000E+00  0.00000000E+00
  0.00000000E+00  0.00000000E+00  0.00000000E+00
  0.00000000E+00  0.00000000E+00  0.00000000E+00
  0.00000000E+00  0.00000000E+00  0.00000000E+00
  0.00000000E+00  0.00000000E+00  0.00000000E+00
  0.00000000E+00  0.00000000E+00  0.00000000E+00
  0.00000000E+00  0.00000000E+00  0.00000000E+00
  0.00000000E+00  0.00000000E+00  0.00000000E+00
  0.00000000E+00  0.00000000E+00  0.00000000E+00
  0.00000000E+00  0.00000000E+00  0.00000000E+00
  0.00000000E+00  0.00000000E+00  0.00000000E+00
  0.00000000E+00  0.00000000E+00  0.00000000E+00
  0.00000000E+00  0.00000000E+00  0.00000000E+00
  0.00000000E+00  0.00000000E+00  0.00000000E+00
  0.00000000E+00  0.00000000E+00  0.00000000E+00
  0.00000000E+00  0.00000000E+00  0.00000000E+00
  0.00000000E+00  0.00000000E+00  0.00000000E+00
  0.00000000E+00  0.00000000E+00  0.00000000E+00
  0.00000000E+00  0.00000000E+00  0.00000000E+00
  0.00000000E+00  0.00000000E+00  0.00000000E+00
  0.00000000E+00  0.00000000E+00  0.00000000E+00
  0.00000000E+00  0.00000000E+00  0.00000000E+00
  0.00000000E+00  0.00000000E+00  0.00000000E+00
  0.00000000E+00  0.00000000E+00  0.00000000E+00
  0.00000000E+00  0.00000000E+00  0.00000000E+00
  0.00000000E+00  0.00000000E+00  0.00000000E+00
  0.00000000E+00  0.00000000E+00  0.00000000E+00
  0.00000000E+00  0.00000000E+00  0.00000000E+00
  0.00000000E+00  0.00000000E+00  0.00000000E+00
  0.00000000E+00  0.00000000E+00  0.00000000E+00
  0.00000000E+00  0.00000000E+00  0.00000000E+00
  0.00000000E+00  0.00000000E+00  0.00000000E+00
  0.00000000E+00  0.00000000E+00  0.00000000E+00
  0.00000000E+00  0.00000000E+00  0.00000000E+00
  0.00000000E+00  0.00000000E+00  0.00000000E+00
  0.00000000E+00  0.00000000E+00  0.00000000E+00
  0.00000000E+00  0.00000000E+00  0.00000000E+00
  0.00000000E+00  0.00000000E+00  0.00000000E+00
  0.00000000E+00  0.00000000E+00  0.00000000E+00
  0.00000000E+00  0.00000000E+00  0.00000000E+00
  0.00000000E+00  0.00000000E+00  0.00000000E+00
  0.00000000E+00  0.00000000E+00  0.00000000E+00
  0.00000000E+00  0.00000000E+00  0.00000000E+00
  0.00000000E+00  0.00000000E+00  0.00000000E+00
  0.00000000E+00  0.00000000E+00  0.00000000E+00
  0.00000000E+00  0.00000000E+00  0.00000000E+00
  0.00000000E+00  0.00000000E+00  0.00000000E+00
  0.00000000E+00  0.00000000E+00  0.00000000E+00
  0.00000000E+00  0.00000000E+00  0.00000000E+00
  0.00000000E+00  0.00000000E+00  0.00000000E+00
  0.00000000E+00  0.00000000E+00  0.00000000E+00
  0.00000000E+00  0.00000000E+00  0.00000000E+00
  0.00000000E+00  0.00000000E+00  0.00000000E+00
  0.00000000E+00  0.00000000E+00  0.00000000E+00
  0.00000000E+00  0.00000000E+00  0.00000000E+00
  0.00000000E+00  0.00000000E+00  0.00000000E+00
  0.00000000E+00  0.00000000E+00  0.00000000E+00
  0.00000000E+00  0.00000000E+00  0.00000000E+00
  0.00000000E+00  0.00000000E+00  0.00000000E+00
  0.00000000E+00  0.00000000E+00  0.00000000E+00
  0.00000000E+00  0.00000000E+00  0.00000000E+00
  0.00000000E+00  0.00000000E+00  0.00000000E+00
  0.00000000E+00  0.00000000E+00  0.00000000E+00
  0.00000000E+00  0.00000000E+00  0.00000000E+00
  0.00000000E+00  0.00000000E+00  0.00000000E+00
  0.00000000E+00  0.00000000E+00  0.00000000E+00
  0.00000000E+00  0.00000000E+00  0.00000000E+00
  0.00000000E+00  0.00000000E+00  0.00000000E+00
  0.00000000E+00  0.00000000E+00  0.00000000E+00
  0.00000000E+00  0.00000000E+00  0.00000000E+00
  0.00000000E+00  0.00000000E+00  0.00000000E+00
  0.00000000E+00  0.00000000E+00  0.00000000E+00
  0.00000000E+00  0.00000000E+00  0.00000000E+00
  0.00000000E+00  0.00000000E+00  0.00000000E+00
  0.00000000E+00  0.00000000E+00  0.00000000E+00
  0.00000000E+00  0.00000000E+00  0.00000000E+00
  0.00000000E+00  0.00000000E+00  0.00000000E+00
  0.00000000E+00  0.00000000E+00  0.00000000E+00
  0.00000000E+00  0.00000000E+00  0.00000000E+00
  0.00000000E+00  0.00000000E+00  0.00000000E+00
  0.00000000E+00  0.00000000E+00  0.00000000E+00
  0.00000000E+00  0.00000000E+00  0.00000000E+00
  0.00000000E+00  0.00000000E+00  0.00000000E+00
  0.00000000E+00  0.00000000E+00  0.00000000E+00
  0.00000000E+00  0.00000000E+00  0.00000000E+00
  0.00000000E+00  0.00000000E+00  0.00000000E+00
  0.00000000E+00  0.00000000E+00  0.00000000E+00
  0.00000000E+00  0.00000000E+00  0.00000000E+00
  0.00000000E+00  0.00000000E+00  0.00000000E+00
  0.00000000E+00  0.00000000E+00  0.00000000E+00
  0.00000000E+00  0.00000000E+00  0.00000000E+00
  0.00000000E+00  0.00000000E+00  0.00000000E+00
  0.00000000E+00  0.00000000E+00  0.00000000E+00
  0.00000000E+00  0.00000000E+00  0.00000000E+00
  0.00000000E+00  0.00000000E+00  0.00000000E+00
  0.00000000E+00  0.00000000E+00  0.00000000E+00
  0.00000000E+00  0.00000000E+00  0.00000000E+00
  0.00000000E+00  0.00000000E+00  0.00000000E+00
  0.00000000E+00  0.00000000E+00  0.00000000E+00
  0.00000000E+00  0.00000000E+00  0.00000000E+00
  0.00000000E+00  0.00000000E+00  0.00000000E+00
  0.00000000E+00  0.00000000E+00  0.00000000E+00
  0.00000000E+00  0.00000000E+00  0.00000000E+00
  0.00000000E+00  0.00000000E+00  0.00000000E+00
  0.00000000E+00  0.00000000E+00  0.00000000E+00
  0.00000000E+00  0.00000000E+00  0.00000000E+00
  0.00000000E+00  0.00000000E+00  0.00000000E+00
  0.00000000E+00  0.00000000E+00  0.00000000E+00
