# Supplementary material for: Mitigating proton trapping in cubic perovskite oxides via ScO6 octahedral networks
Source: Nat Mater. 2025 Aug 8;24(12):1949–56. doi: 10.1038/s41563-025-02311-w (PMC12657236; doi:10.1038/s41563-025-02311-w)
Supplement: Supplementary file 3 — Density functional theory structure data for Supplementary Fig. 25. [file 41563_2025_2311_MOESM3_ESM.zip › Fig_S25_DFT_structures/BaHfO3_Pm-3m/V_O.vasp]

VASP poscar file                        
   1.00000000000000     
    12.4628555551195355    0.0000000000000000    0.0000000000000009
     0.0000000000000021   12.4628555551195355    0.0000000000000009
     0.0000000000000000    0.0000000000000000   12.4620622488474897
   Ba   Hf   O 
    27    27    80
Direct
  0.1725246385022174  0.1666668552072537  0.3385618997450948
  0.1666754132708874  0.1666666633906715  0.6659714291909111
  0.1725394121991854  0.1666668584320661  0.9934466869150356
  0.1708453441164579  0.5021149164380247  0.3368468309895007
  0.1666726752778160  0.4996608443332278  0.6659980424517258
  0.1708453107077474  0.5021045687159997  0.9951591307095597
  0.1708455468428625  0.8312181466404240  0.3368471125064829
  0.1666726299477332  0.8336724866413832  0.6659980427164740
  0.1708455129849682  0.8312284943692561  0.9951588489089431
  0.5000000037843648  0.1666666657092506  0.3326425018745951
  0.5000000013247714  0.1666666671707304  0.6659563699114059
  0.5000000001444036  0.1666666677030619  0.9993042444700464
  0.4999999970047782  0.4996530256713712  0.3326346000592864
  0.5000000038493582  0.4997147644045157  0.6659884582667601
  0.4999999980556709  0.4996531587029338  0.9993473912907120
  0.5000000054087081  0.8336803116020164  0.3326345994166218
  0.4999999955139316  0.8336185671158560  0.6659884606408610
  0.5000000006353957  0.8336801740929474  0.9993473871131684
  0.8274753567483586  0.1666664657307635  0.3385618997745112
  0.8333245856018507  0.1666666667261651  0.6659714315527765
  0.8274605883970523  0.1666664702358318  0.9934466899322203
  0.8291544556045878  0.5021151943639168  0.3368471182569053
  0.8333273694839463  0.4996608443675967  0.6659980464646011
  0.8291544907230275  0.5021048399034029  0.9951588548629999
  0.8291546515182233  0.8312184172788406  0.3368468365510040
  0.8333273245590505  0.8336724861078224  0.6659980475643863
  0.8291546885828822  0.8312287603307382  0.9951591264810133
  0.0000001195698829  0.9867766796761970  0.1660015739974412
  0.0000000465649279  0.0008495815941600  0.4992686887060742
  0.0000000291247630  0.0008420725709968  0.8327262348116165
  0.9999998943177886  0.3465566931767867  0.1660015793844209
  0.9999999652183718  0.3324837490375288  0.4992686924216443
  0.9999999639575847  0.3324912535703035  0.8327262286438639
  0.9999999891810916  0.6666666670227102  0.1660156063806113
  0.9999999991373443  0.6666666651586297  0.4986981543087481
  0.9999999932213370  0.6666666696873094  0.8333190149114742
  0.3332619504976435  0.0008544580364855  0.1659892126342868
  0.3338070305284333  0.9997173178990764  0.4997804007998141
  0.3338024951871787  0.9997194584339297  0.8321876015764147
  0.3332609337391617  0.3324787316782718  0.1659892137947878
  0.3338071057464660  0.3336160167183309  0.4997804866944975
  0.3338025580784745  0.3336138681265908  0.8321875188238792
  0.3326768806567912  0.6666667471042018  0.1659928902529089
  0.3341859346966984  0.6666666601030400  0.5001708902001738
  0.3341775107782041  0.6666666677593795  0.8318245999800666
  0.6667390640310913  0.0008546237654272  0.1659892359271211
  0.6661928919916207  0.9997173173988116  0.4997804854141208
  0.6661974436479809  0.9997194599398469  0.8321875254414905
  0.6667380467024273  0.3324788755079524  0.1659892230446545
  0.6661929612177246  0.3336160265137522  0.4997804179163552
  0.6661975141708112  0.3336138632687735  0.8321875997965051
  0.6673231281413905  0.6666666026581467  0.1659929022548710
  0.6658140661389709  0.6666666633081562  0.5001708880623852
  0.6658224942887969  0.6666666856604593  0.8318246134094309
  0.1624171627100921  0.0143944014276940  0.1660159761534743
  0.0000002098188858  0.0144373048441437  0.3284140100868456
  0.9999999941231792  0.1666666641854349  0.5049591463019567
  0.1664898970534452  0.9992283751477231  0.4986215469643369
  0.9999999575693650  0.9966974222084275  0.6660064631340816
  0.0000000060774354  0.1666666683041385  0.8270754491665997
  0.1664843620206327  0.9991732428228772  0.8334230606112527
  0.0000002190429882  0.0143754046768123  0.0035910637651071
  0.9999996005228837  0.5002911178185201  0.1660267234608810
  0.1624159961534843  0.3189390958354821  0.1660159777380841
  0.9999997864148114  0.3188960180547937  0.3284140117172285
  0.0000000104578746  0.4993478816398635  0.4938028151387499
  0.1664899031862390  0.3341049369155868  0.4986215389547084
  0.0000000428671569  0.3366359054586709  0.6660064658513889
  0.0000000076565385  0.4993594191425146  0.8381827127777157
  0.1664843705703660  0.3341600672479927  0.8334231012180240
  0.9999997887455052  0.3189579297863290  0.0035910702743607
  0.0000003924379328  0.8330421784352424  0.1660267077093991
  0.1655147749888854  0.6666666217992940  0.1660418593654001
  0.0000000084126484  0.6666666721468246  0.3315479793448333
  0.9999999912844402  0.8339854501391386  0.4938028228133930
  0.1667312932976870  0.6666666831596544  0.4986395788582527
  0.0000000004180620  0.6666666655262219  0.6660083049410517
  0.9999999909491208  0.8339739091531797  0.8381827209663797
  0.1667290573704463  0.6666666849724834  0.8334131667549016
  0.9999999904802479  0.6666666588724439  0.0005204539362396
  0.3389209290121968  0.1666666739229754  0.1659732296881913
  0.5000008989223659  0.9967095432713080  0.1660280491854849
  0.3326167236671509  0.9992189451090852  0.3324855968624618
  0.3326454987184491  0.1666666681569993  0.4986372428615695
  0.4999999795902781  0.0000321939202905  0.4991422035341770
  0.3331496114321837  0.0000342340194948  0.6659934288058906
  0.3325790316261106  0.1666666707624742  0.8333922707121886
  0.4999999717763188  0.0000463821951300  0.8328268282580353
  0.3326232380742766  0.9991993301300397  0.9995149334273421
  0.3278148675160608  0.4993545299089206  0.1659927162020054
  0.4999991046939343  0.3366237883117051  0.1660280684055380
  0.3326167786653684  0.3341143912583249  0.3324856295792387
  0.3331591173894992  0.5001094544129643  0.4991374231103478
  0.5000000244933744  0.3333011358015980  0.4991422080229526
  0.3331496566844265  0.3332990899455268  0.6659934314493938
  0.3331482396837941  0.5001135123531597  0.8328230391597060
  0.5000000252241392  0.3332869501546512  0.8328268351982331
  0.3326233134175567  0.3341339963901504  0.9995149113876280
  0.3278147995778156  0.8339788197566023  0.1659927282594964
  0.4999999951054406  0.6666666683439857  0.1659805549379954
  0.3325981318851134  0.6666666748935270  0.3327349958242394
  0.3331590980081174  0.8332238737638278  0.4991374203924011
  0.4999999970635542  0.6666666669862948  0.4992668576589807
  0.3332816754620325  0.6666666715759604  0.6659939887165365
  0.3331482163958270  0.8332198132756616  0.8328230289399627
  0.4999999981287004  0.6666666641498153  0.8326991154604286
  0.3326063903806542  0.6666666825378087  0.9992664854021598
  0.6610790764088179  0.1666666683060996  0.1659732348602816
  0.8375840039291234  0.0143942343752741  0.1660159653365341
  0.6673832196470073  0.9992189484460283  0.3324856345701193
  0.6673545072102058  0.1666666608605567  0.4986372683437210
  0.8335100910435997  0.9992283901408570  0.4986215256970397
  0.6668503444222864  0.0000342359595749  0.6659934338133908
  0.6674209625196426  0.1666666685911693  0.8333922911536575
  0.8335156336180489  0.9991732665526314  0.8334230876626094
  0.6673766926102687  0.9991993314565590  0.9995149139536110
  0.6721852004422288  0.4993545102581436  0.1659927250127282
  0.8375828357642234  0.3189389363443098  0.1660159748827539
  0.6673832884488675  0.3341143891688247  0.3324856101535332
  0.6668409007762861  0.5001094620527837  0.4991374402921025
  0.8335101027232810  0.3341049618501444  0.4986215666819263
  0.6668503895110049  0.3332991067672779  0.6659934450162339
  0.6668517833598244  0.5001135197965354  0.8328230533866190
  0.8335156387482314  0.3341600852717548  0.8334230868194794
  0.6673767517321849  0.3341340042765992  0.9995149526361473
  0.6721851279608586  0.8339788065644100  0.1659927369341005
  0.8344852252034940  0.6666667208997126  0.1660418887167339
  0.6674018591223572  0.6666666516311039  0.3327350092210750
  0.6668408804862409  0.8332238822377178  0.4991374250175937
  0.8332687085794035  0.6666666457251225  0.4986395789830453
  0.6667183192467263  0.6666666644985497  0.6659939986856287
  0.6668517626303228  0.8332198173533101  0.8328230443724252
  0.8332709413856989  0.6666666455231578  0.8334131609939206
  0.6673936139214689  0.6666666566340709  0.9992664936293707
 
  0.00000000E+00  0.00000000E+00  0.00000000E+00
  0.00000000E+00  0.00000000E+00  0.00000000E+00
  0.00000000E+00  0.00000000E+00  0.00000000E+00
  0.00000000E+00  0.00000000E+00  0.00000000E+00
  0.00000000E+00  0.00000000E+00  0.00000000E+00
  0.00000000E+00  0.00000000E+00  0.00000000E+00
  0.00000000E+00  0.00000000E+00  0.00000000E+00
  0.00000000E+00  0.00000000E+00  0.00000000E+00
  0.00000000E+00  0.00000000E+00  0.00000000E+00
  0.00000000E+00  0.00000000E+00  0.00000000E+00
  0.00000000E+00  0.00000000E+00  0.00000000E+00
  0.00000000E+00  0.00000000E+00  0.00000000E+00
  0.00000000E+00  0.00000000E+00  0.00000000E+00
  0.00000000E+00  0.00000000E+00  0.00000000E+00
  0.00000000E+00  0.00000000E+00  0.00000000E+00
  0.00000000E+00  0.00000000E+00  0.00000000E+00
  0.00000000E+00  0.00000000E+00  0.00000000E+00
  0.00000000E+00  0.00000000E+00  0.00000000E+00
  0.00000000E+00  0.00000000E+00  0.00000000E+00
  0.00000000E+00  0.00000000E+00  0.00000000E+00
  0.00000000E+00  0.00000000E+00  0.00000000E+00
  0.00000000E+00  0.00000000E+00  0.00000000E+00
  0.00000000E+00  0.00000000E+00  0.00000000E+00
  0.00000000E+00  0.00000000E+00  0.00000000E+00
  0.00000000E+00  0.00000000E+00  0.00000000E+00
  0.00000000E+00  0.00000000E+00  0.00000000E+00
  0.00000000E+00  0.00000000E+00  0.00000000E+00
  0.00000000E+00  0.00000000E+00  0.00000000E+00
  0.00000000E+00  0.00000000E+00  0.00000000E+00
  0.00000000E+00  0.00000000E+00  0.00000000E+00
  0.00000000E+00  0.00000000E+00  0.00000000E+00
  0.00000000E+00  0.00000000E+00  0.00000000E+00
  0.00000000E+00  0.00000000E+00  0.00000000E+00
  0.00000000E+00  0.00000000E+00  0.00000000E+00
  0.00000000E+00  0.00000000E+00  0.00000000E+00
  0.00000000E+00  0.00000000E+00  0.00000000E+00
  0.00000000E+00  0.00000000E+00  0.00000000E+00
  0.00000000E+00  0.00000000E+00  0.00000000E+00
  0.00000000E+00  0.00000000E+00  0.00000000E+00
  0.00000000E+00  0.00000000E+00  0.00000000E+00
  0.00000000E+00  0.00000000E+00  0.00000000E+00
  0.00000000E+00  0.00000000E+00  0.00000000E+00
  0.00000000E+00  0.00000000E+00  0.00000000E+00
  0.00000000E+00  0.00000000E+00  0.00000000E+00
  0.00000000E+00  0.00000000E+00  0.00000000E+00
  0.00000000E+00  0.00000000E+00  0.00000000E+00
  0.00000000E+00  0.00000000E+00  0.00000000E+00
  0.00000000E+00  0.00000000E+00  0.00000000E+00
  0.00000000E+00  0.00000000E+00  0.00000000E+00
  0.00000000E+00  0.00000000E+00  0.00000000E+00
  0.00000000E+00  0.00000000E+00  0.00000000E+00
  0.00000000E+00  0.00000000E+00  0.00000000E+00
  0.00000000E+00  0.00000000E+00  0.00000000E+00
  0.00000000E+00  0.00000000E+00  0.00000000E+00
  0.00000000E+00  0.00000000E+00  0.00000000E+00
  0.00000000E+00  0.00000000E+00  0.00000000E+00
  0.00000000E+00  0.00000000E+00  0.00000000E+00
  0.00000000E+00  0.00000000E+00  0.00000000E+00
  0.00000000E+00  0.00000000E+00  0.00000000E+00
  0.00000000E+00  0.00000000E+00  0.00000000E+00
  0.00000000E+00  0.00000000E+00  0.00000000E+00
  0.00000000E+00  0.00000000E+00  0.00000000E+00
  0.00000000E+00  0.00000000E+00  0.00000000E+00
  0.00000000E+00  0.00000000E+00  0.00000000E+00
  0.00000000E+00  0.00000000E+00  0.00000000E+00
  0.00000000E+00  0.00000000E+00  0.00000000E+00
  0.00000000E+00  0.00000000E+00  0.00000000E+00
  0.00000000E+00  0.00000000E+00  0.00000000E+00
  0.00000000E+00  0.00000000E+00  0.00000000E+00
  0.00000000E+00  0.00000000E+00  0.00000000E+00
  0.00000000E+00  0.00000000E+00  0.00000000E+00
  0.00000000E+00  0.00000000E+00  0.00000000E+00
  0.00000000E+00  0.00000000E+00  0.00000000E+00
  0.00000000E+00  0.00000000E+00  0.00000000E+00
  0.00000000E+00  0.00000000E+00  0.00000000E+00
  0.00000000E+00  0.00000000E+00  0.00000000E+00
  0.00000000E+00  0.00000000E+00  0.00000000E+00
  0.00000000E+00  0.00000000E+00  0.00000000E+00
  0.00000000E+00  0.00000000E+00  0.00000000E+00
  0.00000000E+00  0.00000000E+00  0.00000000E+00
  0.00000000E+00  0.00000000E+00  0.00000000E+00
  0.00000000E+00  0.00000000E+00  0.00000000E+00
  0.00000000E+00  0.00000000E+00  0.00000000E+00
  0.00000000E+00  0.00000000E+00  0.00000000E+00
  0.00000000E+00  0.00000000E+00  0.00000000E+00
  0.00000000E+00  0.00000000E+00  0.00000000E+00
  0.00000000E+00  0.00000000E+00  0.00000000E+00
  0.00000000E+00  0.00000000E+00  0.00000000E+00
  0.00000000E+00  0.00000000E+00  0.00000000E+00
  0.00000000E+00  0.00000000E+00  0.00000000E+00
  0.00000000E+00  0.00000000E+00  0.00000000E+00
  0.00000000E+00  0.00000000E+00  0.00000000E+00
  0.00000000E+00  0.00000000E+00  0.00000000E+00
  0.00000000E+00  0.00000000E+00  0.00000000E+00
  0.00000000E+00  0.00000000E+00  0.00000000E+00
  0.00000000E+00  0.00000000E+00  0.00000000E+00
  0.00000000E+00  0.00000000E+00  0.00000000E+00
  0.00000000E+00  0.00000000E+00  0.00000000E+00
  0.00000000E+00  0.00000000E+00  0.00000000E+00
  0.00000000E+00  0.00000000E+00  0.00000000E+00
  0.00000000E+00  0.00000000E+00  0.00000000E+00
  0.00000000E+00  0.00000000E+00  0.00000000E+00
  0.00000000E+00  0.00000000E+00  0.00000000E+00
  0.00000000E+00  0.00000000E+00  0.00000000E+00
  0.00000000E+00  0.00000000E+00  0.00000000E+00
  0.00000000E+00  0.00000000E+00  0.00000000E+00
  0.00000000E+00  0.00000000E+00  0.00000000E+00
  0.00000000E+00  0.00000000E+00  0.00000000E+00
  0.00000000E+00  0.00000000E+00  0.00000000E+00
  0.00000000E+00  0.00000000E+00  0.00000000E+00
  0.00000000E+00  0.00000000E+00  0.00000000E+00
  0.00000000E+00  0.00000000E+00  0.00000000E+00
  0.00000000E+00  0.00000000E+00  0.00000000E+00
  0.00000000E+00  0.00000000E+00  0.00000000E+00
  0.00000000E+00  0.00000000E+00  0.00000000E+00
  0.00000000E+00  0.00000000E+00  0.00000000E+00
  0.00000000E+00  0.00000000E+00  0.00000000E+00
  0.00000000E+00  0.00000000E+00  0.00000000E+00
  0.00000000E+00  0.00000000E+00  0.00000000E+00
  0.00000000E+00  0.00000000E+00  0.00000000E+00
  0.00000000E+00  0.00000000E+00  0.00000000E+00
  0.00000000E+00  0.00000000E+00  0.00000000E+00
  0.00000000E+00  0.00000000E+00  0.00000000E+00
  0.00000000E+00  0.00000000E+00  0.00000000E+00
  0.00000000E+00  0.00000000E+00  0.00000000E+00
  0.00000000E+00  0.00000000E+00  0.00000000E+00
  0.00000000E+00  0.00000000E+00  0.00000000E+00
  0.00000000E+00  0.00000000E+00  0.00000000E+00
  0.00000000E+00  0.00000000E+00  0.00000000E+00
  0.00000000E+00  0.00000000E+00  0.00000000E+00
  0.00000000E+00  0.00000000E+00  0.00000000E+00
  0.00000000E+00  0.00000000E+00  0.00000000E+00
  0.00000000E+00  0.00000000E+00  0.00000000E+00
  0.00000000E+00  0.00000000E+00  0.00000000E+00
