# Supplementary material for: Mitigating proton trapping in cubic perovskite oxides via ScO6 octahedral networks
Source: Nat Mater. 2025 Aug 8;24(12):1949–56. doi: 10.1038/s41563-025-02311-w (PMC12657236; doi:10.1038/s41563-025-02311-w)
Supplement: Supplementary file 3 — Density functional theory structure data for Supplementary Fig. 25. [file 41563_2025_2311_MOESM3_ESM.zip › Fig_S25_DFT_structures/BaTiO3_Amm2/Sc_Zr.vasp]

VASP poscar file                        
   1.00000000000000     
    11.3788571647551215    0.0000000000000000    0.0000000000000008
     0.0000000000000018   11.4276483231443784    0.0000000000000008
     0.0000000000000000    0.0000000000000000   11.8714310254168129
   Ba   Ti   O    Sc
    24    23    72     1
Direct
  0.2500000211648086  0.2512497438422301  0.0002734441324606
  0.9996347026472847  0.0021044867829758  0.9998267698233150
  0.2499999966615292  0.2512497558652882  0.3330598841580539
  0.9996347114551938  0.0021044872213665  0.3335065592708304
  0.2500000094007433  0.2520156878577211  0.6666666553214782
  0.0000467469968797  0.0018877502934416  0.6666666618961585
  0.2499999987297699  0.7507050825497075  0.9991680961797798
  0.9991763101950042  0.5008009538742684  0.0007879870239691
  0.2499999986993089  0.7507050760083374  0.3341652241482862
  0.9991763064435943  0.5008009555286179  0.3325453510393288
  0.2499999984838723  0.7519386351303297  0.6666666730602131
  0.9997411011404438  0.5016952167375095  0.6666666763757547
  0.7499999947151323  0.2525237514559677  0.0012728964967295
  0.5003652730719637  0.0021044393606431  0.9998267518259354
  0.7500000035810857  0.2525237661479238  0.3320604358350323
  0.5003652729127879  0.0021044743750878  0.3335065743127643
  0.7500000012020678  0.2520198243431579  0.6666666720279082
  0.4999532458635656  0.0018877540642634  0.6666666596777873
  0.7499999935259396  0.7503196704995787  0.0003075566766313
  0.5008237013046966  0.5008009423307627  0.0007880164408860
  0.7500000056130887  0.7503196645309629  0.3330258015328127
  0.5008236944313751  0.5008009400184221  0.3325453348599297
  0.7500000056497313  0.7514573607880521  0.6666666762950513
  0.5002589091098102  0.5016952095286484  0.6666666792047522
  0.0049073739774812  0.2553163599191208  0.1666666407122932
  0.2499999877776986  0.0100696028549763  0.5005704500925461
  0.0000928977304824  0.2591070057377536  0.4999812789608953
  0.2499999772903294  0.0100696097621267  0.8327628927742197
  0.0000928962606039  0.2591070037154566  0.8333520235497360
  0.2499999944856341  0.5086587523157817  0.1666666225845006
  0.9970912986930429  0.7561153811596810  0.1666666555775791
  0.2499999993828794  0.5085353690531846  0.4999448045383232
  0.9995882350059730  0.7585854223415822  0.5000797549932798
  0.2500000178426944  0.5085353725001909  0.8333884928507089
  0.9995882285775650  0.7585854032109935  0.8332535311206399
  0.7499999953681780  0.0087401814252388  0.1666666733752038
  0.4950926569901029  0.2553163180449900  0.1666667795280858
  0.7499999986061852  0.0087827505021423  0.4998687435560427
  0.4999071074592010  0.2591069966446256  0.4999814240016889
  0.7500000098714921  0.0087827443529278  0.8334645914637520
  0.4999071144667866  0.2591069536550563  0.8333521524721377
  0.7500000266961706  0.5029887272856612  0.1666666539104185
  0.5029087135971508  0.7561153612477085  0.1666666920728161
  0.7500000035033452  0.5084254002147546  0.5001148259191126
  0.5004117708525371  0.7585854233375144  0.5000797859631874
  0.7499999969508266  0.5084254037277773  0.8332185353517403
  0.5004117742123739  0.7585854129271326  0.8332535666129814
  0.3816085321791505  0.1274900677504647  0.1666666477024705
  0.1183914159200299  0.1274901271988256  0.1666666716141947
  0.2500000032559697  0.4938135023465122  0.9998114203295643
  0.1221598555912990  0.3700727207217867  0.1666666730094093
  0.3778401687725150  0.3700726774643996  0.1666665573084956
  0.9985079311668841  0.2460681415362345  0.9985812138841794
  0.3732121577988394  0.1192296848356307  0.5016089643395674
  0.1267878399371796  0.1192296959789019  0.5016089834829245
  0.2500000141400278  0.4938134911976277  0.3335219241380827
  0.1224737594565255  0.3680918076283533  0.5002308885516626
  0.3775262412139000  0.3680917996754687  0.5002308523850658
  0.9985079368750007  0.2460681451326181  0.3347521565284026
  0.3732121201310221  0.1192296845080776  0.8317242318038396
  0.1267878275189105  0.1192296993315907  0.8317243329294257
  0.2500000051709179  0.4938420585364511  0.6666666888385819
  0.1224737589813429  0.3680917998125395  0.8331024766745116
  0.3775262829340420  0.3680917900081084  0.8331024619113734
  0.9991835584612829  0.2446851325307549  0.6666666762074982
  0.3722143565625871  0.6176396901742294  0.1666666761037519
  0.1277856434542244  0.6176396871018142  0.1666666654901050
  0.2499999879395673  0.9937299885774493  0.9918135604088363
  0.1193660511173533  0.8649311495990943  0.1666666681123203
  0.3806339470812361  0.8649311487912641  0.1666666805280030
  0.9993244276506346  0.7432263600864459  0.9994439336979966
  0.3722039931134944  0.6175023713827770  0.5000288902882417
  0.1277960184966673  0.6175023695624091  0.5000288926593583
  0.2499999944471867  0.9937299773203989  0.3415197775680525
  0.1213099420855741  0.8670674040580337  0.5011507697448749
  0.3786900696923254  0.8670673919669909  0.5011507779361253
  0.9993244421172562  0.7432263504067578  0.3338894244796862
  0.3722040017085178  0.6175023890817570  0.8333044710471924
  0.1277960178060482  0.6175023861312852  0.8333044675164061
  0.2499999731125584  0.9926406342453191  0.6666666445006584
  0.1213099204898000  0.8670674047834908  0.8321825543760113
  0.3786900663494848  0.8670674087214749  0.8321825655051995
  0.9992815455438588  0.7430294713320293  0.6666666797613487
  0.8710770499426843  0.1177359227133863  0.1666666800821730
  0.6289229251450337  0.1177359062615224  0.1666666943242063
  0.7500000042459263  0.4946057609856851  0.9989265485002079
  0.6244255813253474  0.3699269007526595  0.1666665639414120
  0.8755743856571740  0.3699269554151527  0.1666666789834679
  0.5014920731522707  0.2460679366606797  0.9985810936321116
  0.8722428779757720  0.1175681489374512  0.5000849122375968
  0.6277571234249990  0.1175681467078746  0.5000848775529647
  0.7499999794317773  0.4946057454005270  0.3344067799159518
  0.6227425462271654  0.3682437912638150  0.5008099220446312
  0.8772574545039831  0.3682438050615531  0.5008099529770078
  0.5014920606045052  0.2460681265587965  0.3347520697442050
  0.8722428795832116  0.1175681487785525  0.8332484430457612
  0.6277571357024954  0.1175681317671646  0.8332483352333924
  0.7500000008059757  0.4942392836189953  0.6666666829591534
  0.6227425186674935  0.3682437712648579  0.8325233914279906
  0.8772574562487279  0.3682437882196083  0.8325233929717513
  0.5008164503513868  0.2446851236003482  0.6666665879339888
  0.8725252655959181  0.6177598845502956  0.1666666756449828
  0.6274747365599396  0.6177598857372217  0.1666666776514347
  0.7499999822172256  0.9935293301793635  0.9996715624275652
  0.6231101910772594  0.8672870439625555  0.1666666917695636
  0.8768897972877880  0.8672870395355545  0.1666666813098274
  0.5006755679887362  0.7432263498362275  0.9994439231669929
  0.8723506031806565  0.6176366088546814  0.5003321263081304
  0.6276493920460595  0.6176366063441492  0.5003321295801300
  0.7499999989263841  0.9935293192736552  0.3336617807496651
  0.6226597722058287  0.8676948992667377  0.5001139314337451
  0.8773402459773010  0.8676949100154090  0.5001139253808944
  0.5006755668620855  0.7432263479139607  0.3338894324454671
  0.8723506169700599  0.6176366170931260  0.8330012314721671
  0.6276493890831603  0.6176366246843017  0.8330012358271190
  0.7500000138087515  0.9937936965957093  0.6666666617825854
  0.6226597648455439  0.8676949035682426  0.8332194227525420
  0.8773402389075855  0.8676948861264862  0.8332194180036296
  0.5007184611538378  0.7430294698008240  0.6666666775844803
  0.2500000054383307  0.0010319881038470  0.1666666762399771
 
  0.00000000E+00  0.00000000E+00  0.00000000E+00
  0.00000000E+00  0.00000000E+00  0.00000000E+00
  0.00000000E+00  0.00000000E+00  0.00000000E+00
  0.00000000E+00  0.00000000E+00  0.00000000E+00
  0.00000000E+00  0.00000000E+00  0.00000000E+00
  0.00000000E+00  0.00000000E+00  0.00000000E+00
  0.00000000E+00  0.00000000E+00  0.00000000E+00
  0.00000000E+00  0.00000000E+00  0.00000000E+00
  0.00000000E+00  0.00000000E+00  0.00000000E+00
  0.00000000E+00  0.00000000E+00  0.00000000E+00
  0.00000000E+00  0.00000000E+00  0.00000000E+00
  0.00000000E+00  0.00000000E+00  0.00000000E+00
  0.00000000E+00  0.00000000E+00  0.00000000E+00
  0.00000000E+00  0.00000000E+00  0.00000000E+00
  0.00000000E+00  0.00000000E+00  0.00000000E+00
  0.00000000E+00  0.00000000E+00  0.00000000E+00
  0.00000000E+00  0.00000000E+00  0.00000000E+00
  0.00000000E+00  0.00000000E+00  0.00000000E+00
  0.00000000E+00  0.00000000E+00  0.00000000E+00
  0.00000000E+00  0.00000000E+00  0.00000000E+00
  0.00000000E+00  0.00000000E+00  0.00000000E+00
  0.00000000E+00  0.00000000E+00  0.00000000E+00
  0.00000000E+00  0.00000000E+00  0.00000000E+00
  0.00000000E+00  0.00000000E+00  0.00000000E+00
  0.00000000E+00  0.00000000E+00  0.00000000E+00
  0.00000000E+00  0.00000000E+00  0.00000000E+00
  0.00000000E+00  0.00000000E+00  0.00000000E+00
  0.00000000E+00  0.00000000E+00  0.00000000E+00
  0.00000000E+00  0.00000000E+00  0.00000000E+00
  0.00000000E+00  0.00000000E+00  0.00000000E+00
  0.00000000E+00  0.00000000E+00  0.00000000E+00
  0.00000000E+00  0.00000000E+00  0.00000000E+00
  0.00000000E+00  0.00000000E+00  0.00000000E+00
  0.00000000E+00  0.00000000E+00  0.00000000E+00
  0.00000000E+00  0.00000000E+00  0.00000000E+00
  0.00000000E+00  0.00000000E+00  0.00000000E+00
  0.00000000E+00  0.00000000E+00  0.00000000E+00
  0.00000000E+00  0.00000000E+00  0.00000000E+00
  0.00000000E+00  0.00000000E+00  0.00000000E+00
  0.00000000E+00  0.00000000E+00  0.00000000E+00
  0.00000000E+00  0.00000000E+00  0.00000000E+00
  0.00000000E+00  0.00000000E+00  0.00000000E+00
  0.00000000E+00  0.00000000E+00  0.00000000E+00
  0.00000000E+00  0.00000000E+00  0.00000000E+00
  0.00000000E+00  0.00000000E+00  0.00000000E+00
  0.00000000E+00  0.00000000E+00  0.00000000E+00
  0.00000000E+00  0.00000000E+00  0.00000000E+00
  0.00000000E+00  0.00000000E+00  0.00000000E+00
  0.00000000E+00  0.00000000E+00  0.00000000E+00
  0.00000000E+00  0.00000000E+00  0.00000000E+00
  0.00000000E+00  0.00000000E+00  0.00000000E+00
  0.00000000E+00  0.00000000E+00  0.00000000E+00
  0.00000000E+00  0.00000000E+00  0.00000000E+00
  0.00000000E+00  0.00000000E+00  0.00000000E+00
  0.00000000E+00  0.00000000E+00  0.00000000E+00
  0.00000000E+00  0.00000000E+00  0.00000000E+00
  0.00000000E+00  0.00000000E+00  0.00000000E+00
  0.00000000E+00  0.00000000E+00  0.00000000E+00
  0.00000000E+00  0.00000000E+00  0.00000000E+00
  0.00000000E+00  0.00000000E+00  0.00000000E+00
  0.00000000E+00  0.00000000E+00  0.00000000E+00
  0.00000000E+00  0.00000000E+00  0.00000000E+00
  0.00000000E+00  0.00000000E+00  0.00000000E+00
  0.00000000E+00  0.00000000E+00  0.00000000E+00
  0.00000000E+00  0.00000000E+00  0.00000000E+00
  0.00000000E+00  0.00000000E+00  0.00000000E+00
  0.00000000E+00  0.00000000E+00  0.00000000E+00
  0.00000000E+00  0.00000000E+00  0.00000000E+00
  0.00000000E+00  0.00000000E+00  0.00000000E+00
  0.00000000E+00  0.00000000E+00  0.00000000E+00
  0.00000000E+00  0.00000000E+00  0.00000000E+00
  0.00000000E+00  0.00000000E+00  0.00000000E+00
  0.00000000E+00  0.00000000E+00  0.00000000E+00
  0.00000000E+00  0.00000000E+00  0.00000000E+00
  0.00000000E+00  0.00000000E+00  0.00000000E+00
  0.00000000E+00  0.00000000E+00  0.00000000E+00
  0.00000000E+00  0.00000000E+00  0.00000000E+00
  0.00000000E+00  0.00000000E+00  0.00000000E+00
  0.00000000E+00  0.00000000E+00  0.00000000E+00
  0.00000000E+00  0.00000000E+00  0.00000000E+00
  0.00000000E+00  0.00000000E+00  0.00000000E+00
  0.00000000E+00  0.00000000E+00  0.00000000E+00
  0.00000000E+00  0.00000000E+00  0.00000000E+00
  0.00000000E+00  0.00000000E+00  0.00000000E+00
  0.00000000E+00  0.00000000E+00  0.00000000E+00
  0.00000000E+00  0.00000000E+00  0.00000000E+00
  0.00000000E+00  0.00000000E+00  0.00000000E+00
  0.00000000E+00  0.00000000E+00  0.00000000E+00
  0.00000000E+00  0.00000000E+00  0.00000000E+00
  0.00000000E+00  0.00000000E+00  0.00000000E+00
  0.00000000E+00  0.00000000E+00  0.00000000E+00
  0.00000000E+00  0.00000000E+00  0.00000000E+00
  0.00000000E+00  0.00000000E+00  0.00000000E+00
  0.00000000E+00  0.00000000E+00  0.00000000E+00
  0.00000000E+00  0.00000000E+00  0.00000000E+00
  0.00000000E+00  0.00000000E+00  0.00000000E+00
  0.00000000E+00  0.00000000E+00  0.00000000E+00
  0.00000000E+00  0.00000000E+00  0.00000000E+00
  0.00000000E+00  0.00000000E+00  0.00000000E+00
  0.00000000E+00  0.00000000E+00  0.00000000E+00
  0.00000000E+00  0.00000000E+00  0.00000000E+00
  0.00000000E+00  0.00000000E+00  0.00000000E+00
  0.00000000E+00  0.00000000E+00  0.00000000E+00
  0.00000000E+00  0.00000000E+00  0.00000000E+00
  0.00000000E+00  0.00000000E+00  0.00000000E+00
  0.00000000E+00  0.00000000E+00  0.00000000E+00
  0.00000000E+00  0.00000000E+00  0.00000000E+00
  0.00000000E+00  0.00000000E+00  0.00000000E+00
  0.00000000E+00  0.00000000E+00  0.00000000E+00
  0.00000000E+00  0.00000000E+00  0.00000000E+00
  0.00000000E+00  0.00000000E+00  0.00000000E+00
  0.00000000E+00  0.00000000E+00  0.00000000E+00
  0.00000000E+00  0.00000000E+00  0.00000000E+00
  0.00000000E+00  0.00000000E+00  0.00000000E+00
  0.00000000E+00  0.00000000E+00  0.00000000E+00
  0.00000000E+00  0.00000000E+00  0.00000000E+00
  0.00000000E+00  0.00000000E+00  0.00000000E+00
  0.00000000E+00  0.00000000E+00  0.00000000E+00
  0.00000000E+00  0.00000000E+00  0.00000000E+00
  0.00000000E+00  0.00000000E+00  0.00000000E+00
