# Supplementary material for: Mitigating proton trapping in cubic perovskite oxides via ScO6 octahedral networks
Source: Nat Mater. 2025 Aug 8;24(12):1949–56. doi: 10.1038/s41563-025-02311-w (PMC12657236; doi:10.1038/s41563-025-02311-w)
Supplement: Supplementary file 3 — Density functional theory structure data for Supplementary Fig. 25. [file 41563_2025_2311_MOESM3_ESM.zip › Fig_S25_DFT_structures/BaTiO3_Amm2/perfect.vasp]

VASP poscar file                        
   1.00000000000000     
    11.3788571647551215    0.0000000000000000    0.0000000000000008
     0.0000000000000018   11.4276483231443784    0.0000000000000008
     0.0000000000000000    0.0000000000000000   11.8714310254168129
   Ba   Ti   O 
    24    24    72
Direct
  0.2500000000000000  0.2518912873217758  0.0000000000000000
  0.0000000000000000  0.0018912873217758  0.0000000000000000
  0.2500000000000000  0.2518912873217758  0.3333333333333357
  0.0000000000000000  0.0018912873217758  0.3333333333333357
  0.2500000000000000  0.2518912873217758  0.6666666666666643
  0.0000000000000000  0.0018912873217758  0.6666666666666643
  0.2500000000000000  0.7518912873217758  0.0000000000000000
  0.0000000000000000  0.5018912873217758  0.0000000000000000
  0.2500000000000000  0.7518912873217758  0.3333333333333357
  0.0000000000000000  0.5018912873217758  0.3333333333333357
  0.2500000000000000  0.7518912873217758  0.6666666666666643
  0.0000000000000000  0.5018912873217758  0.6666666666666643
  0.7500000000000000  0.2518912873217758  0.0000000000000000
  0.5000000000000000  0.0018912873217758  0.0000000000000000
  0.7500000000000000  0.2518912873217758  0.3333333333333357
  0.5000000000000000  0.0018912873217758  0.3333333333333357
  0.7500000000000000  0.2518912873217758  0.6666666666666643
  0.5000000000000000  0.0018912873217758  0.6666666666666643
  0.7500000000000000  0.7518912873217758  0.0000000000000000
  0.5000000000000000  0.5018912873217758  0.0000000000000000
  0.7500000000000000  0.7518912873217758  0.3333333333333357
  0.5000000000000000  0.5018912873217758  0.3333333333333357
  0.7500000000000000  0.7518912873217758  0.6666666666666643
  0.5000000000000000  0.5018912873217758  0.6666666666666643
  0.2500000000000000  0.0090644961383788  0.1666666666666643
  0.0000000000000000  0.2590644961383788  0.1666666666666643
  0.2500000000000000  0.0090644961383788  0.5000000000000000
  0.0000000000000000  0.2590644961383788  0.5000000000000000
  0.2500000000000000  0.0090644961383788  0.8333333333333357
  0.0000000000000000  0.2590644961383788  0.8333333333333357
  0.2500000000000000  0.5090644961383788  0.1666666666666643
  0.0000000000000000  0.7590644961383788  0.1666666666666643
  0.2500000000000000  0.5090644961383788  0.5000000000000000
  0.0000000000000000  0.7590644961383788  0.5000000000000000
  0.2500000000000000  0.5090644961383788  0.8333333333333357
  0.0000000000000000  0.7590644961383788  0.8333333333333357
  0.7500000000000000  0.0090644961383788  0.1666666666666643
  0.5000000000000000  0.2590644961383788  0.1666666666666643
  0.7500000000000000  0.0090644961383788  0.5000000000000000
  0.5000000000000000  0.2590644961383788  0.5000000000000000
  0.7500000000000000  0.0090644961383788  0.8333333333333357
  0.5000000000000000  0.2590644961383788  0.8333333333333357
  0.7500000000000000  0.5090644961383788  0.1666666666666643
  0.5000000000000000  0.7590644961383788  0.1666666666666643
  0.7500000000000000  0.5090644961383788  0.5000000000000000
  0.5000000000000000  0.7590644961383788  0.5000000000000000
  0.7500000000000000  0.5090644961383788  0.8333333333333357
  0.5000000000000000  0.7590644961383788  0.8333333333333357
  0.3722289568850812  0.1175994163025535  0.1666666666666643
  0.1277710431149117  0.1175994163025535  0.1666666666666643
  0.2500000000000000  0.4937953839347387  0.0000000000000000
  0.1222289568850883  0.3675994163025535  0.1666666666666643
  0.3777710431149188  0.3675994163025535  0.1666666666666643
  0.0000000000000000  0.2437953839347387  0.0000000000000000
  0.3722289568850812  0.1175994163025535  0.5000000000000000
  0.1277710431149117  0.1175994163025535  0.5000000000000000
  0.2500000000000000  0.4937953839347387  0.3333333333333357
  0.1222289568850883  0.3675994163025535  0.5000000000000000
  0.3777710431149188  0.3675994163025535  0.5000000000000000
  0.0000000000000000  0.2437953839347387  0.3333333333333357
  0.3722289568850812  0.1175994163025535  0.8333333333333357
  0.1277710431149117  0.1175994163025535  0.8333333333333357
  0.2500000000000000  0.4937953839347387  0.6666666666666643
  0.1222289568850883  0.3675994163025535  0.8333333333333357
  0.3777710431149188  0.3675994163025535  0.8333333333333357
  0.0000000000000000  0.2437953839347387  0.6666666666666643
  0.3722289568850812  0.6175994163025535  0.1666666666666643
  0.1277710431149117  0.6175994163025535  0.1666666666666643
  0.2500000000000000  0.9937953839347387  0.0000000000000000
  0.1222289568850883  0.8675994163025535  0.1666666666666643
  0.3777710431149188  0.8675994163025535  0.1666666666666643
  0.0000000000000000  0.7437953839347387  0.0000000000000000
  0.3722289568850812  0.6175994163025535  0.5000000000000000
  0.1277710431149117  0.6175994163025535  0.5000000000000000
  0.2500000000000000  0.9937953839347387  0.3333333333333357
  0.1222289568850883  0.8675994163025535  0.5000000000000000
  0.3777710431149188  0.8675994163025535  0.5000000000000000
  0.0000000000000000  0.7437953839347387  0.3333333333333357
  0.3722289568850812  0.6175994163025535  0.8333333333333357
  0.1277710431149117  0.6175994163025535  0.8333333333333357
  0.2500000000000000  0.9937953839347387  0.6666666666666643
  0.1222289568850883  0.8675994163025535  0.8333333333333357
  0.3777710431149188  0.8675994163025535  0.8333333333333357
  0.0000000000000000  0.7437953839347387  0.6666666666666643
  0.8722289568850812  0.1175994163025535  0.1666666666666643
  0.6277710431149188  0.1175994163025535  0.1666666666666643
  0.7500000000000000  0.4937953839347387  0.0000000000000000
  0.6222289568850812  0.3675994163025535  0.1666666666666643
  0.8777710431149188  0.3675994163025535  0.1666666666666643
  0.5000000000000000  0.2437953839347387  0.0000000000000000
  0.8722289568850812  0.1175994163025535  0.5000000000000000
  0.6277710431149188  0.1175994163025535  0.5000000000000000
  0.7500000000000000  0.4937953839347387  0.3333333333333357
  0.6222289568850812  0.3675994163025535  0.5000000000000000
  0.8777710431149188  0.3675994163025535  0.5000000000000000
  0.5000000000000000  0.2437953839347387  0.3333333333333357
  0.8722289568850812  0.1175994163025535  0.8333333333333357
  0.6277710431149188  0.1175994163025535  0.8333333333333357
  0.7500000000000000  0.4937953839347387  0.6666666666666643
  0.6222289568850812  0.3675994163025535  0.8333333333333357
  0.8777710431149188  0.3675994163025535  0.8333333333333357
  0.5000000000000000  0.2437953839347387  0.6666666666666643
  0.8722289568850812  0.6175994163025535  0.1666666666666643
  0.6277710431149188  0.6175994163025535  0.1666666666666643
  0.7500000000000000  0.9937953839347387  0.0000000000000000
  0.6222289568850812  0.8675994163025535  0.1666666666666643
  0.8777710431149188  0.8675994163025535  0.1666666666666643
  0.5000000000000000  0.7437953839347387  0.0000000000000000
  0.8722289568850812  0.6175994163025535  0.5000000000000000
  0.6277710431149188  0.6175994163025535  0.5000000000000000
  0.7500000000000000  0.9937953839347387  0.3333333333333357
  0.6222289568850812  0.8675994163025535  0.5000000000000000
  0.8777710431149188  0.8675994163025535  0.5000000000000000
  0.5000000000000000  0.7437953839347387  0.3333333333333357
  0.8722289568850812  0.6175994163025535  0.8333333333333357
  0.6277710431149188  0.6175994163025535  0.8333333333333357
  0.7500000000000000  0.9937953839347387  0.6666666666666643
  0.6222289568850812  0.8675994163025535  0.8333333333333357
  0.8777710431149188  0.8675994163025535  0.8333333333333357
  0.5000000000000000  0.7437953839347387  0.6666666666666643
 
  0.00000000E+00  0.00000000E+00  0.00000000E+00
  0.00000000E+00  0.00000000E+00  0.00000000E+00
  0.00000000E+00  0.00000000E+00  0.00000000E+00
  0.00000000E+00  0.00000000E+00  0.00000000E+00
  0.00000000E+00  0.00000000E+00  0.00000000E+00
  0.00000000E+00  0.00000000E+00  0.00000000E+00
  0.00000000E+00  0.00000000E+00  0.00000000E+00
  0.00000000E+00  0.00000000E+00  0.00000000E+00
  0.00000000E+00  0.00000000E+00  0.00000000E+00
  0.00000000E+00  0.00000000E+00  0.00000000E+00
  0.00000000E+00  0.00000000E+00  0.00000000E+00
  0.00000000E+00  0.00000000E+00  0.00000000E+00
  0.00000000E+00  0.00000000E+00  0.00000000E+00
  0.00000000E+00  0.00000000E+00  0.00000000E+00
  0.00000000E+00  0.00000000E+00  0.00000000E+00
  0.00000000E+00  0.00000000E+00  0.00000000E+00
  0.00000000E+00  0.00000000E+00  0.00000000E+00
  0.00000000E+00  0.00000000E+00  0.00000000E+00
  0.00000000E+00  0.00000000E+00  0.00000000E+00
  0.00000000E+00  0.00000000E+00  0.00000000E+00
  0.00000000E+00  0.00000000E+00  0.00000000E+00
  0.00000000E+00  0.00000000E+00  0.00000000E+00
  0.00000000E+00  0.00000000E+00  0.00000000E+00
  0.00000000E+00  0.00000000E+00  0.00000000E+00
  0.00000000E+00  0.00000000E+00  0.00000000E+00
  0.00000000E+00  0.00000000E+00  0.00000000E+00
  0.00000000E+00  0.00000000E+00  0.00000000E+00
  0.00000000E+00  0.00000000E+00  0.00000000E+00
  0.00000000E+00  0.00000000E+00  0.00000000E+00
  0.00000000E+00  0.00000000E+00  0.00000000E+00
  0.00000000E+00  0.00000000E+00  0.00000000E+00
  0.00000000E+00  0.00000000E+00  0.00000000E+00
  0.00000000E+00  0.00000000E+00  0.00000000E+00
  0.00000000E+00  0.00000000E+00  0.00000000E+00
  0.00000000E+00  0.00000000E+00  0.00000000E+00
  0.00000000E+00  0.00000000E+00  0.00000000E+00
  0.00000000E+00  0.00000000E+00  0.00000000E+00
  0.00000000E+00  0.00000000E+00  0.00000000E+00
  0.00000000E+00  0.00000000E+00  0.00000000E+00
  0.00000000E+00  0.00000000E+00  0.00000000E+00
  0.00000000E+00  0.00000000E+00  0.00000000E+00
  0.00000000E+00  0.00000000E+00  0.00000000E+00
  0.00000000E+00  0.00000000E+00  0.00000000E+00
  0.00000000E+00  0.00000000E+00  0.00000000E+00
  0.00000000E+00  0.00000000E+00  0.00000000E+00
  0.00000000E+00  0.00000000E+00  0.00000000E+00
  0.00000000E+00  0.00000000E+00  0.00000000E+00
  0.00000000E+00  0.00000000E+00  0.00000000E+00
  0.00000000E+00  0.00000000E+00  0.00000000E+00
  0.00000000E+00  0.00000000E+00  0.00000000E+00
  0.00000000E+00  0.00000000E+00  0.00000000E+00
  0.00000000E+00  0.00000000E+00  0.00000000E+00
  0.00000000E+00  0.00000000E+00  0.00000000E+00
  0.00000000E+00  0.00000000E+00  0.00000000E+00
  0.00000000E+00  0.00000000E+00  0.00000000E+00
  0.00000000E+00  0.00000000E+00  0.00000000E+00
  0.00000000E+00  0.00000000E+00  0.00000000E+00
  0.00000000E+00  0.00000000E+00  0.00000000E+00
  0.00000000E+00  0.00000000E+00  0.00000000E+00
  0.00000000E+00  0.00000000E+00  0.00000000E+00
  0.00000000E+00  0.00000000E+00  0.00000000E+00
  0.00000000E+00  0.00000000E+00  0.00000000E+00
  0.00000000E+00  0.00000000E+00  0.00000000E+00
  0.00000000E+00  0.00000000E+00  0.00000000E+00
  0.00000000E+00  0.00000000E+00  0.00000000E+00
  0.00000000E+00  0.00000000E+00  0.00000000E+00
  0.00000000E+00  0.00000000E+00  0.00000000E+00
  0.00000000E+00  0.00000000E+00  0.00000000E+00
  0.00000000E+00  0.00000000E+00  0.00000000E+00
  0.00000000E+00  0.00000000E+00  0.00000000E+00
  0.00000000E+00  0.00000000E+00  0.00000000E+00
  0.00000000E+00  0.00000000E+00  0.00000000E+00
  0.00000000E+00  0.00000000E+00  0.00000000E+00
  0.00000000E+00  0.00000000E+00  0.00000000E+00
  0.00000000E+00  0.00000000E+00  0.00000000E+00
  0.00000000E+00  0.00000000E+00  0.00000000E+00
  0.00000000E+00  0.00000000E+00  0.00000000E+00
  0.00000000E+00  0.00000000E+00  0.00000000E+00
  0.00000000E+00  0.00000000E+00  0.00000000E+00
  0.00000000E+00  0.00000000E+00  0.00000000E+00
  0.00000000E+00  0.00000000E+00  0.00000000E+00
  0.00000000E+00  0.00000000E+00  0.00000000E+00
  0.00000000E+00  0.00000000E+00  0.00000000E+00
  0.00000000E+00  0.00000000E+00  0.00000000E+00
  0.00000000E+00  0.00000000E+00  0.00000000E+00
  0.00000000E+00  0.00000000E+00  0.00000000E+00
  0.00000000E+00  0.00000000E+00  0.00000000E+00
  0.00000000E+00  0.00000000E+00  0.00000000E+00
  0.00000000E+00  0.00000000E+00  0.00000000E+00
  0.00000000E+00  0.00000000E+00  0.00000000E+00
  0.00000000E+00  0.00000000E+00  0.00000000E+00
  0.00000000E+00  0.00000000E+00  0.00000000E+00
  0.00000000E+00  0.00000000E+00  0.00000000E+00
  0.00000000E+00  0.00000000E+00  0.00000000E+00
  0.00000000E+00  0.00000000E+00  0.00000000E+00
  0.00000000E+00  0.00000000E+00  0.00000000E+00
  0.00000000E+00  0.00000000E+00  0.00000000E+00
  0.00000000E+00  0.00000000E+00  0.00000000E+00
  0.00000000E+00  0.00000000E+00  0.00000000E+00
  0.00000000E+00  0.00000000E+00  0.00000000E+00
  0.00000000E+00  0.00000000E+00  0.00000000E+00
  0.00000000E+00  0.00000000E+00  0.00000000E+00
  0.00000000E+00  0.00000000E+00  0.00000000E+00
  0.00000000E+00  0.00000000E+00  0.00000000E+00
  0.00000000E+00  0.00000000E+00  0.00000000E+00
  0.00000000E+00  0.00000000E+00  0.00000000E+00
  0.00000000E+00  0.00000000E+00  0.00000000E+00
  0.00000000E+00  0.00000000E+00  0.00000000E+00
  0.00000000E+00  0.00000000E+00  0.00000000E+00
  0.00000000E+00  0.00000000E+00  0.00000000E+00
  0.00000000E+00  0.00000000E+00  0.00000000E+00
  0.00000000E+00  0.00000000E+00  0.00000000E+00
  0.00000000E+00  0.00000000E+00  0.00000000E+00
  0.00000000E+00  0.00000000E+00  0.00000000E+00
  0.00000000E+00  0.00000000E+00  0.00000000E+00
  0.00000000E+00  0.00000000E+00  0.00000000E+00
  0.00000000E+00  0.00000000E+00  0.00000000E+00
  0.00000000E+00  0.00000000E+00  0.00000000E+00
  0.00000000E+00  0.00000000E+00  0.00000000E+00
  0.00000000E+00  0.00000000E+00  0.00000000E+00
