# Supplementary material for: Mitigating proton trapping in cubic perovskite oxides via ScO6 octahedral networks
Source: Nat Mater. 2025 Aug 8;24(12):1949–56. doi: 10.1038/s41563-025-02311-w (PMC12657236; doi:10.1038/s41563-025-02311-w)
Supplement: Supplementary file 3 — Density functional theory structure data for Supplementary Fig. 25. [file 41563_2025_2311_MOESM3_ESM.zip › Fig_S25_DFT_structures/BaTiO3_Amm2/Y_Zr.vasp]

VASP poscar file                        
   1.00000000000000     
    11.3788571647551215    0.0000000000000000    0.0000000000000008
     0.0000000000000018   11.4276483231443784    0.0000000000000008
     0.0000000000000000    0.0000000000000000   11.8714310254168129
   Ba   Ti   O    Y 
    24    23    72     1
Direct
  0.2499999721752957  0.2537051153779757  0.9991085627685905
  0.9975137436087351  0.0018417278448837  0.9985236296873694
  0.2499999937534270  0.2537051138475093  0.3342248396426868
  0.9975137451621165  0.0018417227947864  0.3348096389118353
  0.2499999804895623  0.2534997391383698  0.6666666957066099
  0.9992636784200073  0.0017692486269070  0.6666666246451669
  0.2500000078973414  0.7485518486088480  0.9978858986370795
  0.9989216059277055  0.5010186035053721  0.0001487403339837
  0.2500000062985066  0.7485518580877510  0.3354473741298065
  0.9989216147332129  0.5010186244046864  0.3331845971219778
  0.2500000084498382  0.7514455588643258  0.6666665923470561
  0.9994358820097275  0.5018375247922293  0.6666666646252963
  0.7499999849885626  0.2524518046359177  0.0005525746181618
  0.5024862566052093  0.0018417228202239  0.9985236232149148
  0.7499999916364430  0.2524518201092505  0.3327807971936636
  0.5024862626460660  0.0018417270483866  0.3348096280035762
  0.7499999730203584  0.2521150618721961  0.6666666984335023
  0.5007363205560722  0.0017692559442608  0.6666666265471406
  0.7500000084457170  0.7496314512750004  0.9995224474406754
  0.5010783979577340  0.5010186109715207  0.0001487363248671
  0.7500000088115897  0.7496314512305773  0.3338107084453412
  0.5010783985805176  0.5010186250500865  0.3331845913117277
  0.7500000074788318  0.7511155851754694  0.6666665996872254
  0.5005641187183301  0.5018375246810933  0.6666666611938439
  0.0036336806859794  0.2570801741481361  0.1666667218981104
  0.2500000090332932  0.0113968121187540  0.5032118987605116
  0.9997280190231450  0.2593386255893364  0.5002530579072513
  0.2499999985221208  0.0113968191311784  0.8301214516198172
  0.9997280110452991  0.2593386195312846  0.8330803541850571
  0.2500000036170107  0.5087722211386634  0.1666667460396098
  0.9932548865856674  0.7532436961174227  0.1666662825517236
  0.2500000060719643  0.5084439446832292  0.5003226453859924
  0.9992730759120718  0.7584066364866260  0.5003959602352452
  0.2499999993605186  0.5084439645674763  0.8330108222831569
  0.9992731226910649  0.7584066249005517  0.8329367052458494
  0.7500000039653898  0.0086667671667939  0.1666666703130915
  0.4963662979501535  0.2570801809628023  0.1666667043158867
  0.7499999935695882  0.0082817608831931  0.5002374391867619
  0.5002719486858567  0.2593386194578216  0.5002530450635163
  0.7499999985449648  0.0082817833316113  0.8330959139841809
  0.5002719254691996  0.2593386238940028  0.8330803576746462
  0.7500000081980431  0.5007453696408533  0.1666666263907288
  0.5067451333718154  0.7532436948266934  0.1666662717238481
  0.7499999985049186  0.5082333967704855  0.5004849952860511
  0.5007269455256420  0.7584066392310476  0.5003959484776388
  0.7499999994365680  0.5082333788560689  0.8328482671866055
  0.5007269230096227  0.7584066212346130  0.8329366949628323
  0.3874180506712790  0.1317873258654316  0.1666666652104496
  0.1125819526887497  0.1317873246644723  0.1666666766538540
  0.2499999943985642  0.4936742818741919  0.9994019101990048
  0.1216717788148145  0.3709633612432697  0.1666666707501108
  0.3783282122226410  0.3709633629657816  0.1666666602679427
  0.9974696425785012  0.2474421363931611  0.9980904784591189
  0.3736074604178370  0.1202767126988320  0.5026949747200575
  0.1263925429896133  0.1202767047116851  0.5026949663243556
  0.2500000067287118  0.4936742344283829  0.3339313972422815
  0.1225381192291408  0.3684219302901965  0.5003930314150864
  0.3774618666494263  0.3684219385468808  0.5003930310790849
  0.9974696452821803  0.2474421440831094  0.3352428610236160
  0.3736074553431408  0.1202767073974087  0.8306384002937861
  0.1263925452139674  0.1202766969385678  0.8306383832521931
  0.2499999940030122  0.4939063460725492  0.6666666720393266
  0.1225381196152000  0.3684219525062105  0.8329403456107443
  0.3774618354175345  0.3684219497144952  0.8329403460114548
  0.9985829618924953  0.2453039745795422  0.6666666800565011
  0.3724682792769940  0.6165939105001073  0.1666667058082112
  0.1275317381259242  0.6165939100646938  0.1666666952937845
  0.2500000061125363  0.9908466777818319  0.9850576273103115
  0.1157530442905923  0.8596434924969003  0.1666667363724059
  0.3842469672178339  0.8596434872303504  0.1666667421771848
  0.9980368899907930  0.7425165245214487  0.9986515851308440
  0.3721553358238268  0.6174978235963877  0.5001897721232638
  0.1278446633992587  0.6174978202817982  0.5001897717293531
  0.2500000093825818  0.9908466954245014  0.3482757365150704
  0.1203159788587058  0.8667017217990036  0.5024811124386375
  0.3796840422549295  0.8667017269388495  0.5024811236021094
  0.9980368930741648  0.7425165462393153  0.3346820306321234
  0.3721553455476112  0.6174978413299073  0.8331436012658315
  0.1278446598416139  0.6174978438860421  0.8331436055765806
  0.2500000158751590  0.9911679417586114  0.6666666944623927
  0.1203159934139961  0.8667017174317593  0.8308522711020814
  0.3796840219175195  0.8667017094961835  0.8308522863799652
  0.9983456110325193  0.7422890715039046  0.6666667985195502
  0.8703389272699837  0.1181559098833205  0.1666666730438706
  0.6296610787709795  0.1181559083314738  0.1666666783982791
  0.7500000023349997  0.4950245063968453  0.9988052366738174
  0.6263812880111601  0.3718371191450771  0.1666666839829887
  0.8736187074336357  0.3718371210201212  0.1666666801896994
  0.5025303404362162  0.2474421345794795  0.9980904808113635
  0.8722591681149936  0.1176560129275828  0.5001200991753763
  0.6277408332537888  0.1176560102890107  0.5001200919321391
  0.7500000038708734  0.4950244918486959  0.3345281965335971
  0.6230556915763970  0.3685265857188256  0.5012753343399865
  0.8769442836779220  0.3685265865230392  0.5012753338037186
  0.5025303285507263  0.2474421511781628  0.3352428523794870
  0.8722591628083123  0.1176559905080694  0.8332132594491100
  0.6277408334144354  0.1176559858555279  0.8332132639044616
  0.7499999927087231  0.4941743600479143  0.6666667040660599
  0.6230556865502237  0.3685265784785727  0.8320580543592229
  0.8769442762861814  0.3685265750955793  0.8320580413542160
  0.5014170128530822  0.2453039813368747  0.6666666769512730
  0.8726230300714519  0.6178931074569860  0.1666667248446316
  0.6273769800410420  0.6178931083104047  0.1666667267821325
  0.7500000108343983  0.9936723903592366  0.9993901911649417
  0.6243604857001728  0.8671327292667357  0.1666666594852515
  0.8756395285297103  0.8671327292742035  0.1666666629494813
  0.5019631244447496  0.7425165150026842  0.9986515997504171
  0.8721551557861602  0.6174617567316574  0.5008617307785173
  0.6278448527970113  0.6174617566605320  0.5008617264773392
  0.7500000095614254  0.9936723948103889  0.3339431344742820
  0.6231726413334755  0.8681345176227921  0.5003785251405048
  0.8768273742989763  0.8681345127178730  0.5003785194963157
  0.5019631240786566  0.7425165533924556  0.3346820446939631
  0.8721551622245372  0.6174617451486171  0.8324716875530953
  0.6278448360164361  0.6174617434534326  0.8324716885473649
  0.7499999997601279  0.9940829381868355  0.6666666809758937
  0.6231726182458317  0.8681344822937547  0.8329548523520884
  0.8768274032075141  0.8681344963925710  0.8329548414306132
  0.5016544071197373  0.7422890711420038  0.6666668048769111
  0.2500000012818049  0.9992535939806402  0.1666666781787001
 
  0.00000000E+00  0.00000000E+00  0.00000000E+00
  0.00000000E+00  0.00000000E+00  0.00000000E+00
  0.00000000E+00  0.00000000E+00  0.00000000E+00
  0.00000000E+00  0.00000000E+00  0.00000000E+00
  0.00000000E+00  0.00000000E+00  0.00000000E+00
  0.00000000E+00  0.00000000E+00  0.00000000E+00
  0.00000000E+00  0.00000000E+00  0.00000000E+00
  0.00000000E+00  0.00000000E+00  0.00000000E+00
  0.00000000E+00  0.00000000E+00  0.00000000E+00
  0.00000000E+00  0.00000000E+00  0.00000000E+00
  0.00000000E+00  0.00000000E+00  0.00000000E+00
  0.00000000E+00  0.00000000E+00  0.00000000E+00
  0.00000000E+00  0.00000000E+00  0.00000000E+00
  0.00000000E+00  0.00000000E+00  0.00000000E+00
  0.00000000E+00  0.00000000E+00  0.00000000E+00
  0.00000000E+00  0.00000000E+00  0.00000000E+00
  0.00000000E+00  0.00000000E+00  0.00000000E+00
  0.00000000E+00  0.00000000E+00  0.00000000E+00
  0.00000000E+00  0.00000000E+00  0.00000000E+00
  0.00000000E+00  0.00000000E+00  0.00000000E+00
  0.00000000E+00  0.00000000E+00  0.00000000E+00
  0.00000000E+00  0.00000000E+00  0.00000000E+00
  0.00000000E+00  0.00000000E+00  0.00000000E+00
  0.00000000E+00  0.00000000E+00  0.00000000E+00
  0.00000000E+00  0.00000000E+00  0.00000000E+00
  0.00000000E+00  0.00000000E+00  0.00000000E+00
  0.00000000E+00  0.00000000E+00  0.00000000E+00
  0.00000000E+00  0.00000000E+00  0.00000000E+00
  0.00000000E+00  0.00000000E+00  0.00000000E+00
  0.00000000E+00  0.00000000E+00  0.00000000E+00
  0.00000000E+00  0.00000000E+00  0.00000000E+00
  0.00000000E+00  0.00000000E+00  0.00000000E+00
  0.00000000E+00  0.00000000E+00  0.00000000E+00
  0.00000000E+00  0.00000000E+00  0.00000000E+00
  0.00000000E+00  0.00000000E+00  0.00000000E+00
  0.00000000E+00  0.00000000E+00  0.00000000E+00
  0.00000000E+00  0.00000000E+00  0.00000000E+00
  0.00000000E+00  0.00000000E+00  0.00000000E+00
  0.00000000E+00  0.00000000E+00  0.00000000E+00
  0.00000000E+00  0.00000000E+00  0.00000000E+00
  0.00000000E+00  0.00000000E+00  0.00000000E+00
  0.00000000E+00  0.00000000E+00  0.00000000E+00
  0.00000000E+00  0.00000000E+00  0.00000000E+00
  0.00000000E+00  0.00000000E+00  0.00000000E+00
  0.00000000E+00  0.00000000E+00  0.00000000E+00
  0.00000000E+00  0.00000000E+00  0.00000000E+00
  0.00000000E+00  0.00000000E+00  0.00000000E+00
  0.00000000E+00  0.00000000E+00  0.00000000E+00
  0.00000000E+00  0.00000000E+00  0.00000000E+00
  0.00000000E+00  0.00000000E+00  0.00000000E+00
  0.00000000E+00  0.00000000E+00  0.00000000E+00
  0.00000000E+00  0.00000000E+00  0.00000000E+00
  0.00000000E+00  0.00000000E+00  0.00000000E+00
  0.00000000E+00  0.00000000E+00  0.00000000E+00
  0.00000000E+00  0.00000000E+00  0.00000000E+00
  0.00000000E+00  0.00000000E+00  0.00000000E+00
  0.00000000E+00  0.00000000E+00  0.00000000E+00
  0.00000000E+00  0.00000000E+00  0.00000000E+00
  0.00000000E+00  0.00000000E+00  0.00000000E+00
  0.00000000E+00  0.00000000E+00  0.00000000E+00
  0.00000000E+00  0.00000000E+00  0.00000000E+00
  0.00000000E+00  0.00000000E+00  0.00000000E+00
  0.00000000E+00  0.00000000E+00  0.00000000E+00
  0.00000000E+00  0.00000000E+00  0.00000000E+00
  0.00000000E+00  0.00000000E+00  0.00000000E+00
  0.00000000E+00  0.00000000E+00  0.00000000E+00
  0.00000000E+00  0.00000000E+00  0.00000000E+00
  0.00000000E+00  0.00000000E+00  0.00000000E+00
  0.00000000E+00  0.00000000E+00  0.00000000E+00
  0.00000000E+00  0.00000000E+00  0.00000000E+00
  0.00000000E+00  0.00000000E+00  0.00000000E+00
  0.00000000E+00  0.00000000E+00  0.00000000E+00
  0.00000000E+00  0.00000000E+00  0.00000000E+00
  0.00000000E+00  0.00000000E+00  0.00000000E+00
  0.00000000E+00  0.00000000E+00  0.00000000E+00
  0.00000000E+00  0.00000000E+00  0.00000000E+00
  0.00000000E+00  0.00000000E+00  0.00000000E+00
  0.00000000E+00  0.00000000E+00  0.00000000E+00
  0.00000000E+00  0.00000000E+00  0.00000000E+00
  0.00000000E+00  0.00000000E+00  0.00000000E+00
  0.00000000E+00  0.00000000E+00  0.00000000E+00
  0.00000000E+00  0.00000000E+00  0.00000000E+00
  0.00000000E+00  0.00000000E+00  0.00000000E+00
  0.00000000E+00  0.00000000E+00  0.00000000E+00
  0.00000000E+00  0.00000000E+00  0.00000000E+00
  0.00000000E+00  0.00000000E+00  0.00000000E+00
  0.00000000E+00  0.00000000E+00  0.00000000E+00
  0.00000000E+00  0.00000000E+00  0.00000000E+00
  0.00000000E+00  0.00000000E+00  0.00000000E+00
  0.00000000E+00  0.00000000E+00  0.00000000E+00
  0.00000000E+00  0.00000000E+00  0.00000000E+00
  0.00000000E+00  0.00000000E+00  0.00000000E+00
  0.00000000E+00  0.00000000E+00  0.00000000E+00
  0.00000000E+00  0.00000000E+00  0.00000000E+00
  0.00000000E+00  0.00000000E+00  0.00000000E+00
  0.00000000E+00  0.00000000E+00  0.00000000E+00
  0.00000000E+00  0.00000000E+00  0.00000000E+00
  0.00000000E+00  0.00000000E+00  0.00000000E+00
  0.00000000E+00  0.00000000E+00  0.00000000E+00
  0.00000000E+00  0.00000000E+00  0.00000000E+00
  0.00000000E+00  0.00000000E+00  0.00000000E+00
  0.00000000E+00  0.00000000E+00  0.00000000E+00
  0.00000000E+00  0.00000000E+00  0.00000000E+00
  0.00000000E+00  0.00000000E+00  0.00000000E+00
  0.00000000E+00  0.00000000E+00  0.00000000E+00
  0.00000000E+00  0.00000000E+00  0.00000000E+00
  0.00000000E+00  0.00000000E+00  0.00000000E+00
  0.00000000E+00  0.00000000E+00  0.00000000E+00
  0.00000000E+00  0.00000000E+00  0.00000000E+00
  0.00000000E+00  0.00000000E+00  0.00000000E+00
  0.00000000E+00  0.00000000E+00  0.00000000E+00
  0.00000000E+00  0.00000000E+00  0.00000000E+00
  0.00000000E+00  0.00000000E+00  0.00000000E+00
  0.00000000E+00  0.00000000E+00  0.00000000E+00
  0.00000000E+00  0.00000000E+00  0.00000000E+00
  0.00000000E+00  0.00000000E+00  0.00000000E+00
  0.00000000E+00  0.00000000E+00  0.00000000E+00
  0.00000000E+00  0.00000000E+00  0.00000000E+00
  0.00000000E+00  0.00000000E+00  0.00000000E+00
  0.00000000E+00  0.00000000E+00  0.00000000E+00
