# Supplementary material for: Mitigating proton trapping in cubic perovskite oxides via ScO6 octahedral networks
Source: Nat Mater. 2025 Aug 8;24(12):1949–56. doi: 10.1038/s41563-025-02311-w (PMC12657236; doi:10.1038/s41563-025-02311-w)
Supplement: Supplementary file 3 — Density functional theory structure data for Supplementary Fig. 25. [file 41563_2025_2311_MOESM3_ESM.zip › Fig_S25_DFT_structures/BaTiO3_Amm2/V_O.vasp]

VASP poscar file                        
   1.00000000000000     
    11.3788571647551215    0.0000000000000000    0.0000000000000008
     0.0000000000000018   11.4276483231443784    0.0000000000000008
     0.0000000000000000    0.0000000000000000   11.8714310254168129
   Ba   Ti   O 
    24    24    71
Direct
  0.2476577813775407  0.2527930097946580  0.9980908012655476
  0.9965208718443890  0.0022601089651033  0.9982776367851329
  0.2476577816782566  0.2527930026567660  0.3352425300881237
  0.9965208742974312  0.0022601033044367  0.3350557080355969
  0.2497411125161833  0.2519828210332022  0.6666666681917022
  0.0006516393488809  0.0021530351324799  0.6666666738232294
  0.2500325031015649  0.7483257018177554  0.9978161352647206
  0.0004839979311555  0.5011044552756445  0.9985559146083034
  0.2500324976555106  0.7483257031200026  0.3355172022566606
  0.0004839978649329  0.5011044535932498  0.3347774245586166
  0.2497539258012367  0.7519157818550468  0.6666666688214775
  0.9999977644916669  0.5022979408483366  0.6666666695308479
  0.7525344136585872  0.2515397400630164  0.9979063217348312
  0.5027942259833864  0.9981037158380985  0.9955898450490750
  0.7525344136809053  0.2515397402935733  0.3354270094045830
  0.5027942201090880  0.9981037179231791  0.3377434814496354
  0.7495354768169236  0.2523634969540041  0.6666666643124799
  0.5003620663021948  0.0014628157265690  0.6666666636646355
  0.7478927582574002  0.7525590046816433  0.9976951749516871
  0.4985902017967163  0.5038777085630741  0.9982443399828327
  0.7478927569084703  0.7525590040128947  0.3356381694860247
  0.4985902006186222  0.5038777057568851  0.3350889917160842
  0.7502562333919442  0.7520319860380553  0.6666666714163512
  0.5001278316132343  0.5011309798665451  0.6666666661556064
  0.2302907568997767  0.9842381378655105  0.1666666755165238
  0.0003261687003260  0.2607756754537078  0.1666666595747728
  0.2509971559143267  0.0092606751289779  0.5005349098253689
  0.9996674529391214  0.2589904961684439  0.5005922774816369
  0.2509971584852195  0.0092606777435762  0.8327984649883007
  0.9996674512189401  0.2589904981837350  0.8327410420315502
  0.2489288371323468  0.5092317836152205  0.1666666631522702
  0.9879739559607614  0.7496505234475208  0.1666667088790490
  0.2496172316431853  0.5085822508647908  0.5006172724641189
  0.0005249326202161  0.7597781738293889  0.5001479690691255
  0.2496172317850949  0.5085822532004443  0.8327160540706302
  0.0005249344738800  0.7597781757912401  0.8331854646364292
  0.7481371479056733  0.0096629695890655  0.1666666601082127
  0.5128427631908750  0.2675881271720044  0.1666666655454776
  0.7500202435807211  0.0092192644101843  0.5010844635198239
  0.4993223876601149  0.2579775420302610  0.5003848720113666
  0.7500202436279793  0.0092192635208974  0.8322488531319578
  0.4993223899792909  0.2579775429656266  0.8329484634927979
  0.7489552462067692  0.5104942833831032  0.1666666927674640
  0.4994052996993048  0.7605025627227988  0.1666666563209063
  0.7504453521622025  0.5096658336921962  0.5001911641675960
  0.4991430864501396  0.7582075392690228  0.5011888411972762
  0.7504453529400266  0.5096658346018614  0.8331422207688135
  0.4991430874638070  0.7582075391844256  0.8321444631011730
  0.1366805157392790  0.1180664947670138  0.1666666627859925
  0.2505491387908378  0.4942246576716300  0.9999786859945985
  0.1227440659624008  0.3684746229159970  0.1666666611774232
  0.3785800266668744  0.3607829828635687  0.1666666573867133
  0.9999795883171387  0.2434293659776472  0.0003385750137355
  0.3729529298325218  0.1176067580030065  0.5005080953263246
  0.1286700409370525  0.1168521706988699  0.4988961703986732
  0.2505491376423734  0.4942246553186322  0.3333546406387171
  0.1226662835998837  0.3674366011294481  0.4995342325502321
  0.3780454234509136  0.3668493730496323  0.4990066896701535
  0.9999795935282023  0.2434293625555526  0.3329947614202027
  0.3729529309875872  0.1176067579540856  0.8328252338816711
  0.1286700431096648  0.1168521711815274  0.8344371742222165
  0.2501864878625852  0.4933424988576931  0.6666666656604150
  0.1226662825546470  0.3674366023934894  0.8337991000221976
  0.3780454259202202  0.3668493732862217  0.8343266464534551
  0.0006346848845382  0.2438612901772643  0.6666666687473040
  0.3724987735877221  0.6182272528677544  0.1666666610142400
  0.1283694953969459  0.6181345826069915  0.1666666617545047
  0.2579525151002287  0.9988779555444012  0.0054789681679708
  0.1226114526695525  0.8695484453597615  0.1666666629075380
  0.3784768183493483  0.8758316346906128  0.1666666694038312
  0.0002317450572846  0.7445705869496351  0.0014197425702989
  0.3724256680139320  0.6177789316465336  0.5004153103322366
  0.1279157730212788  0.6178343448644057  0.5000595330944364
  0.2579525106722755  0.9988779528272929  0.3278543523500446
  0.1232176786840071  0.8685702647358511  0.4971601151715035
  0.3773647820847756  0.8674610819900579  0.5000214478009610
  0.0002317448233171  0.7445705889560301  0.3319135541124183
  0.3724256700098749  0.6177789336786716  0.8329180178816884
  0.1279157739042560  0.6178343466137051  0.8332737979114810
  0.2502805385383624  0.9944414744768721  0.6666666637860388
  0.1232176792311677  0.8685702670885433  0.8361732219169866
  0.3773647841308119  0.8674610824604372  0.8333118815751206
  0.0013287615303597  0.7457025116230227  0.6666666524388916
  0.8703157799253916  0.1173740252739393  0.1666666669439394
  0.6211680916758198  0.1179120110199960  0.1666666581170304
  0.7513910138764643  0.4956955111833423  0.0013102328251549
  0.6276822840087846  0.3745363554195649  0.1666666649899469
  0.8789521869264263  0.3687717641658352  0.1666666688206533
  0.4963953111238411  0.2377648996330208  0.0057658956369195
  0.8724082380892497  0.1180503752619586  0.5003312466983942
  0.6278235540129558  0.1176700358548715  0.5001622331179263
  0.7513910161582587  0.4956955103608607  0.3320230815437100
  0.6211255738177712  0.3661936914589816  0.4966096541790463
  0.8778605408723479  0.3678412207710409  0.5000593391066204
  0.4963953066151561  0.2377649016116905  0.3275674258632577
  0.8724082372094699  0.1180503768554360  0.8330020817517436
  0.6278235529404697  0.1176700347957933  0.8331710893332769
  0.7490173102090765  0.4933750581665564  0.6666666543283313
  0.6211255770521262  0.3661936911264405  0.8367236621547747
  0.8778605397013308  0.3678412231535262  0.8332739915703726
  0.5001946451713479  0.2448457144556784  0.6666666628050990
  0.8755631235238255  0.6217235726910531  0.1666666671191521
  0.6294615837590669  0.6196585069475233  0.1666666688721108
  0.7495287662171393  0.9946148269379123  0.0003721785710766
  0.6218225870479017  0.8681296919463577  0.1666666685614331
  0.8771276724341988  0.8673371608684519  0.1666666610063672
  0.4990235405658368  0.7446459337680977  0.0007422830291262
  0.8721814707214151  0.6181149890211373  0.5001665216645605
  0.6275450628224419  0.6175698245372487  0.4998454157221133
  0.7495287661355121  0.9946148282299845  0.3329611533056607
  0.6216140004087052  0.8678978247215028  0.4999316849415081
  0.8782322313146622  0.8681131564875031  0.4997818643932277
  0.4990235381090358  0.7446459305548672  0.3325910546316351
  0.8721814683930162  0.6181149875414746  0.8331668032793758
  0.6275450623627137  0.6175698248091450  0.8334879104093886
  0.7501079389553951  0.9938680370261963  0.6666666655875275
  0.6216140025480001  0.8678978246298854  0.8334016412646577
  0.8782322315450060  0.8681131566638030  0.8335514687640853
  0.4999890565862302  0.7439527710166871  0.6666666665074388
 
  0.00000000E+00  0.00000000E+00  0.00000000E+00
  0.00000000E+00  0.00000000E+00  0.00000000E+00
  0.00000000E+00  0.00000000E+00  0.00000000E+00
  0.00000000E+00  0.00000000E+00  0.00000000E+00
  0.00000000E+00  0.00000000E+00  0.00000000E+00
  0.00000000E+00  0.00000000E+00  0.00000000E+00
  0.00000000E+00  0.00000000E+00  0.00000000E+00
  0.00000000E+00  0.00000000E+00  0.00000000E+00
  0.00000000E+00  0.00000000E+00  0.00000000E+00
  0.00000000E+00  0.00000000E+00  0.00000000E+00
  0.00000000E+00  0.00000000E+00  0.00000000E+00
  0.00000000E+00  0.00000000E+00  0.00000000E+00
  0.00000000E+00  0.00000000E+00  0.00000000E+00
  0.00000000E+00  0.00000000E+00  0.00000000E+00
  0.00000000E+00  0.00000000E+00  0.00000000E+00
  0.00000000E+00  0.00000000E+00  0.00000000E+00
  0.00000000E+00  0.00000000E+00  0.00000000E+00
  0.00000000E+00  0.00000000E+00  0.00000000E+00
  0.00000000E+00  0.00000000E+00  0.00000000E+00
  0.00000000E+00  0.00000000E+00  0.00000000E+00
  0.00000000E+00  0.00000000E+00  0.00000000E+00
  0.00000000E+00  0.00000000E+00  0.00000000E+00
  0.00000000E+00  0.00000000E+00  0.00000000E+00
  0.00000000E+00  0.00000000E+00  0.00000000E+00
  0.00000000E+00  0.00000000E+00  0.00000000E+00
  0.00000000E+00  0.00000000E+00  0.00000000E+00
  0.00000000E+00  0.00000000E+00  0.00000000E+00
  0.00000000E+00  0.00000000E+00  0.00000000E+00
  0.00000000E+00  0.00000000E+00  0.00000000E+00
  0.00000000E+00  0.00000000E+00  0.00000000E+00
  0.00000000E+00  0.00000000E+00  0.00000000E+00
  0.00000000E+00  0.00000000E+00  0.00000000E+00
  0.00000000E+00  0.00000000E+00  0.00000000E+00
  0.00000000E+00  0.00000000E+00  0.00000000E+00
  0.00000000E+00  0.00000000E+00  0.00000000E+00
  0.00000000E+00  0.00000000E+00  0.00000000E+00
  0.00000000E+00  0.00000000E+00  0.00000000E+00
  0.00000000E+00  0.00000000E+00  0.00000000E+00
  0.00000000E+00  0.00000000E+00  0.00000000E+00
  0.00000000E+00  0.00000000E+00  0.00000000E+00
  0.00000000E+00  0.00000000E+00  0.00000000E+00
  0.00000000E+00  0.00000000E+00  0.00000000E+00
  0.00000000E+00  0.00000000E+00  0.00000000E+00
  0.00000000E+00  0.00000000E+00  0.00000000E+00
  0.00000000E+00  0.00000000E+00  0.00000000E+00
  0.00000000E+00  0.00000000E+00  0.00000000E+00
  0.00000000E+00  0.00000000E+00  0.00000000E+00
  0.00000000E+00  0.00000000E+00  0.00000000E+00
  0.00000000E+00  0.00000000E+00  0.00000000E+00
  0.00000000E+00  0.00000000E+00  0.00000000E+00
  0.00000000E+00  0.00000000E+00  0.00000000E+00
  0.00000000E+00  0.00000000E+00  0.00000000E+00
  0.00000000E+00  0.00000000E+00  0.00000000E+00
  0.00000000E+00  0.00000000E+00  0.00000000E+00
  0.00000000E+00  0.00000000E+00  0.00000000E+00
  0.00000000E+00  0.00000000E+00  0.00000000E+00
  0.00000000E+00  0.00000000E+00  0.00000000E+00
  0.00000000E+00  0.00000000E+00  0.00000000E+00
  0.00000000E+00  0.00000000E+00  0.00000000E+00
  0.00000000E+00  0.00000000E+00  0.00000000E+00
  0.00000000E+00  0.00000000E+00  0.00000000E+00
  0.00000000E+00  0.00000000E+00  0.00000000E+00
  0.00000000E+00  0.00000000E+00  0.00000000E+00
  0.00000000E+00  0.00000000E+00  0.00000000E+00
  0.00000000E+00  0.00000000E+00  0.00000000E+00
  0.00000000E+00  0.00000000E+00  0.00000000E+00
  0.00000000E+00  0.00000000E+00  0.00000000E+00
  0.00000000E+00  0.00000000E+00  0.00000000E+00
  0.00000000E+00  0.00000000E+00  0.00000000E+00
  0.00000000E+00  0.00000000E+00  0.00000000E+00
  0.00000000E+00  0.00000000E+00  0.00000000E+00
  0.00000000E+00  0.00000000E+00  0.00000000E+00
  0.00000000E+00  0.00000000E+00  0.00000000E+00
  0.00000000E+00  0.00000000E+00  0.00000000E+00
  0.00000000E+00  0.00000000E+00  0.00000000E+00
  0.00000000E+00  0.00000000E+00  0.00000000E+00
  0.00000000E+00  0.00000000E+00  0.00000000E+00
  0.00000000E+00  0.00000000E+00  0.00000000E+00
  0.00000000E+00  0.00000000E+00  0.00000000E+00
  0.00000000E+00  0.00000000E+00  0.00000000E+00
  0.00000000E+00  0.00000000E+00  0.00000000E+00
  0.00000000E+00  0.00000000E+00  0.00000000E+00
  0.00000000E+00  0.00000000E+00  0.00000000E+00
  0.00000000E+00  0.00000000E+00  0.00000000E+00
  0.00000000E+00  0.00000000E+00  0.00000000E+00
  0.00000000E+00  0.00000000E+00  0.00000000E+00
  0.00000000E+00  0.00000000E+00  0.00000000E+00
  0.00000000E+00  0.00000000E+00  0.00000000E+00
  0.00000000E+00  0.00000000E+00  0.00000000E+00
  0.00000000E+00  0.00000000E+00  0.00000000E+00
  0.00000000E+00  0.00000000E+00  0.00000000E+00
  0.00000000E+00  0.00000000E+00  0.00000000E+00
  0.00000000E+00  0.00000000E+00  0.00000000E+00
  0.00000000E+00  0.00000000E+00  0.00000000E+00
  0.00000000E+00  0.00000000E+00  0.00000000E+00
  0.00000000E+00  0.00000000E+00  0.00000000E+00
  0.00000000E+00  0.00000000E+00  0.00000000E+00
  0.00000000E+00  0.00000000E+00  0.00000000E+00
  0.00000000E+00  0.00000000E+00  0.00000000E+00
  0.00000000E+00  0.00000000E+00  0.00000000E+00
  0.00000000E+00  0.00000000E+00  0.00000000E+00
  0.00000000E+00  0.00000000E+00  0.00000000E+00
  0.00000000E+00  0.00000000E+00  0.00000000E+00
  0.00000000E+00  0.00000000E+00  0.00000000E+00
  0.00000000E+00  0.00000000E+00  0.00000000E+00
  0.00000000E+00  0.00000000E+00  0.00000000E+00
  0.00000000E+00  0.00000000E+00  0.00000000E+00
  0.00000000E+00  0.00000000E+00  0.00000000E+00
  0.00000000E+00  0.00000000E+00  0.00000000E+00
  0.00000000E+00  0.00000000E+00  0.00000000E+00
  0.00000000E+00  0.00000000E+00  0.00000000E+00
  0.00000000E+00  0.00000000E+00  0.00000000E+00
  0.00000000E+00  0.00000000E+00  0.00000000E+00
  0.00000000E+00  0.00000000E+00  0.00000000E+00
  0.00000000E+00  0.00000000E+00  0.00000000E+00
  0.00000000E+00  0.00000000E+00  0.00000000E+00
  0.00000000E+00  0.00000000E+00  0.00000000E+00
  0.00000000E+00  0.00000000E+00  0.00000000E+00
  0.00000000E+00  0.00000000E+00  0.00000000E+00
