# Supplementary material for: Mitigating proton trapping in cubic perovskite oxides via ScO6 octahedral networks
Source: Nat Mater. 2025 Aug 8;24(12):1949–56. doi: 10.1038/s41563-025-02311-w (PMC12657236; doi:10.1038/s41563-025-02311-w)
Supplement: Supplementary file 3 — Density functional theory structure data for Supplementary Fig. 25. [file 41563_2025_2311_MOESM3_ESM.zip › Fig_S25_DFT_structures/BaZrO3_Pm-3m/Sc_Zr.vasp]

VASP poscar file                        
   1.00000000000000     
    12.5702024928252705    0.0000000000000000    0.0000000000000000
     0.0000000000000000   12.5702024928252705    0.0000000000000000
     0.0000000000000000    0.0000000000000000   12.5702024928252705
   Ba   Zr   O    Sc
    27    26    81     1
Direct
  0.1640646145961924  0.1640646246849684  0.1640645834693188
  0.1659480504815747  0.1659480765074051  0.5000000092398054
  0.1640645557992642  0.1640645909960696  0.8359353633035553
  0.1659480248940213  0.5000000184224689  0.1659480403232791
  0.1666250192169301  0.5000000087071044  0.4999999656903498
  0.1659480107673446  0.5000000254260968  0.8340519700609974
  0.1640645686066620  0.8359353888120609  0.1640645680514865
  0.1659480407599148  0.8340519423652140  0.5000000145288297
  0.1640645429569929  0.8359354595169464  0.8359354272871968
  0.5000000289538988  0.1659480559954503  0.1659480256238197
  0.4999999831192667  0.1666250335630224  0.4999999835502109
  0.5000000092586490  0.1659480469043615  0.8340519385702123
  0.4999999847544316  0.4999999759153937  0.1666249922408696
  0.5000000049536197  0.4999999862643705  0.4999999954814811
  0.5000000232784672  0.5000000152045416  0.8333749702348996
  0.5000000108961160  0.8340519367690007  0.1659480115997667
  0.4999999870153573  0.8333749639261967  0.5000000080855003
  0.5000000235460789  0.8340519505421824  0.8340519410147067
  0.8359353652378019  0.1640645534377825  0.1640645531237084
  0.8340519427554369  0.1659480447701824  0.4999999937156900
  0.8359355134150164  0.1640644750496492  0.8359355230340242
  0.8340519644826472  0.4999999928143666  0.1659480176220569
  0.8333749470000598  0.5000000091951122  0.5000000070331367
  0.8340519631068233  0.5000000200147241  0.8340519533723949
  0.8359354248252160  0.8359354649440078  0.1640645221503192
  0.8340519294019728  0.8340519154528181  0.5000000315877102
  0.8359355093276619  0.8359355496624374  0.8359355672783124
  0.9999999604656722  0.9999999814086422  0.3319280754885625
  0.9999999833895146  0.0000000064187375  0.6680721116982440
  0.9999999943544040  0.3319280200669681  0.9999999830408370
  0.9999999919085027  0.3332635763009861  0.3332635432454367
  0.0000000044787640  0.3332635655830813  0.6667364229968555
  0.9999999780307220  0.6680720653755259  0.9999999906950450
  0.0000000055215139  0.6667363770367061  0.3332635880213033
  0.9999999271327340  0.6667365027108403  0.6667364751507066
  0.3319281223175423  0.9999999844911471  0.9999999502423407
  0.3332635967940618  0.9999999801948150  0.3332635886282489
  0.3332635172319698  0.0000000091546752  0.6667364559273636
  0.3332635729650448  0.3332635999244360  0.9999999997451425
  0.3330743871628741  0.3330744198800559  0.3330743689348523
  0.3330744012607809  0.3330743999732917  0.6669256065382356
  0.3332635458647744  0.6667364129568440  0.0000000253491308
  0.3330743845707289  0.6669255885713241  0.3330743591545016
  0.3330744189354888  0.6669256123941167  0.6669256132647376
  0.6680720705431469  0.9999999952976850  0.9999999930235006
  0.6667364392371340  0.9999999992747632  0.3332635101510064
  0.6667364762487651  0.9999999443349950  0.6667364967335914
  0.6667364719172966  0.3332634946886444  0.9999999899756418
  0.6669256176540728  0.3330743797191644  0.3330743673363799
  0.6669256254842324  0.3330744040686184  0.6669256258699150
  0.6667364772905060  0.6667364971295200  0.9999999413465801
  0.6669256266203618  0.6669256022448238  0.3330744156541172
  0.6669256802908592  0.6669256425405123  0.6669256679204523
  0.0000000442977779  0.0000000147103165  0.1680800207720026
  0.0000000632557402  0.1680799974401737  0.0000000492043029
  0.1680800147124941  0.0000000249771190  0.0000000548433832
  0.9999999811956144  0.9999999964049096  0.4999999653793878
  0.9999999809539446  0.1670022903573383  0.3340014945766825
  0.1670023475756182  0.9999999794943051  0.3340014929447932
  0.0000000254815191  0.0000000439964509  0.8319200907070297
  0.9999999826171120  0.1670023970154020  0.6659984851186067
  0.1670023595432681  0.0000000177379960  0.6659985035573115
  0.0000000083601890  0.3340015016320734  0.1670023157541038
  0.9999999949414402  0.5000000026164457  0.9999999973328073
  0.1670023261691185  0.3340014925200450  0.9999999819162753
  0.9999999869048324  0.3336767672944916  0.4999999943970010
  0.9999999806777780  0.4999999890322684  0.3336767171436108
  0.1666360008415495  0.3335994376981972  0.3335994292219127
  0.0000000063439742  0.3340014839640304  0.8329976502197454
  0.9999999904225376  0.4999999810673401  0.6663232646232018
  0.1666360000406257  0.3335994579862387  0.6664005181218258
  0.9999999739457195  0.6659985015050225  0.1670023232472886
  0.0000000276411072  0.8319200839959251  0.0000000467084718
  0.1670023152001079  0.6659985002076638  0.9999999948594791
  0.9999999839800111  0.6663232342101253  0.4999999889238325
  0.9999999922917269  0.8329976915497141  0.3340014785803831
  0.1666360036385086  0.6664005092923375  0.3335994644581888
  0.9999999849013150  0.6659985055586333  0.8329977017118821
  0.9999999972226661  0.8329976559853378  0.6659985015594785
  0.1666360389956552  0.6664005457764830  0.6664005369577950
  0.3340014864286829  0.0000000047218762  0.1670023306247117
  0.3340014845282724  0.1670023114313466  0.0000000062553198
  0.4999999437866336  0.0000000080907512  0.9999999903899806
  0.3336767299407839  0.9999999950902279  0.4999999772967456
  0.3335994263217543  0.1666359814040206  0.3335994391767585
  0.4999999732735176  0.9999999862518649  0.3336767259040272
  0.3340014658186234  0.9999999879727639  0.8329976927595126
  0.3335994468440617  0.1666360099954005  0.6664005312583896
  0.4999999803242048  0.0000000054994871  0.6663232517483166
  0.3335994301167702  0.3335994548153920  0.1666359934997246
  0.3336767109605034  0.4999999818311522  0.9999999851121473
  0.4999999771401704  0.3336767599884283  0.9999999822269885
  0.3334172335440684  0.3334172408245522  0.4999999866970199
  0.3334172432522990  0.4999999779111874  0.3334172480167155
  0.4999999684141017  0.3334172265555608  0.3334172254648848
  0.3335994496695207  0.3335994611261270  0.8333639694929644
  0.3334172462936493  0.5000000109915916  0.6665827243860178
  0.4999999905565033  0.3334172402418787  0.6665827233771822
  0.3335994392677435  0.6664005341197026  0.1666360080624187
  0.3340014748644506  0.8329977107945297  0.9999999963664763
  0.4999999896330607  0.6663232222909556  0.9999999877951709
  0.3334172409040193  0.6665827353726641  0.5000000164059486
  0.3335994349956408  0.8333640061028333  0.3335994417022619
  0.4999999977573140  0.6665827278111252  0.3334172460370226
  0.3335994307153953  0.6664005350523254  0.8333639569636304
  0.3335994485273091  0.8333639789881886  0.6664005235714541
  0.4999999185659121  0.6665827544888003  0.6665827452612376
  0.6659984703813748  0.0000000138499772  0.1670023732418002
  0.6659984854481351  0.1670023726524974  0.9999999753575537
  0.8319201085316763  0.0000000203925339  0.0000000075641751
  0.6663232334957243  0.9999999919788110  0.4999999875053334
  0.6664005280437806  0.1666359871972745  0.3335994410424732
  0.8329976769302618  0.9999999707536276  0.3340014633914521
  0.6659984580086373  0.9999999884904369  0.8329975840038699
  0.6664005313766097  0.1666360019203950  0.6664005244445761
  0.8329975957898270  0.0000000114675558  0.6659984946368311
  0.6664005169188485  0.3335994512220566  0.1666359836380238
  0.6663232570942554  0.4999999947594915  0.9999999819841960
  0.8329977016192771  0.3340014704765366  0.9999999838007554
  0.6665827354723248  0.3334172467884997  0.4999999858960678
  0.6665827170201553  0.5000000070493442  0.3334172334729431
  0.8333639788778839  0.3335994382794212  0.3335994120287964
  0.6664005162111977  0.3335994736056946  0.8333639660720564
  0.6665827254302599  0.4999999542041138  0.6665827352049405
  0.8333639886500421  0.3335994852893336  0.6664005137247884
  0.6664005188543527  0.6664005240398012  0.1666360296328477
  0.6659984661914038  0.8329976194955151  0.9999999842503158
  0.8329976538204775  0.6659984995106569  0.9999999983201917
  0.6665827276571648  0.6665827413115721  0.4999999305673910
  0.6664005250847609  0.8333639699699873  0.3335994318811899
  0.8333639608029770  0.6664005102035091  0.3335994684480994
  0.6664005129907054  0.6664005181543473  0.8333640243804297
  0.6664005067808461  0.8333640454068671  0.6664005150950487
  0.8333640107939786  0.6664005347273374  0.6664005187875759
  0.0000005960472720  0.0000000154068402  0.0000005395261056
 
  0.00000000E+00  0.00000000E+00  0.00000000E+00
  0.00000000E+00  0.00000000E+00  0.00000000E+00
  0.00000000E+00  0.00000000E+00  0.00000000E+00
  0.00000000E+00  0.00000000E+00  0.00000000E+00
  0.00000000E+00  0.00000000E+00  0.00000000E+00
  0.00000000E+00  0.00000000E+00  0.00000000E+00
  0.00000000E+00  0.00000000E+00  0.00000000E+00
  0.00000000E+00  0.00000000E+00  0.00000000E+00
  0.00000000E+00  0.00000000E+00  0.00000000E+00
  0.00000000E+00  0.00000000E+00  0.00000000E+00
  0.00000000E+00  0.00000000E+00  0.00000000E+00
  0.00000000E+00  0.00000000E+00  0.00000000E+00
  0.00000000E+00  0.00000000E+00  0.00000000E+00
  0.00000000E+00  0.00000000E+00  0.00000000E+00
  0.00000000E+00  0.00000000E+00  0.00000000E+00
  0.00000000E+00  0.00000000E+00  0.00000000E+00
  0.00000000E+00  0.00000000E+00  0.00000000E+00
  0.00000000E+00  0.00000000E+00  0.00000000E+00
  0.00000000E+00  0.00000000E+00  0.00000000E+00
  0.00000000E+00  0.00000000E+00  0.00000000E+00
  0.00000000E+00  0.00000000E+00  0.00000000E+00
  0.00000000E+00  0.00000000E+00  0.00000000E+00
  0.00000000E+00  0.00000000E+00  0.00000000E+00
  0.00000000E+00  0.00000000E+00  0.00000000E+00
  0.00000000E+00  0.00000000E+00  0.00000000E+00
  0.00000000E+00  0.00000000E+00  0.00000000E+00
  0.00000000E+00  0.00000000E+00  0.00000000E+00
  0.00000000E+00  0.00000000E+00  0.00000000E+00
  0.00000000E+00  0.00000000E+00  0.00000000E+00
  0.00000000E+00  0.00000000E+00  0.00000000E+00
  0.00000000E+00  0.00000000E+00  0.00000000E+00
  0.00000000E+00  0.00000000E+00  0.00000000E+00
  0.00000000E+00  0.00000000E+00  0.00000000E+00
  0.00000000E+00  0.00000000E+00  0.00000000E+00
  0.00000000E+00  0.00000000E+00  0.00000000E+00
  0.00000000E+00  0.00000000E+00  0.00000000E+00
  0.00000000E+00  0.00000000E+00  0.00000000E+00
  0.00000000E+00  0.00000000E+00  0.00000000E+00
  0.00000000E+00  0.00000000E+00  0.00000000E+00
  0.00000000E+00  0.00000000E+00  0.00000000E+00
  0.00000000E+00  0.00000000E+00  0.00000000E+00
  0.00000000E+00  0.00000000E+00  0.00000000E+00
  0.00000000E+00  0.00000000E+00  0.00000000E+00
  0.00000000E+00  0.00000000E+00  0.00000000E+00
  0.00000000E+00  0.00000000E+00  0.00000000E+00
  0.00000000E+00  0.00000000E+00  0.00000000E+00
  0.00000000E+00  0.00000000E+00  0.00000000E+00
  0.00000000E+00  0.00000000E+00  0.00000000E+00
  0.00000000E+00  0.00000000E+00  0.00000000E+00
  0.00000000E+00  0.00000000E+00  0.00000000E+00
  0.00000000E+00  0.00000000E+00  0.00000000E+00
  0.00000000E+00  0.00000000E+00  0.00000000E+00
  0.00000000E+00  0.00000000E+00  0.00000000E+00
  0.00000000E+00  0.00000000E+00  0.00000000E+00
  0.00000000E+00  0.00000000E+00  0.00000000E+00
  0.00000000E+00  0.00000000E+00  0.00000000E+00
  0.00000000E+00  0.00000000E+00  0.00000000E+00
  0.00000000E+00  0.00000000E+00  0.00000000E+00
  0.00000000E+00  0.00000000E+00  0.00000000E+00
  0.00000000E+00  0.00000000E+00  0.00000000E+00
  0.00000000E+00  0.00000000E+00  0.00000000E+00
  0.00000000E+00  0.00000000E+00  0.00000000E+00
  0.00000000E+00  0.00000000E+00  0.00000000E+00
  0.00000000E+00  0.00000000E+00  0.00000000E+00
  0.00000000E+00  0.00000000E+00  0.00000000E+00
  0.00000000E+00  0.00000000E+00  0.00000000E+00
  0.00000000E+00  0.00000000E+00  0.00000000E+00
  0.00000000E+00  0.00000000E+00  0.00000000E+00
  0.00000000E+00  0.00000000E+00  0.00000000E+00
  0.00000000E+00  0.00000000E+00  0.00000000E+00
  0.00000000E+00  0.00000000E+00  0.00000000E+00
  0.00000000E+00  0.00000000E+00  0.00000000E+00
  0.00000000E+00  0.00000000E+00  0.00000000E+00
  0.00000000E+00  0.00000000E+00  0.00000000E+00
  0.00000000E+00  0.00000000E+00  0.00000000E+00
  0.00000000E+00  0.00000000E+00  0.00000000E+00
  0.00000000E+00  0.00000000E+00  0.00000000E+00
  0.00000000E+00  0.00000000E+00  0.00000000E+00
  0.00000000E+00  0.00000000E+00  0.00000000E+00
  0.00000000E+00  0.00000000E+00  0.00000000E+00
  0.00000000E+00  0.00000000E+00  0.00000000E+00
  0.00000000E+00  0.00000000E+00  0.00000000E+00
  0.00000000E+00  0.00000000E+00  0.00000000E+00
  0.00000000E+00  0.00000000E+00  0.00000000E+00
  0.00000000E+00  0.00000000E+00  0.00000000E+00
  0.00000000E+00  0.00000000E+00  0.00000000E+00
  0.00000000E+00  0.00000000E+00  0.00000000E+00
  0.00000000E+00  0.00000000E+00  0.00000000E+00
  0.00000000E+00  0.00000000E+00  0.00000000E+00
  0.00000000E+00  0.00000000E+00  0.00000000E+00
  0.00000000E+00  0.00000000E+00  0.00000000E+00
  0.00000000E+00  0.00000000E+00  0.00000000E+00
  0.00000000E+00  0.00000000E+00  0.00000000E+00
  0.00000000E+00  0.00000000E+00  0.00000000E+00
  0.00000000E+00  0.00000000E+00  0.00000000E+00
  0.00000000E+00  0.00000000E+00  0.00000000E+00
  0.00000000E+00  0.00000000E+00  0.00000000E+00
  0.00000000E+00  0.00000000E+00  0.00000000E+00
  0.00000000E+00  0.00000000E+00  0.00000000E+00
  0.00000000E+00  0.00000000E+00  0.00000000E+00
  0.00000000E+00  0.00000000E+00  0.00000000E+00
  0.00000000E+00  0.00000000E+00  0.00000000E+00
  0.00000000E+00  0.00000000E+00  0.00000000E+00
  0.00000000E+00  0.00000000E+00  0.00000000E+00
  0.00000000E+00  0.00000000E+00  0.00000000E+00
  0.00000000E+00  0.00000000E+00  0.00000000E+00
  0.00000000E+00  0.00000000E+00  0.00000000E+00
  0.00000000E+00  0.00000000E+00  0.00000000E+00
  0.00000000E+00  0.00000000E+00  0.00000000E+00
  0.00000000E+00  0.00000000E+00  0.00000000E+00
  0.00000000E+00  0.00000000E+00  0.00000000E+00
  0.00000000E+00  0.00000000E+00  0.00000000E+00
  0.00000000E+00  0.00000000E+00  0.00000000E+00
  0.00000000E+00  0.00000000E+00  0.00000000E+00
  0.00000000E+00  0.00000000E+00  0.00000000E+00
  0.00000000E+00  0.00000000E+00  0.00000000E+00
  0.00000000E+00  0.00000000E+00  0.00000000E+00
  0.00000000E+00  0.00000000E+00  0.00000000E+00
  0.00000000E+00  0.00000000E+00  0.00000000E+00
  0.00000000E+00  0.00000000E+00  0.00000000E+00
  0.00000000E+00  0.00000000E+00  0.00000000E+00
  0.00000000E+00  0.00000000E+00  0.00000000E+00
  0.00000000E+00  0.00000000E+00  0.00000000E+00
  0.00000000E+00  0.00000000E+00  0.00000000E+00
  0.00000000E+00  0.00000000E+00  0.00000000E+00
  0.00000000E+00  0.00000000E+00  0.00000000E+00
  0.00000000E+00  0.00000000E+00  0.00000000E+00
  0.00000000E+00  0.00000000E+00  0.00000000E+00
  0.00000000E+00  0.00000000E+00  0.00000000E+00
  0.00000000E+00  0.00000000E+00  0.00000000E+00
  0.00000000E+00  0.00000000E+00  0.00000000E+00
  0.00000000E+00  0.00000000E+00  0.00000000E+00
  0.00000000E+00  0.00000000E+00  0.00000000E+00
  0.00000000E+00  0.00000000E+00  0.00000000E+00
  0.00000000E+00  0.00000000E+00  0.00000000E+00
