# Supplementary material for: Mitigating proton trapping in cubic perovskite oxides via ScO6 octahedral networks
Source: Nat Mater. 2025 Aug 8;24(12):1949–56. doi: 10.1038/s41563-025-02311-w (PMC12657236; doi:10.1038/s41563-025-02311-w)
Supplement: Supplementary file 3 — Density functional theory structure data for Supplementary Fig. 25. [file 41563_2025_2311_MOESM3_ESM.zip › Fig_S25_DFT_structures/BaZrO3_Pm-3m/Y_Zr.vasp]

VASP poscar file                        
   1.00000000000000     
    12.5702024928252705    0.0000000000000000    0.0000000000000000
     0.0000000000000000   12.5702024928252705    0.0000000000000000
     0.0000000000000000    0.0000000000000000   12.5702024928252705
   Ba   Zr   O    Y 
    27    26    81     1
Direct
  0.1658018117451547  0.1658017925447837  0.1658017960285676
  0.1664430982610199  0.1664430734430411  0.4999999825892303
  0.1658018161891661  0.1658018136997654  0.8341981835479970
  0.1664430824136147  0.4999999964009874  0.1664431220544103
  0.1662579101995618  0.4999999960095280  0.4999999975143439
  0.1664430960299725  0.5000000077852320  0.8335568765159493
  0.1658017966027501  0.8341982031795467  0.1658017792482340
  0.1664430927141112  0.8335569384127197  0.4999999997241389
  0.1658018065283073  0.8341981947130108  0.8341982134058910
  0.5000000010441568  0.1664430744081855  0.1664431397749979
  0.5000000054910458  0.1662579794866446  0.5000000127628823
  0.5000000140586351  0.1664430959030980  0.8335568488859906
  0.5000000011395258  0.5000000100501651  0.1662579637630515
  0.4999999973476932  0.4999999994482920  0.5000000014092976
  0.4999999971673148  0.4999999946919971  0.8337420384381247
  0.4999999825313211  0.8335569137612495  0.1664431434014304
  0.5000000002478018  0.8337420231274066  0.5000000008589112
  0.4999999943216835  0.8335569255198294  0.8335568612605897
  0.8341981930959150  0.1658018022090531  0.1658017918447925
  0.8335569061059047  0.1664430593562969  0.5000000011068408
  0.8341982076241194  0.1658017953503617  0.8341982186461223
  0.8335569012278796  0.4999999936696184  0.1664431292764235
  0.8337420935606161  0.5000000010010055  0.4999999885760786
  0.8335569254888782  0.5000000051279940  0.8335568859026452
  0.8341981824620106  0.8341981847052011  0.1658018127177030
  0.8335568955779422  0.8335569257441904  0.5000000150414081
  0.8341981831464125  0.8341982069308642  0.8341982069116938
  0.0000000007580567  0.9999999819774246  0.3342937935436154
  0.0000000002009060  0.0000000202231121  0.6657062019279962
  0.9999999958582606  0.3342937864808633  0.9999999904091723
  0.9999999869555936  0.3334207239699722  0.3334207511813503
  0.0000000100841078  0.3334207694257714  0.6665792124227607
  0.9999999983518535  0.6657062142368773  0.0000000068732717
  0.9999999881330410  0.6665792403905755  0.3334207751509339
  0.0000000066323054  0.6665792768277328  0.6665792454126347
  0.3342938057722620  0.9999999903979599  0.0000000035929801
  0.3334207572015373  0.9999999867550500  0.3334207431329546
  0.3334207568121954  0.9999999922364680  0.6665792550858924
  0.3334207705162981  0.3334207302109462  0.0000000010525554
  0.3332629118186361  0.3332629307967210  0.3332629131798299
  0.3332629362189223  0.3332629206390578  0.6667370815257740
  0.3334207808925740  0.6665792456551216  0.9999999954125727
  0.3332629068170547  0.6667370824695951  0.3332628924065020
  0.3332629262064799  0.6667370683402112  0.6667370805456656
  0.6657061887473290  0.0000000000848317  0.0000000051806950
  0.6665792423779564  0.0000000033536836  0.3334207596441630
  0.6665792505389092  0.0000000100048041  0.6665792627914868
  0.6665792127098342  0.3334207568018854  0.0000000112640279
  0.6667370764194231  0.3332629289662989  0.3332629195129542
  0.6667370945417161  0.3332629214865435  0.6667371075682738
  0.6665792327321896  0.6665792647064492  0.9999999946212483
  0.6667370692496135  0.6667370746034607  0.3332629182994040
  0.6667370793740375  0.6667370763392384  0.6667370907477377
  0.0000000035821941  0.9999999993465281  0.1738957552013574
  0.0000000104724904  0.1738957580326712  0.0000000039400874
  0.1738957732336317  0.0000000021859563  0.9999999950775305
  0.0000000037116621  0.9999999996208615  0.4999999973139424
  0.9999999924286200  0.1674641027211337  0.3354151746636873
  0.1674641145156173  0.9999999963451671  0.3354151714523539
  0.0000000008718004  0.9999999975985503  0.8261042410881387
  0.0000000036052512  0.1674641206942340  0.6645848394303400
  0.1674641122508760  0.0000000060611995  0.6645848387436999
  0.0000000054471201  0.3354151326510504  0.1674641083261008
  0.9999999992631032  0.4999999951743064  0.0000000059574035
  0.1674641115168072  0.3354151713500215  0.0000000356479646
  0.9999999965343704  0.3345948612142848  0.4999999985166070
  0.9999999946487108  0.4999999871324121  0.3345948896410675
  0.1668188584690071  0.3334835421139388  0.3334835463273222
  0.0000000032961935  0.3354151457475183  0.8325358783490060
  0.0000000024645530  0.5000000080198532  0.6654051047524590
  0.1668188668858122  0.3334835251605313  0.6665164829706853
  0.0000000001923013  0.6645848603144913  0.1674641016889851
  0.0000000006787531  0.8261042464252810  0.9999999897957679
  0.1674641045642886  0.6645848590340435  0.0000000083550304
  0.0000000047335504  0.6654051388237150  0.5000000033681076
  0.9999999948460854  0.8325358858314260  0.3354151563943475
  0.1668188500786627  0.6665164732805309  0.3334835227314983
  0.9999999954879613  0.6645848539693020  0.8325358941211363
  0.0000000109522418  0.8325358991643199  0.6645848165678601
  0.1668188709605474  0.6665164614484738  0.6665164570112267
  0.3354151940412251  0.0000000082808569  0.1674641299050990
  0.3354152174418275  0.1674641279159985  0.0000000234014124
  0.5000000042393609  0.9999999996404938  0.9999999949985181
  0.3345948163007080  0.0000000000740314  0.5000000066824768
  0.3334835329242694  0.1668188695363995  0.3334835382241934
  0.4999999991429576  0.0000000033407872  0.3345948443106082
  0.3354152097733447  0.9999999966448740  0.8325358801046150
  0.3334835126209796  0.1668188822778376  0.6665164953214102
  0.5000000031252654  0.0000000036777053  0.6654051525223892
  0.3334835298878431  0.3334835346713589  0.1668188744662160
  0.3345948800510783  0.4999999936158446  0.0000000094288026
  0.4999999968062099  0.3345948876599252  0.0000000158755711
  0.3334754512106670  0.3334754693194384  0.5000000123181039
  0.3334754507382911  0.5000000131256428  0.3334754590329041
  0.4999999984740953  0.3334754625135901  0.3334754577827255
  0.3334835295699392  0.3334835342363434  0.8331811301724912
  0.3334754455688724  0.5000000021246791  0.6665245538783324
  0.5000000102627240  0.3334754521469065  0.6665245587578283
  0.3334835296717813  0.6665164744902725  0.1668188650892475
  0.3354151955325548  0.8325358753598806  0.9999999928900394
  0.5000000051722395  0.6654051130038994  0.9999999958851689
  0.3334754463641616  0.6665245376566062  0.4999999898382725
  0.3334835214201988  0.8331811190620115  0.3334835306081771
  0.4999999960321801  0.6665245475437658  0.3334754395689643
  0.3334835263240734  0.6665164682665932  0.8331811317966924
  0.3334835140108225  0.8331811198636885  0.6665164865992494
  0.4999999985745021  0.6665245381688223  0.6665245415917553
  0.6645847888171588  0.9999999980797298  0.1674641257056351
  0.6645847959202911  0.1674641237981191  0.0000000080882288
  0.8261042184194665  0.9999999994027249  0.0000000008190995
  0.6654051829213401  0.9999999928663001  0.5000000026830520
  0.6665164875347926  0.1668188743874524  0.3334835111431218
  0.8325358859924776  0.9999999979823500  0.3354151585265512
  0.6645848112670052  0.9999999942675615  0.8325358683659516
  0.6665164807734030  0.1668188704346392  0.6665164730578041
  0.8325358831996397  0.0000000018171562  0.6645848344977665
  0.6665164750869508  0.3334835335980415  0.1668188680373035
  0.6654051249092348  0.5000000023920492  0.9999999867724938
  0.8325359012292850  0.3354151390731346  0.9999999977376106
  0.6665245550966574  0.3334754662704071  0.5000000028500509
  0.6665245565062108  0.4999999989436077  0.3334754475982891
  0.8331811352425689  0.3334835390864654  0.3334835430762553
  0.6665164744681320  0.3334835324020347  0.8331811324924985
  0.6665245508621922  0.4999999894381872  0.6665245389201431
  0.8331811438976615  0.3334835290785421  0.6665164776936763
  0.6665164681873534  0.6665164711631917  0.1668188702234161
  0.6645847769833750  0.8325358641002651  0.9999999717509596
  0.8325358869231678  0.6645848340352387  0.9999999682274847
  0.6665245483026396  0.6665245332262160  0.4999999990571595
  0.6665164920449840  0.8331811201220418  0.3334834991332443
  0.8331811355603520  0.6665164729171096  0.3334835147625057
  0.6665164647772528  0.6665164649208251  0.8331811267040621
  0.6665164672422392  0.8331811314227835  0.6665164625278450
  0.8331811340474715  0.6665164578232847  0.6665164551248566
  0.9999999945686966  0.9999999992097557  0.0000000022437661
 
  0.00000000E+00  0.00000000E+00  0.00000000E+00
  0.00000000E+00  0.00000000E+00  0.00000000E+00
  0.00000000E+00  0.00000000E+00  0.00000000E+00
  0.00000000E+00  0.00000000E+00  0.00000000E+00
  0.00000000E+00  0.00000000E+00  0.00000000E+00
  0.00000000E+00  0.00000000E+00  0.00000000E+00
  0.00000000E+00  0.00000000E+00  0.00000000E+00
  0.00000000E+00  0.00000000E+00  0.00000000E+00
  0.00000000E+00  0.00000000E+00  0.00000000E+00
  0.00000000E+00  0.00000000E+00  0.00000000E+00
  0.00000000E+00  0.00000000E+00  0.00000000E+00
  0.00000000E+00  0.00000000E+00  0.00000000E+00
  0.00000000E+00  0.00000000E+00  0.00000000E+00
  0.00000000E+00  0.00000000E+00  0.00000000E+00
  0.00000000E+00  0.00000000E+00  0.00000000E+00
  0.00000000E+00  0.00000000E+00  0.00000000E+00
  0.00000000E+00  0.00000000E+00  0.00000000E+00
  0.00000000E+00  0.00000000E+00  0.00000000E+00
  0.00000000E+00  0.00000000E+00  0.00000000E+00
  0.00000000E+00  0.00000000E+00  0.00000000E+00
  0.00000000E+00  0.00000000E+00  0.00000000E+00
  0.00000000E+00  0.00000000E+00  0.00000000E+00
  0.00000000E+00  0.00000000E+00  0.00000000E+00
  0.00000000E+00  0.00000000E+00  0.00000000E+00
  0.00000000E+00  0.00000000E+00  0.00000000E+00
  0.00000000E+00  0.00000000E+00  0.00000000E+00
  0.00000000E+00  0.00000000E+00  0.00000000E+00
  0.00000000E+00  0.00000000E+00  0.00000000E+00
  0.00000000E+00  0.00000000E+00  0.00000000E+00
  0.00000000E+00  0.00000000E+00  0.00000000E+00
  0.00000000E+00  0.00000000E+00  0.00000000E+00
  0.00000000E+00  0.00000000E+00  0.00000000E+00
  0.00000000E+00  0.00000000E+00  0.00000000E+00
  0.00000000E+00  0.00000000E+00  0.00000000E+00
  0.00000000E+00  0.00000000E+00  0.00000000E+00
  0.00000000E+00  0.00000000E+00  0.00000000E+00
  0.00000000E+00  0.00000000E+00  0.00000000E+00
  0.00000000E+00  0.00000000E+00  0.00000000E+00
  0.00000000E+00  0.00000000E+00  0.00000000E+00
  0.00000000E+00  0.00000000E+00  0.00000000E+00
  0.00000000E+00  0.00000000E+00  0.00000000E+00
  0.00000000E+00  0.00000000E+00  0.00000000E+00
  0.00000000E+00  0.00000000E+00  0.00000000E+00
  0.00000000E+00  0.00000000E+00  0.00000000E+00
  0.00000000E+00  0.00000000E+00  0.00000000E+00
  0.00000000E+00  0.00000000E+00  0.00000000E+00
  0.00000000E+00  0.00000000E+00  0.00000000E+00
  0.00000000E+00  0.00000000E+00  0.00000000E+00
  0.00000000E+00  0.00000000E+00  0.00000000E+00
  0.00000000E+00  0.00000000E+00  0.00000000E+00
  0.00000000E+00  0.00000000E+00  0.00000000E+00
  0.00000000E+00  0.00000000E+00  0.00000000E+00
  0.00000000E+00  0.00000000E+00  0.00000000E+00
  0.00000000E+00  0.00000000E+00  0.00000000E+00
  0.00000000E+00  0.00000000E+00  0.00000000E+00
  0.00000000E+00  0.00000000E+00  0.00000000E+00
  0.00000000E+00  0.00000000E+00  0.00000000E+00
  0.00000000E+00  0.00000000E+00  0.00000000E+00
  0.00000000E+00  0.00000000E+00  0.00000000E+00
  0.00000000E+00  0.00000000E+00  0.00000000E+00
  0.00000000E+00  0.00000000E+00  0.00000000E+00
  0.00000000E+00  0.00000000E+00  0.00000000E+00
  0.00000000E+00  0.00000000E+00  0.00000000E+00
  0.00000000E+00  0.00000000E+00  0.00000000E+00
  0.00000000E+00  0.00000000E+00  0.00000000E+00
  0.00000000E+00  0.00000000E+00  0.00000000E+00
  0.00000000E+00  0.00000000E+00  0.00000000E+00
  0.00000000E+00  0.00000000E+00  0.00000000E+00
  0.00000000E+00  0.00000000E+00  0.00000000E+00
  0.00000000E+00  0.00000000E+00  0.00000000E+00
  0.00000000E+00  0.00000000E+00  0.00000000E+00
  0.00000000E+00  0.00000000E+00  0.00000000E+00
  0.00000000E+00  0.00000000E+00  0.00000000E+00
  0.00000000E+00  0.00000000E+00  0.00000000E+00
  0.00000000E+00  0.00000000E+00  0.00000000E+00
  0.00000000E+00  0.00000000E+00  0.00000000E+00
  0.00000000E+00  0.00000000E+00  0.00000000E+00
  0.00000000E+00  0.00000000E+00  0.00000000E+00
  0.00000000E+00  0.00000000E+00  0.00000000E+00
  0.00000000E+00  0.00000000E+00  0.00000000E+00
  0.00000000E+00  0.00000000E+00  0.00000000E+00
  0.00000000E+00  0.00000000E+00  0.00000000E+00
  0.00000000E+00  0.00000000E+00  0.00000000E+00
  0.00000000E+00  0.00000000E+00  0.00000000E+00
  0.00000000E+00  0.00000000E+00  0.00000000E+00
  0.00000000E+00  0.00000000E+00  0.00000000E+00
  0.00000000E+00  0.00000000E+00  0.00000000E+00
  0.00000000E+00  0.00000000E+00  0.00000000E+00
  0.00000000E+00  0.00000000E+00  0.00000000E+00
  0.00000000E+00  0.00000000E+00  0.00000000E+00
  0.00000000E+00  0.00000000E+00  0.00000000E+00
  0.00000000E+00  0.00000000E+00  0.00000000E+00
  0.00000000E+00  0.00000000E+00  0.00000000E+00
  0.00000000E+00  0.00000000E+00  0.00000000E+00
  0.00000000E+00  0.00000000E+00  0.00000000E+00
  0.00000000E+00  0.00000000E+00  0.00000000E+00
  0.00000000E+00  0.00000000E+00  0.00000000E+00
  0.00000000E+00  0.00000000E+00  0.00000000E+00
  0.00000000E+00  0.00000000E+00  0.00000000E+00
  0.00000000E+00  0.00000000E+00  0.00000000E+00
  0.00000000E+00  0.00000000E+00  0.00000000E+00
  0.00000000E+00  0.00000000E+00  0.00000000E+00
  0.00000000E+00  0.00000000E+00  0.00000000E+00
  0.00000000E+00  0.00000000E+00  0.00000000E+00
  0.00000000E+00  0.00000000E+00  0.00000000E+00
  0.00000000E+00  0.00000000E+00  0.00000000E+00
  0.00000000E+00  0.00000000E+00  0.00000000E+00
  0.00000000E+00  0.00000000E+00  0.00000000E+00
  0.00000000E+00  0.00000000E+00  0.00000000E+00
  0.00000000E+00  0.00000000E+00  0.00000000E+00
  0.00000000E+00  0.00000000E+00  0.00000000E+00
  0.00000000E+00  0.00000000E+00  0.00000000E+00
  0.00000000E+00  0.00000000E+00  0.00000000E+00
  0.00000000E+00  0.00000000E+00  0.00000000E+00
  0.00000000E+00  0.00000000E+00  0.00000000E+00
  0.00000000E+00  0.00000000E+00  0.00000000E+00
  0.00000000E+00  0.00000000E+00  0.00000000E+00
  0.00000000E+00  0.00000000E+00  0.00000000E+00
  0.00000000E+00  0.00000000E+00  0.00000000E+00
  0.00000000E+00  0.00000000E+00  0.00000000E+00
  0.00000000E+00  0.00000000E+00  0.00000000E+00
  0.00000000E+00  0.00000000E+00  0.00000000E+00
  0.00000000E+00  0.00000000E+00  0.00000000E+00
  0.00000000E+00  0.00000000E+00  0.00000000E+00
  0.00000000E+00  0.00000000E+00  0.00000000E+00
  0.00000000E+00  0.00000000E+00  0.00000000E+00
  0.00000000E+00  0.00000000E+00  0.00000000E+00
  0.00000000E+00  0.00000000E+00  0.00000000E+00
  0.00000000E+00  0.00000000E+00  0.00000000E+00
  0.00000000E+00  0.00000000E+00  0.00000000E+00
  0.00000000E+00  0.00000000E+00  0.00000000E+00
  0.00000000E+00  0.00000000E+00  0.00000000E+00
  0.00000000E+00  0.00000000E+00  0.00000000E+00
  0.00000000E+00  0.00000000E+00  0.00000000E+00
  0.00000000E+00  0.00000000E+00  0.00000000E+00
