# Supplementary material for: Mitigating proton trapping in cubic perovskite oxides via ScO6 octahedral networks
Source: Nat Mater. 2025 Aug 8;24(12):1949–56. doi: 10.1038/s41563-025-02311-w (PMC12657236; doi:10.1038/s41563-025-02311-w)
Supplement: Supplementary file 3 — Density functional theory structure data for Supplementary Fig. 25. [file 41563_2025_2311_MOESM3_ESM.zip › Fig_S25_DFT_structures/BaZrO3_Pm-3m/V_O.vasp]

VASP poscar file                        
   1.00000000000000     
    12.5702024928252705    0.0000000000000000    0.0000000000000000
     0.0000000000000000   12.5702024928252705    0.0000000000000000
     0.0000000000000000    0.0000000000000000   12.5702024928252705
   Ba   Zr   O 
    27    27    80
Direct
  0.1725775598834858  0.1725775599883335  0.1666666893914766
  0.1711781339772358  0.1711781323135284  0.5026665232751242
  0.1711781240342631  0.1711781256913838  0.8306667816505140
  0.1662140662580001  0.5000000012062813  0.1666666633242002
  0.1666682334497978  0.4999999993373976  0.4993119525291121
  0.1666682365381078  0.5000000017160886  0.8340213785869182
  0.1725775608553519  0.8274224410532867  0.1666666958528964
  0.1711781398695535  0.8288218642609380  0.5026665312955103
  0.1711781215065287  0.8288218775636196  0.8306667868972184
  0.5000000007272263  0.1662140661783482  0.1666666600064204
  0.5000000005264198  0.1666682323643585  0.4993119527866199
  0.5000000003232401  0.1666682371723240  0.8340213786116664
  0.4999999988862243  0.5000000005236913  0.1666666610575191
  0.5000000001660538  0.5000000009373977  0.4993827134535209
  0.4999999987336352  0.4999999983690628  0.8339506264792647
  0.4999999983505319  0.8337859331295618  0.1666666706343420
  0.4999999991598472  0.8333317658887154  0.4993119570159976
  0.4999999992579518  0.8333317653204588  0.8340213825675917
  0.8274224403116506  0.1725775583962275  0.1666666896033178
  0.8288218656864075  0.1711781389541187  0.5026665336887959
  0.8288218739146984  0.1711781215301897  0.8306667864360904
  0.8337859337246911  0.5000000004166125  0.1666666686765694
  0.8333317653795476  0.4999999976933509  0.4993119571501623
  0.8333317636274202  0.5000000024743301  0.8340213811150008
  0.8274224397718797  0.8274224403016888  0.1666666941272013
  0.8288218628023714  0.8288218599891692  0.5026665391454230
  0.8288218811306791  0.8288218807573529  0.8306667964872361
  0.9999999988773425  0.0000000049131330  0.9883920353682356
  0.0000000011597479  0.9999999950361911  0.3449406611397237
  0.9999999994822062  0.9999999994287165  0.6666666916705211
  0.0000000016882922  0.3330852811404341  0.0008628921779703
  0.0000000013850183  0.3330852249233516  0.3324704499621376
  0.9999999990396802  0.3325617515671269  0.6666666431707284
  0.9999999969003781  0.6669147161418252  0.0008628947442091
  0.0000000047392064  0.6669147800098258  0.3324704520913713
  0.9999999983959071  0.6674382475544220  0.6666666556210785
  0.3330852817710550  0.9999999991916866  0.0008628900867009
  0.3330852219116309  0.9999999951714926  0.3324704463847468
  0.3325617543682995  0.9999999958719314  0.6666666445875151
  0.3337577468178026  0.3337577444900219  0.9998009078104033
  0.3337577203101390  0.3337577226930861  0.3335324047512671
  0.3342876432528499  0.3342876462276578  0.6666666572152664
  0.3337577416999551  0.6662422554725609  0.9998009230887845
  0.3337577224552675  0.6662422817584499  0.3335324146756093
  0.3342876363539418  0.6657123605529165  0.6666666614890175
  0.6669147155197379  0.0000000012932730  0.0008628961379245
  0.6669147791293284  0.9999999987966461  0.3324704526817897
  0.6674382460362764  0.0000000021333904  0.6666666548399718
  0.6662422498282368  0.3337577446691640  0.9998009190033059
  0.6662422833788426  0.3337577232194349  0.3335324158809740
  0.6657123630751300  0.3342876402075703  0.6666666651132971
  0.6662422549391849  0.6662422550877309  0.9998009312009444
  0.6662422762350033  0.6662422786323958  0.3335324255825185
  0.6657123608374533  0.6657123565802010  0.6666666725349302
  0.9999999981894305  0.1622664921624377  0.0180724395783969
  0.1622664934925950  0.0000000016153408  0.0180724479757046
  0.9999999787039258  0.9999999835315450  0.4990965579577420
  0.0000000019268853  0.1622665471956566  0.3152609261722574
  0.1622665474594243  0.0000000021638513  0.3152609319141533
  0.0000000206319513  0.0000000151814774  0.8342373542110622
  0.9999999988354347  0.1652474124704852  0.6666666304168913
  0.1652474117719649  0.0000000002369518  0.6666666217896378
  0.0000000005537686  0.3427635255457346  0.1666666335632954
  0.0000000007882051  0.4999999980874890  0.9939581667064701
  0.1664112092001062  0.3325204112887192  0.9989185782426162
  0.0000000042740069  0.3259763841507777  0.4993663909274559
  0.9999999973383069  0.5000000006517240  0.3393751659293045
  0.1664112406207678  0.3325204173976957  0.3344147189891018
  0.9999999948636571  0.3259763672438822  0.8339669549526789
  0.0000000004008527  0.4999999981969836  0.6666666707376194
  0.1667213314617726  0.3323949747951858  0.6666666528545520
  0.9999999996737046  0.6572364755159157  0.1666666505158432
  0.9999999983201207  0.8377335000833313  0.0180724201420119
  0.1664112131519246  0.6674795913401397  0.9989186005477961
  0.0000000026124383  0.6740236298731332  0.4993664018034139
  0.9999999993010391  0.8377334536498680  0.3152609041691647
  0.1664112321222717  0.6674795806138079  0.3344147415317167
  0.9999999954195999  0.6740236203715355  0.8339669667189682
  0.0000000021410003  0.8347525884986027  0.6666666718750491
  0.1667213300819128  0.6676050236897453  0.6666666884775765
  0.3427635240812492  0.0000000013838957  0.1666666398494172
  0.3325204069049192  0.1664112140345537  0.9989185792126918
  0.4999999985887129  0.0000000002403056  0.9939581645644466
  0.3259763887174927  0.0000000019411317  0.4993663920277740
  0.3325204209949817  0.1664112390629597  0.3344147207724788
  0.5000000027998937  0.9999999978860004  0.3393751691065958
  0.3259763636389508  0.9999999986006927  0.8339669540420829
  0.3323949741558465  0.1667213311658884  0.6666666539873916
  0.5000000000493117  0.0000000008755521  0.6666666695981789
  0.3325313223506043  0.3325313227180331  0.1666666584676122
  0.3331327941103055  0.4999999995316315  0.9999765441572990
  0.5000000010661765  0.3331327965673552  0.9999765415722592
  0.3331484878658131  0.3331484860493816  0.5001103179408020
  0.3331328013878760  0.4999999931040051  0.3333567709052332
  0.4999999977463716  0.3331328003649290  0.3333567696420658
  0.3331484856896267  0.3331484837696763  0.8332229877468151
  0.3332401194876624  0.4999999938139865  0.6666666601828837
  0.4999999943712794  0.3332401184840208  0.6666666590284223
  0.3325313219538941  0.6674686770407305  0.1666666652328672
  0.3325204115739027  0.8335887858575859  0.9989185911776346
  0.5000000016621513  0.6668672037229086  0.9999765649587218
  0.3331484808872602  0.6668515120553735  0.5001103314945112
  0.3325204181985484  0.8335887678727474  0.3344147335026619
  0.5000000048012652  0.6668672015350907  0.3333567917712017
  0.3331484890116840  0.6668515182275101  0.8332230038926838
  0.3323949762966336  0.8332786715977605  0.6666666531351595
  0.5000000030864982  0.6667598796345899  0.6666666762240467
  0.6572364752922297  0.0000000003520597  0.1666666466089310
  0.6674795879008215  0.1664112131666968  0.9989185994148855
  0.8377335020788195  0.9999999978027958  0.0180724120387907
  0.6740236329812745  0.0000000024650788  0.4993663997584008
  0.6674795846336963  0.1664112346371880  0.3344147413226750
  0.8377334551341136  0.0000000006376837  0.3152608983228973
  0.6740236178703043  0.9999999975671017  0.8339669630632116
  0.6676050244790162  0.1667213279907713  0.6666666841095150
  0.8347525877693940  0.0000000008552732  0.6666666815981444
  0.6674686781674239  0.3325313234868901  0.1666666676274318
  0.6668672013656405  0.5000000024079796  0.9999765639868272
  0.8335887882355664  0.3325204132948514  0.9989185896249282
  0.6668515090624751  0.3331484809252956  0.5001103281689012
  0.6668672023894473  0.4999999998965023  0.3333567890967544
  0.8335887642909157  0.3325204129861987  0.3344147320672306
  0.6668515203564738  0.3331484868474845  0.8332230060371160
  0.6667598800514654  0.5000000052733640  0.6666666745739249
  0.8332786724407057  0.3323949759860412  0.6666666502243999
  0.6674686773127476  0.6674686757807393  0.1666666785387818
  0.6674795854752347  0.8335887850379962  0.9989186110091808
  0.8335887824690644  0.6674795887916289  0.9989186137830330
  0.6668515142875293  0.6668515141476092  0.5001103441757877
  0.6674795874932542  0.8335887661493686  0.3344147534053974
  0.8335887661911769  0.6674795839413861  0.3344147540578106
  0.6668515141243034  0.6668515145902347  0.8332230155603142
  0.6676050258130175  0.8332786704028763  0.6666666855408607
  0.8332786690772167  0.6676050255961812  0.6666666858661259
 
  0.00000000E+00  0.00000000E+00  0.00000000E+00
  0.00000000E+00  0.00000000E+00  0.00000000E+00
  0.00000000E+00  0.00000000E+00  0.00000000E+00
  0.00000000E+00  0.00000000E+00  0.00000000E+00
  0.00000000E+00  0.00000000E+00  0.00000000E+00
  0.00000000E+00  0.00000000E+00  0.00000000E+00
  0.00000000E+00  0.00000000E+00  0.00000000E+00
  0.00000000E+00  0.00000000E+00  0.00000000E+00
  0.00000000E+00  0.00000000E+00  0.00000000E+00
  0.00000000E+00  0.00000000E+00  0.00000000E+00
  0.00000000E+00  0.00000000E+00  0.00000000E+00
  0.00000000E+00  0.00000000E+00  0.00000000E+00
  0.00000000E+00  0.00000000E+00  0.00000000E+00
  0.00000000E+00  0.00000000E+00  0.00000000E+00
  0.00000000E+00  0.00000000E+00  0.00000000E+00
  0.00000000E+00  0.00000000E+00  0.00000000E+00
  0.00000000E+00  0.00000000E+00  0.00000000E+00
  0.00000000E+00  0.00000000E+00  0.00000000E+00
  0.00000000E+00  0.00000000E+00  0.00000000E+00
  0.00000000E+00  0.00000000E+00  0.00000000E+00
  0.00000000E+00  0.00000000E+00  0.00000000E+00
  0.00000000E+00  0.00000000E+00  0.00000000E+00
  0.00000000E+00  0.00000000E+00  0.00000000E+00
  0.00000000E+00  0.00000000E+00  0.00000000E+00
  0.00000000E+00  0.00000000E+00  0.00000000E+00
  0.00000000E+00  0.00000000E+00  0.00000000E+00
  0.00000000E+00  0.00000000E+00  0.00000000E+00
  0.00000000E+00  0.00000000E+00  0.00000000E+00
  0.00000000E+00  0.00000000E+00  0.00000000E+00
  0.00000000E+00  0.00000000E+00  0.00000000E+00
  0.00000000E+00  0.00000000E+00  0.00000000E+00
  0.00000000E+00  0.00000000E+00  0.00000000E+00
  0.00000000E+00  0.00000000E+00  0.00000000E+00
  0.00000000E+00  0.00000000E+00  0.00000000E+00
  0.00000000E+00  0.00000000E+00  0.00000000E+00
  0.00000000E+00  0.00000000E+00  0.00000000E+00
  0.00000000E+00  0.00000000E+00  0.00000000E+00
  0.00000000E+00  0.00000000E+00  0.00000000E+00
  0.00000000E+00  0.00000000E+00  0.00000000E+00
  0.00000000E+00  0.00000000E+00  0.00000000E+00
  0.00000000E+00  0.00000000E+00  0.00000000E+00
  0.00000000E+00  0.00000000E+00  0.00000000E+00
  0.00000000E+00  0.00000000E+00  0.00000000E+00
  0.00000000E+00  0.00000000E+00  0.00000000E+00
  0.00000000E+00  0.00000000E+00  0.00000000E+00
  0.00000000E+00  0.00000000E+00  0.00000000E+00
  0.00000000E+00  0.00000000E+00  0.00000000E+00
  0.00000000E+00  0.00000000E+00  0.00000000E+00
  0.00000000E+00  0.00000000E+00  0.00000000E+00
  0.00000000E+00  0.00000000E+00  0.00000000E+00
  0.00000000E+00  0.00000000E+00  0.00000000E+00
  0.00000000E+00  0.00000000E+00  0.00000000E+00
  0.00000000E+00  0.00000000E+00  0.00000000E+00
  0.00000000E+00  0.00000000E+00  0.00000000E+00
  0.00000000E+00  0.00000000E+00  0.00000000E+00
  0.00000000E+00  0.00000000E+00  0.00000000E+00
  0.00000000E+00  0.00000000E+00  0.00000000E+00
  0.00000000E+00  0.00000000E+00  0.00000000E+00
  0.00000000E+00  0.00000000E+00  0.00000000E+00
  0.00000000E+00  0.00000000E+00  0.00000000E+00
  0.00000000E+00  0.00000000E+00  0.00000000E+00
  0.00000000E+00  0.00000000E+00  0.00000000E+00
  0.00000000E+00  0.00000000E+00  0.00000000E+00
  0.00000000E+00  0.00000000E+00  0.00000000E+00
  0.00000000E+00  0.00000000E+00  0.00000000E+00
  0.00000000E+00  0.00000000E+00  0.00000000E+00
  0.00000000E+00  0.00000000E+00  0.00000000E+00
  0.00000000E+00  0.00000000E+00  0.00000000E+00
  0.00000000E+00  0.00000000E+00  0.00000000E+00
  0.00000000E+00  0.00000000E+00  0.00000000E+00
  0.00000000E+00  0.00000000E+00  0.00000000E+00
  0.00000000E+00  0.00000000E+00  0.00000000E+00
  0.00000000E+00  0.00000000E+00  0.00000000E+00
  0.00000000E+00  0.00000000E+00  0.00000000E+00
  0.00000000E+00  0.00000000E+00  0.00000000E+00
  0.00000000E+00  0.00000000E+00  0.00000000E+00
  0.00000000E+00  0.00000000E+00  0.00000000E+00
  0.00000000E+00  0.00000000E+00  0.00000000E+00
  0.00000000E+00  0.00000000E+00  0.00000000E+00
  0.00000000E+00  0.00000000E+00  0.00000000E+00
  0.00000000E+00  0.00000000E+00  0.00000000E+00
  0.00000000E+00  0.00000000E+00  0.00000000E+00
  0.00000000E+00  0.00000000E+00  0.00000000E+00
  0.00000000E+00  0.00000000E+00  0.00000000E+00
  0.00000000E+00  0.00000000E+00  0.00000000E+00
  0.00000000E+00  0.00000000E+00  0.00000000E+00
  0.00000000E+00  0.00000000E+00  0.00000000E+00
  0.00000000E+00  0.00000000E+00  0.00000000E+00
  0.00000000E+00  0.00000000E+00  0.00000000E+00
  0.00000000E+00  0.00000000E+00  0.00000000E+00
  0.00000000E+00  0.00000000E+00  0.00000000E+00
  0.00000000E+00  0.00000000E+00  0.00000000E+00
  0.00000000E+00  0.00000000E+00  0.00000000E+00
  0.00000000E+00  0.00000000E+00  0.00000000E+00
  0.00000000E+00  0.00000000E+00  0.00000000E+00
  0.00000000E+00  0.00000000E+00  0.00000000E+00
  0.00000000E+00  0.00000000E+00  0.00000000E+00
  0.00000000E+00  0.00000000E+00  0.00000000E+00
  0.00000000E+00  0.00000000E+00  0.00000000E+00
  0.00000000E+00  0.00000000E+00  0.00000000E+00
  0.00000000E+00  0.00000000E+00  0.00000000E+00
  0.00000000E+00  0.00000000E+00  0.00000000E+00
  0.00000000E+00  0.00000000E+00  0.00000000E+00
  0.00000000E+00  0.00000000E+00  0.00000000E+00
  0.00000000E+00  0.00000000E+00  0.00000000E+00
  0.00000000E+00  0.00000000E+00  0.00000000E+00
  0.00000000E+00  0.00000000E+00  0.00000000E+00
  0.00000000E+00  0.00000000E+00  0.00000000E+00
  0.00000000E+00  0.00000000E+00  0.00000000E+00
  0.00000000E+00  0.00000000E+00  0.00000000E+00
  0.00000000E+00  0.00000000E+00  0.00000000E+00
  0.00000000E+00  0.00000000E+00  0.00000000E+00
  0.00000000E+00  0.00000000E+00  0.00000000E+00
  0.00000000E+00  0.00000000E+00  0.00000000E+00
  0.00000000E+00  0.00000000E+00  0.00000000E+00
  0.00000000E+00  0.00000000E+00  0.00000000E+00
  0.00000000E+00  0.00000000E+00  0.00000000E+00
  0.00000000E+00  0.00000000E+00  0.00000000E+00
  0.00000000E+00  0.00000000E+00  0.00000000E+00
  0.00000000E+00  0.00000000E+00  0.00000000E+00
  0.00000000E+00  0.00000000E+00  0.00000000E+00
  0.00000000E+00  0.00000000E+00  0.00000000E+00
  0.00000000E+00  0.00000000E+00  0.00000000E+00
  0.00000000E+00  0.00000000E+00  0.00000000E+00
  0.00000000E+00  0.00000000E+00  0.00000000E+00
  0.00000000E+00  0.00000000E+00  0.00000000E+00
  0.00000000E+00  0.00000000E+00  0.00000000E+00
  0.00000000E+00  0.00000000E+00  0.00000000E+00
  0.00000000E+00  0.00000000E+00  0.00000000E+00
  0.00000000E+00  0.00000000E+00  0.00000000E+00
  0.00000000E+00  0.00000000E+00  0.00000000E+00
  0.00000000E+00  0.00000000E+00  0.00000000E+00
  0.00000000E+00  0.00000000E+00  0.00000000E+00
  0.00000000E+00  0.00000000E+00  0.00000000E+00
