# Supplementary material for: Mitigating proton trapping in cubic perovskite oxides via ScO6 octahedral networks
Source: Nat Mater. 2025 Aug 8;24(12):1949–56. doi: 10.1038/s41563-025-02311-w (PMC12657236; doi:10.1038/s41563-025-02311-w)
Supplement: Supplementary file 3 — Density functional theory structure data for Supplementary Fig. 25. [file 41563_2025_2311_MOESM3_ESM.zip › Fig_S25_DFT_structures/BaTiO3_P4mm/Sc_Zr.vasp]

VASP poscar file                        
   1.00000000000000     
    11.9039651552239256    0.0000000000000000    0.0000000000000000
     0.0000000000000000   11.9039651552239256    0.0000000000000000
     0.0000000000000000    0.0000000000000000   12.2024437211969143
   Ba   Ti   O    Sc
    27    26    81     1
Direct
  0.9995546881021937  0.9995546760065750  0.3309075665125576
  0.0008206950060270  0.0008206921255933  0.6644128125043665
  0.0002340728634991  0.0002340540696082  0.9970919698782055
  0.9995546978793044  0.3337786399492657  0.3309075670655020
  0.0008206855406243  0.3325126347472747  0.6644128171875252
  0.0002340650526946  0.3330992694338448  0.9970919796636863
  0.0000328008608008  0.6666666579301932  0.3299712488215363
  0.0000743298713317  0.6666666539740689  0.6638235780436688
  0.9999515675811992  0.6666666574368634  0.9970836431467163
  0.3337786607403572  0.9995546813177754  0.3309075650079478
  0.3325126324922607  0.0008206769389218  0.6644128246016905
  0.3330992793357908  0.0002340640734317  0.9970919761345272
  0.3337786551573529  0.3337786491015180  0.3309075718366614
  0.3325126319233718  0.3325126440941091  0.6644128097045083
  0.3330992745855212  0.3330992693322088  0.9970919707299331
  0.3333005495322396  0.6666666743936673  0.3299712675973652
  0.3332589970716242  0.6666666681294018  0.6638235690685548
  0.3333817908288879  0.6666666688564860  0.9970836229823377
  0.6666666825530996  0.0000328021479490  0.3299712618442570
  0.6666666610279108  0.0000743319238907  0.6638235666602270
  0.6666666685379994  0.9999515735561175  0.9970836343694742
  0.6666666892469664  0.3333005411823393  0.3299712643331958
  0.6666666718943759  0.3332590107878914  0.6638235704913527
  0.6666666746553389  0.3333817756593191  0.9970836395658793
  0.6666666901706293  0.6666666761165061  0.3299092927197265
  0.6666666549626683  0.6666666786735220  0.6638505457118740
  0.6666666813908151  0.6666666788404711  0.9973302134858457
  0.1666667222404357  0.1666666302003250  0.4967923894173438
  0.1666666296264907  0.1666666070845082  0.8318522021739625
  0.1666667590078177  0.5003627932501118  0.1573056799738382
  0.1666667107677213  0.5001918835569725  0.4920411155596440
  0.1666666301245670  0.5000747839897244  0.8249698577263018
  0.1666667582926422  0.8329705252325326  0.1573056694844439
  0.1666666699730186  0.8331413742418263  0.4920410875234822
  0.1666666455672043  0.8332584478578298  0.8249698552455840
  0.5003627972361926  0.1666667221998068  0.1573056826718329
  0.5001919741434548  0.1666667125639876  0.4920411206621083
  0.5000747937510397  0.1666666881666714  0.8249698654708482
  0.4999861093540119  0.4999860777082716  0.1577376646571622
  0.4999757423027376  0.4999757434081502  0.4918314317872401
  0.4999528371312110  0.4999529025309428  0.8249760987940462
  0.4999861172051396  0.8333473554187378  0.1577376841673157
  0.4999757057971408  0.8333576679230390  0.4918313626821629
  0.4999528544037872  0.8333804621114353  0.8249760921101981
  0.8329705444018600  0.1666666521317168  0.1573056757815152
  0.8331414614318575  0.1666666607137586  0.4920411204503239
  0.8332584744922187  0.1666666929966851  0.8249698510388868
  0.8333473811386938  0.4999860254365558  0.1577377511327214
  0.8333576645526364  0.4999756834661255  0.4918313257125391
  0.8333804186268807  0.4999528856411004  0.8249761073477231
  0.8333473936910707  0.8333472998382376  0.1577376905832324
  0.8333576436498191  0.8333576371146876  0.4918313878100520
  0.8333804313954758  0.8333804832897300  0.8249760906727914
  0.1666666696003816  0.1666666700855544  0.9932917192755824
  0.9917590114161001  0.1666666567165507  0.1699793696451337
  0.1666666469134128  0.9917590095631752  0.1699793740582365
  0.1666666717999945  0.1666666652378197  0.3436299802517908
  0.9992775760025125  0.1666666725258708  0.5034807923352744
  0.1666666587201036  0.9992776107722179  0.5034807897155247
  0.1666666665451118  0.1666666813720852  0.6715632258922923
  0.9985538181473572  0.1666666733982396  0.8343244941445604
  0.1666666733439115  0.9985538258315927  0.8343244901256881
  0.1666666792517049  0.5014796140914370  0.0055190737025868
  0.9987718408547224  0.5015597344157001  0.1692985921122911
  0.1666666610018837  0.3415743096404640  0.1699793582377254
  0.1666666642017702  0.5010684218026782  0.3415425581570162
  0.9997242705694660  0.5000568880714127  0.5033776176595666
  0.1666666548547724  0.3340557547886505  0.5034807852148617
  0.1666666585913248  0.5008235348500776  0.6735418690378125
  0.9997427589639614  0.5001084658656865  0.8363207811315405
  0.1666666698172179  0.3347795529806916  0.8343245052565251
  0.1666666546335023  0.8318537174853091  0.0055190640740861
  0.9987718268163519  0.8317735912256694  0.1692985737525561
  0.1666666340941632  0.6666666631314087  0.1707131807886029
  0.1666666495712903  0.8322649093569083  0.3415425567801051
  0.9997242753504239  0.8332764505175376  0.5033776301085169
  0.1666666474967400  0.6666666823605709  0.5038583067440499
  0.1666666620794999  0.8325098016927015  0.6735418721794630
  0.9997427477022498  0.8332248789120769  0.8363207708863030
  0.1666666640314176  0.6666666881494265  0.8356139248324155
  0.5014796134296944  0.1666666769727527  0.0055190661119866
  0.3415743050681428  0.1666666575088698  0.1699793636683040
  0.5015597280907187  0.9987718497823792  0.1692985910434217
  0.5010684104762717  0.1666666684702776  0.3415425741987477
  0.3340557077693234  0.1666666634191927  0.5034807933789125
  0.5000568669592056  0.9997242859188162  0.5033776178351630
  0.5008235199150732  0.1666666674497250  0.6735418709363046
  0.3347795437434868  0.1666666722291978  0.8343244990893481
  0.5001084610856523  0.9997427361556177  0.8363207759507461
  0.5001949605603855  0.5001949628504008  0.0064894645908495
  0.3345614205686971  0.5015597499522642  0.1692986002004844
  0.5015597303175454  0.3345614442544189  0.1692986096070328
  0.5000570313470050  0.5000570335854491  0.3409226902142208
  0.3336090298202734  0.5000568850887532  0.5033776177493934
  0.5000568662532672  0.3336090274844210  0.5033776199456526
  0.5001257682371190  0.5001257772570895  0.6739205140131190
  0.3335906002794218  0.5001084671984160  0.8363207841784757
  0.5001084618754064  0.3335905889613429  0.8363207773097940
  0.5001949810094004  0.8331383540250101  0.0064894639309543
  0.3345614103119061  0.8317735690177130  0.1692985777162832
  0.5009452299088437  0.6666666427465486  0.1696970354993823
  0.5000570333353949  0.8332762913283958  0.3409226879572671
  0.3336090203287938  0.8332764501779124  0.5033776133922032
  0.5001017464174140  0.6666666431433796  0.5034513588342335
  0.5001257718763981  0.8332075491699413  0.6739205354045623
  0.3335906031725031  0.8332248742183168  0.8363207844955483
  0.5001125409295994  0.6666666553673579  0.8363154905424253
  0.8318537375990189  0.1666666515242099  0.0055190556540623
  0.6666666660242342  0.1666666541543265  0.1707131846154439
  0.8317735793493242  0.9987718738539044  0.1692985748403188
  0.8322649160901179  0.1666666587475305  0.3415425668804986
  0.6666666286967313  0.1666666686663163  0.5038583105436985
  0.8332764413127762  0.9997242822513073  0.5033776322811505
  0.8325098024538136  0.1666666697669470  0.6735418557406305
  0.6666666808512502  0.1666666656159776  0.8356139150709936
  0.8332248734201357  0.9997427381465442  0.8363207629963085
  0.8331383500325700  0.5001949744670569  0.0064894842240264
  0.6666666211131727  0.5009452392385256  0.1696970341551207
  0.8317735750514004  0.3345614421001102  0.1692985905651341
  0.8332762826543814  0.5000570419640056  0.3409226869127764
  0.6666666297790869  0.5001017566338675  0.5034513707732984
  0.8332764377681841  0.3336090409278611  0.5033776247081292
  0.8332075490615978  0.5001257801435202  0.6739205280392397
  0.6666666744798846  0.5001125423484680  0.8363154878459369
  0.8332248696930051  0.3335905832545123  0.8363207743668823
  0.8331383566720802  0.8331383725574284  0.0064894596993312
  0.6666666369434537  0.8323880866169375  0.1696970182768851
  0.8323880677571793  0.6666666816919928  0.1696970186339755
  0.8332762957665096  0.8332763008513240  0.3409227088589617
  0.6666666598851805  0.8332315763743381  0.5034513691686939
  0.8332315682566431  0.6666666783159911  0.5034513758810277
  0.8332075558576477  0.8332075576281426  0.6739205067166907
  0.6666666779797694  0.8332207947378478  0.8363154788832148
  0.8332207979190613  0.6666666629355760  0.8363154769683163
  0.1666666729034532  0.1666666570376591  0.1644843024979679
 
  0.00000000E+00  0.00000000E+00  0.00000000E+00
  0.00000000E+00  0.00000000E+00  0.00000000E+00
  0.00000000E+00  0.00000000E+00  0.00000000E+00
  0.00000000E+00  0.00000000E+00  0.00000000E+00
  0.00000000E+00  0.00000000E+00  0.00000000E+00
  0.00000000E+00  0.00000000E+00  0.00000000E+00
  0.00000000E+00  0.00000000E+00  0.00000000E+00
  0.00000000E+00  0.00000000E+00  0.00000000E+00
  0.00000000E+00  0.00000000E+00  0.00000000E+00
  0.00000000E+00  0.00000000E+00  0.00000000E+00
  0.00000000E+00  0.00000000E+00  0.00000000E+00
  0.00000000E+00  0.00000000E+00  0.00000000E+00
  0.00000000E+00  0.00000000E+00  0.00000000E+00
  0.00000000E+00  0.00000000E+00  0.00000000E+00
  0.00000000E+00  0.00000000E+00  0.00000000E+00
  0.00000000E+00  0.00000000E+00  0.00000000E+00
  0.00000000E+00  0.00000000E+00  0.00000000E+00
  0.00000000E+00  0.00000000E+00  0.00000000E+00
  0.00000000E+00  0.00000000E+00  0.00000000E+00
  0.00000000E+00  0.00000000E+00  0.00000000E+00
  0.00000000E+00  0.00000000E+00  0.00000000E+00
  0.00000000E+00  0.00000000E+00  0.00000000E+00
  0.00000000E+00  0.00000000E+00  0.00000000E+00
  0.00000000E+00  0.00000000E+00  0.00000000E+00
  0.00000000E+00  0.00000000E+00  0.00000000E+00
  0.00000000E+00  0.00000000E+00  0.00000000E+00
  0.00000000E+00  0.00000000E+00  0.00000000E+00
  0.00000000E+00  0.00000000E+00  0.00000000E+00
  0.00000000E+00  0.00000000E+00  0.00000000E+00
  0.00000000E+00  0.00000000E+00  0.00000000E+00
  0.00000000E+00  0.00000000E+00  0.00000000E+00
  0.00000000E+00  0.00000000E+00  0.00000000E+00
  0.00000000E+00  0.00000000E+00  0.00000000E+00
  0.00000000E+00  0.00000000E+00  0.00000000E+00
  0.00000000E+00  0.00000000E+00  0.00000000E+00
  0.00000000E+00  0.00000000E+00  0.00000000E+00
  0.00000000E+00  0.00000000E+00  0.00000000E+00
  0.00000000E+00  0.00000000E+00  0.00000000E+00
  0.00000000E+00  0.00000000E+00  0.00000000E+00
  0.00000000E+00  0.00000000E+00  0.00000000E+00
  0.00000000E+00  0.00000000E+00  0.00000000E+00
  0.00000000E+00  0.00000000E+00  0.00000000E+00
  0.00000000E+00  0.00000000E+00  0.00000000E+00
  0.00000000E+00  0.00000000E+00  0.00000000E+00
  0.00000000E+00  0.00000000E+00  0.00000000E+00
  0.00000000E+00  0.00000000E+00  0.00000000E+00
  0.00000000E+00  0.00000000E+00  0.00000000E+00
  0.00000000E+00  0.00000000E+00  0.00000000E+00
  0.00000000E+00  0.00000000E+00  0.00000000E+00
  0.00000000E+00  0.00000000E+00  0.00000000E+00
  0.00000000E+00  0.00000000E+00  0.00000000E+00
  0.00000000E+00  0.00000000E+00  0.00000000E+00
  0.00000000E+00  0.00000000E+00  0.00000000E+00
  0.00000000E+00  0.00000000E+00  0.00000000E+00
  0.00000000E+00  0.00000000E+00  0.00000000E+00
  0.00000000E+00  0.00000000E+00  0.00000000E+00
  0.00000000E+00  0.00000000E+00  0.00000000E+00
  0.00000000E+00  0.00000000E+00  0.00000000E+00
  0.00000000E+00  0.00000000E+00  0.00000000E+00
  0.00000000E+00  0.00000000E+00  0.00000000E+00
  0.00000000E+00  0.00000000E+00  0.00000000E+00
  0.00000000E+00  0.00000000E+00  0.00000000E+00
  0.00000000E+00  0.00000000E+00  0.00000000E+00
  0.00000000E+00  0.00000000E+00  0.00000000E+00
  0.00000000E+00  0.00000000E+00  0.00000000E+00
  0.00000000E+00  0.00000000E+00  0.00000000E+00
  0.00000000E+00  0.00000000E+00  0.00000000E+00
  0.00000000E+00  0.00000000E+00  0.00000000E+00
  0.00000000E+00  0.00000000E+00  0.00000000E+00
  0.00000000E+00  0.00000000E+00  0.00000000E+00
  0.00000000E+00  0.00000000E+00  0.00000000E+00
  0.00000000E+00  0.00000000E+00  0.00000000E+00
  0.00000000E+00  0.00000000E+00  0.00000000E+00
  0.00000000E+00  0.00000000E+00  0.00000000E+00
  0.00000000E+00  0.00000000E+00  0.00000000E+00
  0.00000000E+00  0.00000000E+00  0.00000000E+00
  0.00000000E+00  0.00000000E+00  0.00000000E+00
  0.00000000E+00  0.00000000E+00  0.00000000E+00
  0.00000000E+00  0.00000000E+00  0.00000000E+00
  0.00000000E+00  0.00000000E+00  0.00000000E+00
  0.00000000E+00  0.00000000E+00  0.00000000E+00
  0.00000000E+00  0.00000000E+00  0.00000000E+00
  0.00000000E+00  0.00000000E+00  0.00000000E+00
  0.00000000E+00  0.00000000E+00  0.00000000E+00
  0.00000000E+00  0.00000000E+00  0.00000000E+00
  0.00000000E+00  0.00000000E+00  0.00000000E+00
  0.00000000E+00  0.00000000E+00  0.00000000E+00
  0.00000000E+00  0.00000000E+00  0.00000000E+00
  0.00000000E+00  0.00000000E+00  0.00000000E+00
  0.00000000E+00  0.00000000E+00  0.00000000E+00
  0.00000000E+00  0.00000000E+00  0.00000000E+00
  0.00000000E+00  0.00000000E+00  0.00000000E+00
  0.00000000E+00  0.00000000E+00  0.00000000E+00
  0.00000000E+00  0.00000000E+00  0.00000000E+00
  0.00000000E+00  0.00000000E+00  0.00000000E+00
  0.00000000E+00  0.00000000E+00  0.00000000E+00
  0.00000000E+00  0.00000000E+00  0.00000000E+00
  0.00000000E+00  0.00000000E+00  0.00000000E+00
  0.00000000E+00  0.00000000E+00  0.00000000E+00
  0.00000000E+00  0.00000000E+00  0.00000000E+00
  0.00000000E+00  0.00000000E+00  0.00000000E+00
  0.00000000E+00  0.00000000E+00  0.00000000E+00
  0.00000000E+00  0.00000000E+00  0.00000000E+00
  0.00000000E+00  0.00000000E+00  0.00000000E+00
  0.00000000E+00  0.00000000E+00  0.00000000E+00
  0.00000000E+00  0.00000000E+00  0.00000000E+00
  0.00000000E+00  0.00000000E+00  0.00000000E+00
  0.00000000E+00  0.00000000E+00  0.00000000E+00
  0.00000000E+00  0.00000000E+00  0.00000000E+00
  0.00000000E+00  0.00000000E+00  0.00000000E+00
  0.00000000E+00  0.00000000E+00  0.00000000E+00
  0.00000000E+00  0.00000000E+00  0.00000000E+00
  0.00000000E+00  0.00000000E+00  0.00000000E+00
  0.00000000E+00  0.00000000E+00  0.00000000E+00
  0.00000000E+00  0.00000000E+00  0.00000000E+00
  0.00000000E+00  0.00000000E+00  0.00000000E+00
  0.00000000E+00  0.00000000E+00  0.00000000E+00
  0.00000000E+00  0.00000000E+00  0.00000000E+00
  0.00000000E+00  0.00000000E+00  0.00000000E+00
  0.00000000E+00  0.00000000E+00  0.00000000E+00
  0.00000000E+00  0.00000000E+00  0.00000000E+00
  0.00000000E+00  0.00000000E+00  0.00000000E+00
  0.00000000E+00  0.00000000E+00  0.00000000E+00
  0.00000000E+00  0.00000000E+00  0.00000000E+00
  0.00000000E+00  0.00000000E+00  0.00000000E+00
  0.00000000E+00  0.00000000E+00  0.00000000E+00
  0.00000000E+00  0.00000000E+00  0.00000000E+00
  0.00000000E+00  0.00000000E+00  0.00000000E+00
  0.00000000E+00  0.00000000E+00  0.00000000E+00
  0.00000000E+00  0.00000000E+00  0.00000000E+00
  0.00000000E+00  0.00000000E+00  0.00000000E+00
  0.00000000E+00  0.00000000E+00  0.00000000E+00
  0.00000000E+00  0.00000000E+00  0.00000000E+00
  0.00000000E+00  0.00000000E+00  0.00000000E+00
  0.00000000E+00  0.00000000E+00  0.00000000E+00
