# Supplementary material for: Mitigating proton trapping in cubic perovskite oxides via ScO6 octahedral networks
Source: Nat Mater. 2025 Aug 8;24(12):1949–56. doi: 10.1038/s41563-025-02311-w (PMC12657236; doi:10.1038/s41563-025-02311-w)
Supplement: Supplementary file 3 — Density functional theory structure data for Supplementary Fig. 25. [file 41563_2025_2311_MOESM3_ESM.zip › Fig_S25_DFT_structures/BaTiO3_P4mm/perfect.vasp]

VASP poscar file                        
   1.00000000000000     
    11.9039651552239256    0.0000000000000000    0.0000000000000000
     0.0000000000000000   11.9039651552239256    0.0000000000000000
     0.0000000000000000    0.0000000000000000   12.2024437211969143
   Ba   Ti   O 
    27    27    81
Direct
  0.0000000000000000  0.0000000000000000  0.3303276598758842
  0.0000000000000000  0.0000000000000000  0.6636609932092199
  0.0000000000000000  0.0000000000000000  0.9969943265425485
  0.0000000000000000  0.3333333333333357  0.3303276598758842
  0.0000000000000000  0.3333333333333357  0.6636609932092199
  0.0000000000000000  0.3333333333333357  0.9969943265425485
  0.0000000000000000  0.6666666666666643  0.3303276598758842
  0.0000000000000000  0.6666666666666643  0.6636609932092199
  0.0000000000000000  0.6666666666666643  0.9969943265425485
  0.3333333333333357  0.0000000000000000  0.3303276598758842
  0.3333333333333357  0.0000000000000000  0.6636609932092199
  0.3333333333333357  0.0000000000000000  0.9969943265425485
  0.3333333333333357  0.3333333333333357  0.3303276598758842
  0.3333333333333357  0.3333333333333357  0.6636609932092199
  0.3333333333333357  0.3333333333333357  0.9969943265425485
  0.3333333333333357  0.6666666666666643  0.3303276598758842
  0.3333333333333357  0.6666666666666643  0.6636609932092199
  0.3333333333333357  0.6666666666666643  0.9969943265425485
  0.6666666666666643  0.0000000000000000  0.3303276598758842
  0.6666666666666643  0.0000000000000000  0.6636609932092199
  0.6666666666666643  0.0000000000000000  0.9969943265425485
  0.6666666666666643  0.3333333333333357  0.3303276598758842
  0.6666666666666643  0.3333333333333357  0.6636609932092199
  0.6666666666666643  0.3333333333333357  0.9969943265425485
  0.6666666666666643  0.6666666666666643  0.3303276598758842
  0.6666666666666643  0.6666666666666643  0.6636609932092199
  0.6666666666666643  0.6666666666666643  0.9969943265425485
  0.1666666666666643  0.1666666666666643  0.1581101216225136
  0.1666666666666643  0.1666666666666643  0.4914434549558493
  0.1666666666666643  0.1666666666666643  0.8247767882891850
  0.1666666666666643  0.5000000000000000  0.1581101216225136
  0.1666666666666643  0.5000000000000000  0.4914434549558493
  0.1666666666666643  0.5000000000000000  0.8247767882891850
  0.1666666666666643  0.8333333333333357  0.1581101216225136
  0.1666666666666643  0.8333333333333357  0.4914434549558493
  0.1666666666666643  0.8333333333333357  0.8247767882891850
  0.5000000000000000  0.1666666666666643  0.1581101216225136
  0.5000000000000000  0.1666666666666643  0.4914434549558493
  0.5000000000000000  0.1666666666666643  0.8247767882891850
  0.5000000000000000  0.5000000000000000  0.1581101216225136
  0.5000000000000000  0.5000000000000000  0.4914434549558493
  0.5000000000000000  0.5000000000000000  0.8247767882891850
  0.5000000000000000  0.8333333333333357  0.1581101216225136
  0.5000000000000000  0.8333333333333357  0.4914434549558493
  0.5000000000000000  0.8333333333333357  0.8247767882891850
  0.8333333333333357  0.1666666666666643  0.1581101216225136
  0.8333333333333357  0.1666666666666643  0.4914434549558493
  0.8333333333333357  0.1666666666666643  0.8247767882891850
  0.8333333333333357  0.5000000000000000  0.1581101216225136
  0.8333333333333357  0.5000000000000000  0.4914434549558493
  0.8333333333333357  0.5000000000000000  0.8247767882891850
  0.8333333333333357  0.8333333333333357  0.1581101216225136
  0.8333333333333357  0.8333333333333357  0.4914434549558493
  0.8333333333333357  0.8333333333333357  0.8247767882891850
  0.1666666666666643  0.1666666666666643  0.0073163109824605
  0.0000000000000000  0.1666666666666643  0.1697229537595746
  0.1666666666666643  0.0000000000000000  0.1697229537595746
  0.1666666666666643  0.1666666666666643  0.3406496443157891
  0.0000000000000000  0.1666666666666643  0.5030562870929032
  0.1666666666666643  0.0000000000000000  0.5030562870929032
  0.1666666666666643  0.1666666666666643  0.6739829776491248
  0.0000000000000000  0.1666666666666643  0.8363896204262389
  0.1666666666666643  0.0000000000000000  0.8363896204262389
  0.1666666666666643  0.5000000000000000  0.0073163109824605
  0.0000000000000000  0.5000000000000000  0.1697229537595746
  0.1666666666666643  0.3333333333333357  0.1697229537595746
  0.1666666666666643  0.5000000000000000  0.3406496443157891
  0.0000000000000000  0.5000000000000000  0.5030562870929032
  0.1666666666666643  0.3333333333333357  0.5030562870929032
  0.1666666666666643  0.5000000000000000  0.6739829776491248
  0.0000000000000000  0.5000000000000000  0.8363896204262389
  0.1666666666666643  0.3333333333333357  0.8363896204262389
  0.1666666666666643  0.8333333333333357  0.0073163109824605
  0.0000000000000000  0.8333333333333357  0.1697229537595746
  0.1666666666666643  0.6666666666666643  0.1697229537595746
  0.1666666666666643  0.8333333333333357  0.3406496443157891
  0.0000000000000000  0.8333333333333357  0.5030562870929032
  0.1666666666666643  0.6666666666666643  0.5030562870929032
  0.1666666666666643  0.8333333333333357  0.6739829776491248
  0.0000000000000000  0.8333333333333357  0.8363896204262389
  0.1666666666666643  0.6666666666666643  0.8363896204262389
  0.5000000000000000  0.1666666666666643  0.0073163109824605
  0.3333333333333357  0.1666666666666643  0.1697229537595746
  0.5000000000000000  0.0000000000000000  0.1697229537595746
  0.5000000000000000  0.1666666666666643  0.3406496443157891
  0.3333333333333357  0.1666666666666643  0.5030562870929032
  0.5000000000000000  0.0000000000000000  0.5030562870929032
  0.5000000000000000  0.1666666666666643  0.6739829776491248
  0.3333333333333357  0.1666666666666643  0.8363896204262389
  0.5000000000000000  0.0000000000000000  0.8363896204262389
  0.5000000000000000  0.5000000000000000  0.0073163109824605
  0.3333333333333357  0.5000000000000000  0.1697229537595746
  0.5000000000000000  0.3333333333333357  0.1697229537595746
  0.5000000000000000  0.5000000000000000  0.3406496443157891
  0.3333333333333357  0.5000000000000000  0.5030562870929032
  0.5000000000000000  0.3333333333333357  0.5030562870929032
  0.5000000000000000  0.5000000000000000  0.6739829776491248
  0.3333333333333357  0.5000000000000000  0.8363896204262389
  0.5000000000000000  0.3333333333333357  0.8363896204262389
  0.5000000000000000  0.8333333333333357  0.0073163109824605
  0.3333333333333357  0.8333333333333357  0.1697229537595746
  0.5000000000000000  0.6666666666666643  0.1697229537595746
  0.5000000000000000  0.8333333333333357  0.3406496443157891
  0.3333333333333357  0.8333333333333357  0.5030562870929032
  0.5000000000000000  0.6666666666666643  0.5030562870929032
  0.5000000000000000  0.8333333333333357  0.6739829776491248
  0.3333333333333357  0.8333333333333357  0.8363896204262389
  0.5000000000000000  0.6666666666666643  0.8363896204262389
  0.8333333333333357  0.1666666666666643  0.0073163109824605
  0.6666666666666643  0.1666666666666643  0.1697229537595746
  0.8333333333333357  0.0000000000000000  0.1697229537595746
  0.8333333333333357  0.1666666666666643  0.3406496443157891
  0.6666666666666643  0.1666666666666643  0.5030562870929032
  0.8333333333333357  0.0000000000000000  0.5030562870929032
  0.8333333333333357  0.1666666666666643  0.6739829776491248
  0.6666666666666643  0.1666666666666643  0.8363896204262389
  0.8333333333333357  0.0000000000000000  0.8363896204262389
  0.8333333333333357  0.5000000000000000  0.0073163109824605
  0.6666666666666643  0.5000000000000000  0.1697229537595746
  0.8333333333333357  0.3333333333333357  0.1697229537595746
  0.8333333333333357  0.5000000000000000  0.3406496443157891
  0.6666666666666643  0.5000000000000000  0.5030562870929032
  0.8333333333333357  0.3333333333333357  0.5030562870929032
  0.8333333333333357  0.5000000000000000  0.6739829776491248
  0.6666666666666643  0.5000000000000000  0.8363896204262389
  0.8333333333333357  0.3333333333333357  0.8363896204262389
  0.8333333333333357  0.8333333333333357  0.0073163109824605
  0.6666666666666643  0.8333333333333357  0.1697229537595746
  0.8333333333333357  0.6666666666666643  0.1697229537595746
  0.8333333333333357  0.8333333333333357  0.3406496443157891
  0.6666666666666643  0.8333333333333357  0.5030562870929032
  0.8333333333333357  0.6666666666666643  0.5030562870929032
  0.8333333333333357  0.8333333333333357  0.6739829776491248
  0.6666666666666643  0.8333333333333357  0.8363896204262389
  0.8333333333333357  0.6666666666666643  0.8363896204262389
 
  0.00000000E+00  0.00000000E+00  0.00000000E+00
  0.00000000E+00  0.00000000E+00  0.00000000E+00
  0.00000000E+00  0.00000000E+00  0.00000000E+00
  0.00000000E+00  0.00000000E+00  0.00000000E+00
  0.00000000E+00  0.00000000E+00  0.00000000E+00
  0.00000000E+00  0.00000000E+00  0.00000000E+00
  0.00000000E+00  0.00000000E+00  0.00000000E+00
  0.00000000E+00  0.00000000E+00  0.00000000E+00
  0.00000000E+00  0.00000000E+00  0.00000000E+00
  0.00000000E+00  0.00000000E+00  0.00000000E+00
  0.00000000E+00  0.00000000E+00  0.00000000E+00
  0.00000000E+00  0.00000000E+00  0.00000000E+00
  0.00000000E+00  0.00000000E+00  0.00000000E+00
  0.00000000E+00  0.00000000E+00  0.00000000E+00
  0.00000000E+00  0.00000000E+00  0.00000000E+00
  0.00000000E+00  0.00000000E+00  0.00000000E+00
  0.00000000E+00  0.00000000E+00  0.00000000E+00
  0.00000000E+00  0.00000000E+00  0.00000000E+00
  0.00000000E+00  0.00000000E+00  0.00000000E+00
  0.00000000E+00  0.00000000E+00  0.00000000E+00
  0.00000000E+00  0.00000000E+00  0.00000000E+00
  0.00000000E+00  0.00000000E+00  0.00000000E+00
  0.00000000E+00  0.00000000E+00  0.00000000E+00
  0.00000000E+00  0.00000000E+00  0.00000000E+00
  0.00000000E+00  0.00000000E+00  0.00000000E+00
  0.00000000E+00  0.00000000E+00  0.00000000E+00
  0.00000000E+00  0.00000000E+00  0.00000000E+00
  0.00000000E+00  0.00000000E+00  0.00000000E+00
  0.00000000E+00  0.00000000E+00  0.00000000E+00
  0.00000000E+00  0.00000000E+00  0.00000000E+00
  0.00000000E+00  0.00000000E+00  0.00000000E+00
  0.00000000E+00  0.00000000E+00  0.00000000E+00
  0.00000000E+00  0.00000000E+00  0.00000000E+00
  0.00000000E+00  0.00000000E+00  0.00000000E+00
  0.00000000E+00  0.00000000E+00  0.00000000E+00
  0.00000000E+00  0.00000000E+00  0.00000000E+00
  0.00000000E+00  0.00000000E+00  0.00000000E+00
  0.00000000E+00  0.00000000E+00  0.00000000E+00
  0.00000000E+00  0.00000000E+00  0.00000000E+00
  0.00000000E+00  0.00000000E+00  0.00000000E+00
  0.00000000E+00  0.00000000E+00  0.00000000E+00
  0.00000000E+00  0.00000000E+00  0.00000000E+00
  0.00000000E+00  0.00000000E+00  0.00000000E+00
  0.00000000E+00  0.00000000E+00  0.00000000E+00
  0.00000000E+00  0.00000000E+00  0.00000000E+00
  0.00000000E+00  0.00000000E+00  0.00000000E+00
  0.00000000E+00  0.00000000E+00  0.00000000E+00
  0.00000000E+00  0.00000000E+00  0.00000000E+00
  0.00000000E+00  0.00000000E+00  0.00000000E+00
  0.00000000E+00  0.00000000E+00  0.00000000E+00
  0.00000000E+00  0.00000000E+00  0.00000000E+00
  0.00000000E+00  0.00000000E+00  0.00000000E+00
  0.00000000E+00  0.00000000E+00  0.00000000E+00
  0.00000000E+00  0.00000000E+00  0.00000000E+00
  0.00000000E+00  0.00000000E+00  0.00000000E+00
  0.00000000E+00  0.00000000E+00  0.00000000E+00
  0.00000000E+00  0.00000000E+00  0.00000000E+00
  0.00000000E+00  0.00000000E+00  0.00000000E+00
  0.00000000E+00  0.00000000E+00  0.00000000E+00
  0.00000000E+00  0.00000000E+00  0.00000000E+00
  0.00000000E+00  0.00000000E+00  0.00000000E+00
  0.00000000E+00  0.00000000E+00  0.00000000E+00
  0.00000000E+00  0.00000000E+00  0.00000000E+00
  0.00000000E+00  0.00000000E+00  0.00000000E+00
  0.00000000E+00  0.00000000E+00  0.00000000E+00
  0.00000000E+00  0.00000000E+00  0.00000000E+00
  0.00000000E+00  0.00000000E+00  0.00000000E+00
  0.00000000E+00  0.00000000E+00  0.00000000E+00
  0.00000000E+00  0.00000000E+00  0.00000000E+00
  0.00000000E+00  0.00000000E+00  0.00000000E+00
  0.00000000E+00  0.00000000E+00  0.00000000E+00
  0.00000000E+00  0.00000000E+00  0.00000000E+00
  0.00000000E+00  0.00000000E+00  0.00000000E+00
  0.00000000E+00  0.00000000E+00  0.00000000E+00
  0.00000000E+00  0.00000000E+00  0.00000000E+00
  0.00000000E+00  0.00000000E+00  0.00000000E+00
  0.00000000E+00  0.00000000E+00  0.00000000E+00
  0.00000000E+00  0.00000000E+00  0.00000000E+00
  0.00000000E+00  0.00000000E+00  0.00000000E+00
  0.00000000E+00  0.00000000E+00  0.00000000E+00
  0.00000000E+00  0.00000000E+00  0.00000000E+00
  0.00000000E+00  0.00000000E+00  0.00000000E+00
  0.00000000E+00  0.00000000E+00  0.00000000E+00
  0.00000000E+00  0.00000000E+00  0.00000000E+00
  0.00000000E+00  0.00000000E+00  0.00000000E+00
  0.00000000E+00  0.00000000E+00  0.00000000E+00
  0.00000000E+00  0.00000000E+00  0.00000000E+00
  0.00000000E+00  0.00000000E+00  0.00000000E+00
  0.00000000E+00  0.00000000E+00  0.00000000E+00
  0.00000000E+00  0.00000000E+00  0.00000000E+00
  0.00000000E+00  0.00000000E+00  0.00000000E+00
  0.00000000E+00  0.00000000E+00  0.00000000E+00
  0.00000000E+00  0.00000000E+00  0.00000000E+00
  0.00000000E+00  0.00000000E+00  0.00000000E+00
  0.00000000E+00  0.00000000E+00  0.00000000E+00
  0.00000000E+00  0.00000000E+00  0.00000000E+00
  0.00000000E+00  0.00000000E+00  0.00000000E+00
  0.00000000E+00  0.00000000E+00  0.00000000E+00
  0.00000000E+00  0.00000000E+00  0.00000000E+00
  0.00000000E+00  0.00000000E+00  0.00000000E+00
  0.00000000E+00  0.00000000E+00  0.00000000E+00
  0.00000000E+00  0.00000000E+00  0.00000000E+00
  0.00000000E+00  0.00000000E+00  0.00000000E+00
  0.00000000E+00  0.00000000E+00  0.00000000E+00
  0.00000000E+00  0.00000000E+00  0.00000000E+00
  0.00000000E+00  0.00000000E+00  0.00000000E+00
  0.00000000E+00  0.00000000E+00  0.00000000E+00
  0.00000000E+00  0.00000000E+00  0.00000000E+00
  0.00000000E+00  0.00000000E+00  0.00000000E+00
  0.00000000E+00  0.00000000E+00  0.00000000E+00
  0.00000000E+00  0.00000000E+00  0.00000000E+00
  0.00000000E+00  0.00000000E+00  0.00000000E+00
  0.00000000E+00  0.00000000E+00  0.00000000E+00
  0.00000000E+00  0.00000000E+00  0.00000000E+00
  0.00000000E+00  0.00000000E+00  0.00000000E+00
  0.00000000E+00  0.00000000E+00  0.00000000E+00
  0.00000000E+00  0.00000000E+00  0.00000000E+00
  0.00000000E+00  0.00000000E+00  0.00000000E+00
  0.00000000E+00  0.00000000E+00  0.00000000E+00
  0.00000000E+00  0.00000000E+00  0.00000000E+00
  0.00000000E+00  0.00000000E+00  0.00000000E+00
  0.00000000E+00  0.00000000E+00  0.00000000E+00
  0.00000000E+00  0.00000000E+00  0.00000000E+00
  0.00000000E+00  0.00000000E+00  0.00000000E+00
  0.00000000E+00  0.00000000E+00  0.00000000E+00
  0.00000000E+00  0.00000000E+00  0.00000000E+00
  0.00000000E+00  0.00000000E+00  0.00000000E+00
  0.00000000E+00  0.00000000E+00  0.00000000E+00
  0.00000000E+00  0.00000000E+00  0.00000000E+00
  0.00000000E+00  0.00000000E+00  0.00000000E+00
  0.00000000E+00  0.00000000E+00  0.00000000E+00
  0.00000000E+00  0.00000000E+00  0.00000000E+00
  0.00000000E+00  0.00000000E+00  0.00000000E+00
  0.00000000E+00  0.00000000E+00  0.00000000E+00
  0.00000000E+00  0.00000000E+00  0.00000000E+00
