# Supplementary material for: Mitigating proton trapping in cubic perovskite oxides via ScO6 octahedral networks
Source: Nat Mater. 2025 Aug 8;24(12):1949–56. doi: 10.1038/s41563-025-02311-w (PMC12657236; doi:10.1038/s41563-025-02311-w)
Supplement: Supplementary file 3 — Density functional theory structure data for Supplementary Fig. 25. [file 41563_2025_2311_MOESM3_ESM.zip › Fig_S25_DFT_structures/BaTiO3_P4mm/Y_Zr.vasp]

VASP poscar file                        
   1.00000000000000     
    11.9039651552239256    0.0000000000000000    0.0000000000000000
     0.0000000000000000   11.9039651552239256    0.0000000000000000
     0.0000000000000000    0.0000000000000000   12.2024437211969143
   Ba   Ti   O    Y 
    27    26    81     1
Direct
  0.9982074249992934  0.9982074262980234  0.3326317998924466
  0.0002428568699955  0.0002428515916151  0.6644608034445341
  0.9987641015652997  0.9987640796878168  0.9955075367611457
  0.9982074205521911  0.3351259015557346  0.3326318019825507
  0.0002428824123868  0.3330904320371317  0.6644608058184573
  0.9987640987702022  0.3345692199029457  0.9955075320803317
  0.9995773201267966  0.6666666617835730  0.3304823717206347
  0.0000834692428313  0.6666666504132053  0.6637214637588755
  0.9990655153736228  0.6666666609850793  0.9963811915175071
  0.3351259234417228  0.9982074281525328  0.3326318019292955
  0.3330904258392806  0.0002428737709721  0.6644608033882236
  0.3345692298492082  0.9987640983103674  0.9955075181459421
  0.3351259341159434  0.3351259103835602  0.3326318017477590
  0.3330904199656217  0.3330904573423297  0.6644608038225073
  0.3345692315483930  0.3345692482625111  0.9955075065741426
  0.3337560214950486  0.6666666647332278  0.3304823690011744
  0.3332498061413887  0.6666667058369313  0.6637214337943078
  0.3342678230469858  0.6666666762117686  0.9963812001026469
  0.6666666729061816  0.9995773304582656  0.3304823444970566
  0.6666666382319875  0.0000834450277623  0.6637214660964830
  0.6666666571338382  0.9990654941998116  0.9963811648069480
  0.6666666653998448  0.3337560009934748  0.3304823587175889
  0.6666666288827372  0.3332498608991159  0.6637214778488953
  0.6666666505981382  0.3342678403214947  0.9963811351080167
  0.6666666671192658  0.6666666540907187  0.3298186307394815
  0.6666666753345751  0.6666666442610847  0.6637776396962920
  0.6666666718666292  0.6666666451551038  0.9976075123096351
  0.1666666810308186  0.1666666529388365  0.5009612189015016
  0.1666664796396518  0.1666666949021405  0.8304266050405147
  0.1666666795139164  0.5030645405429581  0.1564433054237497
  0.1666666851622693  0.5004705723646694  0.4925192131431970
  0.1666666805101542  0.5003890618284998  0.8246673747707476
  0.1666666936764045  0.8302687900511856  0.1564433114388351
  0.1666666242608486  0.8328627575932046  0.4925192148938038
  0.1666665355070194  0.8329443262109493  0.8246673744405584
  0.5030645441196171  0.1666666640651897  0.1564432496252692
  0.5004705946352672  0.1666666460767416  0.4925192297067937
  0.5003888529709357  0.1666666670174948  0.8246673509190430
  0.5002174375917718  0.5002174303258045  0.1576190369662953
  0.5002260168707409  0.5002260031908818  0.4922329834126984
  0.5002700748906861  0.5002701182867710  0.8247590952018342
  0.5002174499842980  0.8331159063208560  0.1576190358521288
  0.5002259769797277  0.8331072989202042  0.4922329650275259
  0.5002699821444168  0.8330632310433117  0.8247591441021882
  0.8302688013631254  0.1666666720640961  0.1564432617851068
  0.8328627645623996  0.1666666309016307  0.4925192091424293
  0.8329441558093933  0.1666664735630121  0.8246673653023606
  0.8331159157313550  0.5002174338539618  0.1576190375046238
  0.8331073353113467  0.5002259577802946  0.4922329808012478
  0.8330632745266229  0.5002699341376129  0.8247591355055093
  0.8331159193260405  0.8331159042780811  0.1576190348479329
  0.8331072869056442  0.8331072896991571  0.4922329682063094
  0.8330631484987876  0.8330630456271280  0.8247591478473169
  0.1666667092040726  0.1666666748561525  0.9866473623150185
  0.9852521510433334  0.1666666668424881  0.1721530773282467
  0.1666666736415863  0.9852521388780247  0.1721531146174939
  0.1666666797090599  0.1666666712630089  0.3490104633466302
  0.9985098339813661  0.1666666704155517  0.5046054378242673
  0.1666666758035475  0.9985098428398871  0.5046054329234479
  0.1666666782365809  0.1666666541491182  0.6693776862626919
  0.9981494099688888  0.1666666757489637  0.8329259672512563
  0.1666667049920392  0.9981493170567006  0.8329259840301972
  0.1666666697652914  0.5025326954543559  0.0044876378094187
  0.9981163301608689  0.5028242595656707  0.1686846839489959
  0.1666666753282797  0.3480811967614272  0.1721531223823334
  0.1666666538877450  0.5022904329525772  0.3424817806792362
  0.9993254964100657  0.5002862785335580  0.5035534037451228
  0.1666666611637879  0.3348234895571451  0.5046054435279856
  0.1666666691750081  0.5014376774726159  0.6734911001678441
  0.9994893502840014  0.5001587540931283  0.8361276655565177
  0.1666666755341453  0.3351839942418522  0.8329259710757597
  0.1666666944405648  0.8308006326783115  0.0044876376812297
  0.9981163380423652  0.8305090699028810  0.1686847003579786
  0.1666666753469812  0.6666666675050053  0.1720245653074599
  0.1666666777645105  0.8310429032052866  0.3424817829648816
  0.9993255499409273  0.8330470589894361  0.5035534033345357
  0.1666666704634210  0.6666666750072991  0.5048786123003310
  0.1666666744723670  0.8318956702045526  0.6734911035606856
  0.9994894402637087  0.8331746080536107  0.8361276644372779
  0.1666666849103109  0.6666666674561981  0.8350533236556217
  0.5025326983566103  0.1666666916908639  0.0044875681724434
  0.3480812047405095  0.1666666663448240  0.1721530840652505
  0.5028242773638993  0.9981163434765250  0.1686846479707427
  0.5022904511524686  0.1666666664935406  0.3424817928829711
  0.3348234964777177  0.1666666732471356  0.5046054486818647
  0.5002862909400037  0.9993255402530252  0.5035534216158126
  0.5014376849343236  0.1666666610178211  0.6734911016677785
  0.3351841080678497  0.1666666699825186  0.8329259548369521
  0.5001587719336982  0.9994893884723410  0.8361276475531412
  0.5004316572700347  0.5004316747173121  0.0058783995899674
  0.3352170078995798  0.5028242598562400  0.1686847030643293
  0.5028242747376694  0.3352169960378859  0.1686846682134018
  0.5002136860644271  0.5002136702125668  0.3410625763683015
  0.3340077792401388  0.5002862805417081  0.5035533534434791
  0.5002862795362120  0.3340078366246217  0.5035534573404448
  0.5003439923499826  0.5003442640001197  0.6737469556719020
  0.3338439328513232  0.5001587652337420  0.8361277035954870
  0.5001587437282069  0.3338440052222680  0.8361275703921791
  0.5004316846861627  0.8329016630194488  0.0058784064082289
  0.3352170136894514  0.8305090732033236  0.1686847010120260
  0.5016489435386831  0.6666666647676109  0.1695519289537160
  0.5002137027820837  0.8331196870269792  0.3410625511180569
  0.3340078420828902  0.8330470658402547  0.5035533979825999
  0.5003436691300180  0.6666667024238038  0.5036825661664537
  0.5003441518768454  0.8329891771778506  0.6737469849300055
  0.3338440321525056  0.8331745822398489  0.8361276643294531
  0.5003058870358217  0.6666666907828827  0.8359865864092271
  0.8308006572668347  0.1666666660769138  0.0044875878808739
  0.6666666676568767  0.1666666652295063  0.1720244811354021
  0.8305090833702522  0.9981163350718774  0.1686846695705881
  0.8310428952986726  0.1666666709911482  0.3424817746291566
  0.6666666710074267  0.1666666696385875  0.5048786297818708
  0.8330470616347299  0.9993255396694991  0.5035534063379643
  0.8318956638911672  0.1666666781863739  0.6734911002708941
  0.6666667382008953  0.1666666891628381  0.8350533108993190
  0.8331746311816843  0.9994894419145766  0.8361276569428853
  0.8329016561851859  0.5004316839941296  0.0058783792865853
  0.6666666683780278  0.5016489257042522  0.1695519254604534
  0.8305090769836738  0.3352169963440943  0.1686846636652319
  0.8331196433791703  0.5002136690191321  0.3410625728003609
  0.6666666425942580  0.5003436578835192  0.5036826731098074
  0.8330470476260246  0.3340078237388582  0.5035534177684937
  0.8329892104772441  0.5003441347711401  0.6737469968369183
  0.6666666270248101  0.5003059049634970  0.8359864533020485
  0.8331746222859238  0.3338440434394983  0.8361276677222733
  0.8329016890231955  0.8329016704396963  0.0058783907119420
  0.6666666808933428  0.8316844023392989  0.1695519242059618
  0.8316844075978480  0.6666666586723409  0.1695519245570196
  0.8331196596882151  0.8331196590181591  0.3410625625620227
  0.6666666951392486  0.8329896914819841  0.5036826212294656
  0.8329896790671825  0.6666666773432723  0.5036826235315814
  0.8329892164525532  0.8329892022529464  0.6737469950757102
  0.6666667511193864  0.8330274647119609  0.8359865520676308
  0.8330274826805422  0.6666667415489655  0.8359865473158905
  0.1666666809890032  0.1666666665492613  0.1660133954006113
 
  0.00000000E+00  0.00000000E+00  0.00000000E+00
  0.00000000E+00  0.00000000E+00  0.00000000E+00
  0.00000000E+00  0.00000000E+00  0.00000000E+00
  0.00000000E+00  0.00000000E+00  0.00000000E+00
  0.00000000E+00  0.00000000E+00  0.00000000E+00
  0.00000000E+00  0.00000000E+00  0.00000000E+00
  0.00000000E+00  0.00000000E+00  0.00000000E+00
  0.00000000E+00  0.00000000E+00  0.00000000E+00
  0.00000000E+00  0.00000000E+00  0.00000000E+00
  0.00000000E+00  0.00000000E+00  0.00000000E+00
  0.00000000E+00  0.00000000E+00  0.00000000E+00
  0.00000000E+00  0.00000000E+00  0.00000000E+00
  0.00000000E+00  0.00000000E+00  0.00000000E+00
  0.00000000E+00  0.00000000E+00  0.00000000E+00
  0.00000000E+00  0.00000000E+00  0.00000000E+00
  0.00000000E+00  0.00000000E+00  0.00000000E+00
  0.00000000E+00  0.00000000E+00  0.00000000E+00
  0.00000000E+00  0.00000000E+00  0.00000000E+00
  0.00000000E+00  0.00000000E+00  0.00000000E+00
  0.00000000E+00  0.00000000E+00  0.00000000E+00
  0.00000000E+00  0.00000000E+00  0.00000000E+00
  0.00000000E+00  0.00000000E+00  0.00000000E+00
  0.00000000E+00  0.00000000E+00  0.00000000E+00
  0.00000000E+00  0.00000000E+00  0.00000000E+00
  0.00000000E+00  0.00000000E+00  0.00000000E+00
  0.00000000E+00  0.00000000E+00  0.00000000E+00
  0.00000000E+00  0.00000000E+00  0.00000000E+00
  0.00000000E+00  0.00000000E+00  0.00000000E+00
  0.00000000E+00  0.00000000E+00  0.00000000E+00
  0.00000000E+00  0.00000000E+00  0.00000000E+00
  0.00000000E+00  0.00000000E+00  0.00000000E+00
  0.00000000E+00  0.00000000E+00  0.00000000E+00
  0.00000000E+00  0.00000000E+00  0.00000000E+00
  0.00000000E+00  0.00000000E+00  0.00000000E+00
  0.00000000E+00  0.00000000E+00  0.00000000E+00
  0.00000000E+00  0.00000000E+00  0.00000000E+00
  0.00000000E+00  0.00000000E+00  0.00000000E+00
  0.00000000E+00  0.00000000E+00  0.00000000E+00
  0.00000000E+00  0.00000000E+00  0.00000000E+00
  0.00000000E+00  0.00000000E+00  0.00000000E+00
  0.00000000E+00  0.00000000E+00  0.00000000E+00
  0.00000000E+00  0.00000000E+00  0.00000000E+00
  0.00000000E+00  0.00000000E+00  0.00000000E+00
  0.00000000E+00  0.00000000E+00  0.00000000E+00
  0.00000000E+00  0.00000000E+00  0.00000000E+00
  0.00000000E+00  0.00000000E+00  0.00000000E+00
  0.00000000E+00  0.00000000E+00  0.00000000E+00
  0.00000000E+00  0.00000000E+00  0.00000000E+00
  0.00000000E+00  0.00000000E+00  0.00000000E+00
  0.00000000E+00  0.00000000E+00  0.00000000E+00
  0.00000000E+00  0.00000000E+00  0.00000000E+00
  0.00000000E+00  0.00000000E+00  0.00000000E+00
  0.00000000E+00  0.00000000E+00  0.00000000E+00
  0.00000000E+00  0.00000000E+00  0.00000000E+00
  0.00000000E+00  0.00000000E+00  0.00000000E+00
  0.00000000E+00  0.00000000E+00  0.00000000E+00
  0.00000000E+00  0.00000000E+00  0.00000000E+00
  0.00000000E+00  0.00000000E+00  0.00000000E+00
  0.00000000E+00  0.00000000E+00  0.00000000E+00
  0.00000000E+00  0.00000000E+00  0.00000000E+00
  0.00000000E+00  0.00000000E+00  0.00000000E+00
  0.00000000E+00  0.00000000E+00  0.00000000E+00
  0.00000000E+00  0.00000000E+00  0.00000000E+00
  0.00000000E+00  0.00000000E+00  0.00000000E+00
  0.00000000E+00  0.00000000E+00  0.00000000E+00
  0.00000000E+00  0.00000000E+00  0.00000000E+00
  0.00000000E+00  0.00000000E+00  0.00000000E+00
  0.00000000E+00  0.00000000E+00  0.00000000E+00
  0.00000000E+00  0.00000000E+00  0.00000000E+00
  0.00000000E+00  0.00000000E+00  0.00000000E+00
  0.00000000E+00  0.00000000E+00  0.00000000E+00
  0.00000000E+00  0.00000000E+00  0.00000000E+00
  0.00000000E+00  0.00000000E+00  0.00000000E+00
  0.00000000E+00  0.00000000E+00  0.00000000E+00
  0.00000000E+00  0.00000000E+00  0.00000000E+00
  0.00000000E+00  0.00000000E+00  0.00000000E+00
  0.00000000E+00  0.00000000E+00  0.00000000E+00
  0.00000000E+00  0.00000000E+00  0.00000000E+00
  0.00000000E+00  0.00000000E+00  0.00000000E+00
  0.00000000E+00  0.00000000E+00  0.00000000E+00
  0.00000000E+00  0.00000000E+00  0.00000000E+00
  0.00000000E+00  0.00000000E+00  0.00000000E+00
  0.00000000E+00  0.00000000E+00  0.00000000E+00
  0.00000000E+00  0.00000000E+00  0.00000000E+00
  0.00000000E+00  0.00000000E+00  0.00000000E+00
  0.00000000E+00  0.00000000E+00  0.00000000E+00
  0.00000000E+00  0.00000000E+00  0.00000000E+00
  0.00000000E+00  0.00000000E+00  0.00000000E+00
  0.00000000E+00  0.00000000E+00  0.00000000E+00
  0.00000000E+00  0.00000000E+00  0.00000000E+00
  0.00000000E+00  0.00000000E+00  0.00000000E+00
  0.00000000E+00  0.00000000E+00  0.00000000E+00
  0.00000000E+00  0.00000000E+00  0.00000000E+00
  0.00000000E+00  0.00000000E+00  0.00000000E+00
  0.00000000E+00  0.00000000E+00  0.00000000E+00
  0.00000000E+00  0.00000000E+00  0.00000000E+00
  0.00000000E+00  0.00000000E+00  0.00000000E+00
  0.00000000E+00  0.00000000E+00  0.00000000E+00
  0.00000000E+00  0.00000000E+00  0.00000000E+00
  0.00000000E+00  0.00000000E+00  0.00000000E+00
  0.00000000E+00  0.00000000E+00  0.00000000E+00
  0.00000000E+00  0.00000000E+00  0.00000000E+00
  0.00000000E+00  0.00000000E+00  0.00000000E+00
  0.00000000E+00  0.00000000E+00  0.00000000E+00
  0.00000000E+00  0.00000000E+00  0.00000000E+00
  0.00000000E+00  0.00000000E+00  0.00000000E+00
  0.00000000E+00  0.00000000E+00  0.00000000E+00
  0.00000000E+00  0.00000000E+00  0.00000000E+00
  0.00000000E+00  0.00000000E+00  0.00000000E+00
  0.00000000E+00  0.00000000E+00  0.00000000E+00
  0.00000000E+00  0.00000000E+00  0.00000000E+00
  0.00000000E+00  0.00000000E+00  0.00000000E+00
  0.00000000E+00  0.00000000E+00  0.00000000E+00
  0.00000000E+00  0.00000000E+00  0.00000000E+00
  0.00000000E+00  0.00000000E+00  0.00000000E+00
  0.00000000E+00  0.00000000E+00  0.00000000E+00
  0.00000000E+00  0.00000000E+00  0.00000000E+00
  0.00000000E+00  0.00000000E+00  0.00000000E+00
  0.00000000E+00  0.00000000E+00  0.00000000E+00
  0.00000000E+00  0.00000000E+00  0.00000000E+00
  0.00000000E+00  0.00000000E+00  0.00000000E+00
  0.00000000E+00  0.00000000E+00  0.00000000E+00
  0.00000000E+00  0.00000000E+00  0.00000000E+00
  0.00000000E+00  0.00000000E+00  0.00000000E+00
  0.00000000E+00  0.00000000E+00  0.00000000E+00
  0.00000000E+00  0.00000000E+00  0.00000000E+00
  0.00000000E+00  0.00000000E+00  0.00000000E+00
  0.00000000E+00  0.00000000E+00  0.00000000E+00
  0.00000000E+00  0.00000000E+00  0.00000000E+00
  0.00000000E+00  0.00000000E+00  0.00000000E+00
  0.00000000E+00  0.00000000E+00  0.00000000E+00
  0.00000000E+00  0.00000000E+00  0.00000000E+00
  0.00000000E+00  0.00000000E+00  0.00000000E+00
  0.00000000E+00  0.00000000E+00  0.00000000E+00
  0.00000000E+00  0.00000000E+00  0.00000000E+00
