# Supplementary material for: Mitigating proton trapping in cubic perovskite oxides via ScO6 octahedral networks
Source: Nat Mater. 2025 Aug 8;24(12):1949–56. doi: 10.1038/s41563-025-02311-w (PMC12657236; doi:10.1038/s41563-025-02311-w)
Supplement: Supplementary file 3 — Density functional theory structure data for Supplementary Fig. 25. [file 41563_2025_2311_MOESM3_ESM.zip › Fig_S25_DFT_structures/BaTiO3_P4mm/V_O.vasp]

VASP poscar file                        
   1.00000000000000     
    11.9039651552239256    0.0000000000000000    0.0000000000000000
     0.0000000000000000   11.9039651552239256    0.0000000000000000
     0.0000000000000000    0.0000000000000000   12.2024437211969143
   Ba   Ti   O 
    27    27    80
Direct
  0.9972261319275972  0.9972261229110231  0.3320862127363853
  0.9973362199839926  0.9973362202620137  0.6634821048781490
  0.9969289111531836  0.9969289131790120  0.9979000373913607
  0.9972261251853212  0.3361072159273988  0.3320862159650844
  0.9973362120623577  0.3359971141269043  0.6634821000405751
  0.9969288943704271  0.3364044256023533  0.9979000351951726
  0.9998894199715593  0.6666666599620044  0.3301464893554851
  0.0000959162497978  0.6666666793278964  0.6635577475745720
  0.9991839990406177  0.6666666670554591  0.9968093715737538
  0.3361072160682994  0.9972261176476778  0.3320862183202991
  0.3359971162149407  0.9973362170341318  0.6634821080744544
  0.3364044177827239  0.9969289074919061  0.9979000369895914
  0.3361072114697876  0.3361072082509438  0.3320862176531563
  0.3359971172084215  0.3359971125365036  0.6634821078641124
  0.3364044247918017  0.3364044203186225  0.9979000302190641
  0.3334439144010517  0.6666666694082224  0.3301464909353768
  0.3332373998526066  0.6666666483376673  0.6635577504193009
  0.3341493125438149  0.6666666622080584  0.9968093721773030
  0.6666666661375444  0.9998894174852992  0.3301464908258467
  0.6666666826460173  0.0000959305675394  0.6635577549303733
  0.6666666640639818  0.9991840168031487  0.9968093822536730
  0.6666666746770105  0.3334439212985387  0.3301464919023047
  0.6666666504769623  0.3332374088099854  0.6635577550336933
  0.6666666590243224  0.3341493278036651  0.9968093814977195
  0.6666666653197240  0.6666666725297929  0.3302720589631392
  0.6666666598827007  0.6666666734996269  0.6637507246133154
  0.6666666564738364  0.6666666741640412  0.9968731029881184
  0.1666666632201483  0.1666666508852046  0.1885277256861997
  0.1666667135225595  0.1666666699000316  0.5003073368036297
  0.1666666700270909  0.1666666550138984  0.8129165668347085
  0.1666666519907665  0.5008844950761002  0.1570548210979155
  0.1666666736789750  0.5003418925195646  0.4906803803445499
  0.1666665668161400  0.5006963756054077  0.8256245617617353
  0.1666666309337401  0.8324487579112940  0.1570548251367470
  0.1666666801718790  0.8329914501830729  0.4906803843962564
  0.1666666812459354  0.8326369021034594  0.8256245550528192
  0.5008845195085598  0.1666666898320202  0.1570548370393396
  0.5003419445610717  0.1666666693357897  0.4906803795335719
  0.5006964092659061  0.1666666253445612  0.8256245701020006
  0.5004622288746248  0.5004622751858321  0.1586124548956960
  0.5007215300312353  0.5007215276374026  0.4915582681427395
  0.5004548237985631  0.5004548920019403  0.8245852554776647
  0.5004621954970574  0.8328711135377418  0.1586124572022527
  0.5007215369923159  0.8326118138086116  0.4915582938103853
  0.5004548771234738  0.8328784269776008  0.8245852335917903
  0.8324487909558016  0.1666666821131173  0.1570548341312303
  0.8329914906919811  0.1666666765582647  0.4906803767458143
  0.8326369349855014  0.1666667326166973  0.8256245670746196
  0.8328710788133904  0.5004622562274008  0.1586124570364333
  0.8326118180199913  0.5007215321919389  0.4915582928203150
  0.8328783659893588  0.5004549365205833  0.8245852258607655
  0.8328710520640570  0.8328710981308518  0.1586124536290541
  0.8326118201138684  0.8326118194852228  0.4915582578349031
  0.8328784196081145  0.8328784720124531  0.8245852511360781
  0.0051528518302817  0.1666666761188793  0.1621179229260363
  0.1666666770787941  0.0051528652766848  0.1621179078271169
  0.1666666654331621  0.1666666655560860  0.3365919276473974
  0.0017226803411603  0.1666666658166704  0.5017947910573923
  0.1666666623050901  0.0017227058301899  0.5017947889120435
  0.1666666651609816  0.1666666671459822  0.6654365224198173
  0.0051492646924061  0.1666666727262651  0.8415147656022484
  0.1666666692961911  0.0051492741799564  0.8415147610843050
  0.1666666700788610  0.5003200372066416  0.0067465826747579
  0.0006730862452216  0.4994702194459322  0.1698688523121064
  0.1666666734373052  0.3281805011035885  0.1621179058469764
  0.1666666667502525  0.4980506399906375  0.3398791625147126
  0.0003074052248024  0.4998132701637132  0.5028529216440774
  0.1666666590979204  0.3316106197756028  0.5017947847482418
  0.1666666709434210  0.4974993493321662  0.6752315694881617
  0.0003221099701136  0.4995934507894901  0.8364194388970532
  0.1666666693701870  0.3281840816420782  0.8415147647839234
  0.1666666695770047  0.8330132983063621  0.0067465840812133
  0.0006731001926994  0.8338631133467658  0.1698688592892026
  0.1666666747829595  0.6666666788239084  0.1690200806752173
  0.1666666733726174  0.8352826948996963  0.3398791652304993
  0.0003074000883458  0.8335200618850038  0.5028529111339637
  0.1666666644153594  0.6666666637952900  0.5026030969804296
  0.1666666670669201  0.8358339770086474  0.6752315663470441
  0.0003220823704666  0.8337398745030669  0.8364194515392711
  0.1666666751571384  0.6666666738800302  0.8358631278672917
  0.5003200348434689  0.1666666631062341  0.0067465813148004
  0.3281805027829492  0.1666666735003304  0.1621179261809331
  0.4994702270136102  0.0006730618284791  0.1698688644305690
  0.4980506362548738  0.1666666600468361  0.3398791664847067
  0.3316106009340558  0.1666666633230420  0.5017947880580635
  0.4998132656018441  0.0003074035782191  0.5028529270333451
  0.4974993543241197  0.1666666626726681  0.6752315758751948
  0.3281840681783805  0.1666666697986443  0.8415147656333062
  0.4995934562791291  0.0003220782803197  0.8364194475649072
  0.4995969199600125  0.4995969102464315  0.0075528985256383
  0.3326602693434779  0.4994702192646727  0.1698688498950958
  0.4994702289204156  0.3326602467553386  0.1698688604260852
  0.5001465704935910  0.5001465660452027  0.3404581517049508
  0.3330259186140978  0.4998132679156910  0.5028529075537236
  0.4998132659540460  0.3330259241363649  0.5028529150720900
  0.5001274020902287  0.5001273978613270  0.6737086853712100
  0.3330112996577910  0.4995934564397828  0.8364194503776829
  0.4995934678256759  0.3330112623395109  0.8364194541531731
  0.4995969143023586  0.8337364239465188  0.0075529016735700
  0.3326602798043723  0.8338631124434812  0.1698688563842907
  0.4997806024600209  0.6666666517425313  0.1696241703344796
  0.5001465704115233  0.8331867622572418  0.3404581754498679
  0.3330259179874204  0.8335200607853182  0.5028529256020065
  0.4999628622704577  0.6666666622772155  0.5029573414307293
  0.5001274012667096  0.8332059361577180  0.6737086685887377
  0.3330112710561863  0.8337398829177332  0.8364194417372417
  0.4998904157848543  0.6666666874192018  0.8363925625153144
  0.8330133004654030  0.1666666653315687  0.0067465808528411
  0.6666666745988721  0.1666666634737268  0.1690200950155116
  0.8338631219648747  0.0006730656807719  0.1698688643371256
  0.8352826973002223  0.1666666688339191  0.3398791648043442
  0.6666666460206798  0.1666666643124444  0.5026030994096260
  0.8335200583181503  0.0003073991733800  0.5028529125201970
  0.8358339755760298  0.1666666613835091  0.6752315779899547
  0.6666666683078191  0.1666666626127409  0.8358631456686467
  0.8337398820451440  0.0003220541729192  0.8364194585634053
  0.8337364246428081  0.4995969085895737  0.0075528968386962
  0.6666666749827002  0.4997805958657366  0.1696241719726999
  0.8338631156593976  0.3326602516747315  0.1698688594259536
  0.8331867652263014  0.5001465669414813  0.3404581701412539
  0.6666666597026349  0.4999628608129996  0.5029573395077875
  0.8335200554741249  0.3330259186849673  0.5028529226894278
  0.8332059331921400  0.5001273975963798  0.6737086657704126
  0.6666667177051906  0.4998904011229826  0.8363925585316352
  0.8337398857294858  0.3330112404653676  0.8364194400164422
  0.8337364266102441  0.8337364198975266  0.0075529029686123
  0.6666666884328052  0.8335527312606246  0.1696241715482216
  0.8335527458005743  0.6666666595460882  0.1696241715074152
  0.8331867684714425  0.8331867628822067  0.3404581485408258
  0.6666666634035181  0.8333704721410200  0.5029573392991225
  0.8333704649725178  0.6666666638652927  0.5029573371737044
  0.8332059362582243  0.8332059362805069  0.6737086871267763
  0.6666666598250259  0.8334429291958259  0.8363925616702730
  0.8334429364691260  0.6666666326341186  0.8363925586739498
 
  0.00000000E+00  0.00000000E+00  0.00000000E+00
  0.00000000E+00  0.00000000E+00  0.00000000E+00
  0.00000000E+00  0.00000000E+00  0.00000000E+00
  0.00000000E+00  0.00000000E+00  0.00000000E+00
  0.00000000E+00  0.00000000E+00  0.00000000E+00
  0.00000000E+00  0.00000000E+00  0.00000000E+00
  0.00000000E+00  0.00000000E+00  0.00000000E+00
  0.00000000E+00  0.00000000E+00  0.00000000E+00
  0.00000000E+00  0.00000000E+00  0.00000000E+00
  0.00000000E+00  0.00000000E+00  0.00000000E+00
  0.00000000E+00  0.00000000E+00  0.00000000E+00
  0.00000000E+00  0.00000000E+00  0.00000000E+00
  0.00000000E+00  0.00000000E+00  0.00000000E+00
  0.00000000E+00  0.00000000E+00  0.00000000E+00
  0.00000000E+00  0.00000000E+00  0.00000000E+00
  0.00000000E+00  0.00000000E+00  0.00000000E+00
  0.00000000E+00  0.00000000E+00  0.00000000E+00
  0.00000000E+00  0.00000000E+00  0.00000000E+00
  0.00000000E+00  0.00000000E+00  0.00000000E+00
  0.00000000E+00  0.00000000E+00  0.00000000E+00
  0.00000000E+00  0.00000000E+00  0.00000000E+00
  0.00000000E+00  0.00000000E+00  0.00000000E+00
  0.00000000E+00  0.00000000E+00  0.00000000E+00
  0.00000000E+00  0.00000000E+00  0.00000000E+00
  0.00000000E+00  0.00000000E+00  0.00000000E+00
  0.00000000E+00  0.00000000E+00  0.00000000E+00
  0.00000000E+00  0.00000000E+00  0.00000000E+00
  0.00000000E+00  0.00000000E+00  0.00000000E+00
  0.00000000E+00  0.00000000E+00  0.00000000E+00
  0.00000000E+00  0.00000000E+00  0.00000000E+00
  0.00000000E+00  0.00000000E+00  0.00000000E+00
  0.00000000E+00  0.00000000E+00  0.00000000E+00
  0.00000000E+00  0.00000000E+00  0.00000000E+00
  0.00000000E+00  0.00000000E+00  0.00000000E+00
  0.00000000E+00  0.00000000E+00  0.00000000E+00
  0.00000000E+00  0.00000000E+00  0.00000000E+00
  0.00000000E+00  0.00000000E+00  0.00000000E+00
  0.00000000E+00  0.00000000E+00  0.00000000E+00
  0.00000000E+00  0.00000000E+00  0.00000000E+00
  0.00000000E+00  0.00000000E+00  0.00000000E+00
  0.00000000E+00  0.00000000E+00  0.00000000E+00
  0.00000000E+00  0.00000000E+00  0.00000000E+00
  0.00000000E+00  0.00000000E+00  0.00000000E+00
  0.00000000E+00  0.00000000E+00  0.00000000E+00
  0.00000000E+00  0.00000000E+00  0.00000000E+00
  0.00000000E+00  0.00000000E+00  0.00000000E+00
  0.00000000E+00  0.00000000E+00  0.00000000E+00
  0.00000000E+00  0.00000000E+00  0.00000000E+00
  0.00000000E+00  0.00000000E+00  0.00000000E+00
  0.00000000E+00  0.00000000E+00  0.00000000E+00
  0.00000000E+00  0.00000000E+00  0.00000000E+00
  0.00000000E+00  0.00000000E+00  0.00000000E+00
  0.00000000E+00  0.00000000E+00  0.00000000E+00
  0.00000000E+00  0.00000000E+00  0.00000000E+00
  0.00000000E+00  0.00000000E+00  0.00000000E+00
  0.00000000E+00  0.00000000E+00  0.00000000E+00
  0.00000000E+00  0.00000000E+00  0.00000000E+00
  0.00000000E+00  0.00000000E+00  0.00000000E+00
  0.00000000E+00  0.00000000E+00  0.00000000E+00
  0.00000000E+00  0.00000000E+00  0.00000000E+00
  0.00000000E+00  0.00000000E+00  0.00000000E+00
  0.00000000E+00  0.00000000E+00  0.00000000E+00
  0.00000000E+00  0.00000000E+00  0.00000000E+00
  0.00000000E+00  0.00000000E+00  0.00000000E+00
  0.00000000E+00  0.00000000E+00  0.00000000E+00
  0.00000000E+00  0.00000000E+00  0.00000000E+00
  0.00000000E+00  0.00000000E+00  0.00000000E+00
  0.00000000E+00  0.00000000E+00  0.00000000E+00
  0.00000000E+00  0.00000000E+00  0.00000000E+00
  0.00000000E+00  0.00000000E+00  0.00000000E+00
  0.00000000E+00  0.00000000E+00  0.00000000E+00
  0.00000000E+00  0.00000000E+00  0.00000000E+00
  0.00000000E+00  0.00000000E+00  0.00000000E+00
  0.00000000E+00  0.00000000E+00  0.00000000E+00
  0.00000000E+00  0.00000000E+00  0.00000000E+00
  0.00000000E+00  0.00000000E+00  0.00000000E+00
  0.00000000E+00  0.00000000E+00  0.00000000E+00
  0.00000000E+00  0.00000000E+00  0.00000000E+00
  0.00000000E+00  0.00000000E+00  0.00000000E+00
  0.00000000E+00  0.00000000E+00  0.00000000E+00
  0.00000000E+00  0.00000000E+00  0.00000000E+00
  0.00000000E+00  0.00000000E+00  0.00000000E+00
  0.00000000E+00  0.00000000E+00  0.00000000E+00
  0.00000000E+00  0.00000000E+00  0.00000000E+00
  0.00000000E+00  0.00000000E+00  0.00000000E+00
  0.00000000E+00  0.00000000E+00  0.00000000E+00
  0.00000000E+00  0.00000000E+00  0.00000000E+00
  0.00000000E+00  0.00000000E+00  0.00000000E+00
  0.00000000E+00  0.00000000E+00  0.00000000E+00
  0.00000000E+00  0.00000000E+00  0.00000000E+00
  0.00000000E+00  0.00000000E+00  0.00000000E+00
  0.00000000E+00  0.00000000E+00  0.00000000E+00
  0.00000000E+00  0.00000000E+00  0.00000000E+00
  0.00000000E+00  0.00000000E+00  0.00000000E+00
  0.00000000E+00  0.00000000E+00  0.00000000E+00
  0.00000000E+00  0.00000000E+00  0.00000000E+00
  0.00000000E+00  0.00000000E+00  0.00000000E+00
  0.00000000E+00  0.00000000E+00  0.00000000E+00
  0.00000000E+00  0.00000000E+00  0.00000000E+00
  0.00000000E+00  0.00000000E+00  0.00000000E+00
  0.00000000E+00  0.00000000E+00  0.00000000E+00
  0.00000000E+00  0.00000000E+00  0.00000000E+00
  0.00000000E+00  0.00000000E+00  0.00000000E+00
  0.00000000E+00  0.00000000E+00  0.00000000E+00
  0.00000000E+00  0.00000000E+00  0.00000000E+00
  0.00000000E+00  0.00000000E+00  0.00000000E+00
  0.00000000E+00  0.00000000E+00  0.00000000E+00
  0.00000000E+00  0.00000000E+00  0.00000000E+00
  0.00000000E+00  0.00000000E+00  0.00000000E+00
  0.00000000E+00  0.00000000E+00  0.00000000E+00
  0.00000000E+00  0.00000000E+00  0.00000000E+00
  0.00000000E+00  0.00000000E+00  0.00000000E+00
  0.00000000E+00  0.00000000E+00  0.00000000E+00
  0.00000000E+00  0.00000000E+00  0.00000000E+00
  0.00000000E+00  0.00000000E+00  0.00000000E+00
  0.00000000E+00  0.00000000E+00  0.00000000E+00
  0.00000000E+00  0.00000000E+00  0.00000000E+00
  0.00000000E+00  0.00000000E+00  0.00000000E+00
  0.00000000E+00  0.00000000E+00  0.00000000E+00
  0.00000000E+00  0.00000000E+00  0.00000000E+00
  0.00000000E+00  0.00000000E+00  0.00000000E+00
  0.00000000E+00  0.00000000E+00  0.00000000E+00
  0.00000000E+00  0.00000000E+00  0.00000000E+00
  0.00000000E+00  0.00000000E+00  0.00000000E+00
  0.00000000E+00  0.00000000E+00  0.00000000E+00
  0.00000000E+00  0.00000000E+00  0.00000000E+00
  0.00000000E+00  0.00000000E+00  0.00000000E+00
  0.00000000E+00  0.00000000E+00  0.00000000E+00
  0.00000000E+00  0.00000000E+00  0.00000000E+00
  0.00000000E+00  0.00000000E+00  0.00000000E+00
  0.00000000E+00  0.00000000E+00  0.00000000E+00
  0.00000000E+00  0.00000000E+00  0.00000000E+00
  0.00000000E+00  0.00000000E+00  0.00000000E+00
  0.00000000E+00  0.00000000E+00  0.00000000E+00
