# Supplementary material for: Mitigating proton trapping in cubic perovskite oxides via ScO6 octahedral networks
Source: Nat Mater. 2025 Aug 8;24(12):1949–56. doi: 10.1038/s41563-025-02311-w (PMC12657236; doi:10.1038/s41563-025-02311-w)
Supplement: Supplementary file 3 — Density functional theory structure data for Supplementary Fig. 25. [file 41563_2025_2311_MOESM3_ESM.zip › Fig_S25_DFT_structures/BaSnO3_Pm-3m/Sc_Zr.vasp]

VASP poscar file                        
   1.00000000000000     
    12.4058941649807242    0.0000000000000000    0.0000000000000000
     0.0000000000000000   12.4058941649807242    0.0000000000000000
     0.0000000000000000    0.0000000000000000   12.4058941649807242
   Ba   Sn   O    Sc
    27    26    81     1
Direct
  0.1648145583501162  0.1648145414625048  0.1648145283677422
  0.1664188989706261  0.1664189162749494  0.5000000083534601
  0.1648145333222359  0.1648144216483516  0.8351854864148294
  0.1664189473933533  0.4999999901864030  0.1664189244342822
  0.1667078290792787  0.4999999859532238  0.4999999880501065
  0.1664189451991476  0.4999999824752948  0.8335810629364531
  0.1648145985816782  0.8351854630700828  0.1648145310221167
  0.1664189126579743  0.8335810587996377  0.4999999932058543
  0.1648145452790075  0.8351854708624771  0.8351854278199227
  0.4999999772859738  0.1664189542318866  0.1664189678940389
  0.5000000162057461  0.1667078322489104  0.4999999955014331
  0.4999999614009951  0.1664189340795872  0.8335810851461432
  0.5000000132653923  0.5000000022337971  0.1667078604744603
  0.5000000067376149  0.4999999980076169  0.5000000102973701
  0.5000000034133123  0.4999999480654935  0.8332921264142499
  0.4999999961274071  0.8335810593513671  0.1664188950239449
  0.5000000057425495  0.8332921895278886  0.5000000241795419
  0.4999999908512436  0.8335810668682910  0.8335810637471042
  0.8351854492949329  0.1648145884641892  0.1648145411181616
  0.8335811030563249  0.1664189636855085  0.4999999862468272
  0.8351854204649953  0.1648145593074162  0.8351854232014446
  0.8335810585699477  0.5000000273024767  0.1664189193570778
  0.8332921675980387  0.5000000111005747  0.5000000273268554
  0.8335810709087852  0.5000000049266760  0.8335810562536636
  0.8351854063600896  0.8351854726039392  0.1648145524529454
  0.8335810827460861  0.8335810773732604  0.4999999930846570
  0.8351854134754007  0.8351854448347851  0.8351853899681601
  0.0000000046495998  0.9999999839183715  0.3327870680547846
  0.0000000187663289  0.0000000052744724  0.6672128865921891
  0.0000000240822970  0.3327870297514295  0.0000000022169573
  0.9999999829232067  0.3334161478039022  0.3334160962417982
  0.0000000149356580  0.3334161313514272  0.6665838860849078
  0.0000000067869479  0.6672129554008777  0.0000000089812815
  0.0000000018410731  0.6665838665939745  0.3334161007618377
  0.0000000139570915  0.6665838904865211  0.6665839290703914
  0.3327869571992963  0.0000000067253438  0.9999999947282987
  0.3334161156907385  0.9999999862948883  0.3334161325544116
  0.3334161329999148  0.0000000073810469  0.6665838636780776
  0.3334161264080464  0.3334161107449418  0.9999999940409339
  0.3331853862387604  0.3331853900406188  0.3331853877833950
  0.3331853960657583  0.3331854161140697  0.6668145929182927
  0.3334161352584317  0.6665838953183183  0.9999999985174952
  0.3331853941365637  0.6668146028479569  0.3331853955798323
  0.3331853955372850  0.6668146200571030  0.6668146408981954
  0.6672129189980538  0.9999999942477302  0.0000000092445163
  0.6665838634193975  0.9999999854145472  0.3334161403361904
  0.6665838838931251  0.0000000136293608  0.6665838697648852
  0.6665838823740060  0.3334160982715204  0.0000000132592604
  0.6668146192380817  0.3331853845332375  0.3331853730916663
  0.6668146246844842  0.3331853810057623  0.6668146329622573
  0.6665838729804534  0.6665838787937304  0.9999999952383405
  0.6668146177605578  0.6668146190688660  0.3331853897338206
  0.6668146657694365  0.6668146493672893  0.6668146606159127
  0.1689308986888634  0.0000000098708952  0.0000000109862341
  0.9999999838298876  0.9999999741566583  0.1689309017310450
  0.9999999954529528  0.1689308699566823  0.0000000170372019
  0.1672953636304513  0.9999999982444123  0.3342742974253312
  0.0000000140851597  0.9999999995370175  0.5000000057512750
  0.0000000171138836  0.1672953537173711  0.3342742729972912
  0.1672953850080319  0.0000000183548607  0.6657257085238086
  0.9999999805161153  0.0000000125907675  0.8310690335951634
  0.0000000183182323  0.1672953564940514  0.6657257072750156
  0.1672953833866089  0.3342743411619722  0.0000000014237074
  0.9999999919374929  0.3342742668550471  0.1672953589434485
  0.0000000013530865  0.4999999850442478  0.0000000145533576
  0.1667751352322711  0.3336723233657040  0.3336723131494779
  0.0000000012691004  0.3338322636952356  0.4999999919870675
  0.0000000014848922  0.4999999973458458  0.3338322715581512
  0.1667751144459615  0.3336723563717001  0.6663276424243136
  0.9999999963663342  0.3342742883404668  0.8327046298089655
  0.9999999984570067  0.4999999894842162  0.6661677365764263
  0.1672953739752714  0.6657256925382526  0.9999999974016660
  0.0000000025771882  0.6657257013504676  0.1672953791531597
  0.9999999655260652  0.8310691092812661  0.9999999764412806
  0.1667751237583630  0.6663276637699909  0.3336723455681820
  0.9999999969307254  0.6661677249001485  0.5000000013996413
  0.9999999842765916  0.8327046201979087  0.3342742966147796
  0.1667751750476114  0.6663276750634992  0.6663276579524151
  0.0000000067428374  0.6657257179839959  0.8327046624790100
  0.9999999904854988  0.8327046633011506  0.6657257019925495
  0.5000000016750477  0.0000000208941557  0.0000000091253938
  0.3342742955484610  0.0000000025555025  0.1672954153874286
  0.3342743156337420  0.1672954205997144  0.0000000236079245
  0.5000000178238864  0.9999999956631100  0.3338322676094805
  0.3338322867487094  0.9999999992841921  0.4999999955673715
  0.3336723389901124  0.1667750990946928  0.3336723364763046
  0.5000000227068213  0.0000000020997106  0.6661677275314588
  0.3342743197107154  0.9999999898571872  0.8327046020848812
  0.3336723323167803  0.1667751323986693  0.6663276955976514
  0.5000000031374583  0.3338322841019021  0.0000000043559538
  0.3336723312207326  0.3336723112690905  0.1667751295924091
  0.3338322936820433  0.5000000043187001  0.0000000021432527
  0.5000000040642689  0.3334899013974990  0.3334898907849535
  0.3334898820297951  0.3334898871588337  0.4999999881669979
  0.3334899101316395  0.5000000005740191  0.3334898983404102
  0.5000000149153365  0.3334899062914332  0.6665101082096712
  0.3336723575118654  0.3336723362252698  0.8332248542651897
  0.3334898979370706  0.5000000155054209  0.6665101131711850
  0.5000000118959349  0.6661677213660155  0.0000000060340994
  0.3336723426911377  0.6663276654281205  0.1667751351920259
  0.3342743136722532  0.8327045839600515  0.9999999910356792
  0.5000000061216525  0.6665101001662990  0.3334898852926642
  0.3334898950566512  0.6665100990038937  0.5000000160804916
  0.3336723374511337  0.8332248875479635  0.3336723387250728
  0.5000000086482927  0.6665101021917366  0.6665101167545018
  0.3336723642125747  0.6663276563142091  0.8332248791071422
  0.3336723179134040  0.8332248840273877  0.6663276800746090
  0.8310690249367099  0.9999999900112471  0.0000000091898826
  0.6657257146551245  0.9999999975347293  0.1672953851491314
  0.6657256837406536  0.1672953742750281  0.0000000006170637
  0.8327046219530985  0.9999999787568967  0.3342743144049010
  0.6661677307419041  0.0000000093962313  0.4999999977282528
  0.6663276783858336  0.1667751127020480  0.3336723206403960
  0.8327046424732885  0.9999999858180644  0.6657256876010109
  0.6657257008218878  0.0000000066749948  0.8327046185025750
  0.6663276703479184  0.1667751241486854  0.6663276728159531
  0.8327046280805632  0.3342743175517882  0.0000000059711596
  0.6663276334398915  0.3336723470876990  0.1667751294132671
  0.6661677257608432  0.5000000112723342  0.0000000118260530
  0.8332248465317278  0.3336723059581601  0.3336723138268027
  0.6665101057181673  0.3334899047728612  0.5000000063910903
  0.6665101155419393  0.4999999918055948  0.3334898890596278
  0.8332248634243129  0.3336723433763282  0.6663276653888346
  0.6663276488724676  0.3336723497117475  0.8332248659733423
  0.6665101003551896  0.5000000010447394  0.6665101137923770
  0.8327046314299480  0.6657256968175815  0.0000000064770873
  0.6663276577180781  0.6663276707612056  0.1667751400210093
  0.6657256790584185  0.8327046216366512  0.9999999714938141
  0.8332248824573796  0.6663276450470832  0.3336723554736594
  0.6665101160001043  0.6665101107729186  0.5000000102439586
  0.6663276628850099  0.8332248807455969  0.3336723233477130
  0.8332248362649750  0.6663276742273112  0.6663276825400146
  0.6663276939259433  0.6663276922306949  0.8332248652391598
  0.6663276611460205  0.8332248955351531  0.6663276779830554
  0.9999999510557558  0.9999999626740816  0.9999999825818549
 
  0.00000000E+00  0.00000000E+00  0.00000000E+00
  0.00000000E+00  0.00000000E+00  0.00000000E+00
  0.00000000E+00  0.00000000E+00  0.00000000E+00
  0.00000000E+00  0.00000000E+00  0.00000000E+00
  0.00000000E+00  0.00000000E+00  0.00000000E+00
  0.00000000E+00  0.00000000E+00  0.00000000E+00
  0.00000000E+00  0.00000000E+00  0.00000000E+00
  0.00000000E+00  0.00000000E+00  0.00000000E+00
  0.00000000E+00  0.00000000E+00  0.00000000E+00
  0.00000000E+00  0.00000000E+00  0.00000000E+00
  0.00000000E+00  0.00000000E+00  0.00000000E+00
  0.00000000E+00  0.00000000E+00  0.00000000E+00
  0.00000000E+00  0.00000000E+00  0.00000000E+00
  0.00000000E+00  0.00000000E+00  0.00000000E+00
  0.00000000E+00  0.00000000E+00  0.00000000E+00
  0.00000000E+00  0.00000000E+00  0.00000000E+00
  0.00000000E+00  0.00000000E+00  0.00000000E+00
  0.00000000E+00  0.00000000E+00  0.00000000E+00
  0.00000000E+00  0.00000000E+00  0.00000000E+00
  0.00000000E+00  0.00000000E+00  0.00000000E+00
  0.00000000E+00  0.00000000E+00  0.00000000E+00
  0.00000000E+00  0.00000000E+00  0.00000000E+00
  0.00000000E+00  0.00000000E+00  0.00000000E+00
  0.00000000E+00  0.00000000E+00  0.00000000E+00
  0.00000000E+00  0.00000000E+00  0.00000000E+00
  0.00000000E+00  0.00000000E+00  0.00000000E+00
  0.00000000E+00  0.00000000E+00  0.00000000E+00
  0.00000000E+00  0.00000000E+00  0.00000000E+00
  0.00000000E+00  0.00000000E+00  0.00000000E+00
  0.00000000E+00  0.00000000E+00  0.00000000E+00
  0.00000000E+00  0.00000000E+00  0.00000000E+00
  0.00000000E+00  0.00000000E+00  0.00000000E+00
  0.00000000E+00  0.00000000E+00  0.00000000E+00
  0.00000000E+00  0.00000000E+00  0.00000000E+00
  0.00000000E+00  0.00000000E+00  0.00000000E+00
  0.00000000E+00  0.00000000E+00  0.00000000E+00
  0.00000000E+00  0.00000000E+00  0.00000000E+00
  0.00000000E+00  0.00000000E+00  0.00000000E+00
  0.00000000E+00  0.00000000E+00  0.00000000E+00
  0.00000000E+00  0.00000000E+00  0.00000000E+00
  0.00000000E+00  0.00000000E+00  0.00000000E+00
  0.00000000E+00  0.00000000E+00  0.00000000E+00
  0.00000000E+00  0.00000000E+00  0.00000000E+00
  0.00000000E+00  0.00000000E+00  0.00000000E+00
  0.00000000E+00  0.00000000E+00  0.00000000E+00
  0.00000000E+00  0.00000000E+00  0.00000000E+00
  0.00000000E+00  0.00000000E+00  0.00000000E+00
  0.00000000E+00  0.00000000E+00  0.00000000E+00
  0.00000000E+00  0.00000000E+00  0.00000000E+00
  0.00000000E+00  0.00000000E+00  0.00000000E+00
  0.00000000E+00  0.00000000E+00  0.00000000E+00
  0.00000000E+00  0.00000000E+00  0.00000000E+00
  0.00000000E+00  0.00000000E+00  0.00000000E+00
  0.00000000E+00  0.00000000E+00  0.00000000E+00
  0.00000000E+00  0.00000000E+00  0.00000000E+00
  0.00000000E+00  0.00000000E+00  0.00000000E+00
  0.00000000E+00  0.00000000E+00  0.00000000E+00
  0.00000000E+00  0.00000000E+00  0.00000000E+00
  0.00000000E+00  0.00000000E+00  0.00000000E+00
  0.00000000E+00  0.00000000E+00  0.00000000E+00
  0.00000000E+00  0.00000000E+00  0.00000000E+00
  0.00000000E+00  0.00000000E+00  0.00000000E+00
  0.00000000E+00  0.00000000E+00  0.00000000E+00
  0.00000000E+00  0.00000000E+00  0.00000000E+00
  0.00000000E+00  0.00000000E+00  0.00000000E+00
  0.00000000E+00  0.00000000E+00  0.00000000E+00
  0.00000000E+00  0.00000000E+00  0.00000000E+00
  0.00000000E+00  0.00000000E+00  0.00000000E+00
  0.00000000E+00  0.00000000E+00  0.00000000E+00
  0.00000000E+00  0.00000000E+00  0.00000000E+00
  0.00000000E+00  0.00000000E+00  0.00000000E+00
  0.00000000E+00  0.00000000E+00  0.00000000E+00
  0.00000000E+00  0.00000000E+00  0.00000000E+00
  0.00000000E+00  0.00000000E+00  0.00000000E+00
  0.00000000E+00  0.00000000E+00  0.00000000E+00
  0.00000000E+00  0.00000000E+00  0.00000000E+00
  0.00000000E+00  0.00000000E+00  0.00000000E+00
  0.00000000E+00  0.00000000E+00  0.00000000E+00
  0.00000000E+00  0.00000000E+00  0.00000000E+00
  0.00000000E+00  0.00000000E+00  0.00000000E+00
  0.00000000E+00  0.00000000E+00  0.00000000E+00
  0.00000000E+00  0.00000000E+00  0.00000000E+00
  0.00000000E+00  0.00000000E+00  0.00000000E+00
  0.00000000E+00  0.00000000E+00  0.00000000E+00
  0.00000000E+00  0.00000000E+00  0.00000000E+00
  0.00000000E+00  0.00000000E+00  0.00000000E+00
  0.00000000E+00  0.00000000E+00  0.00000000E+00
  0.00000000E+00  0.00000000E+00  0.00000000E+00
  0.00000000E+00  0.00000000E+00  0.00000000E+00
  0.00000000E+00  0.00000000E+00  0.00000000E+00
  0.00000000E+00  0.00000000E+00  0.00000000E+00
  0.00000000E+00  0.00000000E+00  0.00000000E+00
  0.00000000E+00  0.00000000E+00  0.00000000E+00
  0.00000000E+00  0.00000000E+00  0.00000000E+00
  0.00000000E+00  0.00000000E+00  0.00000000E+00
  0.00000000E+00  0.00000000E+00  0.00000000E+00
  0.00000000E+00  0.00000000E+00  0.00000000E+00
  0.00000000E+00  0.00000000E+00  0.00000000E+00
  0.00000000E+00  0.00000000E+00  0.00000000E+00
  0.00000000E+00  0.00000000E+00  0.00000000E+00
  0.00000000E+00  0.00000000E+00  0.00000000E+00
  0.00000000E+00  0.00000000E+00  0.00000000E+00
  0.00000000E+00  0.00000000E+00  0.00000000E+00
  0.00000000E+00  0.00000000E+00  0.00000000E+00
  0.00000000E+00  0.00000000E+00  0.00000000E+00
  0.00000000E+00  0.00000000E+00  0.00000000E+00
  0.00000000E+00  0.00000000E+00  0.00000000E+00
  0.00000000E+00  0.00000000E+00  0.00000000E+00
  0.00000000E+00  0.00000000E+00  0.00000000E+00
  0.00000000E+00  0.00000000E+00  0.00000000E+00
  0.00000000E+00  0.00000000E+00  0.00000000E+00
  0.00000000E+00  0.00000000E+00  0.00000000E+00
  0.00000000E+00  0.00000000E+00  0.00000000E+00
  0.00000000E+00  0.00000000E+00  0.00000000E+00
  0.00000000E+00  0.00000000E+00  0.00000000E+00
  0.00000000E+00  0.00000000E+00  0.00000000E+00
  0.00000000E+00  0.00000000E+00  0.00000000E+00
  0.00000000E+00  0.00000000E+00  0.00000000E+00
  0.00000000E+00  0.00000000E+00  0.00000000E+00
  0.00000000E+00  0.00000000E+00  0.00000000E+00
  0.00000000E+00  0.00000000E+00  0.00000000E+00
  0.00000000E+00  0.00000000E+00  0.00000000E+00
  0.00000000E+00  0.00000000E+00  0.00000000E+00
  0.00000000E+00  0.00000000E+00  0.00000000E+00
  0.00000000E+00  0.00000000E+00  0.00000000E+00
  0.00000000E+00  0.00000000E+00  0.00000000E+00
  0.00000000E+00  0.00000000E+00  0.00000000E+00
  0.00000000E+00  0.00000000E+00  0.00000000E+00
  0.00000000E+00  0.00000000E+00  0.00000000E+00
  0.00000000E+00  0.00000000E+00  0.00000000E+00
  0.00000000E+00  0.00000000E+00  0.00000000E+00
  0.00000000E+00  0.00000000E+00  0.00000000E+00
  0.00000000E+00  0.00000000E+00  0.00000000E+00
  0.00000000E+00  0.00000000E+00  0.00000000E+00
  0.00000000E+00  0.00000000E+00  0.00000000E+00
