# Supplementary material for: Mitigating proton trapping in cubic perovskite oxides via ScO6 octahedral networks
Source: Nat Mater. 2025 Aug 8;24(12):1949–56. doi: 10.1038/s41563-025-02311-w (PMC12657236; doi:10.1038/s41563-025-02311-w)
Supplement: Supplementary file 3 — Density functional theory structure data for Supplementary Fig. 25. [file 41563_2025_2311_MOESM3_ESM.zip › Fig_S25_DFT_structures/BaSnO3_Pm-3m/Y_Zr.vasp]

VASP poscar file                        
   1.00000000000000     
    12.4058941649807242    0.0000000000000000    0.0000000000000000
     0.0000000000000000   12.4058941649807242    0.0000000000000000
     0.0000000000000000    0.0000000000000000   12.4058941649807242
   Ba   Sn   O    Y 
    27    26    81     1
Direct
  0.1665005000549655  0.1665004089733273  0.1665004003639723
  0.1672289598637349  0.1672289742689870  0.5000000016006112
  0.1665004822382059  0.1665004134129333  0.8334995969242627
  0.1672289522380197  0.5000000086950322  0.1672289650247407
  0.1666161856646866  0.4999999992734345  0.5000000141528389
  0.1672289431070340  0.4999999932960506  0.8327710323720225
  0.1665004702294866  0.8334995832975522  0.1665004219148827
  0.1672289579646815  0.8327710216003581  0.4999999878725703
  0.1665005057991849  0.8334996079475090  0.8334996024324397
  0.5000000017862192  0.1672289719043931  0.1672289749354974
  0.4999999969105176  0.1666163903837585  0.4999999914390898
  0.4999999993092459  0.1672289644793281  0.8327710326009239
  0.4999999988761488  0.4999999997017781  0.1666164102550596
  0.5000000003666685  0.5000000002871730  0.4999999993849329
  0.5000000027357530  0.5000000055013771  0.8333835908429421
  0.4999999998469633  0.8327710314940830  0.1672289676700345
  0.5000000017449935  0.8333836066062617  0.5000000006464944
  0.4999999991825490  0.8327710275899491  0.8327710240474033
  0.8334995037443846  0.1665004044023775  0.1665004011816009
  0.8327710425446355  0.1672289765040702  0.5000000025521771
  0.8334995106046961  0.1665004084018875  0.8334995806015613
  0.8327710537759643  0.5000000071892856  0.1672289584877973
  0.8333838165177951  0.5000000031435690  0.5000000169152585
  0.8327710540047946  0.4999999928200793  0.8327710255126348
  0.8334995263553822  0.8334995810102868  0.1665004121972515
  0.8327710465132796  0.8327710193604787  0.4999999887798268
  0.8334994873942989  0.8334996082417447  0.8334996011250979
  0.0000000157457336  0.9999999917151783  0.3354287220219021
  0.9999999894440066  0.0000000027037714  0.6645712795190732
  0.0000000118020722  0.3354287539846084  0.0000000030543816
  0.0000000015325483  0.3336892232175686  0.3336892725033920
  0.9999999930144767  0.3336892856234428  0.6663107135150668
  0.9999999862215816  0.6645712477942993  0.0000000128152067
  0.0000000051588884  0.6663107557037691  0.3336892836198331
  0.0000000007349996  0.6663107372626982  0.6663107183666028
  0.3354287565763414  0.0000000144552601  0.0000000108787361
  0.3336891133879547  0.9999999965402750  0.3336891572704914
  0.3336891112814584  0.9999999950568110  0.6663108437319991
  0.3336890854461672  0.3336891102049862  0.0000000123327268
  0.3334189410726935  0.3334189161609089  0.3334189233282885
  0.3334189416552604  0.3334189085552950  0.6665810858697014
  0.3336891008257652  0.6663108792080052  0.9999999999940030
  0.3334189393793849  0.6665810827079284  0.3334189176374451
  0.3334189302391621  0.6665810944753758  0.6665810886470638
  0.6645712406181232  0.9999999902996635  0.9999999762998826
  0.6663108699310314  0.0000000041392738  0.3336891494859771
  0.6663109037832626  0.0000000019775612  0.6663108569810134
  0.6663109118024479  0.3336891249107694  0.9999999986636467
  0.6665810727316810  0.3334189099610541  0.3334189088017325
  0.6665810528278655  0.3334189085113479  0.6665810842522788
  0.6663109040380775  0.6663108812252148  0.9999999841596150
  0.6665810655495292  0.6665810845403826  0.3334189056517332
  0.6665810634264631  0.6665810858262446  0.6665810803482088
  0.1749274560368477  0.9999999973564258  0.9999999907859092
  0.0000000019663702  0.0000000154812838  0.1749274106635283
  0.0000000003972573  0.1749274187763490  0.9999999827365897
  0.1679026396438417  0.0000000003788969  0.3357464280497950
  0.0000000004799219  0.9999999993189803  0.4999999940421631
  0.9999999980625418  0.1679025411302817  0.3357463316436551
  0.1679026423610281  0.9999999969590689  0.6642536173592859
  0.9999999943536437  0.9999999859039690  0.8250725988948417
  0.0000000025699975  0.1679026084268997  0.6642537039191012
  0.1679026402926311  0.3357464033775770  0.0000000325507514
  0.9999999954691958  0.3357463758825574  0.1679025234785385
  0.0000000002806928  0.4999999958060357  0.9999999956147434
  0.1670969892949117  0.3337191426231030  0.3337191563326414
  0.0000000024458942  0.3345760151470358  0.5000000455296600
  0.9999999990901003  0.5000000144428114  0.3345760382945429
  0.1670969331599395  0.3337191424923063  0.6662808556944881
  0.0000000040829562  0.3357463769740576  0.8320974222876387
  0.0000000035150620  0.4999999748852701  0.6654239732486786
  0.1679026312601479  0.6642536106797152  0.0000000062893974
  0.9999999964273556  0.6642536130364576  0.1679025958619818
  0.9999999968517415  0.8250725918927486  0.0000000105663318
  0.1670969523480679  0.6662808493108443  0.3337191567806101
  0.0000000016038371  0.6654239820110917  0.4999999860904936
  0.9999999980666061  0.8320973806712857  0.3357462966797016
  0.1670969882073763  0.6662808637242321  0.6662808663280373
  0.0000000054093903  0.6642536374527523  0.8320974988498762
  0.0000000046983217  0.8320974844080311  0.6642536620575683
  0.5000000016364368  0.0000000010201333  0.9999999988712958
  0.3357464115557960  0.9999999969160385  0.1679026257599006
  0.3357463419257982  0.1679026421045577  0.0000000285483281
  0.5000000335439836  0.0000000009373053  0.3345761099105928
  0.3345761034709014  0.9999999988317825  0.5000000340000241
  0.3337191966018693  0.1670969978918322  0.3337192039869805
  0.4999999695805784  0.0000000022439721  0.6654238774333834
  0.3357464100789258  0.0000000006878622  0.8320973883056126
  0.3337191975338527  0.1670969711359049  0.6662808165070260
  0.5000000179041066  0.3345761110218177  0.0000000007938823
  0.3337192111980301  0.3337192036425876  0.1670970012250095
  0.3345761098422884  0.5000000219588046  0.0000000027071678
  0.5000000009095373  0.3336122664216745  0.3336122606897760
  0.3336122643337092  0.3336122467158731  0.5000000040246562
  0.3336122605605922  0.4999999989979784  0.3336122505351469
  0.4999999988434425  0.3336122639585426  0.6663877488470078
  0.3337192006946523  0.3337191988300390  0.8329030394278050
  0.3336122556586076  0.4999999972977847  0.6663877595511210
  0.4999999803905837  0.6654238947891997  0.9999999967380688
  0.3337192074112210  0.6662808050459148  0.1670969800961259
  0.3357463385395718  0.8320973717154416  0.9999999804138753
  0.5000000029388616  0.6663877360907762  0.3336122529984635
  0.3336122592157267  0.6663877525057984  0.4999999996746709
  0.3337192046370561  0.8329030049486263  0.3337191903370851
  0.5000000035467878  0.6663877282906583  0.6663877394746507
  0.3337192007912648  0.6662807987518562  0.8329030250407570
  0.3337191965827202  0.8329030178545125  0.6662808048678457
  0.8250725381868236  0.9999999965433233  0.0000000104856142
  0.6642535937474250  0.9999999985376533  0.1679026095537992
  0.6642536602154721  0.1679026327998798  0.0000000157329012
  0.8320973622415124  0.9999999976616039  0.3357463854554368
  0.6654238942924735  0.9999999971794438  0.4999999537067694
  0.6662808096976320  0.1670969791518431  0.3337191967958191
  0.8320973393110194  0.9999999954459753  0.6642535669499452
  0.6642535851197096  0.0000000017113280  0.8320973594102199
  0.6662807943487508  0.1670969867058858  0.6662808045258188
  0.8320973654903696  0.3357463902569862  0.9999999922640370
  0.6662807962363573  0.3337191999996065  0.1670969757074730
  0.6654238908749974  0.4999999797166979  0.9999999970879969
  0.8329030193623979  0.3337191437125782  0.3337191383595410
  0.6663877394175088  0.3336122485950241  0.4999999986549000
  0.6663877417883910  0.5000000021342004  0.3336122389971266
  0.8329030540841131  0.3337191405642841  0.6662808414320196
  0.6662807918529410  0.3337191983451149  0.8329030200923100
  0.6663877412147841  0.5000000021435582  0.6663877516579859
  0.8320973656903874  0.6642535987503209  0.9999999683294618
  0.6662807968958262  0.6662808016741550  0.1670969710111692
  0.6642536536628612  0.8320973702795840  0.9999999704611753
  0.8329030599221880  0.6662808462497694  0.3337191427741217
  0.6663877417555142  0.6663877483895249  0.4999999950166867
  0.6662808014677353  0.8329030258054146  0.3337191815719791
  0.8329030052507491  0.6662808674259821  0.6662808485239964
  0.6662807923398759  0.6662807973731972  0.8329029942568695
  0.6662807988086072  0.8329030056887277  0.6662807922185863
  0.0000000008197034  0.0000000014522712  0.9999999859854896
 
  0.00000000E+00  0.00000000E+00  0.00000000E+00
  0.00000000E+00  0.00000000E+00  0.00000000E+00
  0.00000000E+00  0.00000000E+00  0.00000000E+00
  0.00000000E+00  0.00000000E+00  0.00000000E+00
  0.00000000E+00  0.00000000E+00  0.00000000E+00
  0.00000000E+00  0.00000000E+00  0.00000000E+00
  0.00000000E+00  0.00000000E+00  0.00000000E+00
  0.00000000E+00  0.00000000E+00  0.00000000E+00
  0.00000000E+00  0.00000000E+00  0.00000000E+00
  0.00000000E+00  0.00000000E+00  0.00000000E+00
  0.00000000E+00  0.00000000E+00  0.00000000E+00
  0.00000000E+00  0.00000000E+00  0.00000000E+00
  0.00000000E+00  0.00000000E+00  0.00000000E+00
  0.00000000E+00  0.00000000E+00  0.00000000E+00
  0.00000000E+00  0.00000000E+00  0.00000000E+00
  0.00000000E+00  0.00000000E+00  0.00000000E+00
  0.00000000E+00  0.00000000E+00  0.00000000E+00
  0.00000000E+00  0.00000000E+00  0.00000000E+00
  0.00000000E+00  0.00000000E+00  0.00000000E+00
  0.00000000E+00  0.00000000E+00  0.00000000E+00
  0.00000000E+00  0.00000000E+00  0.00000000E+00
  0.00000000E+00  0.00000000E+00  0.00000000E+00
  0.00000000E+00  0.00000000E+00  0.00000000E+00
  0.00000000E+00  0.00000000E+00  0.00000000E+00
  0.00000000E+00  0.00000000E+00  0.00000000E+00
  0.00000000E+00  0.00000000E+00  0.00000000E+00
  0.00000000E+00  0.00000000E+00  0.00000000E+00
  0.00000000E+00  0.00000000E+00  0.00000000E+00
  0.00000000E+00  0.00000000E+00  0.00000000E+00
  0.00000000E+00  0.00000000E+00  0.00000000E+00
  0.00000000E+00  0.00000000E+00  0.00000000E+00
  0.00000000E+00  0.00000000E+00  0.00000000E+00
  0.00000000E+00  0.00000000E+00  0.00000000E+00
  0.00000000E+00  0.00000000E+00  0.00000000E+00
  0.00000000E+00  0.00000000E+00  0.00000000E+00
  0.00000000E+00  0.00000000E+00  0.00000000E+00
  0.00000000E+00  0.00000000E+00  0.00000000E+00
  0.00000000E+00  0.00000000E+00  0.00000000E+00
  0.00000000E+00  0.00000000E+00  0.00000000E+00
  0.00000000E+00  0.00000000E+00  0.00000000E+00
  0.00000000E+00  0.00000000E+00  0.00000000E+00
  0.00000000E+00  0.00000000E+00  0.00000000E+00
  0.00000000E+00  0.00000000E+00  0.00000000E+00
  0.00000000E+00  0.00000000E+00  0.00000000E+00
  0.00000000E+00  0.00000000E+00  0.00000000E+00
  0.00000000E+00  0.00000000E+00  0.00000000E+00
  0.00000000E+00  0.00000000E+00  0.00000000E+00
  0.00000000E+00  0.00000000E+00  0.00000000E+00
  0.00000000E+00  0.00000000E+00  0.00000000E+00
  0.00000000E+00  0.00000000E+00  0.00000000E+00
  0.00000000E+00  0.00000000E+00  0.00000000E+00
  0.00000000E+00  0.00000000E+00  0.00000000E+00
  0.00000000E+00  0.00000000E+00  0.00000000E+00
  0.00000000E+00  0.00000000E+00  0.00000000E+00
  0.00000000E+00  0.00000000E+00  0.00000000E+00
  0.00000000E+00  0.00000000E+00  0.00000000E+00
  0.00000000E+00  0.00000000E+00  0.00000000E+00
  0.00000000E+00  0.00000000E+00  0.00000000E+00
  0.00000000E+00  0.00000000E+00  0.00000000E+00
  0.00000000E+00  0.00000000E+00  0.00000000E+00
  0.00000000E+00  0.00000000E+00  0.00000000E+00
  0.00000000E+00  0.00000000E+00  0.00000000E+00
  0.00000000E+00  0.00000000E+00  0.00000000E+00
  0.00000000E+00  0.00000000E+00  0.00000000E+00
  0.00000000E+00  0.00000000E+00  0.00000000E+00
  0.00000000E+00  0.00000000E+00  0.00000000E+00
  0.00000000E+00  0.00000000E+00  0.00000000E+00
  0.00000000E+00  0.00000000E+00  0.00000000E+00
  0.00000000E+00  0.00000000E+00  0.00000000E+00
  0.00000000E+00  0.00000000E+00  0.00000000E+00
  0.00000000E+00  0.00000000E+00  0.00000000E+00
  0.00000000E+00  0.00000000E+00  0.00000000E+00
  0.00000000E+00  0.00000000E+00  0.00000000E+00
  0.00000000E+00  0.00000000E+00  0.00000000E+00
  0.00000000E+00  0.00000000E+00  0.00000000E+00
  0.00000000E+00  0.00000000E+00  0.00000000E+00
  0.00000000E+00  0.00000000E+00  0.00000000E+00
  0.00000000E+00  0.00000000E+00  0.00000000E+00
  0.00000000E+00  0.00000000E+00  0.00000000E+00
  0.00000000E+00  0.00000000E+00  0.00000000E+00
  0.00000000E+00  0.00000000E+00  0.00000000E+00
  0.00000000E+00  0.00000000E+00  0.00000000E+00
  0.00000000E+00  0.00000000E+00  0.00000000E+00
  0.00000000E+00  0.00000000E+00  0.00000000E+00
  0.00000000E+00  0.00000000E+00  0.00000000E+00
  0.00000000E+00  0.00000000E+00  0.00000000E+00
  0.00000000E+00  0.00000000E+00  0.00000000E+00
  0.00000000E+00  0.00000000E+00  0.00000000E+00
  0.00000000E+00  0.00000000E+00  0.00000000E+00
  0.00000000E+00  0.00000000E+00  0.00000000E+00
  0.00000000E+00  0.00000000E+00  0.00000000E+00
  0.00000000E+00  0.00000000E+00  0.00000000E+00
  0.00000000E+00  0.00000000E+00  0.00000000E+00
  0.00000000E+00  0.00000000E+00  0.00000000E+00
  0.00000000E+00  0.00000000E+00  0.00000000E+00
  0.00000000E+00  0.00000000E+00  0.00000000E+00
  0.00000000E+00  0.00000000E+00  0.00000000E+00
  0.00000000E+00  0.00000000E+00  0.00000000E+00
  0.00000000E+00  0.00000000E+00  0.00000000E+00
  0.00000000E+00  0.00000000E+00  0.00000000E+00
  0.00000000E+00  0.00000000E+00  0.00000000E+00
  0.00000000E+00  0.00000000E+00  0.00000000E+00
  0.00000000E+00  0.00000000E+00  0.00000000E+00
  0.00000000E+00  0.00000000E+00  0.00000000E+00
  0.00000000E+00  0.00000000E+00  0.00000000E+00
  0.00000000E+00  0.00000000E+00  0.00000000E+00
  0.00000000E+00  0.00000000E+00  0.00000000E+00
  0.00000000E+00  0.00000000E+00  0.00000000E+00
  0.00000000E+00  0.00000000E+00  0.00000000E+00
  0.00000000E+00  0.00000000E+00  0.00000000E+00
  0.00000000E+00  0.00000000E+00  0.00000000E+00
  0.00000000E+00  0.00000000E+00  0.00000000E+00
  0.00000000E+00  0.00000000E+00  0.00000000E+00
  0.00000000E+00  0.00000000E+00  0.00000000E+00
  0.00000000E+00  0.00000000E+00  0.00000000E+00
  0.00000000E+00  0.00000000E+00  0.00000000E+00
  0.00000000E+00  0.00000000E+00  0.00000000E+00
  0.00000000E+00  0.00000000E+00  0.00000000E+00
  0.00000000E+00  0.00000000E+00  0.00000000E+00
  0.00000000E+00  0.00000000E+00  0.00000000E+00
  0.00000000E+00  0.00000000E+00  0.00000000E+00
  0.00000000E+00  0.00000000E+00  0.00000000E+00
  0.00000000E+00  0.00000000E+00  0.00000000E+00
  0.00000000E+00  0.00000000E+00  0.00000000E+00
  0.00000000E+00  0.00000000E+00  0.00000000E+00
  0.00000000E+00  0.00000000E+00  0.00000000E+00
  0.00000000E+00  0.00000000E+00  0.00000000E+00
  0.00000000E+00  0.00000000E+00  0.00000000E+00
  0.00000000E+00  0.00000000E+00  0.00000000E+00
  0.00000000E+00  0.00000000E+00  0.00000000E+00
  0.00000000E+00  0.00000000E+00  0.00000000E+00
  0.00000000E+00  0.00000000E+00  0.00000000E+00
  0.00000000E+00  0.00000000E+00  0.00000000E+00
  0.00000000E+00  0.00000000E+00  0.00000000E+00
  0.00000000E+00  0.00000000E+00  0.00000000E+00
