# Supplementary material for: Mitigating proton trapping in cubic perovskite oxides via ScO6 octahedral networks
Source: Nat Mater. 2025 Aug 8;24(12):1949–56. doi: 10.1038/s41563-025-02311-w (PMC12657236; doi:10.1038/s41563-025-02311-w)
Supplement: Supplementary file 3 — Density functional theory structure data for Supplementary Fig. 25. [file 41563_2025_2311_MOESM3_ESM.zip › Fig_S25_DFT_structures/BaSnO3_Pm-3m/V_O.vasp]

VASP poscar file                        
   1.00000000000000     
    12.4058941649807242    0.0000000000000000    0.0000000000000000
     0.0000000000000000   12.4058941649807242    0.0000000000000000
     0.0000000000000000    0.0000000000000000   12.4058941649807242
   Ba   Sn   O 
    27    27    80
Direct
  0.1666666700579995  0.1728013919132110  0.1728013900595968
  0.1666666681409765  0.1665995672961103  0.4999999990932480
  0.1666666731322479  0.1728013925436755  0.8271986067813444
  0.1666666726082013  0.4999999991803747  0.1665995720001874
  0.1666666723352108  0.4999999959471211  0.5000000003480878
  0.1666666620397734  0.5000000011046097  0.8334004279249285
  0.1666666701549815  0.8271986119352306  0.1728013968035640
  0.1666666707534574  0.8334004230036669  0.4999999998584528
  0.1666666730850110  0.8271986124757689  0.8271986043491211
  0.5020742006125261  0.1693955088415393  0.1693955044676017
  0.4998371389914311  0.1665673855004073  0.5000000015367192
  0.5020741946294649  0.1693954992300135  0.8306044894346343
  0.4998371338555785  0.4999999991160777  0.1665673816200055
  0.5001411921314514  0.5000000069735506  0.5000000018300526
  0.4998371381723032  0.5000000057507989  0.8334326183950793
  0.5020741952406595  0.8306044950927358  0.1693955055341547
  0.4998371324281123  0.8334326209840555  0.5000000003012843
  0.5020741895487077  0.8306044986148962  0.8306044914371711
  0.8312591478787823  0.1693955351049823  0.1693955378614547
  0.8334961940830325  0.1665673780044230  0.4999999977027940
  0.8312591469297743  0.1693955394995896  0.8306044636439296
  0.8334961904101945  0.4999999981630268  0.1665673783121235
  0.8331921334151531  0.4999999945042646  0.5000000003479030
  0.8334961947819863  0.5000000025267184  0.8334326198730864
  0.8312591446923818  0.8306044689407486  0.1693955396859579
  0.8334961868333650  0.8334326085727142  0.4999999996988507
  0.8312591421328719  0.8306044576972909  0.8306044655872782
  0.9883622733194528  0.0000000074742843  0.9999999861690014
  0.0006660392857043  0.9999999947356955  0.3333353258480187
  0.0006660444122062  0.9999999908975070  0.6666646883776082
  0.0006660422527531  0.3333353193864781  0.0000000010458905
  0.9995721360932421  0.3336658655884293  0.3336658725661792
  0.9995721352793296  0.3336658680879481  0.6663341157425151
  0.0006660437912629  0.6666646866677155  0.0000000070041040
  0.9995721422912212  0.6663341131483236  0.3336658677601463
  0.9995721386604686  0.6663341171214938  0.6663341185834000
  0.3449711154152411  0.9999999990876205  0.0000000135468525
  0.3326672613368373  0.9999999985485530  0.3333353029123032
  0.3326672704529230  0.0000000019522233  0.6666646794747919
  0.3326672606366117  0.3333353102070760  0.9999999938643924
  0.3337612016375502  0.3336658698624078  0.3336658719148389
  0.3337611917248609  0.3336658605897256  0.6663341462044130
  0.3326672562165385  0.6666646923000528  0.9999999921438629
  0.3337611891120602  0.6663341498412336  0.3336658608062564
  0.3337611768556812  0.6663341582469684  0.6663341606520277
  0.6666665679782895  0.9999999995468727  0.0000000004256648
  0.6666666626579598  0.0000000058324829  0.3324921063047483
  0.6666666622133377  0.0000000034132199  0.6675078919086772
  0.6666666609693053  0.3324921008010335  0.9999999877666141
  0.6666666632686997  0.3339418308512592  0.3339418269369574
  0.6666666686640852  0.3339418269869157  0.6660581774940582
  0.6666666616830454  0.6675078966491199  0.0000000101267688
  0.6666666617586472  0.6660581692248684  0.3339418256677149
  0.6666666652406334  0.6660581767195097  0.6660581747120702
  0.0149001339869770  0.0000000069738917  0.1620366962970081
  0.0149001375673024  0.1620367031066792  0.9999999993165858
  0.1666666571903264  0.9999999989320187  0.3381788533005690
  0.9960610430749881  0.9999999693821735  0.5000000062412653
  0.9992732276754737  0.1663126948726514  0.3323861066382250
  0.1666666576357301  0.0000000010565202  0.6618211482426730
  0.0149001696444273  0.0000000154768429  0.8379633010264556
  0.9992732268316331  0.1663126944706335  0.6676138555119167
  0.1666666624399937  0.3381788738586451  0.9999999946864122
  0.9992732407815836  0.3323861380985846  0.1663126934948380
  0.9960610192945012  0.5000000013036328  0.9999999922047564
  0.1666666684404490  0.3325896553900662  0.3325896510375657
  0.0002083526084817  0.3328495731785068  0.4999999943202411
  0.0002083684630634  0.4999999967601738  0.3328495800112137
  0.1666666646293251  0.3325896527956260  0.6674103285739648
  0.9992732247853127  0.3323861256157059  0.8336873007288972
  0.0002083702142670  0.4999999951666609  0.6671504186032919
  0.1666666625833386  0.6618211362985278  0.0000000052561901
  0.9992732439990490  0.6676138547467261  0.1663126971975615
  0.0149001454568918  0.8379633024376432  0.9999999918689042
  0.1666666668871031  0.6674103586479418  0.3325896810287929
  0.0002083543062383  0.6671503826753593  0.4999999973370848
  0.9992732241276485  0.8336872954803951  0.3323861372311754
  0.1666666648904638  0.6674103561938409  0.6674103392201403
  0.9992732260294304  0.6676138577892274  0.8336873012942334
  0.9992732214737359  0.8336872976743734  0.6676138630213657
  0.5031092821171654  0.0000000074308772  0.0000000444443629
  0.3184331550025234  0.9999999950794987  0.1620367087872197
  0.3184331594196763  0.1620367057931063  0.0000000057058713
  0.4988634736727633  0.0000000012781811  0.3275973811231410
  0.3372722945936317  0.9999999970197990  0.4999999936268580
  0.3340600998761332  0.1663127013123926  0.3323861321213855
  0.4988634697292795  0.9999999986176249  0.6724025574337347
  0.3184331902829811  0.0000000015362716  0.8379632938771664
  0.3340600972555450  0.1663127004971940  0.6676138683425350
  0.4988634729344099  0.3275973965264143  0.9999999675334124
  0.3340601144897164  0.3323861192964657  0.1663127011141796
  0.3372723192013538  0.5000000012822170  0.0000000098433333
  0.5001199759978263  0.3330378267615686  0.3330378261797335
  0.3331249726903707  0.3328495965358158  0.5000000033064040
  0.3331249662080964  0.5000000023263880  0.3328495886976270
  0.5001199745409082  0.3330378190121408  0.6669621804593433
  0.3340600960260076  0.3323861232072574  0.8336872999147431
  0.3331249699121344  0.5000000019878925  0.6671504090744804
  0.4988634717880274  0.6724025906128688  0.9999999750052169
  0.3340601002119925  0.6676138902122091  0.1663127052151694
  0.3184331724876870  0.8379632927580118  0.9999999999334506
  0.5001199731607073  0.6669621815390414  0.3330378253600657
  0.3331249757155561  0.6671503961012135  0.5000000045444537
  0.3340600966960778  0.8336873024026374  0.3323861516183158
  0.5001199736628621  0.6669621874261296  0.6669621952223821
  0.3340600863668968  0.6676138764577644  0.8336873030546812
  0.3340600944624015  0.8336873018640460  0.6676138855981293
  0.8302242582516044  0.9999999943658366  0.9999999552469063
  0.6666667278753238  0.0000000033547707  0.1661389847010071
  0.6666666905175873  0.1661389780652200  0.9999999823629580
  0.8344698681854936  0.0000000036043133  0.3275974557214383
  0.6666666587268040  0.0000000003047873  0.5000000004951417
  0.6666666661221967  0.1666060598052397  0.3325539244522204
  0.8344698668738744  0.0000000032535610  0.6724026073418301
  0.6666666634192069  0.9999999921584148  0.8338610163137332
  0.6666666706140205  0.1666060597746792  0.6674460734178496
  0.8344698686297036  0.3275973992465282  0.0000000238684592
  0.6666666479823178  0.3325539160253257  0.1666060530137443
  0.6666666742316991  0.5000000018835138  0.0000000009301502
  0.8332133546042542  0.3330378262961844  0.3330377962775302
  0.6666666746050467  0.3331630384651234  0.5000000017331132
  0.6666666653401023  0.5000000026609399  0.3331630298708816
  0.8332133540312654  0.3330378299053081  0.6669621838312025
  0.6666666761592381  0.3325539211672321  0.8333939399304384
  0.6666666599297741  0.5000000025474591  0.6668369696097329
  0.8344698712306382  0.6724026128793597  0.0000000329131851
  0.6666666519332836  0.6674460843254835  0.1666060594687266
  0.6666666771671714  0.8338610230365475  0.0000000165706382
  0.8332133543433073  0.6669621821781888  0.3330378020636573
  0.6666666713900540  0.6668369546066018  0.4999999979673149
  0.6666666684056111  0.8333939427189208  0.3325539295685118
  0.8332133554199359  0.6669621744162413  0.6669621906653447
  0.6666666777783519  0.6674460879338824  0.8333939483145301
  0.6666666737614548  0.8333939394756555  0.6674460720725151
 
  0.00000000E+00  0.00000000E+00  0.00000000E+00
  0.00000000E+00  0.00000000E+00  0.00000000E+00
  0.00000000E+00  0.00000000E+00  0.00000000E+00
  0.00000000E+00  0.00000000E+00  0.00000000E+00
  0.00000000E+00  0.00000000E+00  0.00000000E+00
  0.00000000E+00  0.00000000E+00  0.00000000E+00
  0.00000000E+00  0.00000000E+00  0.00000000E+00
  0.00000000E+00  0.00000000E+00  0.00000000E+00
  0.00000000E+00  0.00000000E+00  0.00000000E+00
  0.00000000E+00  0.00000000E+00  0.00000000E+00
  0.00000000E+00  0.00000000E+00  0.00000000E+00
  0.00000000E+00  0.00000000E+00  0.00000000E+00
  0.00000000E+00  0.00000000E+00  0.00000000E+00
  0.00000000E+00  0.00000000E+00  0.00000000E+00
  0.00000000E+00  0.00000000E+00  0.00000000E+00
  0.00000000E+00  0.00000000E+00  0.00000000E+00
  0.00000000E+00  0.00000000E+00  0.00000000E+00
  0.00000000E+00  0.00000000E+00  0.00000000E+00
  0.00000000E+00  0.00000000E+00  0.00000000E+00
  0.00000000E+00  0.00000000E+00  0.00000000E+00
  0.00000000E+00  0.00000000E+00  0.00000000E+00
  0.00000000E+00  0.00000000E+00  0.00000000E+00
  0.00000000E+00  0.00000000E+00  0.00000000E+00
  0.00000000E+00  0.00000000E+00  0.00000000E+00
  0.00000000E+00  0.00000000E+00  0.00000000E+00
  0.00000000E+00  0.00000000E+00  0.00000000E+00
  0.00000000E+00  0.00000000E+00  0.00000000E+00
  0.00000000E+00  0.00000000E+00  0.00000000E+00
  0.00000000E+00  0.00000000E+00  0.00000000E+00
  0.00000000E+00  0.00000000E+00  0.00000000E+00
  0.00000000E+00  0.00000000E+00  0.00000000E+00
  0.00000000E+00  0.00000000E+00  0.00000000E+00
  0.00000000E+00  0.00000000E+00  0.00000000E+00
  0.00000000E+00  0.00000000E+00  0.00000000E+00
  0.00000000E+00  0.00000000E+00  0.00000000E+00
  0.00000000E+00  0.00000000E+00  0.00000000E+00
  0.00000000E+00  0.00000000E+00  0.00000000E+00
  0.00000000E+00  0.00000000E+00  0.00000000E+00
  0.00000000E+00  0.00000000E+00  0.00000000E+00
  0.00000000E+00  0.00000000E+00  0.00000000E+00
  0.00000000E+00  0.00000000E+00  0.00000000E+00
  0.00000000E+00  0.00000000E+00  0.00000000E+00
  0.00000000E+00  0.00000000E+00  0.00000000E+00
  0.00000000E+00  0.00000000E+00  0.00000000E+00
  0.00000000E+00  0.00000000E+00  0.00000000E+00
  0.00000000E+00  0.00000000E+00  0.00000000E+00
  0.00000000E+00  0.00000000E+00  0.00000000E+00
  0.00000000E+00  0.00000000E+00  0.00000000E+00
  0.00000000E+00  0.00000000E+00  0.00000000E+00
  0.00000000E+00  0.00000000E+00  0.00000000E+00
  0.00000000E+00  0.00000000E+00  0.00000000E+00
  0.00000000E+00  0.00000000E+00  0.00000000E+00
  0.00000000E+00  0.00000000E+00  0.00000000E+00
  0.00000000E+00  0.00000000E+00  0.00000000E+00
  0.00000000E+00  0.00000000E+00  0.00000000E+00
  0.00000000E+00  0.00000000E+00  0.00000000E+00
  0.00000000E+00  0.00000000E+00  0.00000000E+00
  0.00000000E+00  0.00000000E+00  0.00000000E+00
  0.00000000E+00  0.00000000E+00  0.00000000E+00
  0.00000000E+00  0.00000000E+00  0.00000000E+00
  0.00000000E+00  0.00000000E+00  0.00000000E+00
  0.00000000E+00  0.00000000E+00  0.00000000E+00
  0.00000000E+00  0.00000000E+00  0.00000000E+00
  0.00000000E+00  0.00000000E+00  0.00000000E+00
  0.00000000E+00  0.00000000E+00  0.00000000E+00
  0.00000000E+00  0.00000000E+00  0.00000000E+00
  0.00000000E+00  0.00000000E+00  0.00000000E+00
  0.00000000E+00  0.00000000E+00  0.00000000E+00
  0.00000000E+00  0.00000000E+00  0.00000000E+00
  0.00000000E+00  0.00000000E+00  0.00000000E+00
  0.00000000E+00  0.00000000E+00  0.00000000E+00
  0.00000000E+00  0.00000000E+00  0.00000000E+00
  0.00000000E+00  0.00000000E+00  0.00000000E+00
  0.00000000E+00  0.00000000E+00  0.00000000E+00
  0.00000000E+00  0.00000000E+00  0.00000000E+00
  0.00000000E+00  0.00000000E+00  0.00000000E+00
  0.00000000E+00  0.00000000E+00  0.00000000E+00
  0.00000000E+00  0.00000000E+00  0.00000000E+00
  0.00000000E+00  0.00000000E+00  0.00000000E+00
  0.00000000E+00  0.00000000E+00  0.00000000E+00
  0.00000000E+00  0.00000000E+00  0.00000000E+00
  0.00000000E+00  0.00000000E+00  0.00000000E+00
  0.00000000E+00  0.00000000E+00  0.00000000E+00
  0.00000000E+00  0.00000000E+00  0.00000000E+00
  0.00000000E+00  0.00000000E+00  0.00000000E+00
  0.00000000E+00  0.00000000E+00  0.00000000E+00
  0.00000000E+00  0.00000000E+00  0.00000000E+00
  0.00000000E+00  0.00000000E+00  0.00000000E+00
  0.00000000E+00  0.00000000E+00  0.00000000E+00
  0.00000000E+00  0.00000000E+00  0.00000000E+00
  0.00000000E+00  0.00000000E+00  0.00000000E+00
  0.00000000E+00  0.00000000E+00  0.00000000E+00
  0.00000000E+00  0.00000000E+00  0.00000000E+00
  0.00000000E+00  0.00000000E+00  0.00000000E+00
  0.00000000E+00  0.00000000E+00  0.00000000E+00
  0.00000000E+00  0.00000000E+00  0.00000000E+00
  0.00000000E+00  0.00000000E+00  0.00000000E+00
  0.00000000E+00  0.00000000E+00  0.00000000E+00
  0.00000000E+00  0.00000000E+00  0.00000000E+00
  0.00000000E+00  0.00000000E+00  0.00000000E+00
  0.00000000E+00  0.00000000E+00  0.00000000E+00
  0.00000000E+00  0.00000000E+00  0.00000000E+00
  0.00000000E+00  0.00000000E+00  0.00000000E+00
  0.00000000E+00  0.00000000E+00  0.00000000E+00
  0.00000000E+00  0.00000000E+00  0.00000000E+00
  0.00000000E+00  0.00000000E+00  0.00000000E+00
  0.00000000E+00  0.00000000E+00  0.00000000E+00
  0.00000000E+00  0.00000000E+00  0.00000000E+00
  0.00000000E+00  0.00000000E+00  0.00000000E+00
  0.00000000E+00  0.00000000E+00  0.00000000E+00
  0.00000000E+00  0.00000000E+00  0.00000000E+00
  0.00000000E+00  0.00000000E+00  0.00000000E+00
  0.00000000E+00  0.00000000E+00  0.00000000E+00
  0.00000000E+00  0.00000000E+00  0.00000000E+00
  0.00000000E+00  0.00000000E+00  0.00000000E+00
  0.00000000E+00  0.00000000E+00  0.00000000E+00
  0.00000000E+00  0.00000000E+00  0.00000000E+00
  0.00000000E+00  0.00000000E+00  0.00000000E+00
  0.00000000E+00  0.00000000E+00  0.00000000E+00
  0.00000000E+00  0.00000000E+00  0.00000000E+00
  0.00000000E+00  0.00000000E+00  0.00000000E+00
  0.00000000E+00  0.00000000E+00  0.00000000E+00
  0.00000000E+00  0.00000000E+00  0.00000000E+00
  0.00000000E+00  0.00000000E+00  0.00000000E+00
  0.00000000E+00  0.00000000E+00  0.00000000E+00
  0.00000000E+00  0.00000000E+00  0.00000000E+00
  0.00000000E+00  0.00000000E+00  0.00000000E+00
  0.00000000E+00  0.00000000E+00  0.00000000E+00
  0.00000000E+00  0.00000000E+00  0.00000000E+00
  0.00000000E+00  0.00000000E+00  0.00000000E+00
  0.00000000E+00  0.00000000E+00  0.00000000E+00
  0.00000000E+00  0.00000000E+00  0.00000000E+00
  0.00000000E+00  0.00000000E+00  0.00000000E+00
  0.00000000E+00  0.00000000E+00  0.00000000E+00
