# Supplementary material for: Mitigating proton trapping in cubic perovskite oxides via ScO6 octahedral networks
Source: Nat Mater. 2025 Aug 8;24(12):1949–56. doi: 10.1038/s41563-025-02311-w (PMC12657236; doi:10.1038/s41563-025-02311-w)
Supplement: Supplementary file 3 — Density functional theory structure data for Supplementary Fig. 25. [file 41563_2025_2311_MOESM3_ESM.zip › Fig_S25_DFT_structures/BaTiO3_R3m/Sc_Zr.vasp]

VASP poscar file                        
   1.00000000000000     
     5.6584029706546612   -9.8006414348725386    0.0000000000000000
     5.6584029706546612    9.8006414348725386    0.0000000000000000
     0.0000000000000000    0.0000000000000000   13.9183632032849971
   Ba   Ti   O    Sc
    24    23    72     1
Direct
  0.1666666542298785  0.3333333205452789  0.3329552461108918
  0.9993976197062011  0.9987951345165200  0.0002512398603542
  0.3333656914616725  0.1666342973360386  0.1671845222569175
  0.1666666643923449  0.3333333414587472  0.8318357860235395
  0.9992557557198296  0.9985115266250730  0.4992303461905294
  0.3335633816716452  0.1664366274988538  0.6660802881702708
  0.1649082593899749  0.8324541356971693  0.3336468661804588
  0.9993975772208756  0.5006024283811357  0.0002512555064200
  0.3333656858656866  0.6667313867554014  0.1671845129110352
  0.1665129583787817  0.8332564811911070  0.8325804609436958
  0.9992557620581408  0.5007442412090199  0.4992303525811366
  0.3335633819826427  0.6671267580486031  0.6660802876799750
  0.6675458534374599  0.3350917200416035  0.3336468592388186
  0.5000000045547779  0.0000000143427954  0.0000112531946854
  0.8332685871978924  0.1666342871019779  0.1671845187150041
  0.6667435230674243  0.3334870434983870  0.8325804640703751
  0.4999999878271240  0.9999999912567787  0.5001264116238886
  0.8328732483022279  0.1664366204013135  0.6660803016814967
  0.6675458507328642  0.8324541427428187  0.3336468563868991
  0.5012048345601130  0.5006024288996400  0.0002512450780259
  0.8333333349157215  0.6666666717181187  0.1684862504206848
  0.6667435201284491  0.8332564826441384  0.8325804580232941
  0.5014884742734509  0.5007442429351840  0.4992303549079011
  0.8333333352921031  0.6666666768609488  0.6649804198725136
  0.0027265705442403  0.0054531916807576  0.2547149762265590
  0.3332114496653631  0.1667885582542823  0.4227586326329273
  0.1666666608353680  0.3333333355574624  0.5888965649313462
  0.9998456009190804  0.9996912224590560  0.7556315917957406
  0.3348483327952962  0.1651516982910763  0.9216525005779488
  0.1666625401718420  0.8333312725302875  0.0898413082182614
  0.0027265786748742  0.4972733885673932  0.2547149886763691
  0.3332114312371388  0.6664228890034209  0.4227586229901590
  0.1649721773508546  0.8324860930843485  0.5881637138861393
  0.9998456104878102  0.5001543976395695  0.7556316089157633
  0.3348483282205237  0.6696966638895461  0.9216525145631067
  0.6666687221181746  0.3333374857417652  0.0898413059927066
  0.4999999781449418  0.9999999969172890  0.2562926226182327
  0.8335770752959846  0.1667885486077409  0.4227586348541976
  0.6675139108650328  0.3350278306062719  0.5881637301209324
  0.5000000002979874  0.0000000177740489  0.7538719715147977
  0.8303033448419512  0.1651516656038012  0.9216525180229240
  0.6666687366418032  0.8333312667459225  0.0898413078066156
  0.4945468004829436  0.4972734137487080  0.2547149676176730
  0.8333333122557676  0.6666666790666653  0.4179534978201929
  0.6675138904012812  0.8324860984679745  0.5881637177684382
  0.5003087790909788  0.5001544127773485  0.7556315827739155
  0.8333333102635123  0.6666666561156234  0.9224995059655114
  0.0788263036167365  0.4211736443825558  0.1660321005008925
  0.0788263417775639  0.1576526787122887  0.1660321041984218
  0.3423472995968453  0.4211736305131240  0.1660321205492963
  0.4178905912459641  0.0821094070077280  0.3265435114411730
  0.4188192817914285  0.3352763134608665  0.3286225425641334
  0.1647236657046420  0.0811807153596220  0.3286225463940795
  0.2511367433509974  0.2488632650789668  0.4933641161836775
  0.2517825575474504  0.0024848987128721  0.4937895641063363
  0.4975151026424385  0.2482174497812508  0.4937895625846380
  0.0846188280169855  0.4153811764250719  0.6596351788732449
  0.0846187916656973  0.1692376058537803  0.6596351679478047
  0.3307623947157410  0.4153812064890587  0.6596351735685033
  0.4179860498985306  0.0820139674083151  0.8258616072165381
  0.4185018979612209  0.3359137619477508  0.8257106794625315
  0.1640862490230219  0.0814981102047483  0.8257106876368567
  0.2534076785354458  0.2465923090306674  0.9908795239566857
  0.2515677311024334  0.0017333221190796  0.9926968740853397
  0.4982666837290424  0.2484322966796739  0.9926968763719017
  0.0846740609224881  0.9142149530990054  0.1601869655716754
  0.0846740667585522  0.6704590939586055  0.1601869643745246
  0.3314588933818072  0.9157294782377647  0.1598486292796579
  0.4188192962588460  0.5835429769057612  0.3286225507782206
  0.4178905483655200  0.8357811388523331  0.3265434870777497
  0.1647237047022614  0.5835429771207856  0.3286225496845958
  0.2517825982409008  0.7492976581104926  0.4937895778907944
  0.2511367069714368  0.5022734362820458  0.4933640978884526
  0.4975151089924452  0.7492976814456043  0.4937895562396548
  0.0844721433335494  0.9155144353008140  0.6598732056403449
  0.0844721140478057  0.6689576746501444  0.6598731845571493
  0.3310715278274401  0.9155357843377558  0.6599100721529538
  0.4185019227842659  0.5825881384902587  0.8257106962903578
  0.4179860117187175  0.8359720373106043  0.8258615869586379
  0.1640862684420128  0.5825881724687889  0.8257106855799421
  0.2515677908332492  0.7498344378248092  0.9926968917314696
  0.2534076833002104  0.5068153824130377  0.9908795190086934
  0.4982666900058774  0.7498344385849762  0.9926968821517193
  0.5857850477892868  0.4153259692590439  0.1601869594468326
  0.5842705267946613  0.1685411304071565  0.1598486214587780
  0.8295409143652606  0.4153259731420746  0.1601869593790184
  0.9164570124630345  0.0811806939356643  0.3286225529163147
  0.9164569960135722  0.3352762792026596  0.3286225552981179
  0.6642188588932711  0.0821094514869074  0.3265435000163777
  0.7507023367942836  0.2482174007052151  0.4937895828627461
  0.7507023031298132  0.0024848832711584  0.4937895625966888
  0.9977265506315760  0.2488632889563718  0.4933641124414336
  0.5844855827255202  0.4155278664912032  0.6598732053293546
  0.5844642359325078  0.1689284933198394  0.6599100630494092
  0.8310423357271404  0.4155278977069017  0.6598731935614168
  0.9174118715834894  0.0814980758585406  0.8257106960540597
  0.9174118520693426  0.3359137491389532  0.8257106851121208
  0.6640279697432092  0.0820139969245659  0.8258615800425275
  0.7501655735156376  0.2484322062617323  0.9926968958856364
  0.7501655563257401  0.0017333052945006  0.9926968773365203
  0.9931846173033065  0.2465923000766992  0.9908795187998010
  0.5842705853723871  0.9157294043101842  0.1598486386089135
  0.5857850321562807  0.6704590706612095  0.1601869519701538
  0.8295409169187167  0.9142149490764311  0.1601869541574601
  0.9167492407074747  0.5832507673531282  0.3282560938427252
  0.9167491838035744  0.8334984106582084  0.3282560906348735
  0.6665016024972914  0.5832508215749002  0.3282561082989943
  0.7506015822151042  0.7493984214156129  0.4943913976523504
  0.7506015372405699  0.5012030927608677  0.4943913997298708
  0.9987969289546186  0.7493984828083811  0.4943914163479590
  0.5844642749877735  0.9155357296934810  0.6599100758336647
  0.5844855440195289  0.6689576682083782  0.6598731825230004
  0.8310423384551129  0.9155144637874670  0.6598731874211481
  0.9177489789742168  0.5822510256578042  0.8263379540076770
  0.9177489324943053  0.8354978993312230  0.8263379344554878
  0.6645021141681013  0.5822510781002279  0.8263379402890862
  0.7512171194444335  0.7487828779206112  0.9928202630457790
  0.7512170833413307  0.5024342034983107  0.9928202547376515
  0.9975657874082202  0.7487829085855253  0.9928202565778506
  0.1666666582608443  0.3333333237607121  0.0831727938600721
 
  0.00000000E+00  0.00000000E+00  0.00000000E+00
  0.00000000E+00  0.00000000E+00  0.00000000E+00
  0.00000000E+00  0.00000000E+00  0.00000000E+00
  0.00000000E+00  0.00000000E+00  0.00000000E+00
  0.00000000E+00  0.00000000E+00  0.00000000E+00
  0.00000000E+00  0.00000000E+00  0.00000000E+00
  0.00000000E+00  0.00000000E+00  0.00000000E+00
  0.00000000E+00  0.00000000E+00  0.00000000E+00
  0.00000000E+00  0.00000000E+00  0.00000000E+00
  0.00000000E+00  0.00000000E+00  0.00000000E+00
  0.00000000E+00  0.00000000E+00  0.00000000E+00
  0.00000000E+00  0.00000000E+00  0.00000000E+00
  0.00000000E+00  0.00000000E+00  0.00000000E+00
  0.00000000E+00  0.00000000E+00  0.00000000E+00
  0.00000000E+00  0.00000000E+00  0.00000000E+00
  0.00000000E+00  0.00000000E+00  0.00000000E+00
  0.00000000E+00  0.00000000E+00  0.00000000E+00
  0.00000000E+00  0.00000000E+00  0.00000000E+00
  0.00000000E+00  0.00000000E+00  0.00000000E+00
  0.00000000E+00  0.00000000E+00  0.00000000E+00
  0.00000000E+00  0.00000000E+00  0.00000000E+00
  0.00000000E+00  0.00000000E+00  0.00000000E+00
  0.00000000E+00  0.00000000E+00  0.00000000E+00
  0.00000000E+00  0.00000000E+00  0.00000000E+00
  0.00000000E+00  0.00000000E+00  0.00000000E+00
  0.00000000E+00  0.00000000E+00  0.00000000E+00
  0.00000000E+00  0.00000000E+00  0.00000000E+00
  0.00000000E+00  0.00000000E+00  0.00000000E+00
  0.00000000E+00  0.00000000E+00  0.00000000E+00
  0.00000000E+00  0.00000000E+00  0.00000000E+00
  0.00000000E+00  0.00000000E+00  0.00000000E+00
  0.00000000E+00  0.00000000E+00  0.00000000E+00
  0.00000000E+00  0.00000000E+00  0.00000000E+00
  0.00000000E+00  0.00000000E+00  0.00000000E+00
  0.00000000E+00  0.00000000E+00  0.00000000E+00
  0.00000000E+00  0.00000000E+00  0.00000000E+00
  0.00000000E+00  0.00000000E+00  0.00000000E+00
  0.00000000E+00  0.00000000E+00  0.00000000E+00
  0.00000000E+00  0.00000000E+00  0.00000000E+00
  0.00000000E+00  0.00000000E+00  0.00000000E+00
  0.00000000E+00  0.00000000E+00  0.00000000E+00
  0.00000000E+00  0.00000000E+00  0.00000000E+00
  0.00000000E+00  0.00000000E+00  0.00000000E+00
  0.00000000E+00  0.00000000E+00  0.00000000E+00
  0.00000000E+00  0.00000000E+00  0.00000000E+00
  0.00000000E+00  0.00000000E+00  0.00000000E+00
  0.00000000E+00  0.00000000E+00  0.00000000E+00
  0.00000000E+00  0.00000000E+00  0.00000000E+00
  0.00000000E+00  0.00000000E+00  0.00000000E+00
  0.00000000E+00  0.00000000E+00  0.00000000E+00
  0.00000000E+00  0.00000000E+00  0.00000000E+00
  0.00000000E+00  0.00000000E+00  0.00000000E+00
  0.00000000E+00  0.00000000E+00  0.00000000E+00
  0.00000000E+00  0.00000000E+00  0.00000000E+00
  0.00000000E+00  0.00000000E+00  0.00000000E+00
  0.00000000E+00  0.00000000E+00  0.00000000E+00
  0.00000000E+00  0.00000000E+00  0.00000000E+00
  0.00000000E+00  0.00000000E+00  0.00000000E+00
  0.00000000E+00  0.00000000E+00  0.00000000E+00
  0.00000000E+00  0.00000000E+00  0.00000000E+00
  0.00000000E+00  0.00000000E+00  0.00000000E+00
  0.00000000E+00  0.00000000E+00  0.00000000E+00
  0.00000000E+00  0.00000000E+00  0.00000000E+00
  0.00000000E+00  0.00000000E+00  0.00000000E+00
  0.00000000E+00  0.00000000E+00  0.00000000E+00
  0.00000000E+00  0.00000000E+00  0.00000000E+00
  0.00000000E+00  0.00000000E+00  0.00000000E+00
  0.00000000E+00  0.00000000E+00  0.00000000E+00
  0.00000000E+00  0.00000000E+00  0.00000000E+00
  0.00000000E+00  0.00000000E+00  0.00000000E+00
  0.00000000E+00  0.00000000E+00  0.00000000E+00
  0.00000000E+00  0.00000000E+00  0.00000000E+00
  0.00000000E+00  0.00000000E+00  0.00000000E+00
  0.00000000E+00  0.00000000E+00  0.00000000E+00
  0.00000000E+00  0.00000000E+00  0.00000000E+00
  0.00000000E+00  0.00000000E+00  0.00000000E+00
  0.00000000E+00  0.00000000E+00  0.00000000E+00
  0.00000000E+00  0.00000000E+00  0.00000000E+00
  0.00000000E+00  0.00000000E+00  0.00000000E+00
  0.00000000E+00  0.00000000E+00  0.00000000E+00
  0.00000000E+00  0.00000000E+00  0.00000000E+00
  0.00000000E+00  0.00000000E+00  0.00000000E+00
  0.00000000E+00  0.00000000E+00  0.00000000E+00
  0.00000000E+00  0.00000000E+00  0.00000000E+00
  0.00000000E+00  0.00000000E+00  0.00000000E+00
  0.00000000E+00  0.00000000E+00  0.00000000E+00
  0.00000000E+00  0.00000000E+00  0.00000000E+00
  0.00000000E+00  0.00000000E+00  0.00000000E+00
  0.00000000E+00  0.00000000E+00  0.00000000E+00
  0.00000000E+00  0.00000000E+00  0.00000000E+00
  0.00000000E+00  0.00000000E+00  0.00000000E+00
  0.00000000E+00  0.00000000E+00  0.00000000E+00
  0.00000000E+00  0.00000000E+00  0.00000000E+00
  0.00000000E+00  0.00000000E+00  0.00000000E+00
  0.00000000E+00  0.00000000E+00  0.00000000E+00
  0.00000000E+00  0.00000000E+00  0.00000000E+00
  0.00000000E+00  0.00000000E+00  0.00000000E+00
  0.00000000E+00  0.00000000E+00  0.00000000E+00
  0.00000000E+00  0.00000000E+00  0.00000000E+00
  0.00000000E+00  0.00000000E+00  0.00000000E+00
  0.00000000E+00  0.00000000E+00  0.00000000E+00
  0.00000000E+00  0.00000000E+00  0.00000000E+00
  0.00000000E+00  0.00000000E+00  0.00000000E+00
  0.00000000E+00  0.00000000E+00  0.00000000E+00
  0.00000000E+00  0.00000000E+00  0.00000000E+00
  0.00000000E+00  0.00000000E+00  0.00000000E+00
  0.00000000E+00  0.00000000E+00  0.00000000E+00
  0.00000000E+00  0.00000000E+00  0.00000000E+00
  0.00000000E+00  0.00000000E+00  0.00000000E+00
  0.00000000E+00  0.00000000E+00  0.00000000E+00
  0.00000000E+00  0.00000000E+00  0.00000000E+00
  0.00000000E+00  0.00000000E+00  0.00000000E+00
  0.00000000E+00  0.00000000E+00  0.00000000E+00
  0.00000000E+00  0.00000000E+00  0.00000000E+00
  0.00000000E+00  0.00000000E+00  0.00000000E+00
  0.00000000E+00  0.00000000E+00  0.00000000E+00
  0.00000000E+00  0.00000000E+00  0.00000000E+00
  0.00000000E+00  0.00000000E+00  0.00000000E+00
  0.00000000E+00  0.00000000E+00  0.00000000E+00
  0.00000000E+00  0.00000000E+00  0.00000000E+00
