# Supplementary material for: Mitigating proton trapping in cubic perovskite oxides via ScO6 octahedral networks
Source: Nat Mater. 2025 Aug 8;24(12):1949–56. doi: 10.1038/s41563-025-02311-w (PMC12657236; doi:10.1038/s41563-025-02311-w)
Supplement: Supplementary file 3 — Density functional theory structure data for Supplementary Fig. 25. [file 41563_2025_2311_MOESM3_ESM.zip › Fig_S25_DFT_structures/BaTiO3_R3m/perfect.vasp]

VASP poscar file                        
   1.00000000000000     
     5.6584029706546612   -9.8006414348725386    0.0000000000000000
     5.6584029706546612    9.8006414348725386    0.0000000000000000
     0.0000000000000000    0.0000000000000000   13.9183632032849971
   Ba   Ti   O 
    24    24    72
Direct
  0.1666666666666714  0.3333333333333286  0.3335671126119308
  0.0000000000000000  0.0000000000000000  0.0002337792785880
  0.3333333333333286  0.1666666666666714  0.1669004459452594
  0.1666666666666714  0.3333333333333286  0.8335671126119308
  0.0000000000000000  0.0000000000000000  0.5002337792785880
  0.3333333333333286  0.1666666666666714  0.6669004459452594
  0.1666666666666714  0.8333333333333286  0.3335671126119308
  0.0000000000000000  0.5000000000000000  0.0002337792785880
  0.3333333333333286  0.6666666666666714  0.1669004459452594
  0.1666666666666714  0.8333333333333286  0.8335671126119308
  0.0000000000000000  0.5000000000000000  0.5002337792785880
  0.3333333333333286  0.6666666666666714  0.6669004459452594
  0.6666666666666714  0.3333333333333286  0.3335671126119308
  0.5000000000000000  0.0000000000000000  0.0002337792785880
  0.8333333333333286  0.1666666666666714  0.1669004459452594
  0.6666666666666714  0.3333333333333286  0.8335671126119308
  0.5000000000000000  0.0000000000000000  0.5002337792785880
  0.8333333333333286  0.1666666666666714  0.6669004459452594
  0.6666666666666714  0.8333333333333286  0.3335671126119308
  0.5000000000000000  0.5000000000000000  0.0002337792785880
  0.8333333333333286  0.6666666666666714  0.1669004459452594
  0.6666666666666714  0.8333333333333286  0.8335671126119308
  0.5000000000000000  0.5000000000000000  0.5002337792785880
  0.8333333333333286  0.6666666666666714  0.6669004459452594
  0.1666666666666714  0.3333333333333286  0.0896558524835740
  0.0000000000000000  0.0000000000000000  0.2563225191502383
  0.3333333333333286  0.1666666666666714  0.4229891858169026
  0.1666666666666714  0.3333333333333286  0.5896558524835740
  0.0000000000000000  0.0000000000000000  0.7563225191502454
  0.3333333333333286  0.1666666666666714  0.9229891858169026
  0.1666666666666714  0.8333333333333286  0.0896558524835740
  0.0000000000000000  0.5000000000000000  0.2563225191502383
  0.3333333333333286  0.6666666666666714  0.4229891858169026
  0.1666666666666714  0.8333333333333286  0.5896558524835740
  0.0000000000000000  0.5000000000000000  0.7563225191502454
  0.3333333333333286  0.6666666666666714  0.9229891858169026
  0.6666666666666714  0.3333333333333286  0.0896558524835740
  0.5000000000000000  0.0000000000000000  0.2563225191502383
  0.8333333333333286  0.1666666666666714  0.4229891858169026
  0.6666666666666714  0.3333333333333286  0.5896558524835740
  0.5000000000000000  0.0000000000000000  0.7563225191502454
  0.8333333333333286  0.1666666666666714  0.9229891858169026
  0.6666666666666714  0.8333333333333286  0.0896558524835740
  0.5000000000000000  0.5000000000000000  0.2563225191502383
  0.8333333333333286  0.6666666666666714  0.4229891858169026
  0.6666666666666714  0.8333333333333286  0.5896558524835740
  0.5000000000000000  0.5000000000000000  0.7563225191502454
  0.8333333333333286  0.6666666666666714  0.9229891858169026
  0.0845332471124962  0.4154667528875038  0.1596647338570563
  0.0845332471124962  0.1690664942249924  0.1596647338570563
  0.3309335057750076  0.4154667528875038  0.1596647338570563
  0.4178665804458319  0.0821334195541681  0.3263314005237206
  0.4178665804458319  0.3357331608916567  0.3263314005237206
  0.1642668391083433  0.0821334195541681  0.3263314005237206
  0.2511999137791676  0.2488000862208324  0.4929980671903849
  0.2511999137791676  0.0023998275583210  0.4929980671903849
  0.4976001724416790  0.2488000862208324  0.4929980671903849
  0.0845332471124962  0.4154667528875038  0.6596647338570563
  0.0845332471124962  0.1690664942249924  0.6596647338570563
  0.3309335057750076  0.4154667528875038  0.6596647338570563
  0.4178665804458319  0.0821334195541681  0.8263314005237206
  0.4178665804458319  0.3357331608916567  0.8263314005237206
  0.1642668391083433  0.0821334195541681  0.8263314005237206
  0.2511999137791676  0.2488000862208324  0.9929980671903849
  0.2511999137791676  0.0023998275583210  0.9929980671903849
  0.4976001724416790  0.2488000862208324  0.9929980671903849
  0.0845332471124962  0.9154667528875038  0.1596647338570563
  0.0845332471124962  0.6690664942249924  0.1596647338570563
  0.3309335057750076  0.9154667528875038  0.1596647338570563
  0.4178665804458319  0.5821334195541681  0.3263314005237206
  0.4178665804458319  0.8357331608916567  0.3263314005237206
  0.1642668391083433  0.5821334195541681  0.3263314005237206
  0.2511999137791676  0.7488000862208395  0.4929980671903849
  0.2511999137791676  0.5023998275583210  0.4929980671903849
  0.4976001724416790  0.7488000862208395  0.4929980671903849
  0.0845332471124962  0.9154667528875038  0.6596647338570563
  0.0845332471124962  0.6690664942249924  0.6596647338570563
  0.3309335057750076  0.9154667528875038  0.6596647338570563
  0.4178665804458319  0.5821334195541681  0.8263314005237206
  0.4178665804458319  0.8357331608916567  0.8263314005237206
  0.1642668391083433  0.5821334195541681  0.8263314005237206
  0.2511999137791676  0.7488000862208395  0.9929980671903849
  0.2511999137791676  0.5023998275583210  0.9929980671903849
  0.4976001724416790  0.7488000862208395  0.9929980671903849
  0.5845332471124962  0.4154667528875038  0.1596647338570563
  0.5845332471124962  0.1690664942249924  0.1596647338570563
  0.8309335057750076  0.4154667528875038  0.1596647338570563
  0.9178665804458319  0.0821334195541681  0.3263314005237206
  0.9178665804458319  0.3357331608916567  0.3263314005237206
  0.6642668391083433  0.0821334195541681  0.3263314005237206
  0.7511999137791605  0.2488000862208324  0.4929980671903849
  0.7511999137791605  0.0023998275583210  0.4929980671903849
  0.9976001724416790  0.2488000862208324  0.4929980671903849
  0.5845332471124962  0.4154667528875038  0.6596647338570563
  0.5845332471124962  0.1690664942249924  0.6596647338570563
  0.8309335057750076  0.4154667528875038  0.6596647338570563
  0.9178665804458319  0.0821334195541681  0.8263314005237206
  0.9178665804458319  0.3357331608916567  0.8263314005237206
  0.6642668391083433  0.0821334195541681  0.8263314005237206
  0.7511999137791605  0.2488000862208324  0.9929980671903849
  0.7511999137791605  0.0023998275583210  0.9929980671903849
  0.9976001724416790  0.2488000862208324  0.9929980671903849
  0.5845332471124962  0.9154667528875038  0.1596647338570563
  0.5845332471124962  0.6690664942249924  0.1596647338570563
  0.8309335057750076  0.9154667528875038  0.1596647338570563
  0.9178665804458319  0.5821334195541681  0.3263314005237206
  0.9178665804458319  0.8357331608916567  0.3263314005237206
  0.6642668391083433  0.5821334195541681  0.3263314005237206
  0.7511999137791605  0.7488000862208395  0.4929980671903849
  0.7511999137791605  0.5023998275583210  0.4929980671903849
  0.9976001724416790  0.7488000862208395  0.4929980671903849
  0.5845332471124962  0.9154667528875038  0.6596647338570563
  0.5845332471124962  0.6690664942249924  0.6596647338570563
  0.8309335057750076  0.9154667528875038  0.6596647338570563
  0.9178665804458319  0.5821334195541681  0.8263314005237206
  0.9178665804458319  0.8357331608916567  0.8263314005237206
  0.6642668391083433  0.5821334195541681  0.8263314005237206
  0.7511999137791605  0.7488000862208395  0.9929980671903849
  0.7511999137791605  0.5023998275583210  0.9929980671903849
  0.9976001724416790  0.7488000862208395  0.9929980671903849
 
  0.00000000E+00  0.00000000E+00  0.00000000E+00
  0.00000000E+00  0.00000000E+00  0.00000000E+00
  0.00000000E+00  0.00000000E+00  0.00000000E+00
  0.00000000E+00  0.00000000E+00  0.00000000E+00
  0.00000000E+00  0.00000000E+00  0.00000000E+00
  0.00000000E+00  0.00000000E+00  0.00000000E+00
  0.00000000E+00  0.00000000E+00  0.00000000E+00
  0.00000000E+00  0.00000000E+00  0.00000000E+00
  0.00000000E+00  0.00000000E+00  0.00000000E+00
  0.00000000E+00  0.00000000E+00  0.00000000E+00
  0.00000000E+00  0.00000000E+00  0.00000000E+00
  0.00000000E+00  0.00000000E+00  0.00000000E+00
  0.00000000E+00  0.00000000E+00  0.00000000E+00
  0.00000000E+00  0.00000000E+00  0.00000000E+00
  0.00000000E+00  0.00000000E+00  0.00000000E+00
  0.00000000E+00  0.00000000E+00  0.00000000E+00
  0.00000000E+00  0.00000000E+00  0.00000000E+00
  0.00000000E+00  0.00000000E+00  0.00000000E+00
  0.00000000E+00  0.00000000E+00  0.00000000E+00
  0.00000000E+00  0.00000000E+00  0.00000000E+00
  0.00000000E+00  0.00000000E+00  0.00000000E+00
  0.00000000E+00  0.00000000E+00  0.00000000E+00
  0.00000000E+00  0.00000000E+00  0.00000000E+00
  0.00000000E+00  0.00000000E+00  0.00000000E+00
  0.00000000E+00  0.00000000E+00  0.00000000E+00
  0.00000000E+00  0.00000000E+00  0.00000000E+00
  0.00000000E+00  0.00000000E+00  0.00000000E+00
  0.00000000E+00  0.00000000E+00  0.00000000E+00
  0.00000000E+00  0.00000000E+00  0.00000000E+00
  0.00000000E+00  0.00000000E+00  0.00000000E+00
  0.00000000E+00  0.00000000E+00  0.00000000E+00
  0.00000000E+00  0.00000000E+00  0.00000000E+00
  0.00000000E+00  0.00000000E+00  0.00000000E+00
  0.00000000E+00  0.00000000E+00  0.00000000E+00
  0.00000000E+00  0.00000000E+00  0.00000000E+00
  0.00000000E+00  0.00000000E+00  0.00000000E+00
  0.00000000E+00  0.00000000E+00  0.00000000E+00
  0.00000000E+00  0.00000000E+00  0.00000000E+00
  0.00000000E+00  0.00000000E+00  0.00000000E+00
  0.00000000E+00  0.00000000E+00  0.00000000E+00
  0.00000000E+00  0.00000000E+00  0.00000000E+00
  0.00000000E+00  0.00000000E+00  0.00000000E+00
  0.00000000E+00  0.00000000E+00  0.00000000E+00
  0.00000000E+00  0.00000000E+00  0.00000000E+00
  0.00000000E+00  0.00000000E+00  0.00000000E+00
  0.00000000E+00  0.00000000E+00  0.00000000E+00
  0.00000000E+00  0.00000000E+00  0.00000000E+00
  0.00000000E+00  0.00000000E+00  0.00000000E+00
  0.00000000E+00  0.00000000E+00  0.00000000E+00
  0.00000000E+00  0.00000000E+00  0.00000000E+00
  0.00000000E+00  0.00000000E+00  0.00000000E+00
  0.00000000E+00  0.00000000E+00  0.00000000E+00
  0.00000000E+00  0.00000000E+00  0.00000000E+00
  0.00000000E+00  0.00000000E+00  0.00000000E+00
  0.00000000E+00  0.00000000E+00  0.00000000E+00
  0.00000000E+00  0.00000000E+00  0.00000000E+00
  0.00000000E+00  0.00000000E+00  0.00000000E+00
  0.00000000E+00  0.00000000E+00  0.00000000E+00
  0.00000000E+00  0.00000000E+00  0.00000000E+00
  0.00000000E+00  0.00000000E+00  0.00000000E+00
  0.00000000E+00  0.00000000E+00  0.00000000E+00
  0.00000000E+00  0.00000000E+00  0.00000000E+00
  0.00000000E+00  0.00000000E+00  0.00000000E+00
  0.00000000E+00  0.00000000E+00  0.00000000E+00
  0.00000000E+00  0.00000000E+00  0.00000000E+00
  0.00000000E+00  0.00000000E+00  0.00000000E+00
  0.00000000E+00  0.00000000E+00  0.00000000E+00
  0.00000000E+00  0.00000000E+00  0.00000000E+00
  0.00000000E+00  0.00000000E+00  0.00000000E+00
  0.00000000E+00  0.00000000E+00  0.00000000E+00
  0.00000000E+00  0.00000000E+00  0.00000000E+00
  0.00000000E+00  0.00000000E+00  0.00000000E+00
  0.00000000E+00  0.00000000E+00  0.00000000E+00
  0.00000000E+00  0.00000000E+00  0.00000000E+00
  0.00000000E+00  0.00000000E+00  0.00000000E+00
  0.00000000E+00  0.00000000E+00  0.00000000E+00
  0.00000000E+00  0.00000000E+00  0.00000000E+00
  0.00000000E+00  0.00000000E+00  0.00000000E+00
  0.00000000E+00  0.00000000E+00  0.00000000E+00
  0.00000000E+00  0.00000000E+00  0.00000000E+00
  0.00000000E+00  0.00000000E+00  0.00000000E+00
  0.00000000E+00  0.00000000E+00  0.00000000E+00
  0.00000000E+00  0.00000000E+00  0.00000000E+00
  0.00000000E+00  0.00000000E+00  0.00000000E+00
  0.00000000E+00  0.00000000E+00  0.00000000E+00
  0.00000000E+00  0.00000000E+00  0.00000000E+00
  0.00000000E+00  0.00000000E+00  0.00000000E+00
  0.00000000E+00  0.00000000E+00  0.00000000E+00
  0.00000000E+00  0.00000000E+00  0.00000000E+00
  0.00000000E+00  0.00000000E+00  0.00000000E+00
  0.00000000E+00  0.00000000E+00  0.00000000E+00
  0.00000000E+00  0.00000000E+00  0.00000000E+00
  0.00000000E+00  0.00000000E+00  0.00000000E+00
  0.00000000E+00  0.00000000E+00  0.00000000E+00
  0.00000000E+00  0.00000000E+00  0.00000000E+00
  0.00000000E+00  0.00000000E+00  0.00000000E+00
  0.00000000E+00  0.00000000E+00  0.00000000E+00
  0.00000000E+00  0.00000000E+00  0.00000000E+00
  0.00000000E+00  0.00000000E+00  0.00000000E+00
  0.00000000E+00  0.00000000E+00  0.00000000E+00
  0.00000000E+00  0.00000000E+00  0.00000000E+00
  0.00000000E+00  0.00000000E+00  0.00000000E+00
  0.00000000E+00  0.00000000E+00  0.00000000E+00
  0.00000000E+00  0.00000000E+00  0.00000000E+00
  0.00000000E+00  0.00000000E+00  0.00000000E+00
  0.00000000E+00  0.00000000E+00  0.00000000E+00
  0.00000000E+00  0.00000000E+00  0.00000000E+00
  0.00000000E+00  0.00000000E+00  0.00000000E+00
  0.00000000E+00  0.00000000E+00  0.00000000E+00
  0.00000000E+00  0.00000000E+00  0.00000000E+00
  0.00000000E+00  0.00000000E+00  0.00000000E+00
  0.00000000E+00  0.00000000E+00  0.00000000E+00
  0.00000000E+00  0.00000000E+00  0.00000000E+00
  0.00000000E+00  0.00000000E+00  0.00000000E+00
  0.00000000E+00  0.00000000E+00  0.00000000E+00
  0.00000000E+00  0.00000000E+00  0.00000000E+00
  0.00000000E+00  0.00000000E+00  0.00000000E+00
  0.00000000E+00  0.00000000E+00  0.00000000E+00
  0.00000000E+00  0.00000000E+00  0.00000000E+00
  0.00000000E+00  0.00000000E+00  0.00000000E+00
