# Supplementary material for: Mitigating proton trapping in cubic perovskite oxides via ScO6 octahedral networks
Source: Nat Mater. 2025 Aug 8;24(12):1949–56. doi: 10.1038/s41563-025-02311-w (PMC12657236; doi:10.1038/s41563-025-02311-w)
Supplement: Supplementary file 3 — Density functional theory structure data for Supplementary Fig. 25. [file 41563_2025_2311_MOESM3_ESM.zip › Fig_S25_DFT_structures/BaTiO3_R3m/Y_Zr.vasp]

VASP poscar file                        
   1.00000000000000     
     5.6584029706546612   -9.8006414348725386    0.0000000000000000
     5.6584029706546612    9.8006414348725386    0.0000000000000000
     0.0000000000000000    0.0000000000000000   13.9183632032849971
   Ba   Ti   O    Y 
    24    23    72     1
Direct
  0.1666666658246356  0.3333333259607514  0.3350890893543621
  0.9981371702430977  0.9962743602379689  0.9993796092368257
  0.3346493849296976  0.1653506103235287  0.1679579386943715
  0.1666666705431226  0.3333333312464077  0.8297859485807209
  0.9991759304848742  0.9983518584834954  0.4999074080164760
  0.3336171913026149  0.1663828016688313  0.6656511037469457
  0.1652626749054420  0.8326313321504557  0.3341652937681729
  0.9981371777891610  0.5018628254252704  0.9993796186263353
  0.3346493941974202  0.6692987931118637  0.1679579310556321
  0.1661529737981837  0.8330764894647942  0.8318080297581503
  0.9991759264057194  0.5008240682757688  0.4999074111712929
  0.3336172043963543  0.6672344007181579  0.6656511026598722
  0.6673686612411558  0.3347373280342296  0.3341652920718445
  0.4999999991305515  0.9999999951512848  0.0000705365805800
  0.8307012042840825  0.1653505958952977  0.1679579285998187
  0.6669235151114847  0.3338470300716949  0.8318080338803000
  0.4999999954773386  0.9999999938973829  0.5001683568765500
  0.8327656043690510  0.1663828013794912  0.6656511016409468
  0.6673686582901226  0.8326313402629282  0.3341652913331075
  0.5037256419604574  0.5018628291370177  0.9993796099671073
  0.8333333295186094  0.6666666653751037  0.1683317438529670
  0.6669235093518751  0.8330764989880279  0.8318080344474410
  0.5016481481445396  0.5008240769018926  0.4999074091755347
  0.8333333359402104  0.6666666701855561  0.6649559533825311
  0.0017697203189186  0.0035394608125827  0.2565487938547406
  0.3333178194858348  0.1666821858882557  0.4229938028789917
  0.1666666593108701  0.3333333392772531  0.5886504774522621
  0.9998661411290612  0.9997323139241487  0.7553489686321981
  0.3372132910378411  0.1627867054503440  0.9200553209426161
  0.1663429535404077  0.8331714922996269  0.0899401755927940
  0.0017697322437513  0.4982302582529456  0.2565488038012518
  0.3333178118984819  0.6666356243620015  0.4229937943303028
  0.1642181442185446  0.8321090643341407  0.5877750573883205
  0.9998661682958883  0.5001338433682321  0.7553489844246144
  0.3372132941212271  0.6744266003222847  0.9200553171571926
  0.6668285049825613  0.3336570392436613  0.0899401832972870
  0.4999999806083224  0.0000000043951545  0.2562400885667415
  0.8333643530135717  0.1666821789831303  0.4229937915251227
  0.6678909361161516  0.3357818685524094  0.5877750598624374
  0.4999999970117059  0.0000000154814046  0.7514425066276260
  0.8255734038660236  0.1627867133820757  0.9200553155601625
  0.6668285153469853  0.8331714770858909  0.0899401837166565
  0.4964605394209940  0.4982302854932144  0.2565487960895538
  0.8333333367384199  0.6666666829640420  0.4179392402186082
  0.6678909189299489  0.8321090850512931  0.5877750549546477
  0.5002676776395418  0.5001338629267877  0.7553489720568507
  0.8333333164428396  0.6666666759093332  0.9215330632815011
  0.0749924907951538  0.4250075223281442  0.1686239459512038
  0.0749924840651772  0.1499849666850821  0.1686239378456307
  0.3500150300183407  0.4250075287171313  0.1686239354635930
  0.4178664543523638  0.0821335476128411  0.3267758826906046
  0.4196142259071536  0.3352921047517512  0.3298651471720433
  0.1647078906505968  0.0803857646452641  0.3298651534905090
  0.2510257868315691  0.2489742225812890  0.4935882335516908
  0.2521436867978366  0.0025557817951594  0.4941959356204890
  0.4974442219819863  0.2478563138758361  0.4941959377198657
  0.0846094617967239  0.4153905420098383  0.6595254380369227
  0.0846094308284293  0.1692188768714402  0.6595254167851792
  0.3307811287340741  0.4153905788355345  0.6595254240355430
  0.4181566092929216  0.0818433945196659  0.8251254369674541
  0.4197441703020104  0.3361663878904935  0.8246210753546990
  0.1638336141199375  0.0802558296008229  0.8246210807114878
  0.2558849589354040  0.2441150424803453  0.9863648913850653
  0.2520178266170205  0.0008209837801871  0.9925572551931623
  0.4991790236700666  0.2479821842757346  0.9925572495583452
  0.0845899906120167  0.9133563821686153  0.1607162060064624
  0.0845900300792835  0.6712336200145046  0.1607162060955645
  0.3318460454825356  0.9159230757106869  0.1602788267285007
  0.4196142193144894  0.5843221373434631  0.3298651655875418
  0.4178664208894105  0.8357328829252140  0.3267758556017881
  0.1647079259041746  0.5843221392377060  0.3298651572143712
  0.2521437290994584  0.7495879107001286  0.4941959525852511
  0.2510257402121070  0.5020515150480946  0.4935882254635189
  0.4974442256966611  0.7495879394030496  0.4941959410443815
  0.0843132843923442  0.9152414162822922  0.6596443427301395
  0.0843132600285799  0.6690718135574869  0.6596443379783850
  0.3315624711803480  0.9157812562046743  0.6600406655136553
  0.4197441741804511  0.5835777929108517  0.8246210890930357
  0.4181565960577061  0.8363131989874262  0.8251254113028139
  0.1638336681952950  0.5835778116351236  0.8246210838016310
  0.2520179466313408  0.7511969331858239  0.9925572648205332
  0.2558849679068231  0.5117699258670996  0.9863648925146578
  0.4991789756866183  0.7511968270457245  0.9925572813878034
  0.5866436166765965  0.4154100092894026  0.1607162118605601
  0.5840769213931694  0.1681539504849994  0.1602788193238283
  0.8287663792333859  0.4154099585639912  0.1607162088598457
  0.9156778609959062  0.0803857685411700  0.3298651512951807
  0.9156778534100809  0.3352920617099286  0.3298651472519367
  0.6642671187709652  0.0821335783977233  0.3267758590970260
  0.7504120875359774  0.2478562641212960  0.4941959410782246
  0.7504120575501148  0.0025557671375154  0.4941959335689887
  0.9979484818351168  0.2489742580241483  0.4935882258195150
  0.5847585833808111  0.4156867187659117  0.6596443428906795
  0.5842187384281061  0.1684375270580745  0.6600406545559707
  0.8309281821598020  0.4156867386987813  0.6596443394054248
  0.9164222148847898  0.0802558368744215  0.8246210785843076
  0.9164221917444593  0.3361663345033463  0.8246210799854339
  0.6636868139625207  0.0818434182403251  0.8251254108602595
  0.7488030709479006  0.2479820487658202  0.9925572764536881
  0.7488031723793824  0.0008210273032532  0.9925572651319641
  0.9882300766592280  0.2441150395015299  0.9863648883500318
  0.5840770046640316  0.9159229943119414  0.1602788353337701
  0.5866436027111206  0.6712336065076485  0.1607162115308540
  0.8287663932405991  0.9133563912722451  0.1607162058615259
  0.9157981855369002  0.5842018131787796  0.3296589838902122
  0.9157981811984257  0.8315963522414478  0.3296589874957050
  0.6684036348748990  0.5842018161547031  0.3296589904065002
  0.7503187231612998  0.7496812822288490  0.4950794419859861
  0.7503187035955960  0.5006374056606617  0.4950794329751602
  0.9993625922789136  0.7496812980768226  0.4950794424609484
  0.5842188003579736  0.9157812060329888  0.6600406701910231
  0.5847585432727485  0.6690718145584782  0.6596443303836210
  0.8309281928467414  0.9152414603204519  0.6596443316288614
  0.9174588766570224  0.5825411166184011  0.8264670594770394
  0.9174588024679835  0.8349176690171234  0.8264670358455248
  0.6650823247972966  0.5825411911741156  0.8264670416913162
  0.7512598749738189  0.7487401215305596  0.9928266027337074
  0.7512598544802316  0.5025197229455358  0.9928265922993305
  0.9974802762770381  0.7487401488608185  0.9928265943215777
  0.1666666600550712  0.3333333317347424  0.0817445634204645
 
  0.00000000E+00  0.00000000E+00  0.00000000E+00
  0.00000000E+00  0.00000000E+00  0.00000000E+00
  0.00000000E+00  0.00000000E+00  0.00000000E+00
  0.00000000E+00  0.00000000E+00  0.00000000E+00
  0.00000000E+00  0.00000000E+00  0.00000000E+00
  0.00000000E+00  0.00000000E+00  0.00000000E+00
  0.00000000E+00  0.00000000E+00  0.00000000E+00
  0.00000000E+00  0.00000000E+00  0.00000000E+00
  0.00000000E+00  0.00000000E+00  0.00000000E+00
  0.00000000E+00  0.00000000E+00  0.00000000E+00
  0.00000000E+00  0.00000000E+00  0.00000000E+00
  0.00000000E+00  0.00000000E+00  0.00000000E+00
  0.00000000E+00  0.00000000E+00  0.00000000E+00
  0.00000000E+00  0.00000000E+00  0.00000000E+00
  0.00000000E+00  0.00000000E+00  0.00000000E+00
  0.00000000E+00  0.00000000E+00  0.00000000E+00
  0.00000000E+00  0.00000000E+00  0.00000000E+00
  0.00000000E+00  0.00000000E+00  0.00000000E+00
  0.00000000E+00  0.00000000E+00  0.00000000E+00
  0.00000000E+00  0.00000000E+00  0.00000000E+00
  0.00000000E+00  0.00000000E+00  0.00000000E+00
  0.00000000E+00  0.00000000E+00  0.00000000E+00
  0.00000000E+00  0.00000000E+00  0.00000000E+00
  0.00000000E+00  0.00000000E+00  0.00000000E+00
  0.00000000E+00  0.00000000E+00  0.00000000E+00
  0.00000000E+00  0.00000000E+00  0.00000000E+00
  0.00000000E+00  0.00000000E+00  0.00000000E+00
  0.00000000E+00  0.00000000E+00  0.00000000E+00
  0.00000000E+00  0.00000000E+00  0.00000000E+00
  0.00000000E+00  0.00000000E+00  0.00000000E+00
  0.00000000E+00  0.00000000E+00  0.00000000E+00
  0.00000000E+00  0.00000000E+00  0.00000000E+00
  0.00000000E+00  0.00000000E+00  0.00000000E+00
  0.00000000E+00  0.00000000E+00  0.00000000E+00
  0.00000000E+00  0.00000000E+00  0.00000000E+00
  0.00000000E+00  0.00000000E+00  0.00000000E+00
  0.00000000E+00  0.00000000E+00  0.00000000E+00
  0.00000000E+00  0.00000000E+00  0.00000000E+00
  0.00000000E+00  0.00000000E+00  0.00000000E+00
  0.00000000E+00  0.00000000E+00  0.00000000E+00
  0.00000000E+00  0.00000000E+00  0.00000000E+00
  0.00000000E+00  0.00000000E+00  0.00000000E+00
  0.00000000E+00  0.00000000E+00  0.00000000E+00
  0.00000000E+00  0.00000000E+00  0.00000000E+00
  0.00000000E+00  0.00000000E+00  0.00000000E+00
  0.00000000E+00  0.00000000E+00  0.00000000E+00
  0.00000000E+00  0.00000000E+00  0.00000000E+00
  0.00000000E+00  0.00000000E+00  0.00000000E+00
  0.00000000E+00  0.00000000E+00  0.00000000E+00
  0.00000000E+00  0.00000000E+00  0.00000000E+00
  0.00000000E+00  0.00000000E+00  0.00000000E+00
  0.00000000E+00  0.00000000E+00  0.00000000E+00
  0.00000000E+00  0.00000000E+00  0.00000000E+00
  0.00000000E+00  0.00000000E+00  0.00000000E+00
  0.00000000E+00  0.00000000E+00  0.00000000E+00
  0.00000000E+00  0.00000000E+00  0.00000000E+00
  0.00000000E+00  0.00000000E+00  0.00000000E+00
  0.00000000E+00  0.00000000E+00  0.00000000E+00
  0.00000000E+00  0.00000000E+00  0.00000000E+00
  0.00000000E+00  0.00000000E+00  0.00000000E+00
  0.00000000E+00  0.00000000E+00  0.00000000E+00
  0.00000000E+00  0.00000000E+00  0.00000000E+00
  0.00000000E+00  0.00000000E+00  0.00000000E+00
  0.00000000E+00  0.00000000E+00  0.00000000E+00
  0.00000000E+00  0.00000000E+00  0.00000000E+00
  0.00000000E+00  0.00000000E+00  0.00000000E+00
  0.00000000E+00  0.00000000E+00  0.00000000E+00
  0.00000000E+00  0.00000000E+00  0.00000000E+00
  0.00000000E+00  0.00000000E+00  0.00000000E+00
  0.00000000E+00  0.00000000E+00  0.00000000E+00
  0.00000000E+00  0.00000000E+00  0.00000000E+00
  0.00000000E+00  0.00000000E+00  0.00000000E+00
  0.00000000E+00  0.00000000E+00  0.00000000E+00
  0.00000000E+00  0.00000000E+00  0.00000000E+00
  0.00000000E+00  0.00000000E+00  0.00000000E+00
  0.00000000E+00  0.00000000E+00  0.00000000E+00
  0.00000000E+00  0.00000000E+00  0.00000000E+00
  0.00000000E+00  0.00000000E+00  0.00000000E+00
  0.00000000E+00  0.00000000E+00  0.00000000E+00
  0.00000000E+00  0.00000000E+00  0.00000000E+00
  0.00000000E+00  0.00000000E+00  0.00000000E+00
  0.00000000E+00  0.00000000E+00  0.00000000E+00
  0.00000000E+00  0.00000000E+00  0.00000000E+00
  0.00000000E+00  0.00000000E+00  0.00000000E+00
  0.00000000E+00  0.00000000E+00  0.00000000E+00
  0.00000000E+00  0.00000000E+00  0.00000000E+00
  0.00000000E+00  0.00000000E+00  0.00000000E+00
  0.00000000E+00  0.00000000E+00  0.00000000E+00
  0.00000000E+00  0.00000000E+00  0.00000000E+00
  0.00000000E+00  0.00000000E+00  0.00000000E+00
  0.00000000E+00  0.00000000E+00  0.00000000E+00
  0.00000000E+00  0.00000000E+00  0.00000000E+00
  0.00000000E+00  0.00000000E+00  0.00000000E+00
  0.00000000E+00  0.00000000E+00  0.00000000E+00
  0.00000000E+00  0.00000000E+00  0.00000000E+00
  0.00000000E+00  0.00000000E+00  0.00000000E+00
  0.00000000E+00  0.00000000E+00  0.00000000E+00
  0.00000000E+00  0.00000000E+00  0.00000000E+00
  0.00000000E+00  0.00000000E+00  0.00000000E+00
  0.00000000E+00  0.00000000E+00  0.00000000E+00
  0.00000000E+00  0.00000000E+00  0.00000000E+00
  0.00000000E+00  0.00000000E+00  0.00000000E+00
  0.00000000E+00  0.00000000E+00  0.00000000E+00
  0.00000000E+00  0.00000000E+00  0.00000000E+00
  0.00000000E+00  0.00000000E+00  0.00000000E+00
  0.00000000E+00  0.00000000E+00  0.00000000E+00
  0.00000000E+00  0.00000000E+00  0.00000000E+00
  0.00000000E+00  0.00000000E+00  0.00000000E+00
  0.00000000E+00  0.00000000E+00  0.00000000E+00
  0.00000000E+00  0.00000000E+00  0.00000000E+00
  0.00000000E+00  0.00000000E+00  0.00000000E+00
  0.00000000E+00  0.00000000E+00  0.00000000E+00
  0.00000000E+00  0.00000000E+00  0.00000000E+00
  0.00000000E+00  0.00000000E+00  0.00000000E+00
  0.00000000E+00  0.00000000E+00  0.00000000E+00
  0.00000000E+00  0.00000000E+00  0.00000000E+00
  0.00000000E+00  0.00000000E+00  0.00000000E+00
  0.00000000E+00  0.00000000E+00  0.00000000E+00
  0.00000000E+00  0.00000000E+00  0.00000000E+00
  0.00000000E+00  0.00000000E+00  0.00000000E+00
