# Supplementary material for: Mitigating proton trapping in cubic perovskite oxides via ScO6 octahedral networks
Source: Nat Mater. 2025 Aug 8;24(12):1949–56. doi: 10.1038/s41563-025-02311-w (PMC12657236; doi:10.1038/s41563-025-02311-w)
Supplement: Supplementary file 3 — Density functional theory structure data for Supplementary Fig. 25. [file 41563_2025_2311_MOESM3_ESM.zip › Fig_S25_DFT_structures/BaTiO3_R3m/V_O.vasp]

VASP poscar file                        
   1.00000000000000     
     5.6584029706546612   -9.8006414348725386    0.0000000000000000
     5.6584029706546612    9.8006414348725386    0.0000000000000000
     0.0000000000000000    0.0000000000000000   13.9183632032849971
   Ba   Ti   O 
    24    24    71
Direct
  0.1673874243859359  0.3326126040194950  0.3339684432572483
  0.9989563777772972  0.9958193498688317  0.9993595345242383
  0.3352575771363888  0.1647423685558564  0.1672505817946828
  0.1667938592799061  0.3332061360655061  0.8299578294401968
  0.0005914470552497  0.0015157015005300  0.5010024165270579
  0.3337095689662632  0.1662904002679895  0.6656046653650876
  0.1682398570972623  0.8366315141652265  0.3343037516374565
  0.9978022445991783  0.5021977332928174  0.9947501374845871
  0.3386101489197841  0.6711726751616638  0.1665861092321634
  0.1664742396867496  0.8312829077442316  0.8322922159779722
  0.0001522612540299  0.4998479059368961  0.5014828903171988
  0.3326786402894228  0.6654890392819937  0.6666100336594170
  0.6633684970009384  0.3317601734657458  0.3343037824305952
  0.5019711759539405  0.9980287830155490  0.0001617993145189
  0.8288272949092388  0.1613898321909417  0.1665861215364828
  0.6687170865477086  0.3335257127006059  0.8322922285068515
  0.4996995624169216  0.0003005274907508  0.5000849837336787
  0.8345109462376499  0.1673213525945130  0.6666100268625925
  0.6660282838437155  0.8339717745181616  0.3342475802007456
  0.5041806184314197  0.5010435914854838  0.9993595254948957
  0.8317895232013655  0.6682104712407195  0.1657944402171552
  0.6675773788002459  0.8324225759079980  0.8342006026324071
  0.4984843121109321  0.4994085090044891  0.5010023842664637
  0.8335820670765415  0.6664180063638128  0.6682988059017632
  0.1794995338570970  0.3205004524992177  0.0721513602763437
  0.9984367036250958  0.9999780363303188  0.2574592086915146
  0.3331740922842812  0.1668259003484707  0.4227489921064205
  0.1668091202007389  0.3331907852599016  0.5887254118462835
  0.0018516681512537  0.0008089052088422  0.7570377569049782
  0.3423436786784748  0.1576562556649748  0.9154569133779020
  0.1671460096431261  0.8325893448242283  0.0890825323878204
  0.9904775505069949  0.5095225073606926  0.2606464954202465
  0.3335526750349587  0.6670165371047858  0.4230696416876185
  0.1664967657796907  0.8336447541412042  0.5899316975612763
  0.0006364292012009  0.4993634751128866  0.7548765433772431
  0.3325268873499283  0.6653141111214040  0.9231936217015075
  0.6674106526587238  0.3328539886601831  0.0890825088120124
  0.5003144190120139  0.9996856287232347  0.2568978552726762
  0.8329835094033342  0.1664474965731131  0.4230696886505925
  0.6663550935909583  0.3335034533014323  0.5899316777973667
  0.5049777885299207  0.9950222012850105  0.7525108802060743
  0.8346858318757739  0.1674730742612951  0.9231936246347914
  0.6678514490278076  0.8321485032483054  0.0894437876747673
  0.5000219588700858  0.5015633117444835  0.2574592348791285
  0.8311558563321952  0.6688442134135713  0.4263090866583212
  0.6680729426379415  0.8319270588704413  0.5898711372347094
  0.4991910461298872  0.4981483253996259  0.7570377830413193
  0.8337037177588584  0.6662962862142052  0.9220950817938558
  0.0822233817543889  0.1769796881704266  0.1595088105881857
  0.3230202846741363  0.4177765763502990  0.1595087959056514
  0.4177294027680034  0.0822705551837828  0.3263739570686113
  0.4176067245491240  0.3359325303995391  0.3254518784880105
  0.1640674349572748  0.0823932679624590  0.3254518881104502
  0.2505818878991022  0.2494181457271054  0.4925814494449341
  0.2507553494210768  0.0029376000780630  0.4930766227618975
  0.4970624476324588  0.2492446298803088  0.4930766159364097
  0.0843106893961973  0.4156893045534318  0.6598881963821697
  0.0847425309838243  0.1695325352171508  0.6600684400899013
  0.3304674875411564  0.4152574740802777  0.6600684444689051
  0.4165294140146969  0.0834705752108817  0.8285169489740341
  0.4175905020852397  0.3349583719226530  0.8275383537085403
  0.1650416119020051  0.0824094966211320  0.8275383716546472
  0.2518046872792965  0.2481952919380603  0.9941294424589628
  0.2521335016956172  0.0015516250616301  0.9932746911871106
  0.4984483394627262  0.2478664607074990  0.9932747013785175
  0.0848838628226787  0.9133278305097647  0.1592913031353120
  0.0834904271704744  0.6610687457442097  0.1586037506876963
  0.3301156193430899  0.9140448421055325  0.1596473914590177
  0.4179421249458528  0.5828215403953934  0.3267715360567607
  0.4176833360907253  0.8360125181896265  0.3265564094985223
  0.1618447536659602  0.5782675220601519  0.3195126507754225
  0.2485408822283972  0.7475777202885610  0.4915975658432004
  0.2502338306370220  0.5024672643106669  0.4926519628909176
  0.4955900886568330  0.7491693208569501  0.4938424232021106
  0.0842096963891450  0.9158152761759837  0.6606119667656500
  0.0842722927204562  0.6690448682911239  0.6599106589309116
  0.3303407227011519  0.9153757782110219  0.6601547120945668
  0.4155754090399171  0.5797758679095111  0.8286499150228224
  0.4181649046531035  0.8362107247890833  0.8270986759717545
  0.1642572570503376  0.5814215958129481  0.8266035122581741
  0.2511386256946579  0.7480138734442718  0.9928037746939538
  0.2437020337207088  0.4997630672904876  0.9988000933295922
  0.4960995161989672  0.7466870118444930  0.9933400942912840
  0.5866721399225767  0.4151161259121494  0.1592913176809390
  0.5859551464764436  0.1698843456596606  0.1596473985899252
  0.8389312163802458  0.4165095371683449  0.1586037456138172
  0.9171784419779314  0.0820578785740977  0.3267715269694165
  0.9217324912291360  0.3381552431969439  0.3195126384926255
  0.6639874310737639  0.0823167791742137  0.3265564433684673
  0.7524222610705635  0.2514590077660515  0.4915974646385521
  0.7508306320825824  0.0044100259522821  0.4938424692847576
  0.9975329491916227  0.2497662747565244  0.4926519774676237
  0.5841846876009598  0.4157903508477219  0.6606119927491463
  0.5846243035638210  0.1696593838548068  0.6601546528434241
  0.8309551173202081  0.4157278143832386  0.6599107161363591
  0.9202240927734735  0.0844245801080419  0.8286499406079031
  0.9185784256943705  0.3357427737303595  0.8266035059178236
  0.6637892393350455  0.0818350719177161  0.8270986756763321
  0.7519861008466151  0.2488613818755141  0.9928038004612176
  0.7533129590947141  0.0039004549991546  0.9933400918694275
  0.0002369081301339  0.2562979329483497  0.9988000999136375
  0.5850059888355759  0.9149940639928076  0.1598926832143448
  0.5849280846407439  0.6685907045938606  0.1597554966944941
  0.8314092805972777  0.9150719106473773  0.1597555175326448
  0.9143744508365614  0.5856255607486887  0.3306387213840623
  0.9171072767289061  0.8368974831316436  0.3271644599169576
  0.6631024978813258  0.5828926847145297  0.3271644540160636
  0.7486343711841172  0.7513657329621850  0.4957852840046257
  0.7499952257068330  0.5046502678338882  0.4942394405298600
  0.9953497684594268  0.7500047397336687  0.4942393945234898
  0.5825257646404722  0.9174741988731370  0.6621199847541348
  0.5838382362217587  0.6708916141121932  0.6610307205451136
  0.8291083691357457  0.9161617585574930  0.6610307167521441
  0.9180974602143692  0.5819025855836344  0.8270767668871031
  0.9180652526876187  0.8363711199450066  0.8270943132884199
  0.6636288504905536  0.5819347034668567  0.8270943063347431
  0.7511105015997117  0.7488894684843999  0.9937533577164999
  0.7513901607537647  0.5026061289889157  0.9930468775496095
  0.9973938336444590  0.7486098081108139  0.9930468943922648
 
  0.00000000E+00  0.00000000E+00  0.00000000E+00
  0.00000000E+00  0.00000000E+00  0.00000000E+00
  0.00000000E+00  0.00000000E+00  0.00000000E+00
  0.00000000E+00  0.00000000E+00  0.00000000E+00
  0.00000000E+00  0.00000000E+00  0.00000000E+00
  0.00000000E+00  0.00000000E+00  0.00000000E+00
  0.00000000E+00  0.00000000E+00  0.00000000E+00
  0.00000000E+00  0.00000000E+00  0.00000000E+00
  0.00000000E+00  0.00000000E+00  0.00000000E+00
  0.00000000E+00  0.00000000E+00  0.00000000E+00
  0.00000000E+00  0.00000000E+00  0.00000000E+00
  0.00000000E+00  0.00000000E+00  0.00000000E+00
  0.00000000E+00  0.00000000E+00  0.00000000E+00
  0.00000000E+00  0.00000000E+00  0.00000000E+00
  0.00000000E+00  0.00000000E+00  0.00000000E+00
  0.00000000E+00  0.00000000E+00  0.00000000E+00
  0.00000000E+00  0.00000000E+00  0.00000000E+00
  0.00000000E+00  0.00000000E+00  0.00000000E+00
  0.00000000E+00  0.00000000E+00  0.00000000E+00
  0.00000000E+00  0.00000000E+00  0.00000000E+00
  0.00000000E+00  0.00000000E+00  0.00000000E+00
  0.00000000E+00  0.00000000E+00  0.00000000E+00
  0.00000000E+00  0.00000000E+00  0.00000000E+00
  0.00000000E+00  0.00000000E+00  0.00000000E+00
  0.00000000E+00  0.00000000E+00  0.00000000E+00
  0.00000000E+00  0.00000000E+00  0.00000000E+00
  0.00000000E+00  0.00000000E+00  0.00000000E+00
  0.00000000E+00  0.00000000E+00  0.00000000E+00
  0.00000000E+00  0.00000000E+00  0.00000000E+00
  0.00000000E+00  0.00000000E+00  0.00000000E+00
  0.00000000E+00  0.00000000E+00  0.00000000E+00
  0.00000000E+00  0.00000000E+00  0.00000000E+00
  0.00000000E+00  0.00000000E+00  0.00000000E+00
  0.00000000E+00  0.00000000E+00  0.00000000E+00
  0.00000000E+00  0.00000000E+00  0.00000000E+00
  0.00000000E+00  0.00000000E+00  0.00000000E+00
  0.00000000E+00  0.00000000E+00  0.00000000E+00
  0.00000000E+00  0.00000000E+00  0.00000000E+00
  0.00000000E+00  0.00000000E+00  0.00000000E+00
  0.00000000E+00  0.00000000E+00  0.00000000E+00
  0.00000000E+00  0.00000000E+00  0.00000000E+00
  0.00000000E+00  0.00000000E+00  0.00000000E+00
  0.00000000E+00  0.00000000E+00  0.00000000E+00
  0.00000000E+00  0.00000000E+00  0.00000000E+00
  0.00000000E+00  0.00000000E+00  0.00000000E+00
  0.00000000E+00  0.00000000E+00  0.00000000E+00
  0.00000000E+00  0.00000000E+00  0.00000000E+00
  0.00000000E+00  0.00000000E+00  0.00000000E+00
  0.00000000E+00  0.00000000E+00  0.00000000E+00
  0.00000000E+00  0.00000000E+00  0.00000000E+00
  0.00000000E+00  0.00000000E+00  0.00000000E+00
  0.00000000E+00  0.00000000E+00  0.00000000E+00
  0.00000000E+00  0.00000000E+00  0.00000000E+00
  0.00000000E+00  0.00000000E+00  0.00000000E+00
  0.00000000E+00  0.00000000E+00  0.00000000E+00
  0.00000000E+00  0.00000000E+00  0.00000000E+00
  0.00000000E+00  0.00000000E+00  0.00000000E+00
  0.00000000E+00  0.00000000E+00  0.00000000E+00
  0.00000000E+00  0.00000000E+00  0.00000000E+00
  0.00000000E+00  0.00000000E+00  0.00000000E+00
  0.00000000E+00  0.00000000E+00  0.00000000E+00
  0.00000000E+00  0.00000000E+00  0.00000000E+00
  0.00000000E+00  0.00000000E+00  0.00000000E+00
  0.00000000E+00  0.00000000E+00  0.00000000E+00
  0.00000000E+00  0.00000000E+00  0.00000000E+00
  0.00000000E+00  0.00000000E+00  0.00000000E+00
  0.00000000E+00  0.00000000E+00  0.00000000E+00
  0.00000000E+00  0.00000000E+00  0.00000000E+00
  0.00000000E+00  0.00000000E+00  0.00000000E+00
  0.00000000E+00  0.00000000E+00  0.00000000E+00
  0.00000000E+00  0.00000000E+00  0.00000000E+00
  0.00000000E+00  0.00000000E+00  0.00000000E+00
  0.00000000E+00  0.00000000E+00  0.00000000E+00
  0.00000000E+00  0.00000000E+00  0.00000000E+00
  0.00000000E+00  0.00000000E+00  0.00000000E+00
  0.00000000E+00  0.00000000E+00  0.00000000E+00
  0.00000000E+00  0.00000000E+00  0.00000000E+00
  0.00000000E+00  0.00000000E+00  0.00000000E+00
  0.00000000E+00  0.00000000E+00  0.00000000E+00
  0.00000000E+00  0.00000000E+00  0.00000000E+00
  0.00000000E+00  0.00000000E+00  0.00000000E+00
  0.00000000E+00  0.00000000E+00  0.00000000E+00
  0.00000000E+00  0.00000000E+00  0.00000000E+00
  0.00000000E+00  0.00000000E+00  0.00000000E+00
  0.00000000E+00  0.00000000E+00  0.00000000E+00
  0.00000000E+00  0.00000000E+00  0.00000000E+00
  0.00000000E+00  0.00000000E+00  0.00000000E+00
  0.00000000E+00  0.00000000E+00  0.00000000E+00
  0.00000000E+00  0.00000000E+00  0.00000000E+00
  0.00000000E+00  0.00000000E+00  0.00000000E+00
  0.00000000E+00  0.00000000E+00  0.00000000E+00
  0.00000000E+00  0.00000000E+00  0.00000000E+00
  0.00000000E+00  0.00000000E+00  0.00000000E+00
  0.00000000E+00  0.00000000E+00  0.00000000E+00
  0.00000000E+00  0.00000000E+00  0.00000000E+00
  0.00000000E+00  0.00000000E+00  0.00000000E+00
  0.00000000E+00  0.00000000E+00  0.00000000E+00
  0.00000000E+00  0.00000000E+00  0.00000000E+00
  0.00000000E+00  0.00000000E+00  0.00000000E+00
  0.00000000E+00  0.00000000E+00  0.00000000E+00
  0.00000000E+00  0.00000000E+00  0.00000000E+00
  0.00000000E+00  0.00000000E+00  0.00000000E+00
  0.00000000E+00  0.00000000E+00  0.00000000E+00
  0.00000000E+00  0.00000000E+00  0.00000000E+00
  0.00000000E+00  0.00000000E+00  0.00000000E+00
  0.00000000E+00  0.00000000E+00  0.00000000E+00
  0.00000000E+00  0.00000000E+00  0.00000000E+00
  0.00000000E+00  0.00000000E+00  0.00000000E+00
  0.00000000E+00  0.00000000E+00  0.00000000E+00
  0.00000000E+00  0.00000000E+00  0.00000000E+00
  0.00000000E+00  0.00000000E+00  0.00000000E+00
  0.00000000E+00  0.00000000E+00  0.00000000E+00
  0.00000000E+00  0.00000000E+00  0.00000000E+00
  0.00000000E+00  0.00000000E+00  0.00000000E+00
  0.00000000E+00  0.00000000E+00  0.00000000E+00
  0.00000000E+00  0.00000000E+00  0.00000000E+00
  0.00000000E+00  0.00000000E+00  0.00000000E+00
  0.00000000E+00  0.00000000E+00  0.00000000E+00
  0.00000000E+00  0.00000000E+00  0.00000000E+00
