# Supplementary material for: Mitigating proton trapping in cubic perovskite oxides via ScO6 octahedral networks
Source: Nat Mater. 2025 Aug 8;24(12):1949–56. doi: 10.1038/s41563-025-02311-w (PMC12657236; doi:10.1038/s41563-025-02311-w)
Supplement: Supplementary file 5 — Proton conductivity data plotted against lattice volume in Fig. 1a, bulk proton conductivity data plotted in Fig. 1b, proton concentration data plotted in Fig. 1c, proton diffusivity data plotted in Fig. 1d, apparent activation energy data for proton diffusivity plotted in Fig. 1e and proton diffusivity data plotted against proton concentration in Fig. 1f. [file 41563_2025_2311_MOESM5_ESM.xlsx]

## Sheet: Fig. 1a
Parameter x	Parameter y
Lattice volume (dry) / Å	Proton conductivity, σH.bulk / S cm-1	Composition
71.1285	0.0103827	BSS70
72.0274	0.0155154	BTS80
72.4903	0.00362767	BZS60
72.1759	0.00242895	BHS50
74.6185	0.0011	BZY10
75.4	0.00259	BZY20
75.9019	0.00195	BZY30
73.4237	0.000425154	BZS20
79.0053	2.5e-05	BCYb5
83.7	0.000853	BCZYYb7111
84.945	0.00152405	BCY10
84.76	0.00055847	BCY20

## Sheet: Fig. 1b
Parameter x	Parameter y
Sc or Y content	Proton conductivity, σH.bulk / S cm-1
0.1	0.0011
0.2	0.00259
0.2	0.00127534
0.2	0.000425154
0.2	3.63e-05
0.3	0.00195
0.5	0.00242895
0.6	0.00362767
0.6	0.00104085
0.7	0.0103827
0.8	0.0155154

## Sheet: Fig. 1c
Parameter x	Parameter y
Sc or Y content	Proton concentration, CH
0.1	0.08134
0.2	0.179915
0.2	0.1718
0.2	0.15282
0.2	0.111911
0.3	0.1938
0.5	0.436557
0.6	0.544812
0.6	0.110174
0.7	0.648224
0.8	0.508282

## Sheet: Fig. 1d
Parameter x	Parameter y
Sc or Y content	Proton diffusiviy, DH.bulk / cm2s-1
0.1	3.12122e-07
0.2	3.50986e-07
0.2	1.81656e-07
0.2	5.5723e-08
0.2	7.2632e-09
0.5	1.272e-07
0.6	1.76214e-07
0.6	1.52e-07
0.7	3.5e-07
0.8	5.76734e-07

## Sheet: Fig. 1e
Parameter x	Parameter y
Sc or Y content	Activation energy for proton diffusivity, Qapp / kJmol-1	error / kJmol-1
0.2	47.9787	1.14795
0.2	47.5867	0.678677
0.2	40.7284	0.375078
0.2	47.6375	0.393178
0.5	34.5672	0.723746
0.6	43.0647	1.3108
0.6	37.7197	1.02842
0.7	35.9684	0.817235
0.8	36.6379	1.54937

## Sheet: Fig. 1f
Parameter x	Parameter y
proton concentration, CH	Proton diffusivity, DH.bulk / cm2s-1
0.08134	3.12122e-07	BZY10
0.1718	3.50986e-07	BZY20
0.1938	2.35405e-07	BZY30
0.110174	1.76214e-07	BTS60
0.15282	1.81656e-07	BSS20
0.179915	5.5723e-08	BZS20
0.111911	7.2632e-09	BHS20
0.436557	1.272e-07	BHS50
0.508282	5.76734e-07	BTS80
0.544812	1.52e-07	BZS60
0.648224	3.5e-07	BSS70
