# Supplementary material for: Mitigating proton trapping in cubic perovskite oxides via ScO6 octahedral networks
Source: Nat Mater. 2025 Aug 8;24(12):1949–56. doi: 10.1038/s41563-025-02311-w (PMC12657236; doi:10.1038/s41563-025-02311-w)
Supplement: Supplementary file 6 — Ionic conductivity data plotted in Fig. 2a, H–D isotope effect data plotted in Fig. 2b, proton conductivity data plotted against oxygen partial pressure in Fig. 2c and proton diffusivity data plotted in Fig. 2d. [file 41563_2025_2311_MOESM6_ESM.xlsx]

## Sheet: Fig. 2a
BaSn0.3Sc0.7O3-ð			8YSZ			BaCe0.7Zr0.1Y0.1Yb0.1O3-ð			CsH2PO4			Nafion117
Parameter x	Parameter y		Parameter x	Parameter y		Parameter x	Parameter y		Parameter x	Parameter y		Parameter x	Parameter y
T-1 / 10-3K-1	σion.total / S cm-1		T-1 / 10-3K-1	σion.total / S cm-1		T-1 / 10-3K-1	σion.total / S cm-1		T-1 / 10-3K-1	σion.total / S cm-1		T-1 / 10-3K-1	σion.total / S cm-1
1.29525	0.0207899		0.809	0.147911		0.976	0.0745237		1.90321	0.0253265		3.41122	0.016
1.3449	0.0205481		0.84	0.111429		1.03	0.0598979		1.9152	0.0242329		3.2987	0.015
1.39266	0.021485		0.875	0.0831764		1.08	0.047358		1.93032	0.0224555		3.14317	0.015
1.44456	0.0225832		0.915	0.060256		1.15	0.0373153		1.94492	0.0211542		3.00165	0.017
1.49466	0.0232671		0.959	0.0389045		1.22	0.0268897		1.96056	0.0199379		2.91418	0.02
1.54381	0.0199002		1.01	0.0251189		1.29	0.0191627		1.98349	0.0182362		2.83166	0.025
1.59426	0.0167501		1.06	0.0147911					2.0033	0.016374
1.6484	0.0147631		1.12	0.00812831					2.01998	0.0151796
1.69938	0.011734		1.18	0.0040738					2.03197	0.0147649
1.74596	0.0103827								2.05282	0.0134856
1.79485	0.00870297								2.07889	0.0119386
1.97726	0.00405679								2.09609	0.0112548
1.84587	0.00749105								2.10026	0.00876418
1.90132	0.00585436								2.10495	0.000878375
1.94534	0.00491555								2.10964	9.90243e-06
2.03066	0.00356566								2.11381	2.45901e-06
2.05318	0.00332481								2.11798	1.76048e-06
2.09314	0.00284563								2.12685	1.54543e-06
2.14064	0.00228904								2.13623	1.31211e-06
2.19611	0.00182556								2.155	1.04611e-06
2.24341	0.00135777								2.17793	7.94489e-07
2.29121	0.00111915								2.20191	6.24244e-07
2.34055	0.000880268								2.21651	5.49326e-07
2.38977	0.000700412								2.25195	3.92135e-07
2.43932	0.00055431								2.2775	3.08209e-07
2.48047	0.00044523								2.30356	2.46375e-07
2.53582	0.000339443								2.33119	1.97054e-07
2.58967	0.000261295
2.63539	0.000203494
2.68061	0.000158973
2.73785	0.000115609
2.77508	8.99307e-05
2.82925	6.40036e-05
2.8715	4.68737e-05
2.92526	3.35735e-05

## Sheet: Fig. 2b
Parameter x	Parameter y
Time / h	σtotal / 10-3 S cm-1
-13.3421	5.67885
-13.2388	5.76459
-13.1354	5.58075
-13.0321	5.70758
-12.9288	5.52696
-12.8254	5.5966
-12.7221	5.51903
-12.6188	5.48683
-12.5154	5.58825
-12.4121	5.55923
-12.3087	5.68417
-12.2054	5.72026
-12.1021	5.64213
-11.9987	5.48591
-11.8954	5.49155
-11.792	5.55204
-11.6887	5.554
-11.5854	5.62638
-11.482	5.6429
-11.3787	5.4975
-11.2753	5.55426
-11.172	5.50363
-11.0687	5.70481
-10.9653	5.48372
-10.862	5.67582
-10.7586	5.58767
-10.6553	5.60714
-10.552	5.70437
-10.4486	5.58038
-10.3453	5.54936
-10.2419	5.64977
-10.1386	5.54919
-10.0353	5.58024
-9.93192	5.58447
-9.82858	5.53192
-9.72524	5.66758
-9.6219	5.51044
-9.51856	5.62989
-9.41522	5.46936
-9.31188	5.69806
-9.20854	5.7004
-9.1052	5.51425
-9.00186	5.69969
-8.89852	5.57227
-8.79518	5.50195
-8.69184	5.67754
-8.5885	5.53291
-8.48516	5.67283
-8.38182	5.50187
-8.27848	5.47466
-8.17515	5.47379
-8.07181	5.67288
-7.96847	5.48047
-7.86513	5.65859
-7.76179	5.65652
-7.65845	5.72277
-7.55511	5.56824
-7.45177	5.70655
-7.34843	5.5743
-7.24509	5.50089
-7.14175	5.54151
-7.03841	5.62494
-6.93507	5.50855
-6.83173	5.46774
-6.72839	5.59806
-6.62505	5.7067
-6.52171	5.62789
-6.41837	5.68919
-6.31503	5.67729
-6.21169	5.46947
-6.10835	5.45854
-6.00501	5.58702
-5.90167	5.6048
-5.79833	5.44946
-5.69499	5.7058
-5.59165	5.46249
-5.48831	5.49014
-5.38497	5.63378
-5.28164	5.46315
-5.1783	5.61557
-5.07496	5.45976
-4.97162	5.57992
-4.86828	5.47029
-4.76494	5.53394
-4.6616	5.60964
-4.55826	5.66151
-4.45492	5.50247
-4.35158	5.45487
-4.24824	5.46932
-4.1449	5.66882
-4.04156	5.50198
-3.93822	5.61523
-3.83488	5.44512
-3.73154	5.6973
-3.6282	5.5283
-3.52486	5.68456
-3.42152	5.51957
-3.31818	5.53196
-3.21484	5.63782
-3.1115	5.67787
-3.00816	5.70828
-2.90482	5.55476
-2.80148	5.60639
-2.69814	5.69267
-2.5948	5.47529
-2.49146	5.55531
-2.38812	5.69179
-2.28479	5.65741
-2.18145	5.44591
-2.07811	5.69982
-1.97477	5.48504
-1.87143	5.53991
-1.76809	5.51104
-1.66475	5.56749
-1.56141	5.48885
-1.45807	5.4848
-1.35473	5.56808
-1.25139	5.49957
-1.14805	5.70033
-1.04471	5.48014
-0.94137	5.64857
-0.83803	5.5134
-0.734691	5.60766
-0.631351	5.62138
-0.528011	5.69067
-0.424672	5.6986
-0.321332	5.63977
-0.217992	5.58097
-0.114653	5.5263
-0.0113131	5.69096
0.0920265	5.6656
0.195366	5.61668
0.298706	5.57821
0.402045	5.65032
0.505385	5.57573
0.608725	5.53873
0.712064	5.48259
0.815404	5.45429
0.918744	5.47159
1.02208	5.68265
1.12542	5.56589
1.22876	5.68924
1.3321	5.59926
1.43544	5.5954
1.53878	5.59086
1.64212	5.67847
1.74546	5.60471
1.8488	5.49571
1.95214	5.55029
2.05548	5.52456
2.15882	5.60987
2.26216	5.67508
2.3655	5.53716
2.46884	5.57028
2.57218	5.49823
2.67552	5.68839
2.77886	5.46908
2.8822	5.46942
2.98554	5.45912
3.08888	5.66351
3.19222	5.57559
3.29556	5.68762
3.39903	5.51087
3.5025	5.63593
3.60598	5.43114
3.70945	5.53902
3.81293	5.45848
3.9164	5.56737
4.01988	5.55451
4.12335	5.67992
4.22683	5.61116
4.3303	5.64864
4.43377	5.56987
4.53725	5.6531
4.64072	5.46166
4.7442	5.4563
4.84767	5.70195
4.95115	5.69392
5.05462	5.45419
5.15809	5.45655
5.26157	5.62684
5.36504	5.65736
5.46852	5.72427
5.57199	5.67591
5.67547	5.69793
5.77894	5.69145
5.88242	5.65865
5.98589	5.70114
6.08936	5.51966
6.19284	5.46692
6.29631	5.70087
6.39979	5.67076
6.50326	5.661
6.60674	5.68704
6.71021	5.58893
6.81369	5.62242
6.91716	5.71181
7.02063	5.48089
7.12411	5.53968
7.22758	5.52087
7.33106	5.65268
7.43453	5.45594
7.53801	5.61432
7.64148	5.64294
7.74495	5.48009
7.84843	5.44032
7.9519	5.60367
8.05538	5.67413
8.15885	5.47643
8.26233	5.66142
8.3658	5.49724
8.46928	5.68639
8.57275	5.46721
8.67622	5.4609
8.7797	5.53142
8.88317	5.46381
8.98665	5.59684
9.09012	5.69401
9.1936	5.69538
9.29707	5.66162
9.40055	5.49991
9.50402	5.51911
9.60749	5.61857
9.71097	5.61519
9.81444	5.66698
9.91792	5.4836
10.0214	5.5416
10.1249	5.54204
10.2283	5.70524
10.3318	5.68895
10.4353	5.69814
10.5388	5.68243
10.6422	5.44556
10.7457	5.47035
10.8492	5.51466
10.9527	5.44819
11.0561	5.65431
11.1596	5.49518
11.2631	5.61953
11.3666	5.70581
11.47	5.61647
11.5735	5.46814
11.677	5.68616
11.7805	5.56643
11.8839	5.66521
11.9874	5.66143
12.0909	5.70521
12.1944	5.54503
12.2978	5.63656
12.4013	5.46734
12.5048	5.52537
12.6083	5.64004
12.7117	5.44407
12.8152	5.53586
12.9187	5.68052
13.0221	5.54341
13.1256	5.68188
13.2291	5.43364
13.3326	5.5394
13.436	5.6662
13.5395	5.60481
13.643	5.61301
13.7465	5.54813
13.8499	5.5664
13.9534	5.47578
14.0569	5.4581
14.1604	5.56834
14.2638	5.46315
14.3673	5.47584
14.4708	5.4472
14.5743	5.54697
14.6777	5.54037
14.7812	5.70405
14.8847	5.52014
14.9882	5.69833
15.0916	5.47984
15.1951	5.49513
15.2986	5.46309
15.4021	5.49426
15.5055	5.45195
15.609	5.46443
15.7125	5.69607
15.816	5.44484
15.9194	5.70515
16.0229	5.57582
16.1264	5.60228
16.2299	5.59566
16.3333	5.68601
16.4368	5.59505
16.5403	5.56812
16.6438	5.68636
16.7472	5.61871
16.8507	5.48456
16.9542	5.67795
17.0577	5.70716
17.1611	5.64842
17.2646	5.45453
17.3681	5.68352
17.4715	5.60085
17.575	5.68993
17.6785	5.55126
17.782	5.50824
17.8854	5.66976
17.9889	5.71892
18.0924	5.60107
18.1959	5.46554
18.2993	5.70862
18.4028	5.46203
18.5063	5.66923
18.6098	5.47476
18.7132	5.50532
18.8167	5.67936
18.9202	5.66344
19.0237	5.71249
19.1271	5.65844
19.2306	5.45934
19.3341	5.44699
19.4376	5.64699
19.541	5.46135
19.6445	5.48444
19.748	5.65872
19.8515	5.5171
19.9549	5.51715
20.0584	5.43604
20.1619	5.44537
20.2654	5.58771
20.3688	5.5519
20.4723	5.62658
20.5758	5.70493
20.6793	5.66442
20.7827	5.71838
20.8862	5.6711
20.9897	5.68846
21.0932	5.68833
21.1966	5.47804
21.3001	5.50448
21.4036	5.70841
21.5071	5.67313
21.6105	5.48122
21.714	5.44331
21.8175	5.51768
21.9209	5.50913
22.0244	5.4475
22.1279	5.4586
22.2314	5.61249
22.3348	5.55444
22.4383	5.56161
22.5418	5.68438
22.6453	5.55753
22.7487	5.56806
22.8522	5.69433
22.9557	5.5166
23.0592	5.70469
23.1625	5.54124
23.2659	5.66323
23.3693	5.57899
23.4727	5.61914
23.5761	5.5999
23.6795	5.47728
23.7828	5.57686
23.8862	5.42779
23.9896	5.49225
24.093	5.43125
24.1964	5.40895
24.2997	5.5526
24.4031	5.56254
24.5065	5.63738
24.6099	5.5636
24.7133	5.40544
24.8167	5.57542
24.92	5.43525
25.0234	5.46945
25.1268	5.39964
25.2302	5.55025
25.3336	5.58946
25.4369	5.53983
25.5403	5.37072
25.6437	5.56882
25.7471	5.57309
25.8505	5.50027
25.9539	5.53343
26.0572	5.54691
26.1606	5.40256
26.264	5.40813
26.3674	5.63309
26.4708	5.65061
26.5741	5.63997
26.6775	5.56754
26.7809	5.457
26.8843	5.45548
26.9877	5.63918
27.0911	5.61616
27.1944	5.52423
27.2978	5.61458
27.4012	5.48463
27.5046	5.66799
27.608	5.65354
27.7113	5.67383
27.8147	5.49498
27.9181	5.4402
28.0215	5.66938
28.1249	5.43733
28.2283	5.68088
28.3316	5.41853
28.435	5.43329
28.5384	5.43331
28.6418	5.58482
28.7452	5.47598
28.8485	5.62366
28.9519	5.49543
29.0553	5.5002
29.1587	5.6676
29.2621	5.53714
29.3655	5.45498
29.4688	5.53224
29.5722	5.46826
29.6756	5.69449
29.779	5.594
29.8824	5.49018
29.9857	5.67715
30.0891	5.50116
30.1925	5.44635
30.2959	5.46058
30.3993	5.70527
30.5027	5.56222
30.606	5.46861
30.7094	5.49484
30.8128	5.5006
30.9162	5.51836
31.0196	5.68777
31.1229	5.67954
31.2263	5.61231
31.3297	5.55705
31.4331	5.56582
31.5365	5.47677
31.6399	5.48006
31.7432	5.52795
31.8466	5.45234
31.95	5.44683
32.0534	5.47243
32.1568	5.44973
32.2601	5.69094
32.3635	5.60646
32.4669	5.48823
32.5703	5.57001
32.6737	5.67861
32.7771	5.68917
32.8804	5.51191
32.9838	5.45147
33.0872	5.65569
33.1906	5.62058
33.294	5.53421
33.3974	5.45743
33.5007	5.45454
33.6041	5.53019
33.7075	5.7154
33.8109	5.50924
33.9143	5.69007
34.0176	5.67601
34.121	5.66
34.2244	5.46956
34.3278	5.52992
34.4312	5.5709
34.5346	5.6473
34.6379	5.48622
34.7413	5.64745
34.8447	5.66272
34.9481	5.57076
35.0515	5.59549
35.1548	5.5929
35.2582	5.60502
35.3616	5.64244
35.465	5.62854
35.5684	5.46729
35.6718	5.67926
35.7751	5.51251
35.8785	5.54773
35.9819	5.6614
36.0853	5.53523
36.1887	5.6523
36.292	5.70009
36.3954	5.65394
36.4988	5.52407
36.6022	5.53111
36.7056	5.46343
36.809	5.65509
36.9123	5.52977
37.0157	5.64934
37.1191	5.4757
37.2225	5.62875
37.3259	5.53175
37.4292	5.65842
37.5326	5.49915
37.636	5.54689
37.7394	5.60112
37.8428	5.47081
37.9462	5.46071
38.0495	5.49359
38.1529	5.60606
38.2563	5.45189
38.3597	5.52962
38.4631	5.51656
38.5664	5.49808
38.6698	5.45028
38.7732	5.51083
38.8766	5.61373
38.98	5.7076
39.0834	5.46647
39.1867	5.53255
39.2901	5.44857
39.3935	5.52123
39.4969	5.53597
39.6003	5.60765
39.7036	5.48288
39.807	5.67723
39.9104	5.52282
40.0138	5.57762
40.1172	5.70138
40.2206	5.51053
40.3239	5.60757
40.4273	5.56147
40.5307	5.48114
40.6341	5.71327
40.7375	5.4463
40.8408	5.64786
40.9442	5.6117
41.0476	5.64567
41.151	5.62226
41.2544	5.61769
41.3578	5.46081
41.4611	5.68655
41.5645	5.48606
41.6679	5.5161
41.7713	5.64055
41.8747	5.66317
41.978	5.53485
42.0814	5.45274
42.1848	5.61234
42.2882	5.51568
42.3916	5.58842
42.495	5.44285
42.5983	5.71626
42.7017	5.52657
42.8051	5.47184
42.9085	5.59483
43.0119	5.522
43.1152	5.44633
43.2186	5.51818
43.322	5.68536
43.4254	5.47631
43.5288	5.45398
43.6322	5.44506
43.7355	5.653
43.8389	5.48851
43.9423	5.65624
44.0457	5.43392
44.1491	5.55184
44.2524	5.45673
44.3558	5.68434
44.4592	5.52887
44.5626	5.68076
44.666	5.60971
44.7694	5.68197
44.8727	5.64276
44.9761	5.44827
45.0795	5.63405
45.1829	5.53861
45.2863	5.69901
45.3896	5.6746
45.493	5.68626
45.5964	5.4414
45.6998	5.66127
45.8032	5.58178
45.9066	5.68224
46.0099	5.59945
46.1133	5.43583
46.2167	5.66553
46.3201	5.64622
46.4235	5.58917
46.5268	5.66433
46.6302	5.67339
46.7336	5.5086
46.837	5.61905
46.9404	5.49461
47.0438	5.49154
47.1471	5.59958
47.2505	5.56043
47.3539	5.50087
47.4573	5.63209
47.5607	5.4876
47.664	5.67476
47.7674	5.55362
47.8708	5.66174
47.9742	5.43066
48.0776	5.64454
48.181	5.42744
48.2843	5.69623
48.3877	5.51998
48.4911	5.4637
48.5945	5.52193
48.6979	5.65658
48.8012	5.55404
48.9046	5.67847
49.008	5.44185
49.1114	5.55633
49.2147	5.45805
49.318	5.4865
49.4213	5.51284
49.5246	5.42661
49.6279	5.66671
49.7312	5.60057
49.8345	5.68342
49.9378	5.63876
50.0411	5.69657
50.1444	5.44788
50.2477	5.47557
50.351	5.67603
50.4543	5.63016
50.5577	5.42141
50.661	5.56335
50.7643	5.58622
50.8676	5.44643
50.9709	5.63655
51.0742	5.63793
51.1775	5.64621
51.2808	5.66334
51.3841	5.65494
51.4874	5.46819
51.5907	5.46197
51.694	5.46366
51.7973	5.43055
51.9006	5.43712
52.0039	5.41746
52.1072	5.58452
52.2105	5.67228
52.3138	5.43043
52.4171	5.67244
52.5204	5.67549
52.6237	5.46134
52.727	5.55752
52.8304	5.64316
52.9337	5.56205
53.037	5.51956
53.1403	5.68379
53.2436	5.59608
53.3469	5.63602
53.4502	5.44899
53.5535	5.67598
53.6568	5.68968
53.7601	5.70529
53.8634	5.44146
53.9667	5.56266
54.07	5.51322
54.1733	5.44117
54.2766	5.57587
54.3799	5.47449
54.4832	5.46472
54.5865	5.61803
54.6898	5.58248
54.7931	5.54891
54.8964	5.44035
54.9997	5.70647
55.1031	5.50621
55.2064	5.4528
55.3097	5.5518
55.413	5.71072
55.5163	5.67823
55.6196	5.71025
55.7229	5.65121
55.8262	5.60795
55.9295	5.42866
56.0328	5.4584
56.1361	5.44507
56.2394	5.66495
56.3427	5.48271
56.446	5.69798
56.5493	5.46648
56.6526	5.66388
56.7559	5.50853
56.8592	5.68086
56.9625	5.606
57.0658	5.60174
57.1691	5.49026
57.2724	5.69373
57.3758	5.56754
57.4791	5.62784
57.5824	5.56091
57.6857	5.47382
57.789	5.44494
57.8923	5.53213
57.9956	5.5596
58.0989	5.47318
58.2022	5.5061
58.3055	5.54544
58.4088	5.43258
58.5121	5.644
58.6154	5.58202
58.7187	5.69013
58.822	5.4751
58.9253	5.68949
59.0286	5.45542
59.1319	5.70046
59.2352	5.57587
59.3385	5.68491
59.4418	5.67014
59.5451	5.51113
59.6485	5.56881
59.7518	5.4604
59.8551	5.67316
59.9584	5.60321
60.0617	5.51625
60.165	5.60123
60.2683	5.7067
60.3716	5.69678
60.4749	5.61015
60.5782	5.5016
60.6815	5.44914
60.7848	5.66521
60.8881	5.61309
60.9914	5.62436
61.0947	5.61957
61.198	5.44801
61.3013	5.63138
61.4046	5.71261
61.5079	5.53006
61.6112	5.52474
61.7145	5.45862
61.8178	5.53075
61.9212	5.70266
62.0245	5.59682
62.1278	5.68593
62.2311	5.57654
62.3344	5.69581
62.4377	5.57525
62.541	5.52111
62.6443	5.55056
62.7476	5.66245
62.8509	5.56529
62.9542	5.47335
63.0575	5.61782
63.1608	5.63933
63.2641	5.62406
63.3674	5.62258
63.4707	5.48043
63.574	5.59222
63.6773	5.63147
63.7806	5.7182
63.8839	5.51554
63.9872	5.58832
64.0905	5.46831
64.1939	5.71009
64.2972	5.48629
64.4005	5.48063
64.5038	5.54753
64.6071	5.45102
64.7104	5.61064
64.8137	5.4446
64.917	5.45819
65.0203	5.53518
65.1236	5.53872
65.2269	5.6535
65.3302	5.46574
65.4335	5.44612
65.5368	5.62558
65.6401	5.686
65.7434	5.69574
65.8467	5.46805
65.95	5.5092
66.0533	5.569
66.1566	5.66568
66.2599	5.65786
66.3632	5.45032
66.4666	5.54814
66.5699	5.61946
66.6732	5.45537
66.7765	5.48373
66.8798	5.67343
66.9831	5.68939
67.0864	5.45202
67.1897	5.65189
67.293	5.6019
67.3963	5.46998
67.4996	5.56954
67.6029	5.4459
67.7062	5.67161
67.8095	5.6431
67.9128	5.53441
68.0161	5.46012
68.1194	5.698
68.2227	5.61975
68.326	5.52673
68.4293	5.51244
68.5326	5.45494
68.6359	5.43795
68.7393	5.54296
68.8426	5.46314
68.9459	5.46019
69.0492	5.44726
69.1525	5.6841
69.2558	5.6986
69.3591	5.66177
69.4624	5.69226
69.5657	5.49983
69.669	5.46127
69.7723	5.61238
69.8756	5.70305
69.9789	5.4648
70.0822	5.52963
70.1855	5.706
70.2888	5.50073
70.3921	5.52039
70.4954	5.46597
70.5987	5.53271
70.702	5.52705
70.8053	5.6971
70.9086	5.61798
71.012	5.61462
71.1153	5.56835
71.2186	5.7049
71.3219	5.72085
71.4252	5.63614
71.5285	5.592
71.6318	5.59385
71.7351	5.45775
71.8384	5.72196
71.9417	5.64454
72.045	5.72138
72.129	5.45715
72.2131	5.45054
72.2971	5.4452
72.3811	5.68061
72.4844	5.46174
72.5876	5.63867
72.6908	5.91215
72.7941	6.2783
72.8973	6.52707
73.0005	6.67952
73.1038	6.60231
73.207	6.88112
73.3103	6.95102
73.4135	7.40774
73.5167	7.56665
73.62	7.65161
73.7232	7.76817
73.8265	7.82962
73.9297	7.87182
74.0329	8.06677
74.1362	8.11733
74.2394	8.5381
74.3427	8.22113
74.4459	8.71308
74.5491	8.80034
74.6524	8.67888
74.7556	8.79637
74.8589	9.02974
74.9621	9.14984
75.0653	9.18755
75.1686	9.18912
75.2718	9.35656
75.3751	9.18086
75.4783	9.06333
75.5815	9.08736
75.6848	9.0882
75.788	9.469
75.8913	9.64545
75.9945	9.72345
76.0977	9.33726
76.201	9.40128
76.3042	9.47869
76.4074	9.49973
76.5107	9.52562
76.6139	9.49212
76.7172	10.0136
76.8204	9.88755
76.9236	9.94565
77.0269	9.59726
77.1301	9.91439
77.2334	9.71685
77.3366	9.65654
77.4398	10.1328
77.5431	9.74656
77.6463	9.96294
77.7496	9.80235
77.8528	10.2535
77.956	10.3044
78.0593	10.244
78.1625	10.1073
78.2658	9.85734
78.369	9.86237
78.4722	9.8424
78.5755	9.96203
78.6787	10.2919
78.782	10.1149
78.8852	10.158
78.9884	10.3265
79.0917	10.1799
79.1949	10.2859
79.2982	10.3435
79.4014	9.93786
79.5046	10.4955
79.6079	9.94306
79.7111	9.95354
79.8144	10.4314
79.9176	10.2202
80.0208	10.0157
80.1241	10.5246
80.2273	10.2771
80.3305	10.0109
80.4338	10.4322
80.537	10.619
80.6403	10.4801
80.7435	10.4774
80.8467	10.5998
80.95	10.5135
81.0532	10.2088
81.1565	10.0631
81.2597	10.3784
81.3629	10.6963
81.4662	10.4944
81.5694	10.3967
81.6727	10.5635
81.7759	10.6056
81.8791	10.2599
81.9824	10.2996
82.0856	10.2649
82.1889	10.6574
82.2921	10.6601
82.3953	10.2891
82.4986	10.2536
82.6018	10.7382
82.7051	10.3156
82.8083	10.5906
82.9115	10.2119
83.0148	10.2378
83.118	10.1907
83.2213	10.1109
83.3245	10.609
83.4277	10.773
83.531	10.5906
83.6342	10.7232
83.7375	10.2463
83.8407	10.1088
83.9439	10.1904
84.0472	10.7478
84.1504	10.1804
84.2536	10.3682
84.3569	10.6433
84.4601	10.2229
84.5634	10.2025
84.6666	10.7379
84.7698	10.7427
84.8731	10.2012
84.9763	10.246
85.0796	10.3351
85.1828	10.8239
85.286	10.648
85.3893	10.4377
85.4925	10.4062
85.5958	10.4826
85.699	10.7938
85.8022	10.7823
85.9055	10.2168
86.0087	10.5189
86.112	10.6415
86.2152	10.786
86.3184	10.2246
86.4217	10.7642
86.5249	10.8087
86.6282	10.626
86.7314	10.7869
86.8346	10.748
86.9379	10.2871
87.0411	10.7823
87.1444	10.5492
87.2476	10.7257
87.3508	10.7456
87.4541	10.3543
87.5573	10.8001
87.6606	10.7011
87.7638	10.3059
87.867	10.6873
87.9703	10.7446
88.0735	10.4467
88.1767	10.2596
88.28	10.6089
88.3832	10.6798
88.4865	10.3247
88.5897	10.5274
88.6929	10.7524
88.7962	10.6298
88.8994	10.3549
89.0027	10.6847
89.1059	10.8957
89.2091	10.6379
89.3124	10.4625
89.4156	10.3761
89.5189	10.7332
89.6221	10.4644
89.7253	10.8034
89.8286	10.5688
89.9318	10.6576
90.0351	10.5159
90.1383	10.8328
90.2415	10.6686
90.3448	10.776
90.448	10.5884
90.5513	10.3336
90.6545	10.524
90.7577	10.6343
90.861	10.74
90.9642	10.3609
91.0675	10.6923
91.1707	10.5145
91.2739	10.462
91.3772	10.7284
91.4804	10.4813
91.5836	10.4742
91.6869	10.3001
91.7901	10.2703
91.8934	10.8571
91.9966	10.4755
92.0998	10.5916
92.2031	10.489
92.3063	10.6431
92.4096	10.6688
92.5128	10.6537
92.616	10.4798
92.7193	10.3223
92.8225	10.8142
92.9258	10.3709
93.029	10.5446
93.1322	10.834
93.2355	10.3161
93.3387	10.8111
93.442	10.4389
93.5452	10.3072
93.6484	10.3011
93.7517	10.2903
93.8549	10.7752
93.9582	10.594
94.0614	10.765
94.1646	10.5101
94.2679	10.4358
94.3711	10.4081
94.4744	10.2939
94.5776	10.6924
94.6808	10.6962
94.7841	10.86
94.8874	10.5881
94.9907	10.7481
95.094	10.2224
95.1973	10.2917
95.3006	10.3018
95.4039	10.5059
95.5072	10.2812
95.6105	10.3609
95.7138	10.4873
95.8171	10.7942
95.9204	10.7572
96.0237	10.2299
96.127	10.8041
96.2302	10.8446
96.3335	10.4532
96.4368	10.7803
96.5401	10.847
96.6434	10.4458
96.7467	10.5555
96.85	10.8141
96.9533	10.2725
97.0566	10.3096
97.1599	10.3583
97.2632	10.3913
97.3665	10.5768
97.4698	10.8732
97.5731	10.7113
97.6764	10.2157
97.7797	10.8027
97.883	10.7007
97.9862	10.4642
98.0895	10.677
98.1928	10.4415
98.2961	10.8663
98.3994	10.5823
98.5027	10.814
98.606	10.5054
98.7093	10.2746
98.8126	10.2973
98.9159	10.3828
99.0192	10.5766
99.1225	10.7885
99.2258	10.2572
99.3291	10.7166
99.4324	10.8445
99.5357	10.9068
99.639	10.8651
99.7423	10.7701
99.8455	10.8235
99.9488	10.8839
100.052	10.6625
100.155	10.7208
100.259	10.3524
100.362	10.799
100.465	10.8336
100.569	10.8684
100.672	10.4425
100.775	10.4439
100.878	10.8983
100.982	10.6369
101.085	10.7224
101.188	10.6996
101.292	10.7342
101.395	10.3446
101.498	10.8593
101.602	10.4373
101.705	10.3758
101.808	10.7217
101.911	10.8964
102.015	10.494
102.118	10.3611
102.221	10.5423
102.325	10.8833
102.428	10.4707
102.531	10.5803
102.634	10.8605
102.738	10.3326
102.841	10.6738
102.944	10.3738
103.048	10.5203
103.151	10.6989
103.254	10.6456
103.358	10.8611
103.461	10.5801
103.564	10.8056
103.667	10.3575
103.771	10.4165
103.874	10.9074
103.977	10.4974
104.081	10.938
104.184	10.5571
104.287	10.5056
104.39	10.786
104.494	10.7845
104.597	10.7481
104.7	10.5328
104.804	10.8895
104.907	10.4803
105.01	10.4035
105.114	10.5156
105.217	10.3722
105.32	10.7943
105.423	10.6382
105.527	10.815
105.63	10.3412
105.733	10.4859
105.837	10.93
105.94	10.8461
106.043	10.4229
106.146	10.5579
106.25	10.5588
106.353	10.5184
106.456	10.7969
106.56	10.695
106.663	10.5785
106.766	10.6515
106.87	10.3869
106.973	10.427
107.076	10.4383
107.179	10.3512
107.283	10.7519
107.386	10.4539
107.489	10.9128
107.593	10.3412
107.696	10.9719
107.799	10.8504
107.902	10.7836
108.006	10.4316
108.109	10.6948
108.212	10.5729
108.316	10.6649
108.419	10.8045
108.522	10.3806
108.626	10.4176
108.729	10.3515
108.832	10.4111
108.935	10.6187
109.039	10.4452
109.142	10.3552
109.245	10.911
109.349	10.8163
109.452	10.3881
109.555	10.4038
109.658	10.327
109.762	10.3906
109.865	10.7395
109.968	10.3417
110.072	10.8819
110.175	10.7056
110.278	10.3647
110.382	10.3138
110.485	10.884
110.588	10.3783
110.691	10.9121
110.795	10.9099
110.898	10.451
111.001	10.4627
111.105	10.812
111.208	10.8233
111.311	10.3655
111.414	10.8739
111.518	10.5097
111.621	10.7606
111.724	10.8748
111.828	10.8581
111.931	10.6636
112.034	10.7382
112.138	10.6548
112.241	10.8109
112.344	10.9306
112.447	10.5685
112.551	10.4156
112.654	10.4551
112.757	10.3179
112.861	10.3665
112.964	10.8463
113.067	10.4551
113.17	10.5741
113.274	10.3764
113.377	10.3432
113.48	10.7642
113.584	10.8814
113.687	10.5946
113.79	10.536
113.894	10.9218
113.997	10.7072
114.1	10.5643
114.203	10.7881
114.307	10.7081
114.41	10.5331
114.513	10.7868
114.617	10.5701
114.72	10.6975
114.823	10.4531
114.927	10.8736
115.03	10.9016
115.133	10.4891
115.236	10.9146
115.34	10.3951
115.443	10.3693
115.546	10.3817
115.65	10.9349
115.753	10.8934
115.856	10.3719
115.959	10.3733
116.063	10.7768
116.166	10.5263
116.269	10.4229
116.373	11.0262
116.476	10.9993
116.579	10.5109
116.683	10.7632
116.786	10.6382
116.889	10.9873
116.992	11.023
117.096	10.4473
117.199	10.678
117.302	10.5419
117.406	10.6219
117.509	10.5515
117.612	10.5388
117.715	10.474
117.819	10.9161
117.922	10.7476
118.025	10.9953
118.129	10.9052
118.232	10.968
118.335	10.5862
118.439	10.8443
118.542	10.5073
118.645	10.4255
118.748	10.4933
118.852	10.4258
118.955	10.7472
119.058	10.4947
119.162	10.6571
119.265	10.7813
119.368	10.5936
119.471	10.7041
119.575	10.864
119.678	10.4174
119.781	10.5145
119.885	10.56
119.988	10.4685
120.091	10.8559
120.195	10.5141
120.298	10.7056
120.401	10.8001
120.504	10.4059
120.608	10.362
120.711	10.3429
120.814	10.9039
120.918	10.8748
121.021	10.8907
121.124	10.4443
121.227	10.3858
121.331	10.4985
121.434	10.5317
121.537	10.7521
121.641	10.4361
121.744	10.6973
121.847	10.5447
121.951	10.5972
122.054	10.894
122.157	10.4589
122.26	10.3943
122.364	10.421
122.467	10.5175
122.57	10.3819
122.674	10.8787
122.777	10.4767
122.88	10.3903
122.983	10.8967
123.087	10.3657
123.19	10.3384
123.293	10.7847
123.397	10.5277
123.5	10.8051
123.604	10.4621
123.707	9.80466
123.811	9.59632
123.914	9.7227
124.018	9.43899
124.121	9.21556
124.225	9.1488
124.328	8.92178
124.432	8.67691
124.535	8.56888
124.639	8.13901
124.742	8.26029
124.846	8.11133
124.949	7.98388
125.053	7.44207
125.156	7.56809
125.26	7.22334
125.363	7.32795
125.467	7.22332
125.57	7.05308
125.674	6.96597
125.777	7.09108
125.881	6.99549
125.984	6.92204
126.088	6.88382
126.191	6.62962
126.295	6.5256
126.398	6.68702
126.502	6.44714
126.605	6.63068
126.708	6.29504
126.812	6.50878
126.915	6.49383
127.019	6.20325
127.122	6.38773
127.226	6.13621
127.329	6.3012
127.433	6.06209
127.536	5.97986
127.64	6.05044
127.743	6.06263
127.847	6.17507
127.95	6.17709
128.054	6.16206
128.157	6.10815
128.261	6.11974
128.364	6.10183
128.468	6.01249
128.571	6.01591
128.675	5.94407
128.778	6.04318
128.882	5.81869
128.985	5.74383
129.089	5.93915
129.192	5.7269
129.296	5.97693
129.399	5.6704
129.503	5.91425
129.606	5.7472
129.71	5.90605
129.813	5.64094
129.917	5.65705
130.02	5.85727
130.124	5.78105
130.227	5.92538
130.331	5.72532
130.434	5.5819
130.538	5.80661
130.641	5.57921
130.745	5.70799
130.848	5.82254
130.952	5.55864
131.055	5.63636
131.159	5.79169
131.262	5.66769
131.366	5.70052
131.469	5.66438
131.573	5.80498
131.676	5.5677
131.779	5.53144
131.883	5.64623
131.986	5.60939
132.09	5.55706
132.193	5.59471
132.297	5.75222
132.4	5.51615
132.504	5.7286
132.607	5.56553
132.711	5.6711
132.814	5.75117
132.918	5.69524
133.021	5.70682
133.125	5.65619
133.228	5.4785
133.332	5.71538
133.435	5.48857
133.539	5.68496
133.642	5.46112
133.746	5.44937
133.849	5.56647
133.953	5.45103
134.056	5.5624
134.16	5.59106
134.263	5.68263
134.367	5.68058
134.47	5.71998
134.574	5.6708
134.677	5.63263
134.781	5.63953
134.884	5.71884
134.988	5.44196
135.091	5.60162
135.195	5.48272
135.298	5.58027
135.402	5.61685
135.505	5.58166
135.609	5.70081
135.712	5.40823
135.816	5.55109
135.919	5.65673
136.023	5.54091
136.126	5.54031
136.23	5.54421
136.333	5.6384
136.437	5.65405
136.54	5.50846
136.644	5.69261
136.747	5.41351
136.851	5.57621
136.954	5.44309
137.057	5.58298
137.161	5.64155
137.264	5.44221
137.368	5.47743
137.471	5.62397
137.575	5.41175
137.678	5.47192
137.782	5.39604
137.885	5.57863
137.989	5.5692
138.092	5.65418
138.196	5.5219
138.299	5.51632
138.403	5.41194
138.506	5.40758
138.61	5.37202
138.713	5.64652
138.817	5.59666
138.92	5.63441
139.024	5.63098
139.127	5.4502
139.231	5.4192
139.334	5.42504
139.438	5.39931
139.541	5.53967
139.645	5.49334
139.748	5.39824
139.852	5.49477
139.955	5.53782
140.059	5.62564
140.162	5.55134
140.266	5.36995
140.369	5.46558
140.473	5.54577
140.576	5.61095
140.68	5.60357
140.783	5.42387
140.887	5.64874
140.99	5.55516
141.094	5.41625
141.197	5.62428
141.301	5.37457
141.404	5.49881
141.508	5.58015
141.611	5.58279
141.715	5.42261
141.818	5.35958
141.922	5.58728
142.025	5.45224
142.128	5.34608
142.232	5.37247
142.335	5.63879
142.439	5.5122
142.542	5.35408
142.646	5.46703
142.749	5.63632
142.853	5.60488
142.956	5.40293
143.06	5.40366
143.163	5.40901
143.267	5.5067
143.37	5.38044
143.474	5.3894
143.577	5.54553
143.681	5.46427
143.784	5.36276
143.888	5.56395
143.991	5.50299
144.095	5.45889
144.198	5.46163
144.302	5.45265
144.405	5.54596
144.509	5.65985
144.612	5.60425
144.716	5.47932
144.819	5.39867
144.923	5.56818
145.026	5.41737
145.13	5.64004
145.233	5.38033
145.337	5.56212
145.44	5.67089
145.543	5.45689
145.646	5.46458
145.75	5.65985
145.853	5.64564
145.956	5.43517
146.059	5.66138
146.163	5.47628
146.266	5.52819
146.369	5.57096
146.472	5.54478
146.575	5.47272
146.679	5.63791
146.782	5.43074
146.885	5.44077
146.988	5.6079
147.092	5.44717
147.195	5.52427
147.298	5.61342
147.401	5.42501
147.505	5.59705
147.608	5.43242
147.711	5.43333
147.814	5.4246
147.917	5.52909
148.021	5.57082
148.124	5.60708
148.227	5.64065
148.33	5.47413
148.434	5.5773
148.537	5.50176
148.64	5.49781
148.743	5.44903
148.847	5.46194
148.95	5.44971
149.053	5.57217
149.156	5.59077
149.259	5.44382
149.363	5.56321
149.466	5.4643
149.569	5.49782
149.672	5.43521
149.776	5.56526
149.879	5.62831
149.982	5.45533
150.085	5.61032
150.189	5.42688
150.292	5.6438
150.395	5.65118
150.498	5.45649
150.601	5.58967
150.705	5.55685
150.808	5.52907
150.911	5.46171
151.014	5.64943
151.118	5.45636
151.221	5.60074
151.324	5.63381
151.427	5.42413
151.531	5.47577
151.634	5.47798
151.737	5.48718
151.84	5.59552
151.943	5.66931
152.047	5.53782
152.15	5.47437
152.253	5.62194
152.356	5.48754
152.46	5.61043
152.563	5.43087
152.666	5.52936
152.769	5.59333
152.873	5.45866
152.976	5.49267
153.079	5.49548
153.182	5.5642
153.285	5.42905
153.389	5.57926
153.492	5.50465
153.595	5.65578
153.698	5.66889
153.802	5.54293
153.905	5.46704
154.008	5.44045
154.111	5.43779
154.215	5.49869
154.318	5.6607
154.421	5.46053
154.524	5.54618
154.627	5.57654
154.731	5.63038
154.834	5.50639
154.937	5.64632
155.04	5.64143
155.144	5.64861
155.247	5.46995
155.35	5.44274
155.453	5.43363
155.557	5.59894
155.66	5.53843
155.763	5.45175
155.866	5.6651
155.969	5.61693
156.073	5.57148
156.176	5.66635
156.279	5.67608
156.382	5.67583
156.486	5.64488
156.589	5.53512
156.692	5.48968
156.795	5.61332
156.899	5.53052
157.002	5.46545
157.105	5.58657
157.208	5.59807
157.311	5.58345
157.415	5.45388
157.518	5.67653
157.621	5.58608
157.724	5.5906
157.828	5.68654
157.931	5.49137
158.034	5.50569
158.137	5.51014
158.241	5.45659
158.344	5.45584
158.447	5.68952
158.55	5.66476
158.653	5.51309
158.757	5.4957
158.86	5.66657
158.963	5.50551
159.066	5.63171
159.17	5.492
159.273	5.55457
159.376	5.45796
159.479	5.51334
159.583	5.47785
159.686	5.49045
159.789	5.49752
159.892	5.47596
159.995	5.45886
160.099	5.54291
160.202	5.52897
160.305	5.63317
160.408	5.60112
160.512	5.67441
160.615	5.49813
160.718	5.51966
160.821	5.47058
160.925	5.67234
161.028	5.68962
161.131	5.4589
161.234	5.63114
161.337	5.4542
161.441	5.4523
161.544	5.53827
161.647	5.59461
161.75	5.51844
161.854	5.54386
161.957	5.63179
162.06	5.59059
162.163	5.68469
162.267	5.4641
162.37	5.59483
162.473	5.5626
162.576	5.47117
162.679	5.53229
162.783	5.68514
162.886	5.4607
162.989	5.51284
163.092	5.66102
163.196	5.5678
163.299	5.45905
163.402	5.49091
163.505	5.64914
163.609	5.70489
163.712	5.55866
163.815	5.66223
163.918	5.45618
164.021	5.65574
164.125	5.46508
164.228	5.67845
164.331	5.52134
164.434	5.61393
164.538	5.45853
164.641	5.60867
164.744	5.5564
164.847	5.69508
164.951	5.50572
165.054	5.674
165.157	5.69327
165.26	5.64608
165.363	5.60499
165.467	5.47098
165.57	5.64654
165.673	5.46677
165.776	5.46355
165.88	5.52388
165.983	5.51159
166.086	5.46498
166.189	5.48157
166.293	5.68634
166.396	5.55438
166.499	5.66708
166.602	5.49115
166.705	5.68169
166.809	5.46975
166.912	5.63746
167.015	5.58955
167.118	5.69239
167.222	5.57969
167.325	5.48534
167.428	5.64877
167.531	5.56584
167.635	5.51662
167.738	5.65548
167.841	5.54668
167.944	5.45931
168.047	5.67631
168.151	5.6749
168.254	5.6578
168.357	5.54841
168.46	5.50499
168.564	5.45634
168.667	5.64346
168.77	5.45196
168.873	5.64266
168.977	5.61623
169.08	5.54428
169.183	5.47004
169.286	5.61515
169.389	5.67618
169.493	5.53858
169.596	5.47309
169.699	5.45975
169.802	5.45885
169.906	5.43933
170.009	5.5565
170.112	5.64359
170.215	5.45132
170.319	5.44314
170.422	5.49076
170.525	5.48087
170.628	5.46372
170.731	5.53339
170.835	5.49896
170.938	5.53598
171.041	5.51355
171.144	5.65634
171.248	5.64923
171.351	5.61437
171.454	5.49573
171.558	5.56142
171.661	5.71713
171.765	6.09774
171.868	6.29583
171.972	6.36113
172.075	6.52729
172.179	6.55721
172.282	6.83756
172.386	7.17632
172.489	7.30932
172.593	7.48608
172.696	7.48037
172.8	7.7581
172.903	7.57047
173.007	7.67172
173.11	7.77382
173.214	8.2274
173.317	8.07941
173.421	8.41776
173.524	8.32868
173.628	8.43988
173.731	8.73941
173.835	8.51381
173.938	8.50347
174.042	8.60154
174.145	8.94279
174.249	8.91992
174.352	8.78595
174.456	9.06095
174.559	9.22845
174.663	9.04543
174.766	9.04021
174.87	9.45071
174.973	9.39608
175.077	9.55787
175.18	9.22965
175.284	9.32899
175.387	9.32229
175.491	9.40706
175.594	9.7763
175.698	9.39211
175.801	9.87776
175.905	9.92298
176.008	9.922
176.112	9.8144
176.215	9.55616
176.319	9.68813
176.422	9.64022
176.526	9.65742
176.629	10.0673
176.733	9.76748
176.836	9.74928
176.94	9.9189
177.043	9.71345
177.147	9.99929
177.25	9.96148
177.354	10.0838
177.457	10.1036
177.561	9.87871
177.664	9.87295
177.768	10.0333
177.871	9.86814
177.975	10
178.078	9.96417
178.182	10.1565
178.285	10.0581
178.389	10.4016
178.492	10.0042
178.596	10.2493
178.699	10.2541
178.803	10.2685
178.906	10.4529
179.01	10.2169
179.113	10.3069
179.217	10.3261
179.32	10.0689
179.424	10.3356
179.527	10.3159
179.631	10.1628
179.734	10.0718
179.838	10.2001
179.941	10.4805
180.045	10.1438
180.148	10.5815
180.252	10.4112
180.355	10.6258
180.459	10.1848
180.562	10.1318
180.666	10.2812
180.769	10.5569
180.873	10.6887
180.976	10.2614
181.08	10.1714
181.183	10.5508
181.287	10.6546
181.39	10.4788
181.494	10.7771
181.597	10.163
181.701	10.2875
181.804	10.4979
181.908	10.2177
182.011	10.2304
182.115	10.5008
182.218	10.1736
182.322	10.1805
182.425	10.7615
182.529	10.2954
182.632	10.6213
182.736	10.4515
182.839	10.6969
182.943	10.7358
183.046	10.3852
183.15	10.6752
183.253	10.4019
183.357	10.5673
183.46	10.4797
183.564	10.4045
183.667	10.3462
183.771	10.4735
183.874	10.4404
183.978	10.259
184.081	10.2754
184.185	10.4547
184.288	10.7633
184.392	10.8449
184.495	10.7845
184.599	10.365
184.702	10.5575
184.806	10.2966
184.909	10.3554
185.013	10.7534
185.116	10.7905
185.219	10.4295
185.323	10.8074
185.426	10.3622
185.53	10.5571
185.633	10.2751
185.737	10.6018
185.84	10.7933
185.944	10.6837
186.047	10.7017
186.151	10.459
186.254	10.7482
186.358	10.6786
186.461	10.8214
186.565	10.8026
186.668	10.7357
186.772	10.7084
186.875	10.4228
186.979	10.3562
187.082	10.7866
187.186	10.4801
187.289	10.5908
187.393	10.677
187.496	10.3285
187.6	10.6944
187.703	10.4286
187.807	10.7039
187.91	10.3356
188.014	10.6665
188.117	10.8358
188.221	10.7307
188.324	10.3631
188.428	10.317
188.531	10.3316
188.635	10.841
188.738	10.6427
188.842	10.5713
188.945	10.349
189.049	10.713
189.152	10.8439
189.256	10.9071
189.359	10.4289
189.463	10.5025
189.566	10.6081
189.67	10.3885
189.773	10.8586
189.877	10.7524
189.98	10.5714
190.084	10.3618
190.187	10.6385
190.291	10.3541
190.394	10.7571
190.498	10.3596
190.601	10.8952
190.705	10.416
190.808	10.3731
190.912	10.3489
191.015	10.6369
191.119	10.7617
191.222	10.7526
191.326	10.8064
191.429	10.7987
191.533	10.6208
191.636	10.3268
191.74	10.867
191.843	10.3311
191.947	10.8948
192.05	10.8317
192.154	10.8622
192.257	10.6615
192.361	10.7402
192.464	10.4821
192.568	10.4292
192.671	10.7391
192.775	10.6518
192.878	10.963
192.982	10.9541
[truncated: 449 more rows]

## Sheet: Fig. 2c
Parameter x	Parameter y
log pO2 / atm	σtotal / S cm-1
-3.37818	0.0113356
-0.254134	0.0110588
-0.017898	0.0116228
-0.676836	0.0116152
-21.6181	0.0094951
-20.8893	0.00976549
-20.3447	0.0102979
-18.5374	0.0102352
-0.676836	0.0106809

## Sheet: Fig. 2d
BaSn0.3Sc0.7O3-ð			BaZr0.4Sc0.6O3-ð			BaZr0.8Y0.2O3-ð
Parameter x	Parameter y		Parameter x	Parameter y		Parameter x	Parameter y
T-1/10-3K-1	Proton diffusivity DH.bulk / cm2s-1		T-1/10-3K-1	Proton diffusivity DH.bulk / cm2s-1		T-1/10-3K-1	Proton diffusivity DH.bulk / cm2s-1
1.14358	2.50342e-06		1.14064	1.46225e-06		3.09454	7.89771e-10
1.19524	1.86414e-06		1.14653	1.41992e-06		3.00165	1.30065e-09
1.24417	1.61271e-06		1.15327	1.40049e-06		2.91418	2.07787e-09
1.29525	1.5408e-06		1.15996	1.35134e-06		2.83166	3.22749e-09
1.3449	1.23569e-06		1.16809	1.2994e-06		2.75368	4.88396e-09
1.39266	1.10975e-06		1.17495	1.28462e-06		2.67989	7.21279e-09
1.44456	1.03778e-06		1.18133	1.23842e-06		2.60994	1.0412e-08
1.49466	9.8958e-07		1.18793	1.23135e-06		2.54356	1.47115e-08
1.54381	8.01391e-07		1.19503	1.24627e-06		2.48047	2.03711e-08
1.59426	6.45789e-07		1.2025	1.19385e-06		2.42043	2.76748e-08
1.6484	5.47342e-07		1.20963	1.12368e-06		2.36323	3.69242e-08
1.69938	4.20948e-07		1.21699	1.14097e-06		2.30867	4.84284e-08
1.74596	3.62143e-07		1.22041	1.1539e-06		2.25657	6.24936e-08
1.79485	2.95123e-07		1.22699	1.11611e-06		2.20677	7.94107e-08
1.97726	1.24817e-07		1.23457	1.0869e-06		2.15913	9.94441e-08
1.84587	2.46937e-07		1.24208	1.09402e-06		2.11349	1.22821e-07
1.90132	1.87331e-07		1.25188	1.07043e-06		2.06975	1.49722e-07
1.94534	1.53724e-07		1.26008	1.05832e-06		2.02778	1.80278e-07
2.03066	1.06819e-07		1.2663	1.03995e-06		1.98748	2.14564e-07
2.05318	9.85116e-08		1.27307	1.02122e-06		1.94875	2.52599e-07
2.09314	8.27035e-08		1.28074	1.00457e-06		1.9115	2.94351e-07
2.14064	6.50508e-08		1.28966	9.9458e-07		1.87565	3.39743e-07
2.19611	5.05689e-08		1.29921	9.52729e-07		1.84111	3.88653e-07
2.24341	3.6818e-08		1.30651	1.00371e-06		1.80783	4.4093e-07
2.29121	2.97143e-08		1.32048	9.78617e-07		1.77573	4.96394e-07
2.34055	2.28791e-08		1.33085	9.22549e-07		1.74474	5.54847e-07
2.38977	1.78295e-08		1.33869	9.31274e-07		1.71482	6.1608e-07
2.43932	1.38237e-08		1.34771	9.44268e-07		1.68591	6.79878e-07
2.48047	1.24127e-08		1.35667	9.18499e-07		1.65796	7.46026e-07
2.53582	9.09526e-09		1.36519	8.48366e-07		1.63092	8.14309e-07
2.58967	7.05378e-09		1.37495	8.26071e-07		1.60475	8.84521e-07
2.63539	5.67333e-09		1.38485	7.90248e-07		1.57941	9.56462e-07
2.68061	4.58061e-09		1.39295	7.55049e-07		1.55485	1.02994e-06
2.73785	3.40692e-09		1.40272	7.12148e-07		1.53104	1.10478e-06
2.77508	2.59117e-09		1.40311	7.12902e-07		1.50795	1.18081e-06
2.82925	1.87081e-09		1.41263	6.84372e-07		1.48555	1.25788e-06
2.8715	1.33229e-09		1.42227	6.57923e-07		1.46381	1.33582e-06
2.92526	9.35809e-10		1.4341	6.59406e-07		1.44269	1.41452e-06
2.97133	6.4491e-10		1.44238	6.22902e-07		1.42217	1.49382e-06
3.02526	4.54405e-10		1.45138	5.84879e-07		1.40223	1.57363e-06
3.07929	3.35199e-10		1.45964	5.95319e-07		1.38284	1.65383e-06
3.11769	2.35848e-10		1.47362	5.48223e-07		1.36398	1.7343e-06
3.16106	1.52331e-10		1.4828	5.55387e-07		1.34562	1.81497e-06
3.22217	9.36504e-11		1.49365	5.2672e-07		1.32776	1.89574e-06
3.28569	5.58565e-11		1.50512	4.88118e-07		1.31036	1.97654e-06
			1.51103	5.02607e-07		1.29341	2.05729e-06
			1.52905	4.40893e-07		1.27689	2.13793e-06
			1.53846	3.72866e-07		1.2608	2.21839e-06
			1.54727	3.57193e-07		1.2451	2.29864e-06
			1.57654	3.25266e-07		1.22978	2.37862e-06
			1.59821	2.76485e-07		1.21484	2.45831e-06
			1.62496	2.62615e-07		1.20026	2.53767e-06
			1.65098	2.26194e-07		1.18603	2.61667e-06
			1.67673	1.99259e-07		1.17213	2.69531e-06
			1.70155	1.79072e-07		1.15855	2.77358e-06
			1.74186	1.52084e-07		1.14528	2.85147e-06
			1.76211	1.32763e-07
			1.80766	1.08553e-07
			1.83688	9.83102e-08
			1.87196	8.25448e-08
			1.90658	7.11446e-08
			1.93949	6.01912e-08
			1.95925	5.60015e-08
			1.99045	4.31483e-08
			2.03832	3.39498e-08
			2.06868	2.92437e-08
			2.10881	2.18032e-08
			2.1645	1.68456e-08
			2.21337	1.37873e-08
			2.28885	9.60773e-09
			2.34577	7.96671e-09
			2.3912	5.7334e-09
			2.44918	4.63183e-09
			2.53421	2.9107e-09
			2.60349	2.09561e-09
			2.6469	1.78048e-09
			2.69469	1.29989e-09
			2.78629	8.21356e-10
			2.80899	6.94296e-10
			2.84091	5.98937e-10
			2.87522	4.82393e-10
			2.9163	4.06691e-10
