# Supplementary material for: Mitigating proton trapping in cubic perovskite oxides via ScO6 octahedral networks
Source: Nat Mater. 2025 Aug 8;24(12):1949–56. doi: 10.1038/s41563-025-02311-w (PMC12657236; doi:10.1038/s41563-025-02311-w)
Supplement: Supplementary file 7 — Proton diffusivity data plotted in Fig. 3a and radial distribution function data plotted in Fig. 3b. [file 41563_2025_2311_MOESM7_ESM.xlsx]

## Sheet: Fig. 3a
BaSn0.4Sc0.6O3-ð			BaZr0.4Sc0.6O3-ð			BaSn0.4Sc0.6O3-ð			BaZr0.4Sc0.6O3-ð
NNP-MD			NNP-MD			exp			exp
Parameter x	Parameter y		Parameter x	Parameter y		Parameter x	Parameter y		Parameter x	Parameter y
T-1 / 10-3K-1	log Proton diffusivity, DH.bulk/cm2s-1		T-1 / 10-3K-1	log Proton diffusivity, DH.bulk/cm2s-1		T-1 / 10-3K-1	log Proton diffusivity, DH.bulk/cm2s-1		T-1 / 10-3K-1	log Proton diffusivity, DH.bulk/cm2s-1
2	-6.70329		2	-6.89971		1.14358	-5.60147		1.14064	-5.83498
1.81818	-6.35272		1.81818	-6.53734		1.19524	-5.72952		1.14653	-5.84774
1.66667	-5.97419		1.66667	-6.3854		1.24417	-5.79244		1.15327	-5.85372
1.53846	-5.80604		1.53846	-6.18841		1.29525	-5.81225		1.15996	-5.86924
1.42857	-5.25737		1.42857	-5.75979		1.3449	-5.90809		1.16809	-5.88626
1.25	-5.06043		1.25	-5.58631		1.39266	-5.95477		1.17495	-5.89123
						1.44456	-5.98389		1.18133	-5.90713
						1.49466	-6.00455		1.18793	-5.90962
						1.54381	-6.09616		1.19503	-5.90439
						1.59426	-6.18991		1.2025	-5.92305
						1.6484	-6.26174		1.20963	-5.94936
						1.69938	-6.37577		1.21699	-5.94273
						1.74596	-6.44112		1.22041	-5.93783
						1.79485	-6.53		1.22699	-5.95229
						1.84587	-6.60741		1.23457	-5.96381
						1.90132	-6.72739		1.24208	-5.96097
						1.94534	-6.81326		1.25188	-5.97044
						1.97726	-6.90373		1.26008	-5.97538
						2.03066	-6.97135		1.2663	-5.98299
						2.05318	-7.00651		1.27307	-5.99088
						2.09314	-7.08248		1.28074	-5.99802
						2.14064	-7.18675		1.28966	-6.00236
						2.19611	-7.29612		1.29921	-6.02103
						2.24341	-7.43394		1.30651	-5.99839
						2.29121	-7.52703		1.32048	-6.00939
						2.34055	-7.64056		1.33085	-6.03501
						2.38977	-7.74886		1.33869	-6.03092
						2.43932	-7.85938		1.34771	-6.0249
						2.48047	-7.90613		1.35667	-6.03692
						2.53582	-8.04118		1.36519	-6.07142
						2.58967	-8.15158		1.37495	-6.08298
						2.63539	-8.24616		1.38485	-6.10224
						2.68061	-8.33908		1.39295	-6.12202
						2.73785	-8.46764		1.40272	-6.14743
						2.77508	-8.5865		1.40311	-6.14697
						2.82925	-8.72797		1.41263	-6.16471
						2.8715	-8.8754		1.42227	-6.18182
						2.92526	-9.02881		1.4341	-6.18085
						2.97133	-9.1905		1.44238	-6.20558
						3.02526	-9.34256		1.45138	-6.23293
						3.07929	-9.4747		1.45964	-6.22525
						3.11769	-9.62737		1.47362	-6.26104
						3.16106	-9.81721		1.4828	-6.2554
						3.22217	-10.0285		1.49365	-6.27842
						3.28569	-10.2529		1.50512	-6.31148
									1.51103	-6.29877
									1.52905	-6.35567
									1.53846	-6.42845
									1.54727	-6.4471
									1.57654	-6.48776
									1.59821	-6.55833
									1.62496	-6.58068
									1.65098	-6.64552
									1.67673	-6.70058
									1.70155	-6.74697
									1.74186	-6.81792
									1.76211	-6.87692
									1.80766	-6.96436
									1.83688	-7.0074
									1.87196	-7.08331
									1.90658	-7.14786
									1.93949	-7.22047
									1.95925	-7.2518
									1.99045	-7.36504
									2.03832	-7.46916
									2.06868	-7.53397
									2.10881	-7.66148
									2.1645	-7.77351
									2.21337	-7.86052
									2.28885	-8.01738
									2.34577	-8.09872
									2.3912	-8.24159
									2.44918	-8.33425
									2.53421	-8.536
									2.60349	-8.67869
									2.6469	-8.74946
									2.69469	-8.88609
									2.78629	-9.08547
									2.80899	-9.15846
									2.84091	-9.22262
									2.87522	-9.3166
									2.9163	-9.39074

## Sheet: Fig. 3b
H-Sc			H-Sc			H-Sn			H-Sn
227℃			527℃			227℃			527℃
Parameter x	Parameter y		Parameter x	Parameter y		Parameter x	Parameter y		Parameter x	Parameter y
0	6.48e-76		0	7.04e-69		0	9.13e-90		0	2.4e-77
0.01	3.94e-75		0.01	3.93e-68		0.01	6.59e-89		0.01	1.49e-76
0.02	2.38e-74		0.02	2.17e-67		0.02	4.71e-88		0.02	9.14e-76
0.03	1.42e-73		0.03	1.18e-66		0.03	3.33e-87		0.03	5.56e-75
0.04	8.37e-73		0.04	6.41e-66		0.04	2.34e-86		0.04	3.35e-74
0.05	4.89e-72		0.05	3.43e-65		0.05	1.62e-85		0.05	2e-73
0.06	2.83e-71		0.06	1.82e-64		0.06	1.11e-84		0.06	1.18e-72
0.07	1.62e-70		0.07	9.56e-64		0.07	7.57e-84		0.07	6.89e-72
0.08	9.21e-70		0.08	4.97e-63		0.08	5.1e-83		0.08	3.99e-71
0.09	5.18e-69		0.09	2.56e-62		0.09	3.4e-82		0.09	2.28e-70
0.1	2.88e-68		0.1	1.3e-61		0.1	2.24e-81		0.1	1.3e-69
0.11	1.59e-67		0.11	6.58e-61		0.11	1.46e-80		0.11	7.28e-69
0.12	8.64e-67		0.12	3.29e-60		0.12	9.48e-80		0.12	4.05e-68
0.13	4.67e-66		0.13	1.63e-59		0.13	6.07e-79		0.13	2.23e-67
0.14	2.49e-65		0.14	7.97e-59		0.14	3.85e-78		0.14	1.21e-66
0.15	1.32e-64		0.15	3.86e-58		0.15	2.42e-77		0.15	6.55e-66
0.16	6.92e-64		0.16	1.86e-57		0.16	1.5e-76		0.16	3.5e-65
0.17	3.59e-63		0.17	8.82e-57		0.17	9.25e-76		0.17	1.85e-64
0.18	1.84e-62		0.18	4.15e-56		0.18	5.63e-75		0.18	9.69e-64
0.19	9.37e-62		0.19	1.94e-55		0.19	3.4e-74		0.19	5.03e-63
0.2	4.72e-61		0.2	8.93e-55		0.2	2.03e-73		0.2	2.58e-62
0.21	2.35e-60		0.21	4.08e-54		0.21	1.2e-72		0.21	1.31e-61
0.22	1.16e-59		0.22	1.85e-53		0.22	7.03e-72		0.22	6.6e-61
0.23	5.67e-59		0.23	8.27e-53		0.23	4.08e-71		0.23	3.29e-60
0.24	2.74e-58		0.24	3.67e-52		0.24	2.34e-70		0.24	1.62e-59
0.25	1.31e-57		0.25	1.61e-51		0.25	1.33e-69		0.25	7.91e-59
0.26	6.23e-57		0.26	7e-51		0.26	7.48e-69		0.26	3.83e-58
0.27	2.93e-56		0.27	3.01e-50		0.27	4.17e-68		0.27	1.83e-57
0.28	1.36e-55		0.28	1.28e-49		0.28	2.3e-67		0.28	8.68e-57
0.29	6.26e-55		0.29	5.42e-49		0.29	1.26e-66		0.29	4.07e-56
0.3	2.86e-54		0.3	2.26e-48		0.3	6.79e-66		0.3	1.89e-55
0.31	1.29e-53		0.31	9.37e-48		0.31	3.63e-65		0.31	8.7e-55
0.32	5.76e-53		0.32	3.84e-47		0.32	1.92e-64		0.32	3.96e-54
0.33	2.55e-52		0.33	1.56e-46		0.33	1.01e-63		0.33	1.79e-53
0.34	1.12e-51		0.34	6.25e-46		0.34	5.25e-63		0.34	7.97e-53
0.35	4.84e-51		0.35	2.48e-45		0.35	2.7e-62		0.35	3.52e-52
0.36	2.08e-50		0.36	9.78e-45		0.36	1.37e-61		0.36	1.54e-51
0.37	8.83e-50		0.37	3.81e-44		0.37	6.93e-61		0.37	6.68e-51
0.38	3.72e-49		0.38	1.47e-43		0.38	3.46e-60		0.38	2.86e-50
0.39	1.55e-48		0.39	5.62e-43		0.39	1.71e-59		0.39	1.22e-49
0.4	6.39e-48		0.4	2.13e-42		0.4	8.37e-59		0.4	5.11e-49
0.41	2.61e-47		0.41	7.97e-42		0.41	4.05e-58		0.41	2.13e-48
0.42	1.06e-46		0.42	2.96e-41		0.42	1.95e-57		0.42	8.77e-48
0.43	4.23e-46		0.43	1.09e-40		0.43	9.24e-57		0.43	3.58e-47
0.44	1.68e-45		0.44	3.95e-40		0.44	4.34e-56		0.44	1.45e-46
0.45	6.58e-45		0.45	1.42e-39		0.45	2.02e-55		0.45	5.78e-46
0.46	2.56e-44		0.46	5.07e-39		0.46	9.32e-55		0.46	2.29e-45
0.47	9.85e-44		0.47	1.79e-38		0.47	4.26e-54		0.47	8.98e-45
0.48	3.76e-43		0.48	6.25e-38		0.48	1.92e-53		0.48	3.48e-44
0.49	1.42e-42		0.49	2.16e-37		0.49	8.6e-53		0.49	1.34e-43
0.5	5.3e-42		0.5	7.41e-37		0.5	3.81e-52		0.5	5.09e-43
0.51	1.96e-41		0.51	2.52e-36		0.51	1.67e-51		0.51	1.92e-42
0.52	7.18e-41		0.52	8.45e-36		0.52	7.26e-51		0.52	7.16e-42
0.53	2.6e-40		0.53	2.81e-35		0.53	3.12e-50		0.53	2.64e-41
0.54	9.35e-40		0.54	9.26e-35		0.54	1.33e-49		0.54	9.67e-41
0.55	3.33e-39		0.55	3.02e-34		0.55	5.6e-49		0.55	3.5e-40
0.56	1.17e-38		0.56	9.75e-34		0.56	2.34e-48		0.56	1.25e-39
0.57	4.08e-38		0.57	3.12e-33		0.57	9.65e-48		0.57	4.45e-39
0.58	1.41e-37		0.58	9.87e-33		0.58	3.95e-47		0.58	1.56e-38
0.59	4.82e-37		0.59	3.1e-32		0.59	1.6e-46		0.59	5.44e-38
0.6	1.63e-36		0.6	9.61e-32		0.6	6.41e-46		0.6	1.87e-37
0.61	5.47e-36		0.61	2.95e-31		0.61	2.55e-45		0.61	6.38e-37
0.62	1.81e-35		0.62	8.99e-31		0.62	1e-44		0.62	2.16e-36
0.63	5.96e-35		0.63	2.71e-30		0.63	3.9e-44		0.63	7.2e-36
0.64	1.94e-34		0.64	8.08e-30		0.64	1.5e-43		0.64	2.38e-35
0.65	6.25e-34		0.65	2.39e-29		0.65	5.73e-43		0.65	7.81e-35
0.66	1.99e-33		0.66	6.99e-29		0.66	2.16e-42		0.66	2.53e-34
0.67	6.3e-33		0.67	2.02e-28		0.67	8.09e-42		0.67	8.14e-34
0.68	1.97e-32		0.68	5.81e-28		0.68	3e-41		0.68	2.59e-33
0.69	6.1e-32		0.69	1.65e-27		0.69	1.1e-40		0.69	8.15e-33
0.7	1.87e-31		0.7	4.64e-27		0.7	3.99e-40		0.7	2.54e-32
0.71	5.68e-31		0.71	1.29e-26		0.71	1.43e-39		0.71	7.84e-32
0.72	1.71e-30		0.72	3.56e-26		0.72	5.1e-39		0.72	2.4e-31
0.73	5.09e-30		0.73	9.73e-26		0.73	1.8e-38		0.73	7.25e-31
0.74	1.5e-29		0.74	2.63e-25		0.74	6.27e-38		0.74	2.17e-30
0.75	4.39e-29		0.75	7.05e-25		0.75	2.17e-37		0.75	6.44e-30
0.76	1.27e-28		0.76	1.87e-24		0.76	7.41e-37		0.76	1.89e-29
0.77	3.63e-28		0.77	4.91e-24		0.77	2.51e-36		0.77	5.5e-29
0.78	1.03e-27		0.78	1.28e-23		0.78	8.41e-36		0.78	1.58e-28
0.79	2.89e-27		0.79	3.28e-23		0.79	2.79e-35		0.79	4.51e-28
0.8	8.05e-27		0.8	8.37e-23		0.8	9.18e-35		0.8	1.27e-27
0.81	2.22e-26		0.81	2.11e-22		0.81	2.99e-34		0.81	3.56e-27
0.82	6.05e-26		0.82	5.29e-22		0.82	9.63e-34		0.82	9.84e-27
0.83	1.63e-25		0.83	1.31e-21		0.83	3.07e-33		0.83	2.69e-26
0.84	4.37e-25		0.84	3.21e-21		0.84	9.7e-33		0.84	7.31e-26
0.85	1.16e-24		0.85	7.79e-21		0.85	3.03e-32		0.85	1.96e-25
0.86	3.04e-24		0.86	1.87e-20		0.86	9.4e-32		0.86	5.22e-25
0.87	7.89e-24		0.87	4.46e-20		0.87	2.88e-31		0.87	1.37e-24
0.88	2.03e-23		0.88	1.05e-19		0.88	8.75e-31		0.88	3.58e-24
0.89	5.17e-23		0.89	2.45e-19		0.89	2.63e-30		0.89	9.23e-24
0.9	1.31e-22		0.9	5.67e-19		0.9	7.83e-30		0.9	2.36e-23
0.91	3.26e-22		0.91	1.3e-18		0.91	2.31e-29		0.91	5.97e-23
0.92	8.08e-22		0.92	2.94e-18		0.92	6.73e-29		0.92	1.49e-22
0.93	1.98e-21		0.93	6.61e-18		0.93	1.94e-28		0.93	3.71e-22
0.94	4.81e-21		0.94	1.47e-17		0.94	5.56e-28		0.94	9.1e-22
0.95	1.16e-20		0.95	3.24e-17		0.95	1.57e-27		0.95	2.21e-21
0.96	2.75e-20		0.96	7.06e-17		0.96	4.42e-27		0.96	5.33e-21
0.97	6.5e-20		0.97	1.53e-16		0.97	1.23e-26		0.97	1.27e-20
0.98	1.52e-19		0.98	3.26e-16		0.98	3.37e-26		0.98	3e-20
0.99	3.52e-19		0.99	6.91e-16		0.99	9.18e-26		0.99	7e-20
1	8.06e-19		1	1.45e-15		1	2.47e-25		1	1.62e-19
1.01	1.83e-18		1.01	3.01e-15		1.01	6.6e-25		1.01	3.71e-19
1.02	4.12e-18		1.02	6.2e-15		1.02	1.74e-24		1.02	8.42e-19
1.03	9.18e-18		1.03	1.26e-14		1.03	4.56e-24		1.03	1.89e-18
1.04	2.03e-17		1.04	2.55e-14		1.04	1.18e-23		1.04	4.21e-18
1.05	4.43e-17		1.05	5.11e-14		1.05	3.03e-23		1.05	9.26e-18
1.06	9.59e-17		1.06	1.01e-13		1.06	7.71e-23		1.06	2.02e-17
1.07	2.06e-16		1.07	1.98e-13		1.07	1.94e-22		1.07	4.36e-17
1.08	4.37e-16		1.08	3.86e-13		1.08	4.83e-22		1.08	9.32e-17
1.09	9.21e-16		1.09	7.42e-13		1.09	1.19e-21		1.09	1.97e-16
1.1	1.92e-15		1.1	1.41e-12		1.1	2.91e-21		1.1	4.13e-16
1.11	3.97e-15		1.11	2.67e-12		1.11	7.02e-21		1.11	8.58e-16
1.12	8.13e-15		1.12	5e-12		1.12	1.68e-20		1.12	1.76e-15
1.13	1.65e-14		1.13	9.27e-12		1.13	3.98e-20		1.13	3.59e-15
1.14	3.32e-14		1.14	1.7e-11		1.14	9.35e-20		1.14	7.23e-15
1.15	6.61e-14		1.15	3.09e-11		1.15	2.17e-19		1.15	1.44e-14
1.16	1.3e-13		1.16	5.58e-11		1.16	5e-19		1.16	2.85e-14
1.17	2.55e-13		1.17	9.95e-11		1.17	1.14e-18		1.17	5.58e-14
1.18	4.94e-13		1.18	1.76e-10		1.18	2.57e-18		1.18	1.08e-13
1.19	9.49e-13		1.19	3.09e-10		1.19	5.74e-18		1.19	2.07e-13
1.2	1.81e-12		1.2	5.36e-10		1.2	1.27e-17		1.2	3.94e-13
1.21	3.4e-12		1.21	9.22e-10		1.21	2.78e-17		1.21	7.41e-13
1.22	6.36e-12		1.22	1.57e-09		1.22	6.03e-17		1.22	1.38e-12
1.23	1.18e-11		1.23	2.66e-09		1.23	1.3e-16		1.23	2.55e-12
1.24	2.16e-11		1.24	4.45e-09		1.24	2.76e-16		1.24	4.66e-12
1.25	3.94e-11		1.25	7.38e-09		1.25	5.8e-16		1.25	8.43e-12
1.26	7.1e-11		1.26	1.21e-08		1.26	1.21e-15		1.26	1.51e-11
1.27	1.27e-10		1.27	1.98e-08		1.27	2.5e-15		1.27	2.68e-11
1.28	2.25e-10		1.28	3.2e-08		1.28	5.11e-15		1.28	4.71e-11
1.29	3.96e-10		1.29	5.13e-08		1.29	1.03e-14		1.29	8.2e-11
1.3	6.89e-10		1.3	8.14e-08		1.3	2.08e-14		1.3	1.41e-10
1.31	1.19e-09		1.31	1.28e-07		1.31	4.12e-14		1.31	2.42e-10
1.32	2.04e-09		1.32	2e-07		1.32	8.1e-14		1.32	4.09e-10
1.33	3.46e-09		1.33	3.1e-07		1.33	1.58e-13		1.33	6.85e-10
1.34	5.83e-09		1.34	4.76e-07		1.34	3.04e-13		1.34	1.14e-09
1.35	9.74e-09		1.35	7.25e-07		1.35	5.81e-13		1.35	1.87e-09
1.36	1.61e-08		1.36	1.1e-06		1.36	1.1e-12		1.36	3.05e-09
1.37	2.65e-08		1.37	1.64e-06		1.37	2.06e-12		1.37	4.92e-09
1.38	4.32e-08		1.38	2.44e-06		1.38	3.81e-12		1.38	7.87e-09
1.39	6.99e-08		1.39	3.6e-06		1.39	7e-12		1.39	1.25e-08
1.4	1.12e-07		1.4	5.28e-06		1.4	1.27e-11		1.4	1.96e-08
1.41	1.78e-07		1.41	7.67e-06		1.41	2.29e-11		1.41	3.05e-08
1.42	2.82e-07		1.42	1.11e-05		1.42	4.09e-11		1.42	4.7e-08
1.43	4.41e-07		1.43	1.59e-05		1.43	7.22e-11		1.43	7.19e-08
1.44	6.86e-07		1.44	2.25e-05		1.44	1.26e-10		1.44	1.09e-07
1.45	1.06e-06		1.45	3.18e-05		1.45	2.19e-10		1.45	1.64e-07
1.46	1.62e-06		1.46	4.47e-05		1.46	3.76e-10		1.46	2.43e-07
1.47	2.47e-06		1.47	6.23e-05		1.47	6.39e-10		1.47	3.59e-07
1.48	3.72e-06		1.48	8.62e-05		1.48	1.08e-09		1.48	5.26e-07
1.49	5.58e-06		1.49	0.000118539		1.49	1.79e-09		1.49	7.64e-07
1.5	8.3e-06		1.5	0.000162033		1.5	2.96e-09		1.5	1.1e-06
1.51	1.23e-05		1.51	0.000220132		1.51	4.84e-09		1.51	1.57e-06
1.52	1.8e-05		1.52	0.000297275		1.52	7.85e-09		1.52	2.23e-06
1.53	2.62e-05		1.53	0.0003991		1.53	1.26e-08		1.53	3.14e-06
1.54	3.79e-05		1.54	0.000532728		1.54	2e-08		1.54	4.39e-06
1.55	5.45e-05		1.55	0.0007071		1.55	3.15e-08		1.55	6.09e-06
1.56	7.78e-05		1.56	0.000933367		1.56	4.92e-08		1.56	8.4e-06
1.57	0.000110313		1.57	0.00122536		1.57	7.61e-08		1.57	1.15e-05
1.58	0.000155411		1.58	0.00160013		1.58	1.16e-07		1.58	1.56e-05
1.59	0.000217521		1.59	0.00207856		1.59	1.77e-07		1.59	2.11e-05
1.6	0.00030249		1.6	0.00268609		1.6	2.66e-07		1.6	2.84e-05
1.61	0.000417959		1.61	0.00345347		1.61	3.96e-07		1.61	3.79e-05
1.62	0.000573842		1.62	0.0044177		1.62	5.84e-07		1.62	5.03e-05
1.63	0.0007829		1.63	0.00562297		1.63	8.55e-07		1.63	6.65e-05
1.64	0.00106144		1.64	0.00712172		1.64	1.24e-06		1.64	8.74e-05
1.65	0.00143013		1.65	0.00897578		1.65	1.78e-06		1.65	0.000114244
1.66	0.00191499		1.66	0.0112575		1.66	2.54e-06		1.66	0.000148666
1.67	0.00254848		1.67	0.0140512		1.67	3.58e-06		1.67	0.000192551
1.68	0.00337083		1.68	0.0174539		1.68	5.02e-06		1.68	0.000248245
1.69	0.00443147		1.69	0.0215772		1.69	6.97e-06		1.69	0.000318608
1.7	0.00579065		1.7	0.026548		1.7	9.59e-06		1.7	0.000407097
1.71	0.00752123		1.71	0.0325095		1.71	1.31e-05		1.71	0.00051787
1.72	0.00971059		1.72	0.0396224		1.72	1.77e-05		1.72	0.00065589
1.73	0.0124627		1.73	0.0480655		1.73	2.38e-05		1.73	0.000827035
1.74	0.0159		1.74	0.058036		1.74	3.17e-05		1.74	0.00103822
1.75	0.020166		1.75	0.0697494		1.75	4.2e-05		1.75	0.0012975
1.76	0.0254267		1.76	0.0834399		1.76	5.51e-05		1.76	0.0016142
1.77	0.031873		1.77	0.0993588		1.77	7.18e-05		1.77	0.00199899
1.78	0.0397223		1.78	0.117774		1.78	9.29e-05		1.78	0.00246401
1.79	0.0492196		1.79	0.138967		1.79	0.000119372		1.79	0.0030229
1.8	0.0606387		1.8	0.163232		1.8	0.000152352		1.8	0.00369085
1.81	0.0742825		1.81	0.190872		1.81	0.00019318		1.81	0.00448464
1.82	0.0904829		1.82	0.222196		1.82	0.000243412		1.82	0.00542258
1.83	0.109599		1.83	0.257513		1.83	0.000304844		1.83	0.00652446
1.84	0.132017		1.84	0.297129		1.84	0.000379549		1.84	0.00781144
1.85	0.158143		1.85	0.34134		1.85	0.000469901		1.85	0.00930593
1.86	0.188405		1.86	0.39043		1.86	0.000578607		1.86	0.0110313
1.87	0.223244		1.87	0.444658		1.87	0.000708744		1.87	0.0130119
1.88	0.263106		1.88	0.50426		1.88	0.000863785		1.88	0.0152724
1.89	0.308441		1.89	0.569436		1.89	0.00104764		1.89	0.0178379
1.9	0.359688		1.9	0.640346		1.9	0.00126467		1.9	0.0207334
1.91	0.417271		1.91	0.717106		1.91	0.00151972		1.91	0.0239833
1.92	0.481586		1.92	0.799778		1.92	0.00181814		1.92	0.0276117
1.93	0.552992		1.93	0.88837		1.93	0.00216579		1.93	0.0316411
1.94	0.6318		1.94	0.982828		1.94	0.002569		1.94	0.0360929
1.95	0.718263		1.95	1.08303		1.95	0.00303462		1.95	0.0409867
1.96	0.812564		1.96	1.1888		1.96	0.00356989		1.96	0.0463401
1.97	0.914807		1.97	1.29987		1.97	0.00418246		1.97	0.0521681
1.98	1.02501		1.98	1.41592		1.98	0.00488026		1.98	0.0584832
1.99	1.14308		1.99	1.53657		1.99	0.00567141		1.99	0.0652953
2	1.26885		2	1.66137		2	0.00656413		2	0.0726108
2.01	1.40202		2.01	1.78978		2.01	0.00756654		2.01	0.0804331
2.02	1.54219		2.02	1.92125		2.02	0.00868655		2.02	0.0887624
2.03	1.68884		2.03	2.05515		2.03	0.00993168		2.03	0.097595
2.04	1.84135		2.04	2.19081		2.04	0.0113089		2.04	0.106924
2.05	1.99899		2.05	2.32754		2.05	0.0128245		2.05	0.116739
2.06	2.16092		2.06	2.4646		2.06	0.0144837		2.06	0.127025
2.07	2.32623		2.07	2.60125		2.07	0.016291		2.07	0.137766
2.08	2.49391		2.08	2.73673		2.08	0.0182495		2.08	0.148939
2.09	2.66289		2.09	2.8703		2.09	0.0203612		2.09	0.160522
2.1	2.83206		2.1	3.0012		2.1	0.0226267		2.1	0.172486
2.11	3.00026		2.11	3.12872		2.11	0.0250453		2.11	0.184801
2.12	3.16632		2.12	3.25216		2.12	0.0276151		2.12	0.197434
2.13	3.32908		2.13	3.37088		2.13	0.0303327		2.13	0.210349
2.14	3.48738		2.14	3.48425		2.14	0.0331938		2.14	0.22351
2.15	3.64013		2.15	3.59174		2.15	0.0361928		2.15	0.236876
2.16	3.78627		2.16	3.69283		2.16	0.0393232		2.16	0.250406
2.17	3.92483		2.17	3.7871		2.17	0.0425781		2.17	0.264058
2.18	4.05494		2.18	3.87417		2.18	0.0459495		2.18	0.277789
2.19	4.17582		2.19	3.95376		2.19	0.0494294		2.19	0.291554
2.2	4.28681		2.2	4.02564		2.2	0.0530096		2.2	0.305311
2.21	4.38737		2.21	4.08966		2.21	0.0566818		2.21	0.319015
2.22	4.47712		2.22	4.14573		2.22	0.060438		2.22	0.332624
2.23	4.55577		2.23	4.19384		2.23	0.0642706		2.23	0.346097
2.24	4.62319		2.24	4.23406		2.24	0.0681723		2.24	0.359394
2.25	4.67937		2.25	4.2665		2.25	0.0721366		2.25	0.372479
2.26	4.72445		2.26	4.29134		2.26	0.0761574		2.26	0.385316
2.27	4.75865		2.27	4.30881		2.27	0.0802296		2.27	0.397875
2.28	4.78232		2.28	4.3192		2.28	0.0843486		2.28	0.410126
2.29	4.79592		2.29	4.32282		2.29	0.0885102		2.29	0.422047
2.3	4.79997		2.3	4.32003		2.3	0.0927111		2.3	0.433615
2.31	4.79508		2.31	4.31122		2.31	0.0969479		2.31	0.444813
2.32	4.78192		2.32	4.2968		2.32	0.101218		2.32	0.455626
2.33	4.76118		2.33	4.27718		2.33	0.105518		2.33	0.466044
2.34	4.73361		2.34	4.25279		2.34	0.109844		2.34	0.476058
2.35	4.69996		2.35	4.22407		2.35	0.114194		2.35	0.485661
2.36	4.66099		2.36	4.19144		2.36	0.118561		2.36	0.494849
2.37	4.61744		2.37	4.15533		2.37	0.122942		2.37	0.503617
2.38	4.57005		2.38	4.11613		2.38	0.127328		2.38	0.511963
2.39	4.51951		2.39	4.07424		2.39	0.131712		2.39	0.519883
2.4	4.46648		2.4	4.03002		2.4	0.136083		2.4	0.527375
2.41	4.41159		2.41	3.98383		2.41	0.140429		2.41	0.534433
2.42	4.35539		2.42	3.93598		2.42	0.144736		2.42	0.541052
2.43	4.29839		2.43	3.88678		2.43	0.148988		2.43	0.547225
2.44	4.24104		2.44	3.83647		2.44	0.153166		2.44	0.552944
2.45	4.18374		2.45	3.78532		2.45	0.157251		2.45	0.558199
2.46	4.12679		2.46	3.73353		2.46	0.16122		2.46	0.562979
2.47	4.07048		2.47	3.68128		2.47	0.16505		2.47	0.56727
2.48	4.01499		2.48	3.62872		2.48	0.168716		2.48	0.571058
2.49	3.96048		2.49	3.576		2.49	0.172192		2.49	0.574329
2.5	3.90703		2.5	3.52321		2.5	0.175452		2.5	0.577065
2.51	3.85468		2.51	3.47042		2.51	0.17847		2.51	0.57925
2.52	3.8034		2.52	3.41769		2.52	0.181219		2.52	0.580866
2.53	3.75315		2.53	3.36506		2.53	0.183675		2.53	0.581896
2.54	3.70382		2.54	3.31253		2.54	0.185815		2.54	0.582323
2.55	3.6553		2.55	3.2601		2.55	0.187617		2.55	0.582129
2.56	3.60741		2.56	3.20774		2.56	0.189061		2.56	0.581298
2.57	3.55997		2.57	3.15543		2.57	0.190132		2.57	0.579816
2.58	3.51279		2.58	3.10311		2.58	0.190816		2.58	0.577669
2.59	3.46566		2.59	3.05073		2.59	0.191103		2.59	0.574844
2.6	3.41835		2.6	2.99823		2.6	0.190984		2.6	0.571333
2.61	3.37065		2.61	2.94555		2.61	0.190457		2.61	0.567127
2.62	3.32234		2.62	2.89263		2.62	0.189521		2.62	0.562222
2.63	3.2732		2.63	2.83941		2.63	0.188178		2.63	0.556616
2.64	3.22303		2.64	2.78583		2.64	0.186435		2.64	0.550312
2.65	3.17166		2.65	2.73184		2.65	0.184299		2.65	0.543316
2.66	3.1189		2.66	2.6774		2.66	0.181782		2.66	0.535636
2.67	3.06462		2.67	2.62247		2.67	0.178899		2.67	0.527287
2.68	3.00868		2.68	2.56703		2.68	0.175665		2.68	0.518286
2.69	2.95099		2.69	2.51107		2.69	0.172099		2.69	0.508657
2.7	2.89147		2.7	2.45457		2.7	0.168222		2.7	0.498427
2.71	2.83007		2.71	2.39754		2.71	0.164056		2.71	0.487626
2.72	2.76676		2.72	2.34		2.72	0.159625		2.72	0.476292
2.73	2.70156		2.73	2.28197		2.73	0.154954		2.73	0.464465
2.74	2.6345		2.74	2.22349		2.74	0.150069		2.74	0.452187
2.75	2.56562		2.75	2.16459		2.75	0.144998		2.75	0.439506
2.76	2.49503		2.76	2.10533		2.76	0.139769		2.76	0.426473
2.77	2.42282		2.77	2.04576		2.77	0.134409		2.77	0.41314
2.78	2.34914		2.78	1.98596		2.78	0.128948		2.78	0.39956
2.79	2.27413		2.79	1.926		2.79	0.123414		2.79	0.385789
2.8	2.19796		2.8	1.86595		2.8	0.117834		2.8	0.371883
2.81	2.12084		2.81	1.8059		2.81	0.112238		2.81	0.357896
2.82	2.04297		2.82	1.74594		2.82	0.10665		2.82	0.343884
2.83	1.96457		2.83	1.68616		2.83	0.101098		2.83	0.329898
2.84	1.88588		2.84	1.62666		2.84	0.0956059		2.84	0.315992
2.85	1.80714		2.85	1.56754		2.85	0.0901977		2.85	0.302213
2.86	1.7286		2.86	1.50891		2.86	0.0848953		2.86	0.288608
2.87	1.65053		2.87	1.45086		2.87	0.0797198		2.87	0.275222
2.88	1.57317		2.88	1.39349		2.88	0.0746902		2.88	0.262096
2.89	1.49677		2.89	1.33693		2.89	0.0698243		2.89	0.249267
2.9	1.4216		2.9	1.28126		2.9	0.0651382		2.9	0.236772
2.91	1.34788		2.91	1.22659		2.91	0.0606463		2.91	0.224644
2.92	1.27585		2.92	1.17302		2.92	0.0563613		2.92	0.212913
2.93	1.20573		2.93	1.12065		2.93	0.0522946		2.93	0.201607
2.94	1.13773		2.94	1.06957		2.94	0.0484556		2.94	0.190751
2.95	1.07203		2.95	1.01987		2.95	0.0448527		2.95	0.180369
2.96	1.0088		2.96	0.971621		2.96	0.0414924		2.96	0.170482
2.97	0.948201		2.97	0.924911		2.97	0.0383802		2.97	0.161109
2.98	0.890355		2.98	0.879808		2.98	0.0355203		2.98	0.152267
2.99	0.835376		2.99	0.836372		2.99	0.0329158		2.99	0.143972
3	0.783354		3	0.79466		3	0.0305689		3	0.136235
3.01	0.734358		3.01	0.754717		3.01	0.028481		3.01	0.129069
3.02	0.688437		3.02	0.716585		3.02	0.0266529		3.02	0.122483
3.03	0.645622		3.03	0.680293		3.03	0.0250849		3.03	0.116483
3.04	0.605923		3.04	0.645866		3.04	0.0237772		3.04	0.111076
3.05	0.569335		3.05	0.613318		3.05	0.0227298		3.05	0.106265
3.06	0.535836		3.06	0.582659		3.06	0.0219426		3.06	0.102051
3.07	0.505388		3.07	0.553887		3.07	0.0214159		3.07	0.0984353
3.08	0.477939		3.08	0.526997		3.08	0.0211503		3.08	0.0954161
3.09	0.453427		3.09	0.501976		3.09	0.0211465		3.09	0.0929907
3.1	0.431776		3.1	0.478802		3.1	0.021406		3.1	0.0911551
3.11	0.412902		3.11	0.457452		3.11	0.0219308		3.11	0.0899041
3.12	0.396711		3.12	0.437892		3.12	0.0227231		3.12	0.089232
3.13	0.383101		3.13	0.420087		3.13	0.023786		3.13	0.089132
3.14	0.371963		3.14	0.403995		3.14	0.0251231		3.14	0.089597
3.15	0.363185		3.15	0.389572		3.15	0.0267384		3.15	0.0906194
3.16	0.356646		3.16	0.376766		3.16	0.0286364		3.16	0.0921915
3.17	0.352225		3.17	0.365526		3.17	0.030822		3.17	0.0943055
3.18	0.349796		3.18	0.355795		3.18	0.0333004		3.18	0.0969538
3.19	0.349229		3.19	0.347516		3.19	0.0360773		3.19	0.100129
3.2	0.350397		3.2	0.340627		3.2	0.0391583		3.2	0.103823
3.21	0.353167		3.21	0.335067		3.21	0.0425496		3.21	0.108028
3.22	0.357411		3.22	0.330773		3.22	0.0462571		3.22	0.112739
3.23	0.362997		3.23	0.327681		3.23	0.0502869		3.23	0.117948
3.24	0.369798		3.24	0.325726		3.24	0.0546452		3.24	0.123648
3.25	0.377686		3.25	0.324845		3.25	0.0593379		3.25	0.129832
3.26	0.386536		3.26	0.324974		3.26	0.0643709		3.26	0.136494
3.27	0.396228		3.27	0.32605		3.27	0.0697499		3.27	0.143625
3.28	0.406642		3.28	0.328013		3.28	0.0754801		3.28	0.151219
3.29	0.417664		3.29	0.330801		3.29	0.0815666		3.29	0.159266
3.3	0.429183		3.3	0.334357		3.3	0.0880138		3.3	0.167758
3.31	0.441093		3.31	0.338623		3.31	0.0948255		3.31	0.176683
3.32	0.453293		3.32	0.343546		3.32	0.102005		3.32	0.18603
3.33	0.465686		3.33	0.349072		3.33	0.109554		3.33	0.195787
3.34	0.478181		3.34	0.355151		3.34	0.117474		3.34	0.205939
3.35	0.490692		3.35	0.361734		3.35	0.125764		3.35	0.216472
3.36	0.503137		3.36	0.368777		3.36	0.134424		3.36	0.227367
3.37	0.515441		3.37	0.376234		3.37	0.14345		3.37	0.238608
3.38	0.527536		3.38	0.384065		3.38	0.152837		3.38	0.250174
3.39	0.539356		3.39	0.392229		3.39	0.162578		3.39	0.262046
3.4	0.550844		3.4	0.400689		3.4	0.172665		3.4	0.274201
3.41	0.561948		3.41	0.409409		3.41	0.183087		3.41	0.286618
3.42	0.572621		3.42	0.418355		3.42	0.193829		3.42	0.299273
3.43	0.582824		3.43	0.427497		3.43	0.204877		3.43	0.312142
3.44	0.592523		3.44	0.436803		3.44	0.216212		3.44	0.325203
3.45	0.601692		3.45	0.446246		3.45	0.227815		3.45	0.338431
3.46	0.610309		3.46	0.455802		3.46	0.239662		3.46	0.351802
3.47	0.618361		3.47	0.465445		3.47	0.251729		3.47	0.365294
3.48	0.62584		3.48	0.475154		3.48	0.263989		3.48	0.378883
3.49	0.632746		3.49	0.48491		3.49	0.276413		3.49	0.392547
3.5	0.639085		3.5	0.494696		3.5	0.288973		3.5	0.406267
3.51	0.644868		3.51	0.504496		3.51	0.301638		3.51	0.420021
3.52	0.650113		3.52	0.514297		3.52	0.314377		3.52	0.433792
3.53	0.654842		3.53	0.524089		3.53	0.327158		3.53	0.447561
3.54	0.659082		3.54	0.533862		3.54	0.339951		3.54	0.461312
3.55	0.662866		3.55	0.543609		3.55	0.352726		3.55	0.47503
3.56	0.666228		3.56	0.553324		3.56	0.365455		3.56	0.488701
3.57	0.669205		3.57	0.563002		3.57	0.378111		3.57	0.502312
3.58	0.671836		3.58	0.57264		3.58	0.39067		3.58	0.515851
3.59	0.674159		3.59	0.582234		3.59	0.403111		3.59	0.529306
3.6	0.676215		3.6	0.591781		3.6	0.415415		3.6	0.542667
3.61	0.678043		3.61	0.601279		3.61	0.427566		3.61	0.555924
3.62	0.679678		3.62	0.610724		3.62	0.439554		3.62	0.569066
3.63	0.681158		3.63	0.620112		3.63	0.451369		3.63	0.582085
3.64	0.682514		3.64	0.629439		3.64	0.463006		3.64	0.594971
3.65	0.683777		3.65	0.638699		3.65	0.474465		3.65	0.607715
3.66	0.684974		3.66	0.647887		3.66	0.485746		3.66	0.620308
3.67	0.68613		3.67	0.656995		3.67	0.496854		3.67	0.632743
3.68	0.687268		3.68	0.666016		3.68	0.507796		3.68	0.64501
3.69	0.688407		3.69	0.674943		3.69	0.518584		3.69	0.657101
3.7	0.689566		3.7	0.683767		3.7	0.529228		3.7	0.669011
3.71	0.690759		3.71	0.692482		3.71	0.539744		3.71	0.680732
3.72	0.692002		3.72	0.701078		3.72	0.550148		3.72	0.692258
3.73	0.693308		3.73	0.709551		3.73	0.560456		3.73	0.703584
3.74	0.69469		3.74	0.717893		3.74	0.570688		3.74	0.714706
3.75	0.69616		3.75	0.7261		3.75	0.580862		3.75	0.72562
3.76	0.697728		3.76	0.734168		3.76	0.591		3.76	0.736323
3.77	0.699406		3.77	0.742095		3.77	0.60112		3.77	0.746813
3.78	0.701205		3.78	0.74988		3.78	0.611245		3.78	0.757088
3.79	0.703134		3.79	0.757521		3.79	0.621393		3.79	0.767144
3.8	0.705203		3.8	0.765019		3.8	0.631586		3.8	0.776981
3.81	0.70742		3.81	0.772376		3.81	0.641841		3.81	0.786595
3.82	0.709792		3.82	0.779592		3.82	0.652179		3.82	0.795982
3.83	0.712323		3.83	0.786669		3.83	0.662614		3.83	0.805139
3.84	0.715018		3.84	0.793608		3.84	0.673161		3.84	0.81406
3.85	0.717878		3.85	0.800409		3.85	0.683834		3.85	0.822739
3.86	0.720901		3.86	0.807072		3.86	0.694642		3.86	0.831167
3.87	0.724082		3.87	0.813595		3.87	0.70559		3.87	0.839335
3.88	0.727416		3.88	0.819976		3.88	0.71668		3.88	0.847233
3.89	0.73089		3.89	0.826209		3.89	0.72791		3.89	0.854848
3.9	0.734493		3.9	0.832287		3.9	0.739272		3.9	0.862167
3.91	0.738206		3.91	0.838204		3.91	0.750751		3.91	0.869177
3.92	0.742012		3.92	0.843949		3.92	0.762327		3.92	0.87586
3.93	0.745886		3.93	0.84951		3.93	0.773974		3.93	0.882202
3.94	0.749805		3.94	0.854875		3.94	0.785658		3.94	0.888186
3.95	0.753743		3.95	0.86003		3.95	0.797337		3.95	0.893794
3.96	0.75767		3.96	0.86496		3.96	0.808963		3.96	0.899009
3.97	0.76156		3.97	0.86965		3.97	0.820482		3.97	0.903813
3.98	0.765384		3.98	0.874083		3.98	0.831832		3.98	0.908189
3.99	0.769113		3.99	0.878245		3.99	0.842944		3.99	0.912121
4	0.772723		4	0.882121		4	0.853745		4	0.915591
4.01	0.776188		4.01	0.885698		4.01	0.864156		4.01	0.918584
4.02	0.779489		4.02	0.888962		4.02	0.874096		4.02	0.921088
4.03	0.782606		4.03	0.891905		4.03	0.88348		4.03	0.923089
4.04	0.785527		4.04	0.894518		4.04	0.892222		4.04	0.924579
4.05	0.78824		4.05	0.896797		4.05	0.900235		4.05	0.92555
4.06	0.790741		4.06	0.89874		4.06	0.907435		4.06	0.925996
4.07	0.793028		4.07	0.900349		4.07	0.91374		4.07	0.925919
4.08	0.795102		4.08	0.901628		4.08	0.91907		4.08	0.92532
4.09	0.796971		4.09	0.902585		4.09	0.923354		4.09	0.924205
4.1	0.798645		4.1	0.903234		4.1	0.926526		4.1	0.922586
4.11	0.800135		4.11	0.90359		4.11	0.928529		4.11	0.920478
4.12	0.80146		4.12	0.903671		4.12	0.929316		4.12	0.917899
4.13	0.802635		4.13	0.903501		4.13	0.928851		4.13	0.914874
4.14	0.803682		4.14	0.903102		4.14	0.92711		4.14	0.911431
4.15	0.804623		4.15	0.902504		4.15	0.924084		4.15	0.907601
4.16	0.805479		4.16	0.901735		4.16	0.919775		4.16	0.903421
4.17	0.806276		4.17	0.900826		4.17	0.914203		4.17	0.89893
4.18	0.807037		4.18	0.899809		4.18	0.907402		4.18	0.894172
4.19	0.807788		4.19	0.898718		4.19	0.899421		4.19	0.889194
4.2	0.808554		4.2	0.897585		4.2	0.890323		4.2	0.884046
4.21	0.809362		4.21	0.896444		4.21	0.88019		4.21	0.87878
4.22	0.810238		4.22	0.895327		4.22	0.869114		4.22	0.873451
4.23	0.81121		4.23	0.894268		4.23	0.857203		4.23	0.868119
4.24	0.812305		4.24	0.893297		4.24	0.844578		4.24	0.862843
4.25	0.81355		4.25	0.892445		4.25	0.831369		4.25	0.857685
4.26	0.814975		4.26	0.891741		4.26	0.817717		4.26	0.85271
4.27	0.816607		4.27	0.891211		4.27	0.803773		4.27	0.847984
4.28	0.818475		4.28	0.890882		4.28	0.789691		4.28	0.843574
4.29	0.820609		4.29	0.890778		4.29	0.775634		4.29	0.839547
4.3	0.823037		4.3	0.890922		4.3	0.761764		4.3	0.835972
4.31	0.825788		4.31	0.891335		4.31	0.748249		4.31	0.832918
4.32	0.828889		4.32	0.892036		4.32	0.735252		4.32	0.830452
4.33	0.832368		4.33	0.893043		4.33	0.722939		4.33	0.82864
4.34	0.836252		4.34	0.894375		4.34	0.711471		4.34	0.827548
4.35	0.840566		4.35	0.896046		4.35	0.701001		4.35	0.827238
4.36	0.845335		4.36	0.898072		4.36	0.691683		4.36	0.827768
4.37	0.85058		4.37	0.900464		4.37	0.683657		4.37	0.829191
4.38	0.856323		4.38	0.903237		4.38	0.677059		4.38	0.831559
4.39	0.862582		4.39	0.906401		4.39	0.672015		4.39	0.834913
4.4	0.869374		4.4	0.909965		4.4	0.66864		4.4	0.839291
4.41	0.87671		4.41	0.913937		4.41	0.66704		4.41	0.844722
4.42	0.884602		4.42	0.918323		4.42	0.667306		4.42	0.851229
4.43	0.893056		4.43	0.923128		4.43	0.669521		4.43	0.858825
4.44	0.902074		4.44	0.928354		4.44	0.673751		4.44	0.867517
4.45	0.911654		4.45	0.933997		4.45	0.680051		4.45	0.877301
4.46	0.921789		4.46	0.940056		4.46	0.688462		4.46	0.888165
4.47	0.932469		4.47	0.946522		4.47	0.699008		4.47	0.90009
4.48	0.943675		4.48	0.953385		4.48	0.711701		4.48	0.913046
4.49	0.955385		4.49	0.960629		4.49	0.726537		4.49	0.926999
4.5	0.967572		4.5	0.968239		4.5	0.743499		4.5	0.941905
4.51	0.980202		4.51	0.976192		4.51	0.762553		4.51	0.957712
4.52	0.993235		4.52	0.984463		4.52	0.783652		4.52	0.974364
4.53	1.00663		4.53	0.993027		4.53	0.806735		4.53	0.991799
4.54	1.02033		4.54	1.00185		4.54	0.831727		4.54	1.00995
4.55	1.03429		4.55	1.01091		4.55	0.858542		4.55	1.02874
4.56	1.04844		4.56	1.02016		4.56	0.887081		4.56	1.0481
4.57	1.06273		4.57	1.02957		4.57	0.917233		4.57	1.06795
4.58	1.0771		4.58	1.0391		4.58	0.948879		4.58	1.0882
4.59	1.09147		4.59	1.04872		4.59	0.981889		4.59	1.10877
4.6	1.10578		4.6	1.05838		4.6	1.01612		4.6	1.12957
4.61	1.11995		4.61	1.06806		4.61	1.05144		4.61	1.15052
4.62	1.13393		4.62	1.07771		4.62	1.08767		4.62	1.17152
4.63	1.14765		4.63	1.0873		4.63	1.12468		4.63	1.1925
4.64	1.16103		4.64	1.09679		4.64	1.16228		4.64	1.21335
4.65	1.17402		4.65	1.10614		4.65	1.20031		4.65	1.234
4.66	1.18656		4.66	1.11531		4.66	1.23858		4.66	1.25434
4.67	1.19858		4.67	1.12428		4.67	1.27693		4.67	1.27431
4.68	1.21003		4.68	1.133		4.68	1.31515		4.68	1.29381
4.69	1.22086		4.69	1.14144		4.69	1.35308		4.69	1.31277
4.7	1.23103		4.7	1.14957		4.7	1.3905		4.7	1.33109
4.71	1.24049		4.71	1.15736		4.71	1.42724		4.71	1.34872
4.72	1.2492		4.72	1.16476		4.72	1.4631		4.72	1.36557
4.73	1.25713		4.73	1.17175		4.73	1.49789		4.73	1.38158
4.74	1.26425		4.74	1.1783		4.74	1.53142		4.74	1.39668
4.75	1.27053		4.75	1.18436		4.75	1.56352		4.75	1.41081
4.76	1.27596		4.76	1.18993		4.76	1.59401		4.76	1.42392
4.77	1.28051		4.77	1.19496		4.77	1.62272		4.77	1.43595
4.78	1.28418		4.78	1.19944		4.78	1.6495		4.78	1.44687
4.79	1.28695		4.79	1.20334		4.79	1.6742		4.79	1.45662
4.8	1.28883		4.8	1.20664		4.8	1.69669		4.8	1.46518
4.81	1.2898		4.81	1.20932		4.81	1.71685		4.81	1.4725
4.82	1.28989		4.82	1.21137		4.82	1.73458		4.82	1.47857
4.83	1.28909		4.83	1.21278		4.83	1.74979		4.83	1.48337
4.84	1.28741		4.84	1.21354		4.84	1.76242		4.84	1.48688
4.85	1.28488		4.85	1.21366		4.85	1.77241		4.85	1.48909
4.86	1.28151		4.86	1.21313		4.86	1.77973		4.86	1.48999
4.87	1.27733		4.87	1.21197		4.87	1.78437		4.87	1.4896
4.88	1.27236		4.88	1.21019		4.88	1.78632		4.88	1.48792
4.89	1.26664		4.89	1.20779		4.89	1.7856		4.89	1.48495
4.9	1.2602		4.9	1.20481		4.9	1.78224		4.9	1.48073
4.91	1.25308		4.91	1.20126		4.91	1.7763		4.91	1.47529
4.92	1.24532		4.92	1.19717		4.92	1.76783		4.92	1.46865
4.93	1.23696		4.93	1.19257		4.93	1.7569		4.93	1.46086
4.94	1.22807		4.94	1.18749		4.94	1.74362		4.94	1.45196
4.95	1.21868		4.95	1.18198		4.95	1.72807		4.95	1.44202
4.96	1.20885		4.96	1.17605		4.96	1.71038		4.96	1.43109
4.97	1.19863		4.97	1.16976		4.97	1.69067		4.97	1.41924
4.98	1.18809		4.98	1.16315		4.98	1.66907		4.98	1.40655
4.99	1.17727		4.99	1.15625		4.99	1.64573		4.99	1.3931
5	1.16622		5	1.1491		5	1.62081		5	1.37898
5.01	1.15501		5.01	1.14175		5.01	1.59445		5.01	1.36427
5.02	1.14369		5.02	1.13425		5.02	1.56684		5.02	1.34908
5.03	1.13231		5.03	1.12663		5.03	1.53814		5.03	1.3335
5.04	1.12091		5.04	1.11893		5.04	1.50854		5.04	1.31764
5.05	1.10955		5.05	1.11121		5.05	1.47823		5.05	1.30162
5.06	1.09827		5.06	1.10351		5.06	1.44738		5.06	1.28553
5.07	1.08711		5.07	1.09587		5.07	1.41621		5.07	1.26948
5.08	1.0761		5.08	1.08834		5.08	1.38489		5.08	1.2536
5.09	1.06529		5.09	1.08096		5.09	1.35363		5.09	1.23799
5.1	1.05471		5.1	1.07376		5.1	1.32261		5.1	1.22276
5.11	1.04439		5.11	1.06681		5.11	1.29203		5.11	1.20802
5.12	1.03436		5.12	1.06013		5.12	1.26209		5.12	1.19387
5.13	1.02464		5.13	1.05376		5.13	1.23296		5.13	1.18041
5.14	1.01526		5.14	1.04775		5.14	1.20484		5.14	1.16775
5.15	1.00625		5.15	1.04213		5.15	1.17789		5.15	1.15596
5.16	0.997624		5.16	1.03693		5.16	1.15231		5.16	1.14515
5.17	0.989408		5.17	1.03218		5.17	1.12824		5.17	1.13538
5.18	0.981621		5.18	1.02792		5.18	1.10586		5.18	1.12672
5.19	0.974282		5.19	1.02417		5.19	1.08531		5.19	1.11925
5.2	0.967409		5.2	1.02095		5.2	1.06673		5.2	1.11302
5.21	0.961019		5.21	1.01829		5.21	1.05026		5.21	1.10808
5.22	0.955127		5.22	1.01619		5.22	1.036		5.22	1.10446
5.23	0.949746		5.23	1.01468		5.23	1.02408		5.23	1.1022
5.24	0.94489		5.24	1.01376		5.24	1.01457		5.24	1.10132
5.25	0.940567		5.25	1.01344		5.25	1.00755		5.25	1.10184
5.26	0.936788		5.26	1.01373		5.26	1.00309		5.26	1.10376
5.27	0.933558		5.27	1.01462		5.27	1.00122		5.27	1.10708
5.28	0.930883		5.28	1.01612		5.28	1.00196		5.28	1.11179
5.29	0.928767		5.29	1.01822		5.29	1.00532		5.29	1.11786
5.3	0.927209		5.3	1.0209		5.3	1.01128		5.3	1.12529
5.31	0.926211		5.31	1.02417		5.31	1.0198		5.31	1.13402
5.32	0.925771		5.32	1.02801		5.32	1.03083		5.32	1.14403
5.33	0.925885		5.33	1.03239		5.33	1.04429		5.33	1.15526
5.34	0.926551		5.34	1.03731		5.34	1.06009		5.34	1.16765
5.35	0.927765		5.35	1.04273		5.35	1.07811		5.35	1.18116
5.36	0.929522		5.36	1.04863		5.36	1.09822		5.36	1.19571
5.37	0.931817		5.37	1.055		5.37	1.12028		5.37	1.21123
5.38	0.934646		5.38	1.06179		5.38	1.14412		5.38	1.22765
5.39	0.938005		5.39	1.06897		5.39	1.16958		5.39	1.24488
5.4	0.941891		5.4	1.07652		5.4	1.19648		5.4	1.26283
5.41	0.946299		5.41	1.0844		5.41	1.22462		5.41	1.28143
5.42	0.951228		5.42	1.09257		5.42	1.2538		5.42	1.30057
5.43	0.956674		5.43	1.101		5.43	1.28382		5.43	1.32015
5.44	0.962635		5.44	1.10965		5.44	1.31449		5.44	1.34009
5.45	0.969109		5.45	1.11847		5.45	1.34559		5.45	1.36028
5.46	0.976093		5.46	1.12744		5.46	1.37692		5.46	1.38061
5.47	0.983582		5.47	1.13652		5.47	1.40828		5.47	1.401
5.48	0.991572		5.48	1.14565		5.48	1.43949		5.48	1.42133
5.49	1.00006		5.49	1.15481		5.49	1.47034		5.49	1.44152
5.5	1.00902		5.5	1.16396		5.5	1.50067		5.5	1.46146
5.51	1.01847		5.51	1.17307		5.51	1.53029		5.51	1.48105
5.52	1.02837		5.52	1.18209		5.52	1.55906		5.52	1.50022
5.53	1.03872		5.53	1.19098		5.53	1.58681		5.53	1.51886
5.54	1.04949		5.54	1.19973		5.54	1.61342		5.54	1.53691
5.55	1.06065		5.55	1.20828		5.55	1.63877		5.55	1.55428
5.56	1.07218		5.56	1.21661		5.56	1.66275		5.56	1.57091
5.57	1.08404		5.57	1.22469		5.57	1.68527		5.57	1.58673
5.58	1.0962		5.58	1.23247		5.58	1.70624		5.58	1.60168
5.59	1.1086		5.59	1.23994		5.59	1.72563		5.59	1.61573
5.6	1.1212		5.6	1.24706		5.6	1.74337		5.6	1.62882
5.61	1.13394		5.61	1.25379		5.61	1.75946		5.61	1.64092
5.62	1.14677		5.62	1.2601		5.62	1.77387		5.62	1.652
5.63	1.15962		5.63	1.26597		5.63	1.78661		5.63	1.66204
5.64	1.17241		5.64	1.27136		5.64	1.79771		5.64	1.67102
5.65	1.18508		5.65	1.27624		5.65	1.8072		5.65	1.67893
5.66	1.19754		5.66	1.28058		5.66	1.81511		5.66	1.68576
5.67	1.20973		5.67	1.28435		5.67	1.82151		5.67	1.69151
5.68	1.22155		5.68	1.28751		5.68	1.82646		5.68	1.69618
5.69	1.23292		5.69	1.29004		5.69	1.83003		5.69	1.69977
5.7	1.24377		5.7	1.29191		5.7	1.83229		5.7	1.70229
5.71	1.254		5.71	1.29309		5.71	1.83332		5.71	1.70374
5.72	1.26355		5.72	1.29356		5.72	1.8332		5.72	1.70415
5.73	1.27233		5.73	1.29328		5.73	1.83201		5.73	1.70352
5.74	1.28027		5.74	1.29225		5.74	1.82981		5.74	1.70187
5.75	1.28729		5.75	1.29044		5.75	1.82667		5.75	1.6992
5.76	1.29335		5.76	1.28783		5.76	1.82268		5.76	1.69555
5.77	1.29837		5.77	1.28442		5.77	1.81787		5.77	1.69091
5.78	1.3023		5.78	1.28019		5.78	1.8123		5.78	1.68532
5.79	1.3051		5.79	1.27514		5.79	1.80603		5.79	1.67879
5.8	1.30674		5.8	1.26927		5.8	1.79907		5.8	1.67133
5.81	1.30716		5.81	1.26258		5.81	1.79147		5.81	1.66298
5.82	1.30635		5.82	1.25508		5.82	1.78325		5.82	1.65373
5.83	1.30429		5.83	1.24677		5.83	1.7744		5.83	1.64363
5.84	1.30096		5.84	1.23769		5.84	1.76495		5.84	1.63267
5.85	1.29635		5.85	1.22783		5.85	1.75489		5.85	1.62089
5.86	1.29046		5.86	1.21722		5.86	1.74421		5.86	1.60831
5.87	1.28329		5.87	1.20589		5.87	1.7329		5.87	1.59494
5.88	1.27486		5.88	1.19387		5.88	1.72094		5.88	1.5808
5.89	1.26517		5.89	1.18118		5.89	1.70831		5.89	1.56593
5.9	1.25424		5.9	1.16786		5.9	1.69498		5.9	1.55033
5.91	1.24209		5.91	1.15394		5.91	1.68093		5.91	1.53405
5.92	1.22876		5.92	1.13946		5.92	1.66614		5.92	1.51709
5.93	1.21428		5.93	1.12445		5.93	1.65057		5.93	1.49949
5.94	1.19868		5.94	1.10895		5.94	1.6342		5.94	1.48129
5.95	1.182		5.95	1.093		5.95	1.61701		5.95	1.46251
5.96	1.1643		5.96	1.07664		5.96	1.59899		5.96	1.44318
5.97	1.14562		5.97	1.0599		5.97	1.58012		5.97	1.42335
5.98	1.12603		5.98	1.04282		5.98	1.56039		5.98	1.40305
5.99	1.10558		5.99	1.02544		5.99	1.53981		5.99	1.38232
6	1.08433		6	1.0078		6	1.51838		6	1.36121
6.01	1.06236		6.01	0.989942		6.01	1.49612		6.01	1.33976
6.02	1.03973		6.02	0.971893		6.02	1.47305		6.02	1.31802
6.03	1.01652		6.03	0.953696		6.03	1.4492		6.03	1.29602
6.04	0.992816		6.04	0.935387		6.04	1.42461		6.04	1.27382
6.05	0.968689		6.05	0.917003		6.05	1.39933		6.05	1.25147
6.06	0.944222		6.06	0.898583		6.06	1.37341		6.06	1.22902
6.07	0.9195		6.07	0.880163		6.07	1.34692		6.07	1.2065
6.08	0.894605		6.08	0.861783		6.08	1.31993		6.08	1.18397
6.09	0.86962		6.09	0.84348		6.09	1.29251		6.09	1.16147
6.1	0.844627		6.1	0.825292		6.1	1.26476		6.1	1.13904
6.11	0.819709		6.11	0.807258		6.11	1.23674		6.11	1.11675
6.12	0.794944		6.12	0.789416		6.12	1.20856		6.12	1.09461
6.13	0.770408		6.13	0.771805		6.13	1.18031		6.13	1.07269
6.14	0.746176		6.14	0.754462		6.14	1.15207		6.14	1.05103
6.15	0.722318		6.15	0.737424		6.15	1.12395		6.15	1.02966
6.16	0.6989		6.16	0.720727		6.16	1.09604		6.16	1.00862
6.17	0.675986		6.17	0.704407		6.17	1.06843		6.17	0.987973
6.18	0.653633		6.18	0.688497		6.18	1.04121		6.18	0.967743
6.19	0.631896		6.19	0.673029		6.19	1.01447		6.19	0.947975
6.2	0.610824		6.2	0.658033		6.2	0.988286		6.2	0.928708
6.21	0.590464		6.21	0.643539		6.21	0.962746		6.21	0.909983
6.22	0.570857		6.22	0.629572		6.22	0.93792		6.22	0.891837
6.23	0.552039		6.23	0.616157		6.23	0.913879		6.23	0.874306
6.24	0.534045		6.24	0.603318		6.24	0.890687		6.24	0.857424
6.25	0.516904		6.25	0.591074		6.25	0.868402		6.25	0.841225
6.26	0.500641		6.26	0.579444		6.26	0.84708		6.26	0.82574
6.27	0.48528		6.27	0.568446		6.27	0.826768		6.27	0.810995
6.28	0.47084		6.28	0.558096		6.28	0.807509		6.28	0.797018
6.29	0.457339		6.29	0.548406		6.29	0.789342		6.29	0.783829
6.3	0.44479		6.3	0.539389		6.3	0.772299		6.3	0.77145
6.31	0.433204		6.31	0.531056		6.31	0.756409		6.31	0.759896
6.32	0.42259		6.32	0.523417		6.32	0.741695		6.32	0.74918
6.33	0.412956		6.33	0.516479		6.33	0.728176		6.33	0.739314
6.34	0.404305		6.34	0.51025		6.34	0.715867		6.34	0.730304
6.35	0.396639		6.35	0.504734		6.35	0.704778		6.35	0.722156
6.36	0.389959		6.36	0.499935		6.36	0.694917		6.36	0.71487
6.37	0.384264		6.37	0.495857		6.37	0.686286		6.37	0.708446
6.38	0.379549		6.38	0.492501		6.38	0.678886		6.38	0.70288
6.39	0.375809		6.39	0.489865		6.39	0.672712		6.39	0.698168
6.4	0.373038		6.4	0.48795		6.4	0.667759		6.4	0.694302
6.41	0.371228		6.41	0.48675		6.41	0.664016		6.41	0.691271
6.42	0.370369		6.42	0.486263		6.42	0.661472		6.42	0.689066
6.43	0.37045		6.43	0.486482		6.43	0.660111		6.43	0.687673
6.44	0.371462		6.44	0.487399		6.44	0.659917		6.44	0.687078
6.45	0.37339		6.45	0.489007		6.45	0.660869		6.45	0.687267
6.46	0.376223		6.46	0.491295		6.46	0.662946		6.46	0.688222
6.47	0.379948		6.47	0.494254		6.47	0.666123		6.47	0.689928
6.48	0.38455		6.48	0.49787		6.48	0.670373		6.48	0.692365
6.49	0.390016		6.49	0.502133		6.49	0.675668		6.49	0.695517
6.5	0.396331		6.5	0.507027		6.5	0.681975		6.5	0.699364
6.51	0.403481		6.51	0.51254		6.51	0.689262		6.51	0.703887
6.52	0.411452		6.52	0.518656		6.52	0.697493		6.52	0.709067
6.53	0.420228		6.53	0.525359		6.53	0.70663		6.53	0.714885
6.54	0.429796		6.54	0.532633		6.54	0.716631		6.54	0.72132
6.55	0.440139		6.55	0.540461		6.55	0.727456		6.55	0.728352
6.56	0.451241		6.56	0.548824		6.56	0.739058		6.56	0.73596
6.57	0.463088		6.57	0.557705		6.57	0.751392		6.57	0.744122
6.58	0.475661		6.58	0.567083		6.58	0.764408		6.58	0.752818
6.59	0.488943		6.59	0.576938		6.59	0.778055		6.59	0.762022
6.6	0.502916		6.6	0.587248		6.6	0.79228		6.6	0.771711
6.61	0.51756		6.61	0.597991		6.61	0.80703		6.61	0.781858
6.62	0.532852		6.62	0.609144		6.62	0.822249		6.62	0.792436
6.63	0.548769		6.63	0.620682		6.63	0.837878		6.63	0.803414
6.64	0.565286		6.64	0.632579		6.64	0.853861		6.64	0.814761
6.65	0.582374		6.65	0.644809		6.65	0.870137		6.65	0.826444
6.66	0.600003		6.66	0.657345		6.66	0.886647		6.66	0.838425
6.67	0.618141		6.67	0.670157		6.67	0.903329		6.67	0.850668
6.68	0.636749		6.68	0.683217		6.68	0.920124		6.68	0.863133
6.69	0.655788		6.69	0.696493		6.69	0.936968		6.69	0.875777
6.7	0.675215		6.7	0.709954		6.7	0.9538		6.7	0.888559
6.71	0.694984		6.71	0.723569		6.71	0.970559		6.71	0.901433
6.72	0.715045		6.72	0.737304		6.72	0.987182		6.72	0.914356
6.73	0.735343		6.73	0.751125		6.73	1.00361		6.73	0.927281
6.74	0.755822		6.74	0.764999		6.74	1.01977		6.74	0.940163
6.75	0.776423		6.75	0.778891		6.75	1.03562		6.75	0.952958
6.76	0.797082		6.76	0.792766		6.76	1.05108		6.76	0.96562
6.77	0.817736		6.77	0.806589		6.77	1.06611		6.77	0.978106
6.78	0.838316		6.78	0.820325		6.78	1.08063		6.78	0.990374
6.79	0.858755		6.79	0.83394		6.79	1.0946		6.79	1.00238
6.8	0.878983		6.8	0.847397		6.8	1.10794		6.8	1.01409
6.81	0.89893		6.81	0.860664		6.81	1.12062		6.81	1.02546
6.82	0.918525		6.82	0.873706		6.82	1.13258		6.82	1.03645
6.83	0.937701		6.83	0.88649		6.83	1.14376		6.83	1.04703
6.84	0.956389		6.84	0.898983		6.84	1.15412		6.84	1.05718
6.85	0.974521		6.85	0.911155		6.85	1.16361		6.85	1.06684
6.86	0.992036		6.86	0.922974		6.86	1.1722		6.86	1.076
6.87	1.00887		6.87	0.934412		6.87	1.17985		6.87	1.08462
6.88	1.02497		6.88	0.945442		6.88	1.18652		6.88	1.09269
6.89	1.04028		6.89	0.956037		6.89	1.19219		6.89	1.10016
6.9	1.05474		6.9	0.966173		6.9	1.19684		6.9	1.10703
6.91	1.06832		6.91	0.975827		6.91	1.20046		6.91	1.11326
6.92	1.08097		6.92	0.984981		6.92	1.20302		6.92	1.11884
6.93	1.09266		6.93	0.993615		6.93	1.20453		6.93	1.12374
6.94	1.10335		6.94	1.00171		6.94	1.20499		6.94	1.12796
6.95	1.11303		6.95	1.00926		6.95	1.2044		6.95	1.13148
6.96	1.12167		6.96	1.01625		6.96	1.20279		6.96	1.13428
6.97	1.12925		6.97	1.02267		6.97	1.20016		6.97	1.13636
6.98	1.13578		6.98	1.02852		6.98	1.19654		6.98	1.13771
6.99	1.14124		6.99	1.03379		6.99	1.19195		6.99	1.13832
7	1.14565		7	1.03848		7	1.18644		7	1.13821
7.01	1.149		7.01	1.0426		7.01	1.18003		7.01	1.13735
7.02	1.15132		7.02	1.04614		7.02	1.17277		7.02	1.13577
7.03	1.15263		7.03	1.04911		7.03	1.16471		7.03	1.13347
7.04	1.15296		7.04	1.05152		7.04	1.15588		7.04	1.13046
7.05	1.15232		7.05	1.05339		7.05	1.14634		7.05	1.12676
7.06	1.15076		7.06	1.05472		7.06	1.13614		7.06	1.12237
7.07	1.14833		7.07	1.05552		7.07	1.12533		7.07	1.11732
7.08	1.14506		7.08	1.05582		7.08	1.11397		7.08	1.11164
7.09	1.141		7.09	1.05562		7.09	1.10212		7.09	1.10535
7.1	1.1362		7.1	1.05495		7.1	1.08983		7.1	1.09848
7.11	1.13072		7.11	1.05383		7.11	1.07716		7.11	1.09107
7.12	1.12462		7.12	1.05228		7.12	1.06418		7.12	1.08315
7.13	1.11796		7.13	1.05031		7.13	1.05093		7.13	1.07475
7.14	1.11078		7.14	1.04796		7.14	1.03748		7.14	1.06593
7.15	1.10317		7.15	1.04524		7.15	1.02388		7.15	1.05673
7.16	1.09517		7.16	1.04218		7.16	1.01019		7.16	1.04719
7.17	1.08685		7.17	1.03881		7.17	0.996476		7.17	1.03736
7.18	1.07828		7.18	1.03515		7.18	0.982781		7.18	1.0273
7.19	1.0695		7.19	1.03123		7.19	0.969161		7.19	1.01705
7.2	1.06059		7.2	1.02708		7.2	0.955666		7.2	1.00667
7.21	1.0516		7.21	1.02273		7.21	0.942345		7.21	0.996204
7.22	1.04258		7.22	1.0182		7.22	0.929243		7.22	0.98571
7.23	1.03359		7.23	1.01354		7.23	0.916403		7.23	0.975236
7.24	1.02468		7.24	1.00876		7.24	0.903865		7.24	0.96483
7.25	1.0159		7.25	1.00391		7.25	0.891667		7.25	0.954536
7.26	1.00728		7.26	0.999		7.26	0.879841		7.26	0.9444
7.27	0.998882		7.27	0.994072		7.27	0.86842		7.27	0.934461
7.28	0.990731		7.28	0.989154		7.28	0.857431		7.28	0.924758
7.29	0.982863		7.29	0.984273		7.29	0.846899		7.29	0.915326
7.3	0.975307		7.3	0.979457		7.3	0.836845		7.3	0.906196
7.31	0.968088		7.31	0.974732		7.31	0.827288		7.31	0.897398
7.32	0.961229		7.32	0.970124		7.32	0.818245		7.32	0.888958
7.33	0.954749		7.33	0.965657		7.33	0.809729		7.33	0.8809
7.34	0.94866		7.34	0.961351		7.34	0.80175		7.34	0.873243
7.35	0.942975		7.35	0.957228		7.35	0.794318		7.35	0.866008
7.36	0.937702		7.36	0.953306		7.36	0.787439		7.36	0.85921
7.37	0.932846		7.37	0.949604		7.37	0.781116		7.37	0.852863
7.38	0.92841		7.38	0.946137		7.38	0.775352		7.38	0.846982
7.39	0.924396		7.39	0.942919		7.39	0.770148		7.39	0.841578
7.4	0.920802		7.4	0.939964		7.4	0.765501		7.4	0.83666
7.41	0.917627		7.41	0.937284		7.41	0.761411		7.41	0.832239
7.42	0.914868		7.42	0.934888		7.42	0.757873		7.42	0.828322
7.43	0.912522		7.43	0.932787		7.43	0.754884		7.43	0.824917
7.44	0.910585		7.44	0.930989		7.44	0.752439		7.44	0.822031
7.45	0.909055		7.45	0.929499		7.45	0.750532		7.45	0.819668
7.46	0.907929		7.46	0.928325		7.46	0.74916		7.46	0.817835
7.47	0.907205		7.47	0.927471		7.47	0.748318		7.47	0.816535
7.48	0.906881		7.48	0.92694		7.48	0.748001		7.48	0.815772
7.49	0.906958		7.49	0.926734		7.49	0.748209		7.49	0.815549
7.5	0.907436		7.5	0.926855		7.5	0.748937		7.5	0.815867
7.51	0.908316		7.51	0.927302		7.51	0.750187		7.51	0.816727
7.52	0.909601		7.52	0.928075		7.52	0.751959		7.52	0.818129
7.53	0.911293		7.53	0.929172		7.53	0.754256		7.53	0.820071
7.54	0.913396		7.54	0.930587		7.54	0.757082		7.54	0.822552
7.55	0.915914		7.55	0.932317		7.55	0.760441		7.55	0.825565
7.56	0.918847		7.56	0.934356		7.56	0.76434		7.56	0.829107
7.57	0.922199		7.57	0.936696		7.57	0.768786		7.57	0.833168
7.58	0.925968		7.58	0.939329		7.58	0.773788		7.58	0.83774
7.59	0.930155		7.59	0.942245		7.59	0.779352		7.59	0.842811
7.6	0.934754		7.6	0.945432		7.6	0.785488		7.6	0.848366
7.61	0.939759		7.61	0.948877		7.61	0.7922		7.61	0.85439
7.62	0.945159		7.62	0.952566		7.62	0.799496		7.62	0.860863
7.63	0.95094		7.63	0.956484		7.63	0.807378		7.63	0.867764
7.64	0.957084		7.64	0.960612		7.64	0.815847		7.64	0.875069
7.65	0.963569		7.65	0.964931		7.65	0.8249		7.65	0.882752
7.66	0.970368		7.66	0.969421		7.66	0.834531		7.66	0.890785
7.67	0.977451		7.67	0.97406		7.67	0.84473		7.67	0.899136
7.68	0.984782		7.68	0.978825		7.68	0.85548		7.68	0.907772
7.69	0.992322		7.69	0.983689		7.69	0.866762		7.69	0.916659
7.7	1.00003		7.7	0.988628		7.7	0.878546		7.7	0.92576
7.71	1.00786		7.71	0.993614		7.71	0.890802		7.71	0.935037
7.72	1.01576		7.72	0.99862		7.72	0.90349		7.72	0.94445
7.73	1.02369		7.73	1.00362		7.73	0.916564		7.73	0.953961
7.74	1.03159		7.74	1.00858		7.74	0.929972		7.74	0.963527
7.75	1.03942		7.75	1.01347		7.75	0.943657		7.75	0.973106
7.76	1.04711		7.76	1.01827		7.76	0.957554		7.76	0.982657
7.77	1.05462		7.77	1.02295		7.77	0.971595		7.77	0.992136
7.78	1.0619		7.78	1.02748		7.78	0.985705		7.78	1.0015
7.79	1.0689		7.79	1.03184		7.79	0.999807		7.79	1.0107
7.8	1.07556		7.8	1.03599		7.8	1.01382		7.8	1.01971
7.81	1.08185		7.81	1.03992		7.81	1.02766		7.81	1.02846
7.82	1.08772		7.82	1.04361		7.82	1.04123		7.82	1.03693
7.83	1.09313		7.83	1.04702		7.83	1.05447		7.83	1.04507
7.84	1.09803		7.84	1.05015		7.84	1.06727		7.84	1.05283
7.85	1.1024		7.85	1.05297		7.85	1.07955		7.85	1.06017
7.86	1.10619		7.86	1.05547		7.86	1.09124		7.86	1.06706
7.87	1.10939		7.87	1.05763		7.87	1.10225		7.87	1.07346
7.88	1.11195		7.88	1.05945		7.88	1.11251		7.88	1.07933
7.89	1.11385		7.89	1.0609		7.89	1.12195		7.89	1.08463
7.9	1.11508		7.9	1.06199		7.9	1.1305		7.9	1.08935
7.91	1.11562		7.91	1.0627		7.91	1.13811		7.91	1.09344
7.92	1.11545		7.92	1.06302		7.92	1.14474		7.92	1.0969
7.93	1.11457		7.93	1.06296		7.93	1.15032		7.93	1.0997
7.94	1.11296		7.94	1.06251		7.94	1.15484		7.94	1.10184
7.95	1.11064		7.95	1.06167		7.95	1.15825		7.95	1.1033
7.96	1.1076		7.96	1.06045		7.96	1.16055		7.96	1.10407
7.97	1.10386		7.97	1.05884		7.97	1.16173		7.97	1.10418
7.98	1.09944		7.98	1.05685		7.98	1.16177		7.98	1.10361
7.99	1.09434		7.99	1.05449		7.99	1.16069		7.99	1.10239
8	1.08861		8	1.05178		8	1.15851		8	1.10052
8.01	1.08226		8.01	1.04871		8.01	1.15523		8.01	1.09804
8.02	1.07533		8.02	1.0453		8.02	1.15091		8.02	1.09496
8.03	1.06786		8.03	1.04157		8.03	1.14557		8.03	1.09132
8.04	1.0599		8.04	1.03754		8.04	1.13927		8.04	1.08714
8.05	1.05148		8.05	1.03322		8.05	1.13205		8.05	1.08247
8.06	1.04265		8.06	1.02863		8.06	1.12398		8.06	1.07733
8.07	1.03346		8.07	1.0238		8.07	1.11512		8.07	1.07177
8.08	1.02398		8.08	1.01875		8.08	1.10555		8.08	1.06583
8.09	1.01424		8.09	1.0135		8.09	1.09533		8.09	1.05955
8.1	1.00431		8.1	1.00808		8.1	1.08456		8.1	1.05298
8.11	0.994237		8.11	1.00252		8.11	1.07332		8.11	1.04616
8.12	0.984084		8.12	0.996852		8.12	1.06168		8.12	1.03914
8.13	0.973907		8.13	0.991098		8.13	1.04975		8.13	1.03197
8.14	0.963759		8.14	0.985294		8.14	1.03761		8.14	1.02469
8.15	0.953699		8.15	0.979472		8.15	1.02535		8.15	1.01734
8.16	0.94378		8.16	0.973665		8.16	1.01307		8.16	1.00999
8.17	0.934057		8.17	0.967907		8.17	1.00085		8.17	1.00266
8.18	0.92458		8.18	0.962231		8.18	0.988792		8.18	0.995402
8.19	0.915402		8.19	0.956672		8.19	0.976974		8.19	0.988267
8.2	0.906571		8.2	0.951262		8.2	0.965482		8.2	0.981295
8.21	0.898134		8.21	0.946034		8.21	0.954399		8.21	0.974528
8.22	0.890134		8.22	0.941021		8.22	0.943801		8.22	0.968007
8.23	0.882614		8.23	0.936252		8.23	0.933763		8.23	0.961774
8.24	0.875613		8.24	0.931757		8.24	0.924351		8.24	0.955867
8.25	0.869168		8.25	0.927563		8.25	0.915628		8.25	0.950323
8.26	0.863314		8.26	0.923695		8.26	0.907652		8.26	0.945181
8.27	0.858082		8.27	0.920176		8.27	0.900472		8.27	0.940473
8.28	0.853499		8.28	0.917027		8.28	0.894133		8.28	0.936233
8.29	0.849593		8.29	0.914267		8.29	0.888671		8.29	0.932492
8.3	0.846385		8.3	0.911913		8.3	0.884118		8.3	0.929279
8.31	0.843895		8.31	0.909978		8.31	0.880498		8.31	0.926621
8.32	0.84214		8.32	0.908475		8.32	0.877828		8.32	0.92454
8.33	0.841132		8.33	0.907413		8.33	0.87612		8.33	0.923059
8.34	0.840882		8.34	0.906801		8.34	0.875378		8.34	0.922194
8.35	0.841398		8.35	0.906645		8.35	0.875602		8.35	0.921961
8.36	0.84268		8.36	0.90695		8.36	0.876787		8.36	0.922372
8.37	0.844731		8.37	0.907718		8.37	0.87892		8.37	0.923433
8.38	0.847545		8.38	0.908952		8.38	0.881988		8.38	0.925149
8.39	0.851115		8.39	0.910651		8.39	0.885971		8.39	0.927523
8.4	0.855429		8.4	0.912814		8.4	0.890847		8.4	0.930552
8.41	0.860474		8.41	0.91544		8.41	0.896588		8.41	0.93423
8.42	0.86623		8.42	0.918523		8.42	0.903168		8.42	0.93855
8.43	0.872674		8.43	0.92206		8.43	0.910555		8.43	0.9435
8.44	0.879782		8.44	0.926044		8.44	0.918716		8.44	0.949069
8.45	0.887524		8.45	0.930466		8.45	0.927616		8.45	0.95524
8.46	0.895868		8.46	0.935318		8.46	0.937219		8.46	0.961997
8.47	0.904777		8.47	0.94059		8.47	0.947487		8.47	0.969322
8.48	0.914215		8.48	0.946267		8.48	0.958382		8.48	0.977195
8.49	0.924139		8.49	0.952337		8.49	0.969863		8.49	0.985596
8.5	0.934508		8.5	0.958784		8.5	0.98189		8.5	0.994503
8.51	0.945276		8.51	0.965589		8.51	0.994422		8.51	1.0039
8.52	0.956397		8.52	0.972734		8.52	1.00742		8.52	1.01375
8.53	0.967823		8.53	0.980197		8.53	1.02083		8.53	1.02405
8.54	0.979505		8.54	0.987957		8.54	1.03462		8.54	1.03476
8.55	0.991395		8.55	0.995988		8.55	1.04874		8.55	1.04587
8.56	1.00344		8.56	1.00426		8.56	1.06316		8.56	1.05735
8.57	1.0156		8.57	1.01276		8.57	1.07782		8.57	1.06918
8.58	1.02782		8.58	1.02145		8.58	1.09268		8.58	1.08132
8.59	1.04004		8.59	1.0303		8.59	1.10771		8.59	1.09376
8.6	1.05224		8.6	1.03928		8.6	1.12286		8.6	1.10645
8.61	1.06435		8.61	1.04836		8.61	1.13809		8.61	1.11939
8.62	1.07634		8.62	1.05752		8.62	1.15337		8.62	1.13252
8.63	1.08816		8.63	1.06671		8.63	1.16865		8.63	1.14582
8.64	1.09977		8.64	1.07592		8.64	1.1839		8.64	1.15925
8.65	1.11114		8.65	1.08511		8.65	1.19908		8.65	1.17278
8.66	1.12222		8.66	1.09425		8.66	1.21417		8.66	1.18636
8.67	1.13298		8.67	1.10332		8.67	1.22913		8.67	1.19996
8.68	1.1434		8.68	1.11229		8.68	1.24392		8.68	1.21353
8.69	1.15345		8.69	1.12112		8.69	1.25854		8.69	1.22703
8.7	1.16309		8.7	1.1298		8.7	1.27293		8.7	1.24041
8.71	1.1723		8.71	1.1383		8.71	1.28708		8.71	1.25364
8.72	1.18107		8.72	1.1466		8.72	1.30095		8.72	1.26666
8.73	1.18937		8.73	1.15468		8.73	1.31453		8.73	1.27944
8.74	1.19719		8.74	1.1625		8.74	1.32778		8.74	1.29194
8.75	1.20453		8.75	1.17006		8.75	1.34067		8.75	1.3041
8.76	1.21136		8.76	1.17734		8.76	1.35319		8.76	1.3159
8.77	1.21768		8.77	1.18431		8.77	1.36529		8.77	1.3273
8.78	1.22348		8.78	1.19095		8.78	1.37694		8.78	1.33826
8.79	1.22878		8.79	1.19725		8.79	1.38813		8.79	1.34876
8.8	1.23355		8.8	1.2032		8.8	1.39882		8.8	1.35875
8.81	1.23781		8.81	1.20878		8.81	1.40897		8.81	1.36822
8.82	1.24156		8.82	1.21396		8.82	1.41856		8.82	1.37714
8.83	1.2448		8.83	1.21875		8.83	1.42755		8.83	1.38548
8.84	1.24753		8.84	1.22313		8.84	1.43592		8.84	1.39324
8.85	1.24978		8.85	1.22709		8.85	1.44363		8.85	1.40039
8.86	1.25154		8.86	1.23062		8.86	1.45065		8.86	1.40691
8.87	1.25283		8.87	1.23371		8.87	1.45696		8.87	1.41281
8.88	1.25365		8.88	1.23637		8.88	1.46253		8.88	1.41806
8.89	1.25402		8.89	1.23858		8.89	1.46734		8.89	1.42265
8.9	1.25395		8.9	1.24035		8.9	1.47136		8.9	1.42659
8.91	1.25345		8.91	1.24167		8.91	1.47458		8.91	1.42987
8.92	1.25254		8.92	1.24256		8.92	1.47699		8.92	1.43248
8.93	1.25123		8.93	1.24301		8.93	1.47857		8.93	1.43443
8.94	1.24953		8.94	1.24303		8.94	1.47932		8.94	1.43572
8.95	1.24746		8.95	1.24263		8.95	1.47924		8.95	1.43635
8.96	1.24504		8.96	1.24181		8.96	1.47834		8.96	1.43632
8.97	1.24228		8.97	1.24059		8.97	1.47662		8.97	1.43565
8.98	1.23919		8.98	1.23897		8.98	1.47409		8.98	1.43434
8.99	1.23578		8.99	1.23697		8.99	1.47078		8.99	1.43241
9	1.23209		9	1.23459		9	1.46672		9	1.42987
9.01	1.22811		9.01	1.23184		9.01	1.46193		9.01	1.42673
9.02	1.22386		9.02	1.22874		9.02	1.45645		9.02	1.42302
9.03	1.21936		9.03	1.22529		9.03	1.45032		9.03	1.41875
9.04	1.21462		9.04	1.22151		9.04	1.44359		9.04	1.41393
9.05	1.20965		9.05	1.2174		9.05	1.4363		9.05	1.40861
9.06	1.20447		9.06	1.21299		9.06	1.42851		9.06	1.40279
9.07	1.1991		9.07	1.20827		9.07	1.42027		9.07	1.39651
9.08	1.19353		9.08	1.20326		9.08	1.41163		9.08	1.38979
9.09	1.18778		9.09	1.19797		9.09	1.40266		9.09	1.38265
9.1	1.18187		9.1	1.1924		9.1	1.39342		9.1	1.37513
9.11	1.1758		9.11	1.18658		9.11	1.38395		9.11	1.36724
9.12	1.16958		9.12	1.1805		9.12	1.37431		9.12	1.35902
9.13	1.16321		9.13	1.17419		9.13	1.36456		9.13	1.3505
9.14	1.15672		9.14	1.16764		9.14	1.35474		9.14	1.3417
9.15	1.15009		9.15	1.16086		9.15	1.34491		9.15	1.33264
9.16	1.14335		9.16	1.15387		9.16	1.33509		9.16	1.32336
9.17	1.13648		9.17	1.14668		9.17	1.32533		9.17	1.31387
9.18	1.1295		9.18	1.13929		9.18	1.31567		9.18	1.30421
9.19	1.12241		9.19	1.13171		9.19	1.30612		9.19	1.29439
9.2	1.1152		9.2	1.12395		9.2	1.29671		9.2	1.28444
9.21	1.10788		9.21	1.11602		9.21	1.28745		9.21	1.27437
9.22	1.10045		9.22	1.10794		9.22	1.27836		9.22	1.26421
9.23	1.09291		9.23	1.0997		9.23	1.26943		9.23	1.25397
9.24	1.08526		9.24	1.09133		9.24	1.26066		9.24	1.24367
9.25	1.07749		9.25	1.08283		9.25	1.25206		9.25	1.23332
9.26	1.06961		9.26	1.07421		9.26	1.24361		9.26	1.22294
9.27	1.06161		9.27	1.06549		9.27	1.23529		9.27	1.21254
9.28	1.05349		9.28	1.05667		9.28	1.22708		9.28	1.20212
9.29	1.04526		9.29	1.04777		9.29	1.21897		9.29	1.19171
9.3	1.0369		9.3	1.0388		9.3	1.21092		9.3	1.18129
9.31	1.02843		9.31	1.02978		9.31	1.20291		9.31	1.17088
9.32	1.01984		9.32	1.02071		9.32	1.1949		9.32	1.16049
9.33	1.01113		9.33	1.01161		9.33	1.18688		9.33	1.1501
9.34	1.00231		9.34	1.00248		9.34	1.17879		9.34	1.13973
9.35	0.993373		9.35	0.993346		9.35	1.17062		9.35	1.12938
9.36	0.984329		9.36	0.984205		9.36	1.16232		9.36	1.11903
9.37	0.975182		9.37	0.97507		9.37	1.15387		9.37	1.10869
9.38	0.965936		9.38	0.965951		9.38	1.14522		9.38	1.09836
9.39	0.9566		9.39	0.956855		9.39	1.13637		9.39	1.08802
9.4	0.947182		9.4	0.94779		9.4	1.12726		9.4	1.07768
9.41	0.93769		9.41	0.938764		9.41	1.11789		9.41	1.06732
9.42	0.928136		9.42	0.929782		9.42	1.10822		9.42	1.05694
9.43	0.918532		9.43	0.920851		9.43	1.09824		9.43	1.04654
9.44	0.908892		9.44	0.911978		9.44	1.08793		9.44	1.03611
9.45	0.899229		9.45	0.903169		9.45	1.07729		9.45	1.02563
9.46	0.889559		9.46	0.894431		9.46	1.06629		9.46	1.01512
9.47	0.879899		9.47	0.88577		9.47	1.05495		9.47	1.00455
9.48	0.870267		9.48	0.877193		9.48	1.04325		9.48	0.993945
9.49	0.860681		9.49	0.868707		9.49	1.0312		9.49	0.983286
9.5	0.851161		9.5	0.86032		9.5	1.0188		9.5	0.972578
9.51	0.841726		9.51	0.85204		9.51	1.00607		9.51	0.961823
9.52	0.832395		9.52	0.843875		9.52	0.99302		9.52	0.951025
9.53	0.823189		9.53	0.835836		9.53	0.979661		9.53	0.940189
9.54	0.814128		9.54	0.827931		9.54	0.966014		9.54	0.929323
9.55	0.805231		9.55	0.820171		9.55	0.952099		9.55	0.918435
9.56	0.796517		9.56	0.812567		9.56	0.93794		9.56	0.907534
9.57	0.788004		9.57	0.805131		9.57	0.923563		9.57	0.896633
9.58	0.779711		9.58	0.797874		9.58	0.908993		9.58	0.885743
9.59	0.771654		9.59	0.790808		9.59	0.894259		9.59	0.874879
9.6	0.763849		9.6	0.783944		9.6	0.879392		9.6	0.864053
9.61	0.756311		9.61	0.777295		9.61	0.864422		9.61	0.853281
9.62	0.749053		9.62	0.770871		9.62	0.849382		9.62	0.842576
9.63	0.742087		9.63	0.764682		9.63	0.834304		9.63	0.831953
9.64	0.735422		9.64	0.758736		9.64	0.819223		9.64	0.821426
9.65	0.729067		9.65	0.753041		9.65	0.804171		9.65	0.811007
9.66	0.723027		9.66	0.747601		9.66	0.789183		9.66	0.800708
9.67	0.717304		9.67	0.742418		9.67	0.774291		9.67	0.790538
9.68	0.711896		9.68	0.737488		9.68	0.759527		9.68	0.780505
9.69	0.706798		9.69	0.732806		9.69	0.744919		9.69	0.770612
9.7	0.701997		9.7	0.728358		9.7	0.730496		9.7	0.760858
9.71	0.697476		9.71	0.724126		9.71	0.716279		9.71	0.75124
9.72	0.693211		9.72	0.720082		9.72	0.702287		9.72	0.741747
9.73	0.689166		9.73	0.716193		9.73	0.68853		9.73	0.732362
9.74	0.6853		9.74	0.712412		9.74	0.675015		9.74	0.723062
9.75	0.681557		9.75	0.708683		9.75	0.661736		9.75	0.713812
9.76	0.677872		9.76	0.704939		9.76	0.648682		9.76	0.704572
9.77	0.674165		9.77	0.701099		9.77	0.635828		9.77	0.695289
9.78	0.670345		9.78	0.69707		9.78	0.62314		9.78	0.685902
9.79	0.666307		9.79	0.692745		9.79	0.610571		9.79	0.676337
9.8	0.661934		9.8	0.688007		9.8	0.598063		9.8	0.666514
9.81	0.657095		9.81	0.682724		9.81	0.585549		9.81	0.656338
9.82	0.651652		9.82	0.676758		9.82	0.572948		9.82	0.645712
9.83	0.645458		9.83	0.669963		9.83	0.560175		9.83	0.63453
9.84	0.638363		9.84	0.66219		9.84	0.547135		9.84	0.622683
9.85	0.630215		9.85	0.653292		9.85	0.533732		9.85	0.610063
9.86	0.620871		9.86	0.643127		9.86	0.519872		9.86	0.596567
9.87	0.610195		9.87	0.631564		9.87	0.505461		9.87	0.582099
9.88	0.598068		9.88	0.618491		9.88	0.490416		9.88	0.566576
9.89	0.584393		9.89	0.603817		9.89	0.474667		9.89	0.549933
9.9	0.5691		9.9	0.587481		9.9	0.458159		9.9	0.532128
9.91	0.552153		9.91	0.569455		9.91	0.44086		9.91	0.513141
9.92	0.53355		9.92	0.549746		9.92	0.422759		9.92	0.492987
9.93	0.51333		9.93	0.528405		9.93	0.403874		9.93	0.471708
9.94	0.491575		9.94	0.505522		9.94	0.384249		9.94	0.44938
9.95	0.468406		9.95	0.48123		9.95	0.363957		9.95	0.426113
9.96	0.443985		9.96	0.455702		9.96	0.343097		9.96	0.402047
9.97	0.41851		9.97	0.429146		9.97	0.321796		9.97	0.37735
9.98	0.39221		9.98	0.4018		9.98	0.3002		9.98	0.352214
9.99	0.365341		9.99	0.373927		9.99	0.278473		9.99	0.326851
10	0.338173		10	0.345806		10	0.256791		10	0.301482
