# Supplementary material for: Mitigating proton trapping in cubic perovskite oxides via ScO6 octahedral networks
Source: Nat Mater. 2025 Aug 8;24(12):1949–56. doi: 10.1038/s41563-025-02311-w (PMC12657236; doi:10.1038/s41563-025-02311-w)
Supplement: Supplementary file 8 — Amount of secondary BaSc2O4 plotted against exposure time to humidified CO2 in Fig. 4c. [file 41563_2025_2311_MOESM8_ESM.xlsx]

## Sheet: Fig. 4b
		2θ / degree
		18.01	18.03	18.05	18.07	18.09	18.11	18.13	18.15	18.17	18.19	18.21	18.23	18.25	18.27	18.29	18.31	18.33	18.35	18.37	18.39	18.41	18.43	18.45	18.47	18.49	18.51	18.53	18.55	18.57	18.59	18.61	18.63	18.65	18.67	18.69	18.71	18.73	18.75	18.77	18.79	18.81	18.83	18.85	18.87	18.89	18.91	18.93	18.95
Time / h	3.2764	1715.56	1693.78	1713.33	1743.61	1689.41	1734.24	1738.02	1759.18	1699.7	1676.66	1713.83	1713.03	1670.13	1648.8	1610.65	1568.62	1649.43	1674.03	1652.59	1664.54	1619.17	1594.17	1715.99	1671.51	1696.19	1695.01	1735.01	1657.54	1610.92	1568.51	1641.12	1647.15	1641.24	1639.93	1654.34	1603.22	1656.49	1611.35	1614.23	1614.43	1638.68	1614.4	1629.43	1650.09	1638.12	1605.26	1634.38	1560.91
	5.46064	1726.46	1790.43	1717.82	1665.18	1669.45	1703.18	1700.7	1743.88	1667.01	1704.01	1721.33	1713.74	1680.9	1636.96	1693.24	1692.04	1698.63	1706.93	1693.31	1679.26	1695.02	1657.65	1648.57	1619.51	1670.38	1702.14	1641.84	1612.06	1615.35	1586.6	1682.32	1645.79	1602.68	1633.4	1623.74	1609.91	1678.09	1624.93	1599.54	1656.33	1587.67	1601.61	1558.1	1590.8	1587.57	1644.99	1610.92	1612.16
	7.64488	1722.87	1763.03	1799.64	1728.98	1710.57	1675.74	1669.54	1672.66	1638.42	1708.37	1692.18	1669.93	1642.22	1692.65	1707.58	1708.15	1640.12	1681.81	1703.71	1659.11	1698.21	1711.89	1693.11	1683.07	1686.41	1715.68	1663.82	1615.88	1656.13	1592.07	1658.8	1644.31	1637.24	1696.57	1628.85	1689.25	1601.73	1582.33	1604.93	1625.57	1662.56	1611.99	1685.36	1603.39	1641.53	1604	1570.44	1664.42
	9.82913	1704.82	1732.92	1691.62	1716.43	1705.82	1666.02	1653.13	1755.19	1675.27	1708.69	1686.89	1670.39	1669.78	1709.33	1668.67	1649.03	1664.45	1613.18	1631.04	1673.25	1662.2	1722.22	1679.97	1635.81	1673.43	1673.11	1706.25	1698.24	1644.14	1655.52	1617.84	1650.98	1662.71	1628.74	1615.35	1612.69	1661.86	1565.89	1612.46	1618.27	1629.46	1601.74	1621.22	1558.51	1583.37	1573.4	1604.34	1615.5
	12.0134	1685.65	1721.94	1641.54	1674.98	1733.77	1707.29	1725.73	1646.41	1657.28	1696.34	1688.93	1686.71	1739.9	1628.66	1579.86	1654.29	1691.17	1683.34	1690.63	1683.5	1630.37	1623.46	1645.13	1745.91	1651.11	1727.16	1675.47	1629.39	1642.8	1687.18	1657.52	1667.86	1748.47	1741.89	1606.5	1626.62	1587.23	1578.06	1632.74	1614.21	1643.06	1681.88	1583.85	1605.74	1616.21	1553.86	1615.04	1565.38
	14.1976	1672.38	1722.88	1710.29	1755.73	1655.64	1620.22	1640.71	1645.57	1681.11	1623.15	1591.81	1710.09	1594.92	1652.57	1645.84	1655.75	1688.66	1660.39	1677.29	1735.66	1663.54	1681.05	1658.04	1645.66	1641.88	1634.22	1610.71	1647.33	1643.02	1672.53	1633.63	1596.58	1563.08	1615.64	1660.03	1622.97	1560.37	1499.67	1600.07	1624.95	1584.64	1652.96	1628.62	1611.36	1611.02	1623.92	1595.04	1576.96
	16.3819	1680.26	1694.32	1720.7	1635.34	1636.09	1622.47	1671.7	1678.67	1662.69	1677.36	1694.93	1679.94	1620.96	1626.28	1642.97	1654.18	1679.19	1667.72	1645.83	1645.26	1673.58	1598.26	1660.43	1632.6	1621.56	1570.75	1655.96	1626.28	1575.93	1577.36	1626.73	1639.77	1558.63	1581.7	1603.72	1574.43	1636.37	1662.32	1666.06	1625.86	1619.65	1623.98	1494.73	1629.81	1563.73	1567.95	1540.91	1510
	18.5661	1740.92	1693.76	1730.71	1711.59	1668.76	1577.72	1680.65	1701.02	1706.7	1654.73	1572.74	1579.54	1605.37	1669.32	1595.43	1574.41	1599.24	1642.86	1668.77	1673.35	1706.27	1651.24	1646.54	1639.44	1741.03	1612.95	1645.78	1653.49	1616.19	1606.9	1643.59	1680.78	1603.45	1596.8	1588.25	1613.43	1585.78	1640.71	1609.17	1552.41	1585.64	1606.37	1590.21	1582.82	1604.95	1543.09	1596.73	1622.98
	20.7503	1652.96	1699.11	1707	1678.66	1701.01	1749.32	1626.45	1668.59	1594.86	1677.59	1616.5	1666.07	1699.09	1694.89	1587.2	1632.47	1630.05	1654.94	1690.79	1660.23	1646.61	1622.17	1566.97	1555.17	1629.13	1583.13	1650.29	1638.36	1646.14	1637.07	1641.76	1570.94	1525.54	1590.41	1581.2	1609.88	1595.79	1565.58	1608.89	1610.41	1594.53	1636.2	1585.4	1569.35	1611.07	1547.33	1526.1	1577.48
	22.9346	1666.66	1648.39	1690.09	1642.61	1645.36	1655.42	1668.75	1680.98	1605.32	1595.8	1646.42	1656.67	1635.79	1663.05	1604.63	1606.39	1582.9	1602.23	1712.93	1635.95	1639.01	1640.54	1643.92	1636.9	1572.39	1675.99	1591.56	1622.13	1606.72	1546.86	1613.95	1629.85	1609.1	1624.38	1587.36	1566.92	1643.43	1645.39	1578.32	1590.19	1639.85	1545.81	1533.8	1576.64	1552.59	1565.02	1547.19	1528.73
	25.1188	1652.99	1740.61	1693.29	1702.03	1647.21	1623.97	1662.39	1688.3	1589.44	1647.02	1695.84	1654.71	1628.03	1617.58	1648.4	1706.55	1676.88	1670.49	1627.53	1609.53	1646.54	1597.57	1639.38	1572.34	1661.51	1657.09	1662.63	1687.68	1685.02	1673.06	1692.43	1646.09	1675.23	1682.97	1647.53	1598.45	1631.9	1597.57	1596.25	1645.82	1595.52	1567.37	1631.52	1590.35	1523.24	1563.5	1648.46	1586.2
	27.3031	1735.65	1732.34	1717.44	1688.87	1691.5	1707.15	1685.34	1704.73	1762.08	1653.06	1610.93	1646.59	1632.72	1659.47	1611.01	1567.67	1642.94	1632.16	1616.92	1649.89	1697.46	1627.77	1619.46	1613.76	1618.04	1624.79	1627.56	1647.85	1646.44	1691.97	1611.49	1624.22	1616.63	1620.15	1635.6	1677.45	1590.8	1561.52	1611.02	1628.69	1651.45	1619.6	1577.72	1584.32	1610.29	1613.03	1598.78	1542.52
	29.4873	1701.94	1636.54	1704.32	1650.8	1702.24	1650.8	1598.12	1645.36	1635.6	1684.35	1698.7	1662.8	1618.72	1706.98	1624.2	1641.2	1649.2	1713.89	1706.52	1602.96	1619.99	1648.22	1580.73	1592.15	1537.08	1570.19	1659.84	1660.87	1663.94	1705.77	1591.23	1658.07	1682.28	1677.04	1644.2	1640.55	1585.46	1527.65	1580.64	1568.77	1551.99	1599.61	1576.02	1552.5	1622.25	1649.1	1627.58	1561.99
	31.6715	1705.25	1730.73	1715.68	1634.56	1637.68	1677.13	1629.53	1653.04	1644.34	1657.34	1731.39	1675.54	1634.76	1644.26	1644.72	1603.6	1659.09	1629.22	1645.98	1608.03	1636.16	1615.93	1653.62	1588.8	1635.98	1577.23	1619.52	1653.01	1616.03	1617.62	1638.23	1602.7	1612.64	1628.9	1638.46	1654.85	1631.91	1668.45	1688.83	1589.16	1578.19	1646.09	1647.03	1589.82	1523.63	1541.19	1537.11	1657.43
	33.8558	1627.51	1696.08	1666.37	1750.13	1629.06	1646.43	1676.3	1699.27	1618.96	1663.8	1663.23	1635.17	1626.56	1641.09	1680.28	1672.67	1667.2	1576.37	1670.9	1607.22	1655.62	1601.69	1620.39	1630.84	1695.24	1664.05	1606.16	1626.8	1621.29	1651.4	1651.44	1595.5	1613.4	1685.48	1589.03	1549.05	1589.72	1606.15	1561.89	1641.17	1609.03	1576.02	1572.09	1516.72	1574.17	1535.7	1593.39	1598.6
	36.04	1688.58	1639.96	1687.29	1681.36	1691.41	1695.72	1666.52	1634.58	1719.35	1648.87	1643.72	1656.49	1663	1678.19	1681.82	1680.17	1661.29	1662.03	1615.49	1640.45	1654.14	1617.34	1641.09	1641.95	1664.97	1649.78	1633.17	1598.8	1664.99	1632.06	1642.53	1598.17	1616.53	1645.4	1628.18	1610.06	1573.28	1647.28	1657.52	1632.85	1577.61	1606.64	1561.11	1660.4	1620	1613.4	1615.93	1567
	38.2243	1675.81	1694.72	1722.38	1704.62	1730.56	1700.63	1678.4	1691.22	1777.29	1666.74	1748.5	1635.2	1665.85	1740.17	1625.21	1654.07	1719.5	1678.35	1690.8	1651.91	1680.33	1661.33	1684.11	1682.66	1563.67	1671.54	1640.06	1673.37	1639.93	1674.27	1648.46	1669.97	1680.96	1681.52	1575.32	1643.79	1625.64	1619.77	1609.1	1645.39	1608.62	1648.42	1657.88	1622.24	1609.71	1650.84	1538.43	1602.43
	40.4085	1747.88	1710.08	1651.54	1713.23	1711.66	1662.82	1677.07	1682.63	1658.8	1655.98	1661.02	1676.64	1730.23	1731.78	1649.51	1691.52	1695.82	1675.14	1604.66	1615.63	1641.53	1571.3	1606.65	1642.42	1633.85	1641.04	1635.53	1578.37	1630.83	1670.6	1629.63	1631.08	1661.38	1649.88	1620.55	1642.92	1612.74	1573.46	1628.62	1582.43	1611.51	1667.41	1592.24	1573.67	1600.2	1570.97	1524.32	1619.03
	42.5928	1694.38	1747	1709.23	1695.23	1716.34	1640.97	1731.1	1771.65	1795.59	1711.61	1727.1	1658.09	1667.3	1683.45	1654.2	1679.47	1594.87	1622.79	1707.05	1727.65	1683.65	1703.82	1666.92	1624.17	1576.94	1634.97	1622.55	1652.7	1689.06	1686.57	1693.6	1645.81	1622.68	1609.22	1595.97	1615.71	1628.36	1674.1	1596.18	1647.15	1601.05	1622.66	1599.21	1662	1633.03	1631.09	1618.91	1631.53
	44.777	1695.68	1730.16	1720.56	1751.46	1768.96	1721.28	1767.6	1649.2	1676.38	1682.33	1726.56	1672.24	1694.92	1687.8	1700.11	1687.21	1688.84	1711.06	1719.63	1631.02	1624.68	1668.73	1670.74	1629.13	1624.84	1625.48	1639.52	1673.88	1609.26	1636.52	1627.24	1638.14	1645.43	1650.36	1712.14	1687.12	1694.58	1620.46	1666.94	1598.18	1638.38	1574.33	1652.3	1649.89	1633.9	1594.25	1578.27	1619.01
	46.9612	1635.85	1704.27	1612.73	1715.37	1636.61	1653.63	1686.62	1661.53	1665.11	1666.6	1707.62	1660.17	1647.77	1694.2	1643.58	1699.97	1632.11	1623.09	1628.79	1612.82	1695.6	1619.43	1650.96	1602.76	1585.58	1604.89	1627.33	1658.02	1638.02	1656.62	1632.64	1634.69	1641.92	1636.86	1637.26	1631.3	1617.61	1581.04	1649.66	1626.03	1602.53	1601.45	1497.64	1585.21	1605	1598.55	1587.67	1611.35
	49.1455	1738.4	1701.22	1629.57	1649.74	1678.28	1719.72	1642.11	1621.5	1704.17	1715.45	1746.27	1744.86	1674.89	1657.07	1688.14	1638.9	1672.35	1673.03	1727.39	1650.35	1659.55	1671.5	1621.39	1608.43	1644.7	1601.65	1616.74	1699.47	1603.3	1603.69	1631.24	1577.12	1576.72	1594.78	1668.33	1653.05	1621.82	1550.17	1564.05	1610.43	1567.16	1583.38	1629.23	1587.56	1620.89	1528.35	1620.08	1614.55
	51.3297	1781.29	1690.81	1676.74	1725.29	1626.25	1658.33	1752.09	1715.31	1712.31	1650.07	1677.09	1720.86	1745.78	1660.18	1659.45	1663.78	1646.08	1666.06	1638.19	1680.23	1614.09	1607.62	1666.22	1668.97	1641.28	1622.56	1654.51	1649.4	1632.08	1621.43	1647.81	1636.38	1658.8	1624.5	1631.79	1601.76	1584.88	1583.25	1539.59	1593.99	1588.58	1575.17	1616.37	1577.77	1590.28	1568.41	1644.2	1632.33
	53.514	1691.47	1658.24	1682.26	1668.27	1625.59	1611.47	1616.29	1675.95	1613.19	1619.09	1696.97	1645.4	1639.42	1633.46	1609.69	1617.27	1694.61	1661.78	1644.56	1627.98	1683.69	1636.89	1620.36	1616.88	1584.33	1618.52	1626.37	1649.14	1667.08	1649.94	1668.85	1562.7	1647.05	1590.8	1602.7	1591.58	1634.31	1570.51	1592.89	1614.92	1610.38	1582.8	1594.48	1600.96	1584.87	1574.3	1605.95	1569.55
	55.6982	1651.54	1633.02	1664.02	1754.01	1654.2	1719.33	1662.81	1630.79	1695.66	1664.65	1703.66	1674.36	1731.34	1658.11	1616.34	1612.03	1677.04	1627.56	1636.07	1662.19	1618.89	1630.63	1635.18	1622.82	1625.01	1600.4	1675.99	1609.59	1615.8	1655.94	1630.17	1576.52	1644.09	1592	1624.99	1626.35	1615.59	1588.57	1639.86	1572.26	1537.31	1585.23	1587.78	1580.87	1560.94	1583.1	1572.27	1581.56
	57.8825	1927.6	1834.91	1859.61	1902.28	1839.24	1778.08	1887.44	1802.18	1807.25	1812.42	1794.24	1830.04	1794.12	1833.05	1840.32	1810.83	1821.02	1760.75	1785.71	1831.92	1736.91	1800.51	1837.44	1755.71	1801.95	1732.8	1738.49	1749.13	1769.96	1780.54	1781.91	1759.55	1790.94	1736.21	1811.05	1756.18	1787.17	1740.12	1743.39	1766.67	1760.71	1763.05	1732.38	1720.37	1788.25	1787.29	1680.98	1723.05
	60.0667	1885.6	1855.43	1845.31	1864.91	1835.91	1826.72	1790.14	1819.02	1793.99	1778.01	1744.77	1827.68	1873.45	1799.86	1800.52	1854.07	1784.26	1789.78	1771.99	1785.19	1779.41	1822.08	1806.54	1791	1752.3	1773.5	1744.41	1797.47	1790.22	1803.94	1779.27	1781.51	1798.48	1793.64	1817.47	1786.64	1760.4	1765.66	1696.7	1707.02	1728.66	1688.82	1703.76	1718.38	1739.9	1739.19	1656.41	1738.46
	62.2509	1878.67	1780.75	1871.04	1884.36	1859.28	1842.18	1827.51	1884.81	1919.5	1866.53	1862.4	1830.41	1756.23	1902.71	1832.55	1806.16	1821.18	1759.16	1758	1817.89	1781.25	1804.1	1779.01	1827.58	1800.69	1850	1786.26	1807.68	1795.05	1797.16	1801.67	1725.22	1795.85	1765.44	1745.9	1781.3	1757.79	1772.35	1729.32	1768.81	1810.18	1695.68	1721.75	1723.86	1738.64	1764.16	1711.24	1754.22
	64.4352	1855.1	1940.75	1883.28	1871.89	1856.9	1844.75	1893.38	1853.42	1832.9	1835.54	1851.04	1839.13	1857.31	1880.82	1873.36	1872.6	1803.07	1863.11	1783.24	1847.69	1923.91	1864.06	1713.22	1843.67	1804.28	1772.68	1784.26	1809.22	1822.75	1752.78	1730.66	1812.52	1834.37	1765.39	1834.23	1783.5	1749.03	1749.86	1854.12	1839.09	1736.56	1818.75	1727.13	1737.69	1707.18	1716.54	1731.47	1789.6
	66.6194	1923.24	1878.24	1876.06	1872.1	1813.64	1784.18	1881.36	1859.27	1786.74	1844.56	1805.69	1853.56	1831.86	1765.18	1839.49	1832.81	1826.53	1828.63	1783.58	1781.61	1766.42	1770.46	1750.91	1763.71	1754.42	1783.36	1830.39	1828.98	1811.73	1750.25	1823.01	1831.91	1793.59	1785.23	1760.56	1832.75	1771.91	1820.73	1803.67	1815.89	1768.31	1773.33	1755.13	1779.36	1729.75	1756.09	1806.26	1750.75
	68.8037	1859.37	1789.48	1926.22	1834.27	1819.59	1872.62	1832.74	1841.12	1756.43	1870.7	1863.29	1799.69	1820.78	1808.68	1854.88	1889.83	1867.12	1857.87	1830.2	1779.61	1858.44	1803.79	1777.06	1833.76	1787.01	1804.11	1771.63	1809.71	1732.26	1787.8	1816.01	1845.81	1859.56	1806.94	1792.1	1736.48	1744.71	1746.22	1708.22	1781.96	1750.95	1669.91	1690.65	1681.94	1686.48	1774.4	1740.18	1689.1
	70.9879	1848.59	1823.33	1774.1	1824.03	1837.26	1825.72	1797.99	1812.81	1809.49	1833.46	1837.74	1776.45	1775.81	1822.88	1811.84	1737.32	1855.25	1800.71	1857.62	1754.75	1768.46	1830.46	1816.58	1845.03	1735.38	1734.85	1778.22	1749.69	1809.7	1777.16	1737.53	1769.48	1809.93	1760.57	1766.01	1796.94	1772.79	1805.54	1776.13	1787.87	1709.26	1743.42	1830.85	1715.52	1756.13	1773.24	1689.78	1715.02
	73.1722	1848.66	1762.58	1771.99	1729.62	1753.99	1744.86	1749.8	1754.47	1709.21	1756.84	1800.23	1790.63	1796.13	1776.37	1730.9	1692.2	1659.74	1730.81	1722.89	1769.03	1728.1	1783.98	1702.84	1728.59	1715.66	1732.84	1724.77	1711.99	1695.86	1701.45	1707.18	1743.51	1663.18	1665.03	1657.13	1715.23	1666.59	1684.19	1637.97	1663.79	1692.14	1682.36	1740.5	1710.21	1609.14	1616.42	1723.98	1694.65
	75.3564	1858.36	1849.24	1751.08	1787.05	1878.85	1843.55	1817.71	1778.91	1773	1811.56	1796.33	1768.83	1809.3	1754.92	1754.82	1785.12	1707.51	1778.84	1782.06	1767.44	1756.96	1752.68	1713.82	1693.13	1709.59	1740.72	1729.55	1665.68	1725.03	1789.12	1745.55	1657.49	1719.89	1711.41	1724.77	1712.22	1769.8	1685.61	1713.75	1655.84	1687.47	1682.06	1739.96	1671.5	1678.85	1708.44	1714.81	1619.92
	77.5406	1795.59	1806.36	1791.9	1824.84	1750.72	1804.84	1756.21	1804.79	1832.65	1843.24	1823.06	1818.39	1819.19	1785.77	1674.41	1780.39	1782.91	1723.76	1798.87	1839.36	1789.64	1770.16	1740.21	1722.41	1797.72	1830.18	1794.05	1708.86	1688.47	1678.21	1738.07	1755.13	1753.25	1751.41	1702.54	1709.95	1699.36	1782.31	1797.78	1755.97	1759.53	1677.45	1677.4	1655.71	1593.86	1621.54	1726.87	1721.55
	79.7249	1895.37	1819.37	1929.5	1869.85	1905.46	1862.57	1887.81	1849.75	1844.82	1849.56	1808.44	1840.17	1776.52	1795.02	1893.58	1846.74	1760.47	1782.96	1796.78	1771.14	1802.2	1723.62	1734.37	1778.37	1789.04	1747.11	1801.28	1796.09	1779.9	1797.74	1805.79	1672.99	1687.09	1781.59	1778.5	1752.7	1787.49	1713.2	1712.93	1727.26	1803.26	1799.87	1726.62	1766.39	1812.95	1767.16	1666.81	1776.57
	81.9091	1602.45	1608.16	1632.48	1622	1682.21	1653.72	1633.5	1625.11	1675.07	1688.96	1646.43	1559.46	1583.62	1642.37	1676.07	1659.38	1613.68	1586.21	1578.26	1626.86	1574.15	1564.78	1657.63	1593.47	1543.64	1595.87	1574.39	1595.77	1598.22	1575.81	1586.56	1592.37	1637.26	1655.45	1563.44	1538.66	1572.24	1523.75	1559.03	1571.49	1515.67	1482.49	1498.26	1588.66	1546.78	1489.14	1536.4	1575.56
	84.0934	1759.3	1685.44	1675.08	1740.4	1672.06	1666.39	1634.91	1669.53	1648.44	1621.06	1619.14	1598.7	1643.06	1626.47	1669.85	1674.27	1655.86	1661.08	1599.86	1590.8	1660.95	1627.95	1588.37	1640.14	1646.17	1673.6	1592.35	1563.27	1621.43	1672.28	1679.73	1679.69	1636.69	1606.09	1629.07	1532.56	1642.84	1704.87	1667.6	1569.28	1560	1622.88	1610.66	1600.55	1569.9	1624.46	1606.99	1580.93
	86.2776	1925.66	1822.97	1913.1	1910.65	1799.15	1920.64	1892.97	1958.53	1845.43	1842.8	1821.6	1852.15	1853.7	1854.04	1881.85	1824.7	1778.68	1823.3	1824.66	1819.1	1824.23	1841.31	1877.35	1836.88	1752.08	1804.05	1785.32	1737.97	1841.95	1857.65	1828.35	1821.43	1764.98	1781.56	1831.29	1765.92	1792.16	1741.14	1765.89	1779.76	1803.84	1791.17	1753.93	1754.15	1753.52	1756.23	1712.98	1826.04
	88.4618	1845.68	1798.22	1860.58	1836.6	1873.65	1799.22	1857.22	1812.97	1819.45	1796.08	1820.84	1831.53	1834.86	1863.83	1792.9	1776.78	1819	1830.3	1731.9	1768.16	1795.59	1840.27	1752.75	1768.98	1755.07	1730.11	1791.53	1792.68	1765.13	1826.05	1847.13	1810.03	1810.51	1744.72	1744.64	1779.62	1762.7	1749.23	1798.13	1731.32	1723.54	1764.73	1751.35	1763.71	1763.67	1681.15	1749.34	1784.87
	90.6461	1799.31	1892.08	1877.63	1877.07	1871.54	1839.78	1791.57	1821.14	1779.16	1773.68	1811.5	1781.03	1737.78	1847.59	1811.29	1779.85	1847.17	1874.01	1845.46	1874.74	1710.36	1714.62	1804.83	1771.55	1829.79	1853.94	1818.62	1813.4	1816.96	1793.65	1783.16	1755.72	1750.08	1793.65	1821.36	1724.27	1756.56	1733.65	1818.06	1748.59	1753.71	1725.62	1712.85	1746.32	1804.31	1755.26	1758.54	1719.79
	92.8303	1886.83	1841.65	1841.46	1877.77	1805.82	1789.62	1884.13	1855.94	1837.91	1848.59	1782.16	1822.09	1873.63	1806.06	1795.25	1752.07	1780.91	1875.22	1832.93	1823.94	1775.12	1793.17	1818	1791.85	1733.03	1771.95	1809.68	1837.58	1780.61	1856.82	1832.14	1769.04	1771.17	1736.73	1744.44	1753.91	1791.57	1729.61	1759.31	1722.12	1714.93	1753.81	1719.38	1747.72	1751.68	1746.91	1722.8	1692.29
	95.0146	1804.23	1856.47	1830.08	1826.46	1865.64	1892.54	1823.72	1864.5	1805.01	1783.81	1810.62	1850.34	1886.37	1867.26	1786.11	1875.69	1849.34	1812.41	1805.04	1821.71	1776.49	1760.88	1795.64	1756.2	1778.63	1779.89	1711.09	1733.74	1798.03	1818.25	1812.65	1806.34	1804.22	1812.92	1778	1700.46	1803.61	1729.45	1718.72	1732.58	1829.87	1761.61	1730.84	1726.15	1777.96	1776.29	1728.64	1763.58
	97.1988	1860	1844.7	1839.14	1774.82	1771.24	1794.2	1827.57	1718.66	1798.23	1816.85	1782.01	1772.13	1819.28	1757.67	1744.57	1789.76	1739.11	1728.08	1733.86	1765.06	1787.68	1769.26	1821.05	1736.97	1719.09	1696.67	1745.47	1756.29	1712.55	1716.61	1771.17	1758.16	1740.68	1740.57	1720.71	1701.25	1691.54	1690.57	1814.61	1752.78	1696.04	1744.85	1656.19	1717.72	1703.61	1695.08	1689.1	1709.13
	99.3831	1765.93	1787.49	1741.8	1809.95	1781.97	1738.3	1773.05	1788.49	1750.37	1775.64	1684.37	1755.41	1755.27	1783.56	1806.22	1873.8	1799.55	1786.89	1783.94	1771.03	1726.16	1781.87	1734.1	1784.28	1669.75	1721.57	1739.43	1769.21	1700.04	1738.47	1682.96	1722.91	1718.02	1694.72	1732	1754.24	1708.23	1739.48	1716.71	1702.06	1608.33	1615.98	1684.17	1683.28	1632	1715.98	1717.58	1691.88
	101.567	1832.76	1862.58	1753.85	1814.39	1772.17	1727.85	1769.11	1808.43	1747.13	1749.01	1803.2	1765.5	1814.18	1786.09	1798.61	1831.97	1781.53	1753.4	1787.59	1697.03	1796.21	1857.26	1752.81	1740.26	1671.59	1716.8	1744.57	1727.73	1709.83	1677.91	1698.86	1668.94	1717.17	1671.72	1752.77	1708.3	1654.86	1656.38	1605.99	1657.46	1692.05	1668.26	1684.83	1680.06	1667.79	1686.93	1721.27	1725.9
	103.752	1832.97	1729.37	1769.88	1798.44	1801.79	1692.44	1762.38	1716.73	1731.89	1864.16	1722.95	1767.74	1784.8	1769.76	1759.79	1804.72	1749.98	1766.02	1753.84	1710.25	1797.3	1718.83	1706.35	1724.69	1725.33	1760.45	1743.94	1664.13	1743.89	1767.28	1750.21	1780.9	1668.7	1731.59	1749.02	1712.21	1725.78	1698.35	1680.58	1691.75	1669.35	1671.84	1630.34	1655.1	1666.86	1701.52	1698.66	1663.21
	105.936	1815.38	1830.52	1789.86	1801.84	1765.22	1810.34	1760.87	1760.26	1795.17	1719.03	1722.31	1670.44	1743.73	1790.2	1781.83	1723.55	1750.41	1795.09	1751.7	1675.47	1688.87	1732.08	1756.48	1762	1752.29	1741.28	1713.27	1776.96	1776.58	1769.3	1713.04	1699.66	1721.78	1788.41	1708.08	1662.61	1682.14	1645.32	1703.31	1619.28	1702.21	1653.01	1691.61	1657.86	1726.95	1643.78	1708.19	1677.91
	108.12	1805.87	1786.01	1848.83	1839.57	1801.13	1797.91	1822.94	1795.55	1734.76	1781.95	1806.46	1779.67	1774.57	1764.9	1792.98	1792.27	1773.67	1765.4	1814.35	1827.24	1818.47	1760.95	1739.6	1708.44	1730.04	1702.36	1740.76	1694.55	1705.9	1686.46	1795.44	1727.11	1761.76	1756.65	1796.52	1750.38	1692.35	1742.67	1727.18	1716.03	1761.26	1746.84	1750.5	1649.64	1720.63	1697.86	1656.61	1641.95
	110.304	1757.24	1730.46	1797.99	1771.93	1853.55	1738.93	1738.38	1763.11	1742.1	1813.27	1784.09	1790.5	1761.12	1771.93	1817.08	1756.99	1771.93	1725.33	1868.18	1814.22	1775.8	1749.51	1742.02	1788.63	1744.17	1800.21	1790.67	1711.45	1721.68	1798.72	1808.56	1742.14	1783.07	1737.26	1731.59	1667.44	1727.54	1717.89	1671.02	1730.69	1761.95	1748.92	1777.11	1728.22	1726.34	1680.67	1686.83	1665.34
	112.489	1845.65	1723.45	1809.74	1784.96	1750.33	1775.79	1769.15	1756.95	1800.32	1855.51	1826.15	1835.28	1825.8	1775.88	1767.94	1780.01	1807.07	1781.48	1785.56	1770.84	1810.34	1800.84	1744.81	1766.59	1739.15	1793.49	1700.48	1748.88	1731.51	1663.33	1669.12	1790.55	1771.27	1735.48	1712.68	1742.06	1736.26	1689.81	1741.87	1699.24	1769.44	1748.99	1627.17	1678.38	1732.35	1668.3	1715.1	1690.04
	114.673	1781.29	1786.39	1755.43	1767	1812.03	1755.76	1786.27	1867.42	1782.35	1757.51	1776.51	1770.54	1818.7	1804.16	1815.43	1790.01	1792.9	1734.63	1723.56	1811.84	1792.18	1814.4	1821.6	1835.24	1740.52	1765.85	1760.54	1808.26	1738.02	1800.45	1828.46	1752.54	1785.58	1788.8	1678.69	1704.21	1778.85	1685.17	1686.16	1774.31	1751.04	1655.18	1690.98	1699.77	1706.27	1747.63	1712.74	1644.68
	116.857	1904.01	1925.36	1912.05	1902.43	1816.69	1817.89	1818.96	1799.54	1803.47	1817.14	1886.41	1800.64	1847.65	1797.4	1792.61	1857.42	1878.95	1841.38	1823.95	1728.56	1814.98	1816.34	1843.91	1829.91	1897.32	1829.46	1769.83	1800.7	1815.48	1790.77	1887.46	1812.3	1805.11	1900.49	1780.11	1724.03	1770.8	1728.99	1812.8	1786.71	1749.79	1795.94	1779.68	1808.07	1813.04	1780.83	1779.22	1796.84
	119.041	1881.84	1873.54	1895.87	1861.22	1910.29	1810.56	1846.33	1850.09	1872.64	1848.62	1890.34	1830.78	1893.03	1842.07	1769.36	1858.12	1789.61	1811.9	1791.13	1861.37	1839.79	1846.04	1853.98	1794.37	1824.99	1878	1798.53	1812.5	1791.6	1759.05	1792.27	1773.77	1812.64	1766.15	1806.47	1813.17	1797.49	1793.4	1863.75	1820.6	1727.19	1750.32	1768.8	1772.12	1818.19	1746.46	1669.61	1722.37
	121.225	1832.86	1934.46	1875.3	1876.97	1762.99	1872.32	1871.26	1872.07	1786.42	1849.03	1848.25	1849.5	1811.23	1834.43	1869.48	1874.31	1863.13	1783.94	1866.33	1863.77	1824.53	1848.3	1842.84	1840.37	1850	1817.17	1870.06	1827.71	1857.01	1864.88	1849.71	1782.45	1782.12	1760.53	1737.66	1846.21	1737.38	1805.47	1805	1835.38	1857.73	1822.71	1755.84	1731.55	1790.6	1782.67	1798.97	1754.31
	123.41	1896.43	1927.16	1891.98	1902.42	1879.66	1870.62	1818.49	1932.23	1873.96	1898.39	1853.76	1810.5	1880.88	1872.8	1880.7	1890.81	1883.71	1854.65	1895.77	1818.46	1816.29	1830.93	1877.57	1885.96	1879.67	1833.33	1835.35	1862.94	1867.69	1811.99	1814.92	1843.56	1857.88	1870.71	1833.51	1904.8	1860.12	1845.71	1745.18	1845.93	1775.08	1768.6	1820.55	1814.19	1768.14	1746.72	1858.51	1817
	125.594	1946.16	1919.53	1881.69	1908.67	1911.53	1866.46	1832.49	1870.79	1834.18	1864.34	1830.79	1778.36	1873.8	1835.4	1806.66	1867.45	1717.29	1779.69	1800.49	1883.04	1771.98	1876.92	1853.91	1767.92	1756.27	1871.31	1777.01	1754.13	1772.79	1786.99	1810.99	1792.12	1772.45	1840.31	1843.4	1790.73	1803.61	1765.07	1778.56	1787.67	1796.16	1779.25	1782.91	1734.45	1782.58	1747.11	1785.61	1784.18
	127.778	1803.67	1872.98	1914.04	1934.22	1936.02	1941.09	1949.37	1864.91	1921.76	1969.29	1864.42	1869.25	1873.9	1895.49	1939.7	1875.6	1810.68	1883.1	1811.02	1863.21	1811.23	1834.69	1819.59	1804.42	1821.44	1756.07	1800.61	1845.37	1820.04	1873.06	1776.08	1836.51	1807.74	1853.89	1845.38	1812.36	1858.11	1802.84	1817.7	1775.86	1787.39	1778.37	1784.66	1832.79	1773.48	1783.13	1832.1	1778.03
	129.962	1903.55	2006.65	1984.15	1868.39	1789.05	1898.03	1900.92	1867.22	1865.11	1937.53	1868.92	1804.01	1861.17	1920.45	1876.7	1896.44	1857.66	1855.94	1880.68	1860.16	1831.36	1772.32	1814.96	1885.1	1857.36	1905.23	1833.96	1834.6	1847.37	1847.32	1861.64	1792.06	1873.47	1869.99	1818	1800.68	1786.31	1799.88	1811.49	1789.65	1792.28	1779.38	1788.61	1815.14	1695.92	1780.28	1803.39	1757.51
	132.147	1930.79	1825.23	1820.59	1900.87	1888.89	1872.81	1766.16	1817.33	1871.94	1858.26	1813.81	1917.58	1824.43	1810.19	1882.12	1790.14	1782.63	1837.41	1867.89	1876.91	1767.66	1812.37	1793.85	1859.12	1897.07	1852.18	1813.81	1792.84	1818.73	1801.34	1791.58	1798.7	1851.46	1768.8	1779.92	1785.78	1755.77	1746.33	1777.69	1714.06	1813.36	1754.58	1787.91	1742.6	1759.09	1825.49	1782.89	1789.05
	134.331	1834.81	1866.38	1825.27	1805.84	1806.96	1847.84	1834.04	1839.79	1790.97	1845.01	1811.2	1832.87	1826.05	1817.97	1899.07	1817.38	1796.51	1827.18	1845.98	1852.69	1792.93	1828.72	1813.94	1762.05	1801.81	1811.28	1813.45	1775.31	1807.44	1825.59	1794.72	1815.55	1748.15	1853.12	1788.81	1768.49	1799.03	1801.42	1758.96	1755.1	1796.93	1778.12	1822.9	1686.49	1780.82	1827	1738.01	1791.94
	136.515	1640.6	1703.51	1744.36	1687.49	1622.88	1647.57	1673.45	1677.43	1615.44	1655.85	1599.66	1641.93	1643.67	1575.94	1652.18	1648.88	1637.31	1655.51	1663.15	1713.37	1656.88	1618.09	1694.84	1637.13	1639.04	1665.24	1733.26	1666.35	1622.12	1602.72	1590.6	1575.44	1643.8	1614.18	1640.64	1567.54	1553.05	1585.67	1581.68	1578.07	1609.12	1613.2	1573.79	1588.45	1603.75	1624.2	1556.89	1544.19
	138.699	1688.9	1689.56	1650.77	1677.7	1682.03	1605.87	1661.98	1655.54	1644.32	1627	1661.82	1677.54	1595.7	1715.44	1684.94	1617.45	1618.25	1678.21	1675.4	1635.44	1581.96	1584.7	1600.16	1535.47	1617.08	1623.85	1665.03	1658.29	1648.47	1536.61	1549.96	1566.29	1560.46	1640.73	1624.47	1616.69	1577.67	1571.24	1575.28	1547.57	1548.45	1571.6	1611.7	1576.19	1574.62	1550.41	1541.05	1530.93
	140.884	1624.32	1704.11	1672.99	1651.93	1616.39	1650.3	1656.24	1668.8	1597.2	1605.87	1653.59	1629.96	1661.76	1641.93	1645.47	1627.6	1617.47	1632.66	1659.59	1720.66	1648.18	1598.86	1595.74	1545.11	1603.99	1517.7	1589.66	1613.33	1581.08	1613.42	1582.36	1591.85	1636.24	1583.51	1548.18	1532.89	1602.71	1519.05	1561.92	1556.67	1589.77	1529.36	1552.4	1574.57	1598.56	1565.18	1513.35	1591.57
	143.068	1652.89	1655.11	1650.65	1680.78	1702.86	1648.32	1689.37	1667.72	1690.44	1678.27	1634.66	1616.53	1694.11	1590.7	1628.92	1675.2	1628.41	1570.33	1563.78	1672.93	1664.44	1536.47	1586.85	1549.71	1547.82	1577.62	1601.62	1582.78	1601.62	1620.25	1552.88	1595	1590.07	1588.54	1633.06	1558.11	1581.02	1597.25	1613.22	1552.12	1638.25	1559.24	1537.32	1548.99	1556.05	1563.74	1589.39	1554.11
	145.252	1698.63	1596.45	1631.6	1611	1623.5	1625.41	1587.01	1687.78	1639.27	1592.6	1664.79	1662.57	1665.85	1530.96	1692.45	1596.45	1538.53	1565.58	1597.22	1631.6	1584.48	1529.34	1585.32	1585.05	1613.82	1570.04	1562.2	1522.51	1571.65	1578.13	1594.23	1527.64	1588.1	1569.21	1579.34	1580.75	1538.91	1570.18	1566.8	1601.02	1564.65	1559.91	1637.1	1617.5	1508.47	1535.5	1552.97	1556.85
	147.436	1653.8	1694.14	1693.34	1619.09	1664.48	1588.68	1634.05	1656.98	1630.15	1702.11	1616.6	1660.42	1639.15	1578.27	1624.61	1573.3	1617.32	1637.89	1633.13	1587.12	1588.83	1630.02	1651.06	1610.71	1588.87	1578.29	1651.5	1581.11	1601.69	1591.09	1574.63	1587.41	1538.23	1632.55	1600.6	1556.35	1610.46	1578.03	1523.36	1564.78	1580.74	1603.44	1551.12	1537.45	1527.17	1550.95	1577.1	1584.88
	149.621	1671.52	1718.83	1630.1	1620.67	1625.08	1644.1	1657.52	1666.08	1618.12	1655.81	1731.8	1701.75	1646.38	1655.08	1584.45	1634.63	1592.07	1623.08	1614.64	1631.24	1561.14	1560.05	1548.41	1508.19	1633.99	1575	1647.7	1576.81	1610.48	1593.5	1568.27	1646.95	1620.85	1572.4	1559.31	1530.05	1543.31	1602.06	1532.93	1560.72	1538.97	1501.32	1540.38	1543.15	1582.58	1562.9	1596.72	1552.72
	151.805	1688.38	1651.86	1658.67	1661.89	1677.38	1625.41	1639.54	1634.26	1580.16	1658.24	1643.17	1600.68	1563.42	1684.85	1632.98	1639.3	1595.24	1564.06	1572.01	1543.45	1613.8	1633.29	1595.22	1641.78	1605.49	1618.64	1590.19	1646.4	1649.96	1610.58	1616.44	1626.45	1629.26	1623.07	1568.06	1517.29	1558.86	1587.74	1566.98	1567.91	1605.41	1604.12	1562.94	1526.37	1594.22	1565.51	1549.29	1584.52
	153.989	1626.09	1742.71	1622.78	1638.83	1686.97	1671.96	1648.17	1616.37	1640.96	1624.98	1605.39	1569.5	1621.31	1637.12	1663.09	1597.12	1642.5	1619.5	1616.27	1591.29	1545.19	1611.98	1648.38	1557.1	1637.05	1660.33	1610.92	1610.67	1566.51	1585.35	1552.26	1580.9	1577.1	1660.63	1681.99	1545.35	1605.35	1678.27	1636.83	1557.3	1547.09	1600.66	1597.07	1623.49	1543.32	1509.21	1590.93	1568.18
	156.173	1618.99	1649.48	1701.01	1680.58	1651.8	1650.6	1664.63	1666.85	1635.4	1610.95	1622.7	1621.53	1604.87	1642.5	1620.69	1642.88	1613.49	1686.48	1648.94	1674.99	1627.38	1592.47	1618.25	1629.13	1620.31	1707.03	1582.68	1631.93	1609.08	1631.19	1621.49	1554.06	1620.42	1553.85	1542.13	1568.21	1548.27	1612.5	1558.67	1629.82	1553.57	1570.11	1638.56	1563.69	1586.75	1607.9	1567.83	1563.42
	158.358	1597.52	1708.2	1675.32	1685	1635.53	1656.87	1703.05	1570.48	1695.3	1638.14	1641.93	1648.89	1658.1	1648.73	1630.69	1595.14	1636.29	1616.43	1598.68	1542.77	1623.24	1628.65	1572.34	1603.3	1611.92	1588.77	1542.32	1586.93	1668.93	1595.41	1541.34	1648.49	1640.16	1595.72	1566.15	1568.74	1570.25	1583.54	1557.47	1561.13	1574.97	1544.49	1524.69	1558.96	1565.58	1519.41	1535.83	1597.54
	160.542	1690.66	1625.28	1603.68	1667.44	1660.13	1720.07	1624.11	1738.11	1714.79	1695.92	1678.12	1650.61	1638.7	1707.74	1682.8	1628.56	1647.17	1663.85	1680.19	1744.28	1651.54	1654.06	1624.86	1655.54	1673.7	1630.06	1534.8	1585.03	1590.75	1660.93	1609.08	1532.4	1601.41	1647.06	1533.59	1562.57	1565.59	1605.92	1605.19	1546.42	1582.47	1643.07	1567.54	1526.86	1570.33	1587.84	1613.54	1629.82
	162.726	1738.16	1648.72	1623.2	1754.09	1630.01	1670.62	1621.81	1680.68	1711.69	1650.52	1574.43	1702.21	1688.26	1636.17	1678.98	1650.46	1622.97	1678.69	1643.71	1665.66	1696	1640.45	1642.04	1571.72	1592.2	1588.56	1681.82	1645.49	1625.54	1613.49	1696.87	1570.09	1549.55	1535.76	1562.07	1602.77	1568.52	1601.23	1609.66	1569.63	1587.46	1639.72	1616.18	1530.7	1589.87	1603.08	1482.56	1540.83
	164.91	1711.55	1739.15	1690.14	1659.62	1696.91	1637.05	1617.72	1645.87	1636.95	1688.42	1668.4	1675.23	1587.6	1633.93	1637.04	1693.34	1615.32	1581.37	1592.73	1627.15	1611.25	1611.91	1677.52	1654.32	1598.54	1650.84	1632.69	1627.85	1649.87	1664.13	1637.67	1666.21	1612.4	1658.62	1607.86	1631.59	1610.66	1631.76	1632.1	1651.89	1553.05	1560.56	1545.94	1572.56	1590.67	1610.07	1544.32	1580.97
	167.095	1789.66	1666.42	1645.86	1668.95	1686.85	1622.01	1671.56	1640.85	1660.13	1649.23	1616.3	1623.32	1641.11	1701.28	1721.96	1702.1	1645.47	1703.6	1680.62	1684.95	1629.65	1637.68	1626.06	1551.11	1633.02	1621.69	1601.34	1664.73	1683.85	1630.54	1597.11	1643.7	1631.84	1662.93	1614.17	1606.86	1631.66	1571.68	1601.15	1619.05	1604.37	1610.71	1652.78	1665.98	1583.73	1508.4	1556.78	1634.67
	169.279	1672.28	1716.43	1661.23	1705.05	1708.15	1676.54	1653.42	1653.31	1623.28	1669.75	1697.01	1563.9	1625.1	1670.29	1623.37	1629.52	1618.35	1695.37	1667.59	1625.48	1614.72	1581.32	1600.2	1662.86	1666.96	1645.22	1602.61	1566.39	1606.21	1610.35	1659.77	1591.73	1604.12	1599.95	1672.01	1598.66	1606.16	1663.75	1692.11	1560.83	1605.32	1600.1	1611.56	1595.58	1613.85	1595.96	1597.97	1566.65
	171.463	1639.45	1714.44	1725.97	1677.51	1695.7	1678.32	1660.89	1647.33	1658.7	1767.28	1662.09	1645.04	1629.02	1605.37	1630.98	1660.31	1703.93	1632.99	1582.73	1605.72	1619.17	1604.05	1643.73	1630.52	1595.24	1584.57	1584.08	1597.21	1666.12	1660.19	1582.55	1552.11	1580.45	1511.42	1585.43	1573.91	1590.84	1636.52	1590.31	1557.08	1588.15	1564.76	1552.15	1597.2	1567.9	1562.95	1495.1	1551.4
	173.647	1678.25	1662.35	1715.31	1634.11	1626.65	1569.93	1625.08	1620.75	1645.91	1654.71	1588.1	1595.63	1647.09	1588.99	1640.37	1703.51	1628.14	1619.23	1634.95	1567.17	1594.25	1659.02	1599.42	1586.05	1620.44	1596.34	1607.04	1680.18	1619.14	1583.92	1604.28	1558.05	1558.56	1599.16	1600.3	1610.89	1581.46	1535.9	1584.49	1534.92	1522.17	1623.88	1637.85	1583.55	1586.38	1555.23	1595.81	1569.37
	175.832	1688.25	1681.57	1667.07	1660.99	1718.89	1640.14	1651.66	1675.29	1655.1	1616.04	1657.44	1691.45	1660.73	1655.13	1668.19	1635.52	1568.97	1594.44	1605.69	1655.02	1569.58	1615.04	1592.83	1666.16	1649.02	1597.4	1594.98	1563.14	1607.53	1623.74	1630.95	1621.96	1589.3	1590.81	1635.88	1607.45	1639.1	1562.56	1532.78	1571.33	1525.15	1624.72	1603.17	1596.22	1593.43	1657.11	1515.24	1569.45
	178.016	1686.74	1655.55	1614.2	1682.78	1696.24	1670.73	1628.34	1632.04	1653.78	1614.09	1589.25	1555.44	1610.61	1622.71	1613.55	1652.61	1544.58	1585.76	1642.29	1606.71	1601.19	1638.47	1586.17	1599.3	1637.85	1624.56	1563.63	1612.78	1577.21	1557.76	1550.21	1622.36	1572.32	1586.59	1593.81	1534.51	1573.58	1564.03	1567.58	1537.97	1519.25	1543.49	1498.2	1565.12	1573.33	1580.9	1573.46	1547.95
	180.2	1654.65	1636.26	1650.76	1621.23	1642.37	1628.88	1637.48	1603.21	1576.94	1612.4	1630.13	1599.55	1627.2	1537.44	1635.31	1629.03	1676.1	1592.92	1577.89	1584.47	1621.67	1608.21	1556.76	1608.81	1592.98	1541.88	1645.53	1605.04	1575.05	1631.85	1574.7	1549.98	1550.62	1542.28	1570.77	1545.24	1555	1578.83	1598.88	1523.42	1516.93	1537.71	1606.54	1576.66	1527.67	1544.66	1517.41	1555.48
	182.384	1685.62	1607.97	1662.18	1685.51	1625.39	1660.86	1652.57	1660.85	1691.48	1664.92	1601.66	1618.21	1590.27	1593.7	1545.1	1613.66	1623.87	1596.45	1621.05	1634.85	1573.26	1603.95	1593.97	1626.59	1579.55	1583.16	1636.38	1548.93	1561.3	1581.11	1564.02	1565.89	1633.7	1609.62	1549.61	1572.91	1548.77	1542.18	1559.44	1597.85	1567.8	1554.35	1532.89	1525.97	1516.71	1559.85	1564.43	1518.1
	184.569	1743.89	1674.99	1700.39	1667.09	1632.9	1648.76	1639.58	1651.14	1690.04	1635.36	1634.46	1713.24	1566.28	1606.86	1617.68	1665.87	1670.36	1564.83	1649.11	1658.29	1572.91	1685.82	1613.52	1623.45	1594.66	1628.15	1632.74	1673.44	1598.91	1660.19	1601.95	1564.6	1592.6	1553.58	1603.81	1642.11	1609.74	1587.23	1601.65	1559.61	1553.39	1631.88	1621.22	1491.13	1528.13	1588.93	1590.18	1550.59
	186.753	1637.43	1666.56	1703.46	1734.64	1703.44	1651.25	1612.57	1609.05	1625.17	1608.48	1613.29	1618.86	1690.62	1659.62	1663.96	1732.89	1618.01	1638.86	1627.83	1680.27	1604.21	1642.86	1636.47	1581.55	1558.44	1677.06	1659.37	1631.66	1516.12	1592.76	1590.02	1559.62	1561.87	1570.42	1595.95	1587.48	1616.24	1609.51	1627.38	1508.02	1567.65	1556.68	1555.18	1555.47	1627.36	1552.95	1527.05	1616.41
	188.937	1674.83	1707.8	1684.21	1694.41	1733.82	1687.15	1668.4	1670.02	1644.9	1656.65	1641.1	1656.23	1656.12	1677.66	1595.54	1648.1	1626.46	1626.23	1588.85	1595.98	1589.5	1580.37	1600.42	1624.59	1606.53	1600.62	1696.63	1658.34	1664.26	1613.63	1618.91	1676.92	1563.52	1611.5	1568.37	1532.2	1610.05	1569.27	1539.21	1554.09	1555.08	1579.2	1601.4	1612.04	1571.7	1536.94	1510.95	1474.23
	191.121	1696.35	1637.26	1664.17	1664.68	1678.84	1627.57	1666.77	1597.64	1619.89	1628.56	1661.19	1627.99	1648.38	1689.35	1654	1612.35	1604.28	1609.54	1636.72	1667.38	1625.81	1564.47	1615.9	1658.43	1682.67	1656.21	1568.82	1620.16	1564.36	1551.22	1605.96	1639.85	1641.7	1590.65	1561.74	1545.03	1544.74	1515.66	1554.14	1590.7	1621.47	1603.99	1548.74	1584.25	1585.5	1509.03	1576.95	1613
	193.305	1699.55	1660.75	1651.9	1670.51	1624.1	1658.76	1564.61	1649.46	1592.42	1692.06	1628.43	1620.22	1621	1613.59	1624.17	1633.71	1675.89	1639.47	1570.57	1599.58	1581.32	1577.67	1579.14	1569.18	1582.97	1626.32	1609.89	1537.78	1566.6	1587.93	1607.27	1610.08	1605.92	1646.14	1564.82	1488.17	1494.53	1585.72	1516.53	1597.39	1583.65	1666.11	1585.43	1548.77	1568.53	1497.41	1517.59	1475.67
	195.49	1713.45	1683.2	1647.95	1645.25	1698.77	1656.76	1634.8	1594.98	1600.62	1674.22	1665.84	1630.91	1640	1616.61	1699.44	1649.51	1640.07	1641.37	1609.78	1620.52	1628.74	1608.11	1507.83	1589.69	1619.17	1663.47	1592.18	1573.42	1660.42	1623.24	1595.2	1573.16	1572.48	1559.59	1596.53	1632.64	1567.32	1549.03	1598.8	1514.69	1577.73	1561.5	1642.64	1594.11	1525.08	1560.4	1563.76	1512.56
	197.674	1600.76	1636.72	1722.28	1644.29	1616.43	1596.16	1623.96	1664.79	1621.42	1597.86	1644.77	1656.69	1590.04	1679.71	1638.95	1626.5	1552.1	1613.01	1576.63	1591.47	1635.23	1634.8	1603.73	1609.07	1632.2	1596.85	1619.53	1593.3	1661.01	1521.4	1595.24	1581.73	1621.17	1583.28	1531.45	1561.3	1572.47	1549.81	1557.23	1562.59	1532.89	1578	1510.92	1570.5	1560.79	1518.88	1533.52	1542.65
	199.858	1717.64	1620.23	1637.05	1618.22	1668.05	1616.68	1565.92	1616.97	1596.59	1546.68	1558.36	1613.73	1582.51	1621.05	1605.41	1617.92	1545.88	1615.35	1621.67	1636.61	1681.8	1575.85	1621.15	1589.83	1545.13	1608	1599.21	1554.2	1614.56	1554.51	1568.8	1585.24	1580.12	1603.25	1553.46	1574.02	1583.13	1533.06	1536.87	1601.36	1570.05	1550.46	1588.59	1605.35	1562.45	1617.84	1544.78	1579.35
	202.042	1718.68	1696.73	1657.7	1705.41	1637.25	1643.36	1605.38	1622.85	1636.36	1579.46	1617.78	1671.36	1672.81	1637.5	1696.75	1676.57	1652.66	1631.57	1526.22	1567.84	1530.97	1615.16	1610.15	1675.91	1580.67	1568.11	1557.11	1613.04	1583.38	1631.98	1617.34	1561.44	1558.06	1634.83	1644.41	1570.14	1601.23	1635.92	1562.68	1565.95	1596.6	1549.28	1605.35	1555.06	1516.33	1571.34	1479.89	1477.98
	204.227	1633.17	1625.07	1658.69	1595.75	1597.35	1714.88	1670.56	1606.54	1568.25	1625.46	1661.98	1678.01	1612.9	1614.46	1578.69	1598.67	1638.92	1627.38	1620.88	1594.27	1580.39	1562.8	1636.08	1581.34	1592.43	1592.46	1577.3	1620.86	1605.33	1625.91	1614.39	1641.09	1583.64	1604.91	1569.31	1613.53	1579.11	1578.06	1590.29	1546.89	1539.37	1565.11	1607.93	1514.93	1574.24	1585.87	1609.58	1613.99
	206.411	1699.59	1678.08	1730.78	1773.81	1657.06	1631.86	1636.58	1578.15	1548.76	1658.3	1636.67	1608.38	1617.54	1607.3	1648.26	1615.32	1631.06	1643.05	1648.09	1557.93	1568.79	1598.53	1650.14	1637.6	1583.62	1589.43	1597.01	1576.22	1553.42	1564.43	1543.26	1697.03	1645.6	1643.25	1548.52	1622.57	1578.96	1592.42	1552.18	1558.67	1575.97	1555.91	1592.27	1574.7	1524.64	1567.82	1577.96	1566.25
	208.595	1687.35	1680.46	1633.86	1625.06	1661.02	1592.49	1610.1	1667.41	1636.74	1663.78	1606.05	1634.41	1591.98	1567.19	1587.78	1650.44	1698.86	1615.11	1608.91	1576.45	1672.88	1606.93	1577.06	1615.35	1663.81	1550.22	1622.59	1584.83	1588.04	1551.45	1578.37	1550.67	1513.68	1562.32	1608.1	1595.68	1597.14	1568.68	1557.61	1551.3	1547.9	1572.33	1534.32	1498.31	1558.52	1551.79	1555.25	1605.9
	210.779	1679.05	1627.87	1662.02	1648.76	1621.22	1620.18	1635.45	1595.79	1601.84	1592.6	1584.74	1657.83	1604.54	1561.77	1538.26	1594.65	1576.42	1512.88	1592.61	1634.34	1584.89	1627.76	1626.87	1576.12	1635.79	1606.33	1581.71	1651.03	1597.07	1584.73	1609.69	1627.5	1669.5	1638.3	1570.14	1603.55	1590.77	1603.37	1539.87	1500.53	1597.87	1595.46	1529.9	1502.83	1524.63	1562.93	1602.38	1625.64
	212.964	1715.93	1656.64	1620.62	1681.56	1619.58	1679.08	1706.33	1606.08	1651.77	1644.99	1663.08	1602.42	1574.42	1648.59	1602.66	1614.82	1601.28	1570.43	1602.2	1608.13	1580.16	1534.78	1612.86	1561.19	1582.14	1617.87	1622.95	1560.11	1673.8	1590.45	1608.57	1556.99	1528.16	1598.67	1584.4	1644.51	1574.56	1574.59	1561	1563.2	1519.38	1521.01	1523.08	1587.12	1588.35	1574.17	1531.85	1462.28
	215.148	1585.09	1569.6	1660.91	1625.24	1572.1	1674.06	1664.69	1705.74	1643.8	1602.94	1628.24	1626.21	1598.18	1596.83	1646.73	1643.52	1651.41	1660.89	1669.66	1627.44	1650.41	1624.9	1606.31	1590.15	1589.4	1575.39	1556.49	1579.98	1632.08	1564.34	1618.4	1608.65	1601.98	1619.09	1540.76	1554.57	1622.25	1571.74	1638.89	1530.52	1507.85	1605.34	1657.29	1584.86	1549.52	1547.03	1553.34	1557.15
	217.332	1746.49	1707.08	1705.09	1609.24	1678.9	1699.45	1703.11	1655.31	1624.27	1669.57	1626.92	1646.22	1659.45	1684.39	1672.46	1598.27	1598.12	1608.07	1625.52	1610.23	1653.29	1618.01	1652.75	1589.62	1601.94	1599.31	1653.14	1531.32	1588.22	1673.21	1654.32	1587.75	1698.19	1630.91	1624.92	1549.31	1609.44	1529.41	1593.95	1569.73	1609.58	1547.37	1565.71	1571	1635.02	1646.17	1583.85	1537.44
	219.516	1686.29	1699.02	1606.2	1628.78	1636.99	1690.77	1635.66	1684.73	1618.11	1593.91	1678.68	1688.49	1620.1	1621.89	1605.76	1601.34	1618.86	1684.79	1615.54	1562.77	1630.49	1594.03	1607.34	1618.38	1621.55	1621.98	1542.03	1532.02	1573.1	1589.12	1597.34	1538.04	1608.54	1595.2	1615.61	1554.9	1593.87	1584.66	1549.69	1594.3	1527.01	1540.11	1552.81	1542.65	1553.62	1519.48	1587.47	1514.34
	221.701	1698.81	1707.64	1669.25	1653.39	1646.61	1610.12	1628.55	1636.55	1633.5	1632.11	1609.41	1635.2	1643.25	1630.01	1601.38	1654.05	1623.19	1660.66	1606.91	1612.28	1608.56	1603.65	1674.91	1610.01	1608.16	1632.58	1615.47	1582.01	1631.86	1624.45	1664.05	1627.9	1594.74	1595.78	1611.75	1570.84	1602.04	1603.54	1540.32	1614.29	1607.53	1525.29	1572.15	1596.64	1579.88	1594.21	1513.28	1567.83
	223.885	1668.18	1625.66	1654.64	1709.29	1577.05	1579	1599.07	1602.36	1682.26	1630.46	1646.15	1658.95	1681.68	1651.15	1596.12	1617.23	1576.67	1580.06	1602.63	1568.27	1651.93	1599.14	1535.62	1526.17	1569.92	1637.63	1654.78	1608.29	1601.66	1611.14	1579.67	1600.42	1536.72	1526.65	1568.29	1560.39	1605.3	1542.55	1614.86	1649.59	1520.63	1581.2	1521.25	1586.55	1609.4	1562.89	1584.97	1551.62
	226.069	1680.65	1650.16	1678.4	1670.62	1643.79	1639.69	1625.62	1680.29	1570.9	1592.96	1681.7	1637.51	1587.91	1639.38	1583.29	1656.4	1573.16	1568.06	1683.13	1618.96	1583.66	1643.61	1729.45	1679.21	1559.18	1648.97	1573.75	1622.31	1606.9	1661.37	1642.97	1596.15	1622.11	1558.17	1570.2	1618.78	1541.54	1534.78	1576	1568.22	1555.21	1532.5	1581.45	1590.72	1602.91	1598.41	1566	1542.58
	228.253	1639.79	1649.6	1728.63	1666.01	1751.7	1669.58	1630.11	1569.35	1638.5	1643.96	1598.93	1600.77	1604.22	1653.76	1629.9	1566.81	1599.59	1650.83	1630.63	1576.56	1667.2	1595.46	1602.31	1598.63	1580.31	1597.05	1621.29	1608.83	1607.17	1607.98	1519.84	1567.44	1514.18	1553.92	1545.42	1588.89	1642.06	1601.36	1584.7	1564.59	1587.72	1602.42	1516.57	1556.83	1565.15	1580.05	1564.81	1581.6
	230.438	1707.89	1702.84	1699.21	1614.3	1646.31	1648.81	1674.06	1669.19	1652.04	1641.56	1624.23	1621.12	1611.46	1684.07	1635.71	1588.73	1598.13	1612.3	1614.15	1648.41	1634.57	1569.57	1593.96	1571.87	1596.53	1593.8	1572.99	1575.18	1592.48	1584.83	1668.69	1651.56	1659.82	1582.39	1546.99	1583.4	1610	1626.78	1586.82	1542.42	1586.14	1559.42	1546.29	1563.44	1574.85	1585.29	1602.72	1586.92
	232.622	1655.22	1639.83	1584.18	1667.4	1655.19	1687.05	1659.2	1648.21	1603.84	1687.24	1651.9	1668.05	1624.87	1574.03	1691.82	1652.82	1657.52	1576.64	1557.31	1608.66	1554.84	1599.9	1582.69	1615.92	1640.76	1633.99	1661.72	1532.77	1620.4	1634.59	1626.27	1571.98	1623.68	1569.37	1592.09	1619.48	1582.75	1592.99	1525.13	1602.31	1604.88	1623.2	1638.86	1609.43	1608.41	1600.6	1529.74	1539.47
	234.806	1692.08	1697.53	1675.29	1673.17	1700.45	1627.95	1728.27	1704.82	1712.4	1672.25	1628.36	1586.67	1654.73	1709.53	1658.96	1615.47	1604.61	1620.54	1640.43	1668.63	1592.48	1663.79	1619.22	1638.51	1569.5	1592.76	1616.35	1603.22	1625.77	1670.86	1597.9	1626.28	1591.56	1595.41	1590.94	1484.34	1589.76	1547.46	1578.32	1613.84	1649.09	1600.2	1584.54	1551.25	1605.33	1597.08	1571.23	1591.62
	236.99	1615.74	1667.77	1653.68	1689.74	1728.01	1640.46	1638.91	1715.59	1716.68	1625.18	1662.24	1663.22	1620.11	1666.96	1643.25	1629.95	1727.62	1650.62	1721.02	1592.95	1632.55	1666.69	1593.72	1579.52	1633.98	1627.12	1578.52	1590.07	1603.65	1643.43	1575.87	1557.12	1555.41	1604.01	1594.95	1578.98	1618.81	1558.14	1567.23	1599.47	1614.48	1572.37	1611.27	1628.9	1600.87	1622.21	1619.24	1632.97
	239.175	1668.18	1688.7	1707.9	1734.09	1715.23	1635.63	1634.31	1663.95	1615.23	1634.72	1650.72	1679.91	1704.42	1709.93	1706.32	1681.59	1627.27	1652.14	1633.94	1676.56	1639.19	1595.84	1601.3	1619.81	1628.38	1626.65	1655.63	1635.49	1653.06	1600.41	1570.23	1625.92	1565.25	1647.61	1615.51	1634.3	1647.37	1603.17	1620.29	1626.6	1540.57	1585.72	1558.33	1604.04	1622.73	1585.14	1586.92	1531.31
	241.359	1617.7	1622.86	1667.73	1706.67	1698.24	1696.79	1685.04	1665.44	1640.28	1633.99	1646.69	1633.34	1680.31	1674.03	1665.44	1632.54	1637.81	1611.94	1644.11	1620.23	1608.02	1555.51	1600.15	1651.02	1640.16	1636.78	1614.6	1653.64	1653.15	1719.35	1627.4	1602.97	1588.44	1552.62	1545.56	1565.07	1578.33	1602.59	1608.65	1593.19	1633.76	1585.31	1609.68	1625.39	1605.8	1591.33	1567.32	1626.44
	243.543	1712.11	1704.65	1720.29	1698.52	1672.22	1695.87	1603.51	1631.38	1688.79	1618.37	1724.22	1688.5	1685.23	1647.93	1712.11	1719.9	1667.33	1612.18	1577.95	1637.03	1592.99	1695.11	1642.81	1581.69	1639.31	1624.21	1607.68	1626.64	1593.28	1583.02	1604.48	1611.54	1621.09	1605.71	1677.41	1602.74	1590.59	1625.44	1667.03	1604.46	1561.26	1618.67	1627.42	1626.17	1610.17	1638.8	1577.7	1588.66
	245.727	1679.97	1729.77	1633.49	1691.13	1686.61	1708.32	1804.98	1632.73	1656.05	1627.63	1635.32	1693.82	1672.65	1614.52	1748.39	1667.97	1615.81	1640.6	1639.1	1729.92	1630.28	1680.56	1647.96	1653.05	1685.57	1647.55	1631.21	1638.44	1633.33	1634.35	1599.46	1641.19	1657	1627.68	1569.61	1604.26	1532.67	1521.52	1638.2	1600.3	1654.01	1548.97	1597.52	1579.07	1611.41	1619.16	1539.3	1567.1
	247.912	1791.72	1702.62	1699.05	1692.42	1743.72	1750.34	1678.85	1706.01	1760.61	1705.74	1725.54	1673.87	1659.26	1643.79	1646.16	1680.72	1700.87	1690.55	1599.72	1657.87	1631.28	1623.59	1622.57	1712.43	1613.58	1611.19	1597.28	1664.68	1658.95	1599.98	1645.69	1533.7	1660.26	1646.49	1681.04	1600.37	1591.43	1722.8	1653.83	1589.23	1605.65	1565.16	1593.35	1657.52	1646	1584.38	1642.28	1579.35
	250.096	1737.67	1667.97	1691.05	1762.3	1706.32	1738.52	1731.56	1732.07	1700.8	1649.62	1624.33	1702.44	1692.04	1686.73	1669.41	1647.11	1659.48	1687.15	1665	1632.92	1649.4	1680.15	1684.65	1640.17	1649.93	1656.1	1658.24	1615.73	1618.7	1644.04	1627.01	1671.8	1665.73	1683.57	1614.52	1633.99	1581.33	1577.93	1613.34	1597.01	1584.54	1569.4	1633.38	1648.77	1622.67	1609.68	1672.26	1627.5
	252.28	1718.7	1696.27	1637.32	1732.59	1696.98	1651.91	1623.86	1679.25	1711.11	1694.46	1695.86	1686.37	1724.03	1692.84	1731.78	1602.83	1581.35	1621.69	1653.77	1733.07	1664.02	1646.35	1586	1647.16	1583.28	1605.37	1599.3	1610.51	1614.99	1568.4	1608.19	1595.91	1601.86	1579.05	1660.77	1676.54	1612.84	1632.14	1649.09	1561.51	1506.16	1547.23	1581.65	1525.64	1612.14	1544.17	1573.25	1670.91
	254.464	1678.66	1610.21	1666.66	1678.94	1621.5	1618.1	1651.55	1650.37	1700	1652.09	1647.6	1638.27	1708.48	1681.95	1626.26	1639.28	1637.13	1597.03	1663.01	1686.52	1638.47	1645.67	1682.97	1655.28	1665.45	1650.7	1657.96	1644.16	1661.94	1638.93	1582.54	1557.52	1586.12	1565.2	1578.63	1592.89	1606.87	1636.27	1623.79	1647.59	1695.28	1578.46	1538.51	1596.28	1583.78	1663.23	1615.24	1560.09
	256.648	1681.5	1679.79	1760.29	1683.63	1675.32	1723.44	1704.88	1614.35	1704.22	1683.7	1698.83	1616.82	1604.51	1675.69	1650.02	1649.61	1682.24	1652.68	1646.06	1663.13	1649.17	1634.62	1623.14	1641.88	1640.16	1664.04	1552.14	1589.34	1600.71	1586.52	1662.67	1601.85	1588.98	1625.64	1627.74	1639.16	1579.35	1612.53	1611.15	1562.98	1530.52	1598.14	1658.42	1649.84	1613.99	1616.49	1579.56	1588.39
	258.833	1741.62	1724.36	1717.41	1759.42	1727.73	1764.37	1722.06	1775.23	1798.9	1733.94	1720.69	1692.64	1682.93	1658.71	1742.38	1721.24	1747.69	1678.77	1699.64	1749.06	1697.83	1732.74	1687.47	1762.31	1718.24	1714.11	1657.64	1741.38	1706.25	1678.99	1741.13	1731.3	1649.66	1627.68	1767	1682.44	1591.67	1581.04	1614.46	1688.74	1709.6	1644.38	1609.21	1618.19	1619.94	1680.28	1700.84	1647.78
	261.017	1703.41	1730.11	1732.47	1656.98	1692.11	1662.83	1651.79	1587.15	1723.04	1676.84	1596.7	1660.52	1642.13	1721.81	1683.28	1725.46	1635.99	1693.78	1637.92	1637.38	1698.61	1687.74	1639.33	1653.84	1619.83	1583.53	1657.49	1637.8	1674.87	1675.78	1673.43	1582.93	1620.98	1538.42	1664.68	1617.48	1635.03	1568.05	1624.75	1656.88	1672.73	1573.21	1603.9	1644.46	1605.98	1588.72	1575.95	1625.65
	263.201	1667.66	1702.2	1700.23	1645.74	1623.46	1642.48	1644.7	1713.18	1677.5	1644.98	1733.01	1734.62	1628.6	1621.56	1642.38	1615.43	1604.01	1633	1674.51	1637.87	1604.56	1669.38	1625.56	1676.08	1680.73	1634.08	1566.29	1636.16	1751.66	1636.52	1646.85	1536.24	1611.64	1631.13	1611.88	1577.39	1582.51	1643.35	1644.88	1610.47	1639.52	1594.53	1584.76	1556.66	1567.15	1519.7	1570.49	1582.9
	265.385	1708.12	1779.68	1769.44	1738.05	1705.7	1740.69	1731.7	1829.42	1725.9	1752.74	1705.51	1741.96	1722.46	1749.45	1684.2	1698.56	1735.05	1728.9	1657.12	1768.96	1737.47	1720.05	1705.77	1772.34	1709.07	1698.06	1687.97	1687.17	1665.97	1709.86	1657.8	1741.66	1697.35	1634	1673.57	1657.89	1654.69	1661.03	1625.97	1680.47	1603.15	1652.69	1666.08	1639.34	1600.34	1605.09	1679.41	1618.52
	267.57	1772.75	1817.23	1803.97	1748.47	1745.49	1758.61	1681.19	1732.32	1729.18	1733.49	1752.2	1783.33	1769.54	1719.03	1783.32	1748.61	1739.71	1741.68	1745.93	1750.88	1789.97	1696.11	1729.36	1714.83	1719.57	1664.51	1683.82	1752.6	1743	1710.56	1682.05	1723.91	1631.37	1739	1725.22	1733.59	1769.82	1673.9	1703.48	1716.86	1735.02	1702.25	1693.5	1714.6	1746.31	1630.79	1695.5	1635.15
	269.754	1799.67	1757.92	1769.27	1689.24	1754.52	1722.21	1758.27	1719.73	1777.81	1724.24	1693.77	1762.9	1736.03	1697.33	1753.81	1694.18	1845.46	1697.85	1735.52	1740.54	1707.66	1668.47	1687.78	1734.36	1729.14	1703.34	1653.22	1642.56	1654.86	1633.17	1678.49	1710.42	1701.63	1684.27	1642.74	1635.41	1699.61	1690	1691.6	1698.22	1660.87	1638.81	1690.59	1657.42	1655.6	1652.12	1616.12	1614.29
	271.938	1804.69	1747.74	1692.16	1721.99	1722.14	1788.56	1834.09	1727.29	1783.69	1740	1696.87	1808.67	1858.42	1691.9	1730.56	1771.95	1737.72	1678.17	1654.31	1643.73	1725.65	1721.54	1726.21	1745.87	1698.57	1675.82	1723.25	1679.86	1655.46	1672.17	1734.66	1679.58	1731.08	1746.75	1709.76	1650.67	1652.77	1675.31	1691.94	1663.62	1660.14	1709.58	1669.56	1656.73	1633.09	1599.71	1669.73	1651.68
	274.122	1687.24	1773.08	1679.36	1669.87	1707.55	1697.39	1736.56	1766.9	1772.87	1714.91	1691.44	1751.55	1772.71	1723.44	1721	1718.82	1649.55	1772.24	1713.08	1731.12	1638.52	1762.86	1719.71	1709.11	1761.24	1684.95	1676.08	1711.35	1677.24	1676.63	1662.44	1734.24	1701.46	1716.8	1694.38	1666.82	1697.05	1653.09	1673.26	1656.45	1681.08	1735.97	1673.77	1720.6	1682.42	1702.25	1632.74	1603.83
	276.307	1859.82	1786.79	1728.12	1792.74	1768.55	1764.67	1816.51	1783.73	1745.4	1796.71	1771.28	1776.62	1745.46	1786.89	1723.8	1696.86	1735.23	1789.38	1807.91	1784.37	1786.22	1729.14	1779.32	1716.9	1725.02	1701.28	1700.57	1748.41	1706.35	1687.52	1682.84	1690.92	1711.02	1707.43	1682.3	1709.57	1680.52	1697.16	1700.17	1682.22	1734.06	1690.06	1685.81	1690.93	1684.62	1680.91	1677.07	1699.21
	278.491	1796.19	1763.29	1793.99	1741.31	1691.52	1756.4	1767.23	1852.21	1709.26	1760.78	1812.34	1840.36	1719.6	1712.5	1748.97	1791.61	1721.05	1784.22	1749.76	1754.29	1654.07	1705.5	1705.4	1714.34	1730.43	1722.05	1715.42	1741.41	1789.16	1710.67	1733.15	1704.3	1659.43	1686.02	1679.85	1703.49	1782	1665.83	1681.74	1688.69	1720.79	1667.84	1678.7	1698.51	1761.45	1692.89	1648.75	1652.52
	280.675	1783.21	1725.04	1750.93	1747.12	1776.87	1837.77	1838.74	1744.3	1783.07	1745.87	1701.65	1775.57	1745.94	1709.76	1771.56	1780.42	1820.79	1706.88	1700.16	1765.47	1707.88	1820.05	1755.65	1721.51	1719.52	1676.38	1767.18	1764.63	1734.47	1720.14	1758.25	1703.8	1692.18	1710.53	1681.44	1691.48	1743.85	1692.04	1704.71	1692.35	1714.49	1713.89	1713.34	1637.96	1676.75	1630.32	1655.03	1636.12
	282.859	1762.7	1774.91	1703.01	1677.99	1811.08	1714.67	1749.95	1702.73	1725.4	1728.97	1709	1710.1	1718.02	1701.47	1737.93	1728.65	1641.95	1627.52	1659.24	1721.04	1796.04	1699.83	1728.11	1756.15	1704.28	1730.17	1690.87	1630.83	1711.3	1691.92	1697.84	1674.5	1734.82	1608.37	1581.94	1723.37	1708.5	1663.19	1604.22	1701.4	1669.22	1707.4	1603.81	1610.76	1655.56	1666.51	1677.3	1668.34
	285.044	1755.58	1734.35	1715.98	1708.29	1684.72	1713.87	1649.45	1807.49	1753.13	1753.5	1725.23	1722.31	1750.33	1708.88	1668.6	1733.74	1771.45	1692.63	1695.91	1671.28	1682.12	1627.5	1665.2	1686.08	1697.51	1660.94	1664.14	1651.22	1683.7	1692.7	1640.93	1616.87	1634.05	1658.09	1633.74	1632.07	1688.66	1650.17	1683.55	1667.84	1581.34	1658.3	1630.9	1658.65	1646.17	1632.43	1688.46	1610.98
	287.228	1782.15	1807.83	1738.5	1778.19	1810.91	1808.64	1708.1	1688.61	1697.41	1721.21	1734.23	1751.05	1767.23	1758.31	1714.36	1732.27	1725.75	1690.69	1695.67	1658.31	1686.98	1717.93	1741.62	1693.2	1707.87	1698.15	1675.05	1672.31	1679.75	1647.57	1744.72	1752.33	1701.63	1658.44	1642.25	1668.35	1644.51	1694.88	1760.68	1658.47	1678.23	1778.79	1649.18	1661.34	1663.68	1652.15	1617.64	1644.94
	289.412	1795.48	1842.17	1801.88	1788.92	1769.51	1847.04	1783.93	1757.25	1805.34	1692.41	1702.97	1714.42	1708.3	1717.07	1722.92	1736.64	1749.42	1765.25	1783.64	1753.14	1742.99	1798.02	1779.8	1737.22	1678.61	1674.88	1714.46	1749.56	1761.33	1734.47	1810.94	1706.31	1728.25	1680.4	1711.67	1731.24	1712.67	1742.93	1698.59	1676.93	1685.41	1720.7	1753	1712.55	1687.04	1644.54	1685.64	1696.67
	291.596	1830.7	1820.25	1776.34	1789.75	1796.27	1722.62	1726.38	1713.01	1712.93	1732.16	1762.29	1757.9	1759.45	1788.97	1695.06	1750.15	1673.76	1712.32	1766.52	1723.06	1710.89	1731.17	1703.35	1684.01	1696.63	1717.55	1720.38	1609.14	1677.34	1682.87	1745.83	1691.47	1688.38	1667.52	1729.19	1726.58	1704.72	1634.46	1702.71	1727.26	1743.19	1693.37	1620.64	1653.5	1650.41	1617.37	1618.91	1676.27
	293.781	1778.12	1687.86	1729.49	1795.44	1783.69	1727.53	1704.74	1709.21	1763.18	1709.1	1688.23	1681.17	1710.57	1697.22	1629.48	1739.52	1770.85	1716.98	1761.15	1642.4	1707.09	1686.76	1693.32	1711.84	1652.36	1698.53	1671.42	1783.79	1751.53	1719.81	1673.62	1657.83	1675.66	1685.02	1685.32	1657.09	1685.3	1720.51	1630.14	1570.2	1664.87	1668.37	1705.77	1730.57	1682.28	1663.19	1663.3	1682.22
	295.965	1753.99	1721.78	1759.25	1748.41	1733.67	1724.99	1686.6	1662.37	1641.73	1657.28	1674.85	1698.29	1678.46	1663.75	1633.01	1605.55	1708.21	1726.01	1652.88	1623.86	1684.32	1686.78	1661.65	1673.81	1651.38	1681.63	1618.93	1668.26	1649.22	1604.49	1676.27	1653.05	1669.64	1599.89	1617.99	1614.01	1602.88	1694.58	1648.63	1645.42	1657.07	1690.61	1671.98	1666.97	1644.7	1654.36	1729.58	1584.93
	298.149	1712.57	1755.98	1707.68	1726.34	1714.75	1709.67	1637.69	1701.28	1685.01	1648.32	1680.88	1643.05	1634.7	1699.65	1638.19	1626.16	1704.06	1690.8	1664.63	1667.84	1642.93	1625.49	1661.13	1651.89	1639.22	1712.49	1606.96	1603.8	1642.8	1624.14	1607.98	1561.55	1630.49	1582.29	1658.26	1639.3	1669.64	1611.81	1571.33	1559.26	1569.28	1588.64	1620.15	1609.96	1565.71	1547.82	1625.83	1612.58
	300.333	1710.54	1779.59	1753.58	1656.17	1667.62	1718.81	1749.08	1724.04	1680.12	1658.65	1732.01	1739.69	1705.57	1753.26	1702.58	1656.53	1639.28	1706.47	1653.14	1690.71	1729.21	1686.49	1646.48	1614.29	1638.96	1636.47	1643.64	1633.2	1615.29	1634.05	1646.1	1678.51	1666.71	1696	1676.21	1652.61	1595.04	1633.39	1653.18	1555.68	1604.19	1576.38	1621.31	1626.21	1594.95	1636.09	1593.8	1591.22
	302.518	1714.66	1760.59	1741.23	1710.89	1714.47	1651.82	1709.29	1640.32	1679.04	1711.85	1665.04	1624.69	1635.47	1610.58	1692.27	1673.82	1637.42	1694.42	1602.11	1618.23	1654.16	1678.09	1663.94	1624.81	1637.34	1596.23	1664.97	1647.76	1658.71	1678.54	1635.79	1634.56	1646.55	1621.93	1602.91	1676.82	1589.41	1633.67	1610.36	1537.45	1632.86	1628.67	1598.71	1617.84	1663.84	1637.25	1611.06	1626.93
	304.702	1692.86	1742.09	1713.67	1736	1688.2	1694.44	1708.61	1675.19	1716.07	1649.2	1690.23	1696.33	1650.91	1702.94	1609.61	1628.89	1688.22	1671.7	1599.45	1650.91	1740.83	1666.15	1675.54	1652.55	1613.33	1665.6	1688.04	1708.65	1625.28	1642.64	1673.71	1658.38	1632.57	1624.69	1614.36	1689.02	1619.34	1651.64	1599.48	1650	1642.26	1540.1	1551.45	1553.46	1563.69	1526.4	1625.58	1636.28
	306.886	1692.87	1628.1	1688.04	1662.75	1705.96	1774.53	1727.21	1716.63	1652.64	1703.69	1690.54	1643.01	1626.55	1661.86	1656.45	1674.97	1708.01	1664.21	1653.37	1696	1671.1	1636.95	1611.82	1651.58	1642.67	1649.18	1657.75	1635.53	1579.76	1650.84	1621.9	1609.83	1597.46	1620.17	1668.47	1680.09	1649.1	1566.73	1577.09	1612.84	1600.63	1624.56	1599.41	1604.8	1583.6	1685.74	1649.69	1592.02
	309.07	1722.21	1640.32	1730.7	1726.09	1698.05	1697.06	1684.95	1618.27	1646.91	1728.2	1714.63	1721.86	1702.58	1614.4	1625.72	1616.92	1702.21	1658.71	1593.32	1670.13	1702.01	1608.31	1655.89	1585.47	1608.95	1615.73	1657.67	1627.3	1622.69	1641.84	1658.79	1627.59	1626.55	1693.27	1620.65	1578.52	1613.09	1520.94	1647.38	1588.92	1566.16	1532.22	1614.61	1595.56	1622.61	1565.5	1614.71	1574.62
	311.255	1696	1719.55	1710.55	1696.18	1707.47	1650.4	1687.73	1671.25	1726.42	1674.21	1657.53	1589.07	1627.11	1605	1638.02	1647.76	1636.29	1686.26	1630.19	1647.09	1639.04	1689.18	1726.29	1679.3	1592.37	1677.49	1636.8	1665.45	1627.11	1618.43	1623.51	1633.61	1570.14	1589.9	1584.29	1595.54	1587.89	1639.35	1625.94	1590.23	1609.86	1593.5	1601.27	1638.78	1594.43	1565.6	1621.94	1571.27
	313.439	1660	1662.09	1682.52	1703.61	1618.65	1666.6	1726.63	1680.99	1638.3	1696.56	1703.63	1702.18	1696.45	1644.15	1610.2	1670.97	1651.68	1613.33	1591.67	1651.57	1618.59	1561.45	1651.14	1589.99	1592.33	1691.01	1650.81	1678	1608.55	1683	1628.89	1630.95	1608.37	1663.49	1640.34	1620.53	1646.87	1672.77	1601.92	1592.18	1615.8	1671.5	1565.15	1579.39	1590.58	1529.4	1628.17	1570.82
	315.623	1780.22	1762.53	1712.88	1711.03	1669.54	1735.32	1635.01	1715.17	1668.81	1662.98	1692.21	1665.8	1639.23	1646.05	1690.77	1685.03	1628.39	1684.94	1629.15	1631.9	1651.87	1583.52	1630.22	1659.86	1695.51	1640.36	1572.43	1648.42	1642.46	1616.78	1649.66	1681.47	1580.65	1638.02	1659.56	1622.31	1634.65	1617.84	1599.29	1601.82	1607.56	1634.19	1617.19	1599.29	1616.98	1629.06	1603.79	1582.04
	317.807	1711.73	1667.39	1686.39	1724.4	1730.38	1645.72	1726	1706.94	1690.43	1685.09	1644.83	1633.42	1657.98	1668.19	1659.24	1641.97	1625.58	1660.77	1648.34	1606.2	1646.29	1668.64	1614.26	1605.91	1615.8	1654.68	1672.38	1609.39	1643.84	1653.69	1602.65	1603.07	1662.91	1614.03	1652.73	1668.07	1657.75	1655.71	1606.86	1597.44	1579.02	1701.87	1650.52	1669.4	1634.6	1658.79	1585.63	1629.48
	319.992	1626.08	1644.14	1650.03	1718.76	1712.7	1690.67	1636.74	1682.4	1649.43	1722.33	1695.71	1688.38	1655.26	1721.1	1614.46	1681.01	1635.02	1635.12	1637.91	1678.59	1661.02	1593.87	1695.88	1639.86	1688.25	1665.95	1664.41	1597.05	1566.71	1640.79	1675.44	1639.89	1582.42	1649.3	1636.78	1624.03	1623.29	1597.29	1604.85	1579.53	1604.57	1584.44	1604.06	1573.66	1544.23	1532.42	1605.92	1617.05
	322.176	1781.83	1730.3	1712.71	1680.25	1663.39	1657.43	1734.86	1704.47	1672.62	1728.48	1739.07	1704.1	1697.49	1654.21	1657.92	1643.65	1664.03	1706.76	1644.95	1654.89	1637.07	1610.35	1686.7	1637.77	1648.44	1624.21	1673.11	1670.47	1610.19	1620.01	1583.38	1585.42	1579.6	1622.96	1602.96	1659.39	1622.23	1679.02	1640.91	1675.44	1641.37	1598.5	1679.98	1648.51	1577.15	1577.04	1599.76	1588.58
	324.36	1735.58	1722.39	1663.75	1605.9	1653.36	1714.29	1728.8	1665.27	1686.01	1723.15	1725.48	1636.36	1704.58	1679.19	1649.53	1670.79	1699.36	1650.2	1640.12	1615.02	1654.52	1649.32	1612.37	1690.88	1614.96	1590.68	1638.42	1615.62	1650.79	1623.23	1666.26	1613.61	1607.81	1628.66	1573.18	1611.46	1645.45	1647.85	1679.73	1680.33	1578.95	1555.29	1591.77	1516.93	1549.48	1591.97	1548.57	1601.85
	326.544	1809.52	1837.91	1822.1	1852.78	1747.25	1795.89	1817.63	1798.04	1779.8	1741.95	1875.03	1836.06	1759.05	1785.09	1767.61	1793.18	1823.27	1685.62	1805.93	1806.9	1707.9	1710.35	1772.65	1787.32	1762.66	1720.57	1713.74	1749.5	1730.57	1708.47	1710.62	1748.03	1685.17	1730.91	1779.47	1725.74	1660.37	1671.5	1680.51	1734.55	1751.18	1692.15	1642.42	1696.11	1793.72	1679.6	1678.24	1666.06
	328.728	1636.54	1691.48	1633.68	1661.53	1673.26	1658	1619.98	1655.66	1627.26	1585.66	1603.45	1622.54	1684.72	1667.87	1629.5	1598.59	1599.2	1638.58	1656.23	1594.08	1696	1685.98	1591.82	1646.7	1607.5	1597.31	1637.05	1617.92	1605.26	1687.02	1703.11	1538.32	1525.37	1617.41	1625.96	1624.94	1628.29	1550	1592.48	1556.93	1632.3	1637.53	1532.7	1554.43	1524.43	1540.52	1556.54	1583.89
	330.913	1720.32	1781.08	1777.5	1759.7	1798.52	1732.98	1762.59	1808.29	1711.77	1749.32	1800.62	1718.01	1732	1731.07	1715.17	1686.87	1727.33	1707.56	1729.41	1749.35	1659.75	1714.18	1758.45	1708.69	1638.04	1755	1648.75	1677.89	1696.8	1726.58	1729.97	1649.29	1668.5	1653.88	1703.05	1684.85	1640.97	1657.86	1672.42	1652.41	1587.37	1622.01	1687.73	1620.16	1678.21	1702.5	1667.26	1591.32
	333.097	1606.26	1633.53	1652.64	1696.73	1658.99	1572.71	1674.4	1647.06	1651.32	1710.48	1665.45	1758.74	1661.32	1637.38	1703.05	1681.35	1632.76	1636.56	1667.51	1672.64	1625.64	1655.41	1608.59	1603.73	1558.82	1666.99	1624.79	1686.31	1667.47	1623.01	1579.31	1582.04	1561.6	1602.3	1618.51	1573.11	1516.29	1568.91	1593.85	1589.38	1567.11	1558.87	1576.7	1567.74	1528.44	1567.95	1535.78	1558.93
	335.281	1696.5	1689.12	1642.22	1622.7	1688.3	1633.59	1622.25	1654.45	1661.36	1632.07	1613.23	1602.25	1646.09	1640.79	1617.35	1647.79	1693.24	1639.79	1621.55	1652.1	1618.19	1628.43	1627.85	1638.56	1631.91	1646.81	1647.15	1608.39	1629.61	1649.08	1621.78	1631.85	1693.57	1564.36	1589.47	1612.33	1628.51	1606.79	1594.65	1568.15	1544.62	1579.96	1569.57	1563.56	1633.35	1641.34	1585.75	1589.7
	337.465	1684.2	1648.5	1697.93	1706.51	1666	1684.28	1685.27	1643.54	1728.66	1631.14	1656.86	1663.46	1636.52	1586.84	1661.36	1629.33	1642.74	1638.82	1583.28	1587.6	1681.23	1643.54	1616.96	1613.81	1639.42	1541.55	1618.49	1610.06	1558.99	1582.67	1579.45	1624.14	1656.69	1644.42	1550.57	1589.29	1602.17	1570.21	1596.89	1549.19	1558.88	1603.7	1543.93	1562.14	1593.86	1514.32	1553.99	1572.01
	339.65	1725.65	1707.08	1651.13	1675.62	1648.96	1631.16	1722.39	1710.45	1655.35	1630.08	1661.28	1674.57	1713.76	1670.19	1635.24	1649.28	1679.9	1613.87	1568	1692.58	1697.54	1718.13	1686.38	1609.13	1606.95	1704.75	1614.4	1675.85	1632.4	1615.11	1622.12	1603.28	1648.54	1666.6	1654.95	1657.68	1617.01	1603.46	1619.97	1603.03	1627.88	1567.95	1625.87	1612.84	1567.72	1581.17	1513.93	1544
	341.834	1619.49	1655.42	1694.43	1686.2	1644.18	1704.21	1734.08	1679.71	1650.37	1544.79	1626.94	1605.01	1623.49	1627.29	1632.14	1598.56	1586.33	1589.03	1597.54	1627.07	1661.85	1586.45	1590.19	1627.14	1580.52	1579.04	1510.96	1613.56	1594.74	1587.58	1559.16	1578.52	1591.22	1634.54	1639.22	1520.87	1553.03	1609.7	1613.93	1586.52	1524.91	1558.64	1582.26	1533.65	1535.14	1611.64	1559.99	1606.56
	344.018	1647.31	1670.53	1669.12	1663.5	1660.27	1657.81	1644.46	1664.74	1739.33	1674.5	1669.61	1649.36	1732.56	1684.63	1627.58	1595.02	1582.82	1700.62	1622.17	1566.77	1573.82	1628.04	1615.26	1632.7	1669.45	1593.07	1585.97	1540.09	1573.93	1580.2	1615.73	1588.72	1579.2	1571.89	1661.51	1678.62	1648.58	1564.39	1530.83	1533.05	1533.3	1592.99	1624.3	1634.09	1582.62	1563.49	1606.31	1520.42
	346.202	1677.88	1706.45	1673.89	1696.15	1691.29	1659.68	1675.29	1683.65	1695.67	1683.77	1598.24	1713.1	1609.57	1662.8	1647.43	1631.92	1646.75	1581.14	1606.67	1621.06	1687.96	1569.28	1598.03	1633.97	1616.34	1593	1552.15	1596.8	1655.39	1618.01	1588.96	1619.07	1584.95	1568.08	1561.21	1580.42	1600.31	1579.84	1551.81	1528.04	1567.27	1514.51	1560.24	1649.43	1592.32	1530.84	1585.38	1520.46
	348.387	1674.67	1700.8	1699.4	1675.26	1662.8	1646.61	1685.73	1684.33	1686.32	1659.84	1706.72	1622	1624.55	1638.29	1662.13	1685.17	1675.09	1657.05	1651.39	1660.29	1673.02	1626.36	1576.67	1621.77	1623.02	1633.97	1599.36	1649.71	1678.54	1644.37	1595.09	1608.07	1633.24	1617.06	1606.1	1595.09	1563.55	1562.88	1610.56	1587.82	1598.11	1563.26	1551.56	1628.04	1596.12	1504.09	1556.02	1546.62
	350.571	1675.47	1658.92	1754.6	1755.95	1732.44	1772.95	1749.05	1742.11	1671.67	1665.92	1715.62	1728.69	1689.63	1715.46	1635.67	1679.07	1789.14	1684.87	1727.67	1686.22	1717.79	1679.34	1701.9	1708.53	1694.77	1718.19	1702.66	1717.88	1649	1704.72	1710.05	1679.71	1621.61	1674.35	1641.31	1678.92	1612.06	1623.03	1616.49	1675.85	1698.89	1694.36	1648.34	1604.76	1619.5	1658.15	1658.39	1710.69
	352.755	1710.59	1774.58	1830.59	1733.23	1671.88	1695.38	1733.26	1693.86	1794.38	1737.66	1733.08	1701.07	1700.52	1745.21	1747.11	1668.53	1745.96	1748.16	1704.28	1631.35	1751.96	1710.83	1681.23	1630.74	1666.57	1702.77	1694.09	1606.07	1683.68	1701.7	1703.28	1702.76	1678.72	1663.86	1663.81	1725.46	1715.39	1686.38	1619.67	1627.92	1662.34	1660.48	1579.02	1647	1660.06	1684.75	1679.07	1658.34
	354.939	1705.65	1673.22	1707.27	1656.51	1722.63	1689	1710.9	1715.65	1689.49	1671.8	1673.97	1700.87	1677.09	1696.05	1669.94	1663.72	1700.41	1643.09	1649.35	1679.5	1669.31	1708.56	1676.21	1646.81	1652.29	1652.44	1616.44	1696.34	1625.32	1689.39	1619.12	1591.39	1681.45	1656.9	1610.98	1604.67	1658.12	1608.18	1688.4	1711.64	1636.36	1619.08	1562.04	1627.83	1598	1605.3	1574.51	1604.21
	357.124	1758.11	1721.25	1788.43	1749.16	1667.04	1790.05	1726.36	1769.37	1688.92	1653.61	1687.69	1758.75	1688.73	1677.13	1665.71	1709.99	1705.83	1614.17	1655.2	1721.42	1656.29	1667.16	1681.78	1653.78	1622.5	1675.34	1667.85	1647.98	1641.05	1709.61	1622.03	1670.68	1689.53	1660.64	1587.36	1612.44	1670.64	1674.98	1668.11	1658.88	1636.25	1640.47	1607.89	1640.36	1662.88	1693.82	1592.84	1639.85
	359.308	1740.6	1717.38	1762.84	1750.97	1752.9	1696.02	1627.57	1714.28	1734.06	1759.93	1707.13	1719.28	1665.64	1656.43	1635.65	1681.29	1725.2	1670.11	1683.9	1727.5	1696.92	1724.98	1628.13	1714	1687.75	1691.29	1650.82	1648.95	1710.38	1650.67	1698.53	1665.12	1607.59	1662.52	1662.77	1676.97	1622.76	1634.06	1640.12	1649.22	1663.54	1629.31	1671.07	1581.41	1680.51	1606.1	1655.34	1556.82
	361.492	1756.05	1731.03	1670.96	1678.4	1771.24	1682.53	1669.36	1701.79	1763.03	1751.67	1713.92	1679.38	1677.85	1662.06	1712.17	1694.78	1680.94	1712.14	1689.64	1659.54	1692.1	1691.24	1771.51	1702.65	1648.9	1672.97	1634.85	1680.92	1629.37	1615.21	1603.63	1648.62	1639.86	1666.16	1643.31	1620.41	1625.29	1646.7	1638.91	1584.66	1655.7	1695.54	1669.58	1594.11	1602.04	1563.26	1604.8	1644.03
	363.676	1712.61	1679.75	1685.57	1686.72	1789.88	1711.99	1685.86	1707.86	1727.61	1683.59	1624.66	1732.05	1663.93	1663.89	1687.43	1634.28	1685.39	1641.26	1607.82	1686.83	1664.47	1667.84	1601.65	1632.35	1655.05	1681.44	1652.51	1652.38	1634.11	1569.1	1615.47	1602.04	1644.87	1649.52	1642.99	1676.48	1670.08	1656.1	1635.61	1603.27	1630.35	1574.88	1582.5	1613.66	1558.5	1588.53	1616.95	1583.44
	365.861	1697.08	1694.84	1638.71	1700.46	1679.8	1690.17	1706.23	1696.59	1630.64	1671.23	1685.15	1680.72	1678.41	1747.81	1617.61	1709.67	1668.88	1679.84	1674.51	1713.6	1691.45	1593.41	1627.17	1704.43	1663.8	1598.97	1662.92	1654.72	1629.61	1622.93	1637.05	1584.6	1724.8	1647.15	1618.73	1637.21	1628.54	1601.29	1645.42	1629.14	1579.16	1590.29	1619.97	1613.77	1615.2	1556.31	1559.53	1528.59
	368.045	1765.96	1728.7	1696.31	1702.35	1719.5	1693.18	1704.15	1704.82	1639.2	1636.76	1700.47	1653.82	1673.87	1613.58	1646.21	1609.93	1655.63	1652.27	1710.12	1660.6	1626.24	1634.4	1633.75	1642.31	1601.19	1620.37	1618.02	1642.89	1564.47	1666.32	1639.48	1630.3	1633.54	1543.13	1585.74	1606.63	1627.06	1612.99	1586.1	1601.56	1585.56	1592.73	1611.62	1627.69	1631.84	1647.7	1565.45	1593.92
	370.229	1721.53	1764.54	1702.87	1690.13	1635.99	1714.56	1698.32	1653.95	1725.05	1735.94	1673.89	1663.04	1702.41	1715.58	1647.63	1704.03	1614.48	1700.61	1688.32	1703.86	1590.44	1627.73	1679.55	1654.43	1668.28	1709.18	1735.97	1708.95	1718.58	1631.03	1680.69	1642.97	1597.48	1640.63	1629.19	1594.71	1616.23	1635.37	1643.19	1555.8	1614.02	1599.24	1631.28	1641.83	1584.94	1599.71	1605.53	1539.17
	372.413	1719.98	1687.85	1696.33	1674.51	1704.86	1690.27	1677.07	1662.3	1651.38	1656.03	1673.09	1670.38	1611.62	1625.58	1653.99	1647.27	1630.09	1628.55	1620.47	1656.63	1683.32	1655.12	1614.85	1608.72	1628.75	1653.77	1678.14	1694.63	1720.43	1650.12	1610	1649.38	1602.08	1585.67	1632.59	1694	1651.28	1645.18	1578.57	1655.24	1601.98	1629.13	1606.96	1600.36	1567.99	1599.69	1626.21	1594.2
	374.598	1714.43	1706.46	1782.43	1707.5	1696.52	1651.32	1689.78	1734.98	1777.89	1679.01	1689.34	1682.27	1663.95	1644.49	1620.81	1664.9	1649.83	1678.29	1697.55	1704.24	1656.25	1637.02	1612.55	1692.78	1643.98	1676.59	1686.68	1622.67	1583.86	1695.39	1693.14	1600.94	1592.88	1596.97	1608.44	1622.95	1655.18	1627.54	1664.03	1664.52	1670.63	1624.62	1569.46	1617.41	1592.86	1613.21	1645.62	1548.29
	376.782	1777.55	1742.6	1719.55	1705.32	1648.09	1687.91	1702.6	1686.32	1688.44	1707.32	1729.39	1653.3	1641.11	1691.37	1713.34	1697.27	1734.52	1703.26	1708.67	1698.65	1747.76	1749.85	1665.56	1620.48	1593.35	1611.54	1654.24	1619.69	1647.35	1617.84	1632.03	1645.95	1617.19	1626.48	1657.95	1642.34	1640.41	1592.54	1611.96	1540.07	1655.78	1679.29	1639.02	1568.34	1571.82	1553.2	1613.67	1592.57
	378.966	1744.76	1659.75	1669.05	1707.73	1744.64	1695.66	1707.55	1685.96	1681.43	1644.35	1636.68	1640	1634.8	1635.43	1667.76	1640.04	1627.11	1623.22	1700.36	1564.19	1611.9	1666.17	1636.15	1657.85	1647.74	1571.32	1632.48	1645.1	1619.14	1608.64	1632.28	1643.95	1624.79	1564.83	1598.55	1566.06	1656.8	1581.72	1593.79	1660.2	1657.62	1579.92	1598.72	1602.12	1564.02	1558.21	1598.7	1593.43
	381.15	1719.76	1742.46	1703.56	1709.27	1707.03	1683.75	1648.17	1670.22	1651.93	1665.94	1669.26	1726.95	1598.32	1694.81	1663.6	1702.04	1655.71	1640.63	1659.01	1732.7	1628.79	1664.36	1670.65	1635.07	1644.23	1585.68	1628.04	1673.7	1674.24	1656.11	1673.94	1609.29	1622.11	1706.92	1654.79	1644.28	1668.1	1657.67	1584.53	1568.45	1640.3	1643.24	1648.33	1619.68	1615.7	1621.85	1624.18	1608.86
	383.335	1713.83	1705.55	1665.96	1693.02	1697.81	1742.28	1650.03	1728.39	1743.81	1661.57	1686.53	1668.31	1713.56	1694.27	1679.72	1717.41	1686.53	1629.32	1627.87	1651.84	1622.52	1661.23	1679.77	1661	1628.6	1673.09	1733.75	1642.72	1636.2	1669.23	1649.46	1697.66	1678.29	1612.8	1690.43	1640.23	1638.44	1617.85	1664	1617.23	1616.6	1624.37	1639.5	1541.16	1605.9	1617.21	1633.83	1599.83
	385.519	1795.78	1764.74	1748.28	1793.36	1762.41	1706.47	1769.96	1682.55	1675.45	1716.45	1712.45	1674.38	1682.02	1641.91	1638.81	1675.92	1696.39	1699.65	1648.27	1645.34	1669.74	1625.46	1682.01	1709.91	1674.76	1627.11	1608.32	1653.63	1625.26	1661.57	1632.5	1663.37	1666.79	1627.98	1684.16	1652.82	1661.05	1625.39	1542.1	1626.42	1639.72	1594.26	1616.85	1592.87	1529.77	1576.05	1632.39	1606.09
	387.703	1712.6	1741.57	1726.61	1728.73	1716.89	1705.24	1691.32	1712.34	1628.08	1676.66	1699.17	1676.44	1639.51	1648.35	1705.63	1660.07	1664.27	1669.63	1626.53	1653.38	1661.98	1659.98	1690.21	1591.86	1627.59	1595.41	1663.5	1649.05	1655.68	1600.11	1642	1654.62	1629.09	1598.12	1712.19	1638.67	1586.49	1596.71	1684.06	1687.49	1639.19	1581.71	1610.57	1633.52	1642.62	1620.38	1566.03	1550.88
	389.887	1729.14	1689	1790.57	1685.55	1749.24	1680.58	1682.7	1702.51	1697.52	1721.91	1665.25	1648.05	1654.5	1657.76	1635.69	1654.42	1645.66	1682.74	1681.23	1695.75	1649.68	1566.99	1666.72	1654.58	1720.79	1612.51	1650.45	1556.78	1585.4	1656.72	1586.14	1597.89	1670.05	1611.32	1691.02	1627.76	1644.63	1649.25	1662.12	1602.86	1638.08	1619.59	1599.32	1611.88	1592.41	1607.32	1568.68	1608.55
	392.072	1705.68	1749.54	1719.31	1616.49	1752.58	1673.87	1719.43	1705.54	1693.29	1704.88	1735.53	1654.95	1715.49	1695.15	1632.5	1716.76	1698.41	1639.37	1630.41	1677.31	1656.14	1677.57	1587.33	1709.66	1585.14	1593.66	1611.25	1645.07	1618.67	1670.56	1693.48	1569.71	1610.32	1638.13	1641.25	1677.78	1666.25	1642.61	1658.04	1634.81	1614.77	1675.75	1667.07	1613.12	1617.19	1655.83	1619.5	1638.02
	394.256	1733.59	1682.33	1722.33	1761.58	1692.26	1700.61	1644.84	1618.17	1672.05	1712.02	1738.89	1695.82	1673.74	1720.56	1729.34	1703.58	1665.95	1634.78	1661.9	1683.08	1664.99	1670.72	1662.58	1670.15	1667.24	1658.36	1637.64	1657.18	1637.17	1618.61	1645.43	1670.77	1627.14	1655.36	1638.67	1640.55	1645.84	1701.8	1673.45	1579.64	1568.84	1622.29	1584.4	1541.34	1530.58	1605.94	1652.25	1613.64
	396.44	1678.56	1775.38	1722.2	1723.51	1708.86	1708.66	1750.79	1724.08	1662.29	1632.5	1684	1699.63	1707.18	1691.33	1641.42	1707.06	1744.33	1689.47	1646.02	1706.76	1682.52	1717.68	1659.43	1659.51	1629.1	1669.23	1626.79	1705.4	1667.3	1704.26	1669.05	1605.63	1648.23	1637.67	1637.44	1611	1674.98	1597.67	1642.95	1629.16	1673.81	1594.99	1586.94	1560.39	1594.7	1627.69	1549	1598.22
[truncated: 3,052 more columns]

## Sheet: Fig. 4c
Parameter x	Parameter y
Time / h	Peak intensity at 31.3 degree
0	842.647
1.90722	912.431
3.81389	843.964
5.72	853.484
7.62611	872.636
9.53194	856.799
11.44	885.312
13.3472	829.651
15.255	874.596
17.1617	820.197
19.0694	880.008
20.9769	884.794
22.8842	831.885
24.8089	806.633
26.7161	873.547
28.6231	840.051
30.53	850.437
32.4361	840.935
34.3431	842.25
36.2492	892.478
38.1561	795.397
40.0631	868.64
41.9706	814.262
43.8781	857.503
45.7853	817.37
47.6914	938.255
49.5833	898.921
51.4892	913.641
53.3969	931.684
55.3033	992.091
57.21	956.08
59.1169	938.371
61.0239	976.881
62.93	910.409
64.8361	877.916
66.7439	916.384
68.6522	923.45
70.5589	802.732
72.465	862.324
74.3833	855.962
76.2933	915.728
78.2003	888.777
80.1064	965.352
82.0131	988.391
83.9208	895.178
85.8267	912.394
87.7342	921.428
89.6403	886.718
91.5472	926.229
93.4539	965.481
95.3597	976.727
97.2669	899.304
99.1739	899.33
134.89	929.916
136.798	926.211
138.704	932.155
140.611	953.779
142.518	915.661
144.424	983.463
146.331	960.964
148.238	883.098
150.144	963.682
152.336	829.094
154.242	843.336
156.148	836.261
158.067	808.592
159.973	848.585
161.881	878.113
163.787	839.698
165.694	853.66
167.602	845.403
169.509	806.386
171.415	864.287
173.322	825.484
175.228	805.235
177.135	803.522
179.041	843.423
180.948	825.447
182.85	865.882
184.757	832.377
186.665	840.284
188.571	770.25
190.478	859.364
192.386	819.088
194.292	823.917
196.198	826.916
198.105	867.473
200.011	832.782
201.917	787.993
203.823	809.748
205.729	814.061
207.65	829.331
209.557	839.097
211.465	848.603
213.373	850.418
215.281	852.639
217.188	845.875
219.095	823.171
221.002	820.17
222.909	782.972
224.815	831.671
226.723	849.332
228.63	883.148
230.537	876.93
232.45	831.667
234.36	781.945
236.266	821.908
238.174	806.351
240.082	855.637
241.99	867.392
243.897	795.289
245.803	917.289
247.709	787.842
249.616	837.363
251.522	865.848
253.429	812.427
255.336	864.376
257.243	824.468
262.217	841.442
274.583	850.513
276.49	792.279
278.398	865.416
280.305	909.936
282.212	899.059
284.119	873.147
286.026	919.487
287.933	831.182
289.841	902.5
291.747	855.029
293.655	886.112
295.562	883.824
297.468	865.945
299.375	899.125
301.282	844.563
303.188	874.979
305.096	898.229
307.003	835.744
308.909	882.025
310.815	849.746
312.722	845.277
314.629	891.58
316.535	835.624
318.441	839.111
324.167	837.044
326.073	837.252
327.98	852.402
329.886	824.177
331.794	860.095
333.7	841.128
335.606	886.397
337.512	897.155
339.419	833.205
341.327	826.532
343.233	794.255
345.14	838.557
347.047	845.65
348.95	810.956
350.857	825.445
352.764	886.195
354.669	809.627
356.577	879.866
358.483	828.094
360.389	822.022
362.297	856.629
364.204	887.392
366.111	839.617
368.019	869.191
369.926	839.732
371.833	789.579
373.733	856.253
375.641	881.62
377.547	834.722
379.454	868.349
381.363	866.761
383.269	884.558
385.176	915.099
387.084	884.163
388.991	842.104
390.898	816.203
392.806	818.833
394.712	844.595
396.619	838.38
398.533	864.555
