# Supplementary material for: Mitigating proton trapping in cubic perovskite oxides via ScO6 octahedral networks
Source: Nat Mater. 2025 Aug 8;24(12):1949–56. doi: 10.1038/s41563-025-02311-w (PMC12657236; doi:10.1038/s41563-025-02311-w)
Supplement: Supplementary file 9 — Data of energy diagrams for proton conduction with heavy Sc and Y doping plotted in Fig. 5a,b, experimental maximum Sc content plotted against bulk modulus in Fig. 5c and proton diffusivity data plotted against Sc content in Fig. 5d. [file 41563_2025_2311_MOESM9_ESM.xlsx]

## Sheet: Fig. 5a
Parameter x	Parameter y
Position	Energy / eV
0	0.396208
0.5	0.607515
1	0.179228
1.5	0.371452
2	0.204584
2.5	0.387509
3	0.217247
3.5	0.336319
4	0
4.5	0.226846
5	-0.00391489
5.5	0.13289
6	-0.0120897
6.5	0.127528
7	-0.0169001
7.5	0.274307
8	0.166401

## Sheet: Fig. 5b
Parameter x	Parameter y
Position	Energy / eV
0	0.304708
0.5	0.456376
1	0.379523
1.5	0.480387
2	0.375667
2.5	0.456506
3	0.156362
3.5	0.417776
4	0
4.5	0.241052
5	0.00642427
5.5	0.204642
6	0.160766
6.5	0.235391
7	0.156582
7.5	0.506206
8	0.448473

## Sheet: Fig. 5c
Parameter x	Parameter y
Bulk Modulus / GPa	Maximum Sc content	composition
125	0.8	BaTiO3
134	0.7	BaSnO3
149	0.6	BaZrO3
159	0.5	BaHfO3

## Sheet: Fig. 5d
Parameter x	Parameter y
Sc content	Proton diffusivity, DH.bulk / cm2s-1
0.2	1.81656e-07
0.2	5.5723e-08
0.2	6.12701e-09
0.5	1.272e-07
0.6	1.52e-07
0.6	1.76214e-07
0.7	3.5e-07
0.8	5.77e-07
